# Supplementary material for: Self-organized and directed branching results in optimal coverage in developing dermal lymphatic networks
Source: Nat Commun. 2023 Sep 21;14:5878. doi: 10.1038/s41467-023-41456-7 (PMC10514270; doi:10.1038/s41467-023-41456-7)
Supplement: Supplementary file 15 — Supplementary Software 1 [file 41467_2023_41456_MOESM15_ESM.zip]

Archive with 168 entries (165 files):
- code_submission_final/
- code_submission_final/.DS_Store
- __MACOSX/code_submission_final/._.DS_Store
- code_submission_final/Output_simulations.gif
- code_submission_final/lymphatic_morphogenesis.py
- __MACOSX/code_submission_final/._lymphatic_morphogenesis.py
- code_submission_final/GNF/
- code_submission_final/README.rtf
- __MACOSX/code_submission_final/._README.rtf
- code_submission_final/data/
- code_submission_final/plotting_trees.sh
- __MACOSX/code_submission_final/._plotting_trees.sh
- code_submission_final/GNF/GNF_fluc260.txt
- code_submission_final/GNF/GNF_fluc300.txt
- code_submission_final/GNF/GNF_fluc315.txt
- code_submission_final/GNF/GNF_fluc275.txt
- code_submission_final/GNF/GNF_fluc65.txt
- code_submission_final/GNF/GNF_fluc465.txt
- code_submission_final/GNF/GNF_fluc115.txt
- code_submission_final/GNF/GNF_fluc100.txt
- code_submission_final/GNF/GNF_fluc470.txt
- code_submission_final/GNF/GNF_fluc70.txt
- code_submission_final/GNF/GNF_fluc500.txt
- code_submission_final/GNF/GNF_fluc60.txt
- code_submission_final/GNF/GNF_fluc460.txt
- code_submission_final/GNF/.DS_Store
- __MACOSX/code_submission_final/GNF/._.DS_Store
- code_submission_final/GNF/GNF_fluc110.txt
- code_submission_final/GNF/GNF_fluc105.txt
- code_submission_final/GNF/GNF_fluc475.txt
- code_submission_final/GNF/GNF_fluc75.txt
- code_submission_final/GNF/GNF_fluc265.txt
- code_submission_final/GNF/GNF_fluc305.txt
- code_submission_final/GNF/GNF_fluc310.txt
- code_submission_final/GNF/GNF_fluc270.txt
- code_submission_final/GNF/GNF_fluc405.txt
- code_submission_final/GNF/GNF_fluc175.txt
- code_submission_final/GNF/GNF_fluc160.txt
- code_submission_final/GNF/GNF_fluc410.txt
- code_submission_final/GNF/GNF_fluc10.txt
- code_submission_final/GNF/GNF_fluc200.txt
- code_submission_final/GNF/GNF_fluc360.txt
- code_submission_final/GNF/GNF_fluc375.txt
- code_submission_final/GNF/GNF_fluc215.txt
- code_submission_final/GNF/GNF_fluc205.txt
- code_submission_final/GNF/GNF_fluc365.txt
- code_submission_final/GNF/GNF_fluc370.txt
- code_submission_final/GNF/GNF_fluc210.txt
- code_submission_final/GNF/GNF_fluc400.txt
- code_submission_final/GNF/GNF_fluc170.txt
- code_submission_final/GNF/GNF_fluc165.txt
- code_submission_final/GNF/GNF_fluc415.txt
- code_submission_final/GNF/GNF_fluc15.txt
- code_submission_final/GNF/GNF_fluc30.txt
- code_submission_final/GNF/GNF_fluc430.txt
- code_submission_final/GNF/GNF_fluc395.txt
- code_submission_final/GNF/GNF_fluc140.txt
- code_submission_final/GNF/GNF_fluc155.txt
- code_submission_final/GNF/GNF_fluc380.txt
- code_submission_final/GNF/GNF_fluc425.txt
- code_submission_final/GNF/GNF_fluc25.txt
- code_submission_final/GNF/GNF_fluc235.txt
- code_submission_final/GNF/GNF_fluc355.txt
- code_submission_final/GNF/GNF_fluc180.txt
- code_submission_final/GNF/GNF_fluc195.txt
- code_submission_final/GNF/GNF_fluc340.txt
- code_submission_final/GNF/GNF_fluc220.txt
- code_submission_final/GNF/GNF_fluc230.txt
- code_submission_final/GNF/GNF_fluc350.txt
- code_submission_final/GNF/GNF_fluc185.txt
- code_submission_final/GNF/GNF_fluc190.txt
- code_submission_final/GNF/GNF_fluc345.txt
- code_submission_final/GNF/GNF_fluc225.txt
- code_submission_final/GNF/GNF_fluc35.txt
- code_submission_final/GNF/GNF_fluc435.txt
- code_submission_final/GNF/GNF_fluc390.txt
- code_submission_final/GNF/GNF_fluc145.txt
- code_submission_final/GNF/GNF_fluc150.txt
- code_submission_final/GNF/GNF_fluc385.txt
- code_submission_final/GNF/GNF_fluc420.txt
- code_submission_final/GNF/GNF_fluc20.txt
- code_submission_final/GNF/GNF_fluc5.txt
- code_submission_final/GNF/GNF_fluc90.txt
- code_submission_final/GNF/GNF_fluc255.txt
- code_submission_final/GNF/GNF_fluc335.txt
- code_submission_final/GNF/GNF_fluc490.txt
- code_submission_final/GNF/GNF_fluc485.txt
- code_submission_final/GNF/GNF_fluc320.txt
- code_submission_final/GNF/GNF_fluc85.txt
- code_submission_final/GNF/GNF_fluc240.txt
- code_submission_final/GNF/GNF_fluc295.txt
- code_submission_final/GNF/GNF_fluc50.txt
- code_submission_final/GNF/GNF_fluc450.txt
- code_submission_final/GNF/GNF_fluc120.txt
- code_submission_final/GNF/GNF_fluc135.txt
- code_submission_final/GNF/GNF_fluc445.txt
- code_submission_final/GNF/GNF_fluc280.txt
- code_submission_final/GNF/GNF_fluc45.txt
- code_submission_final/GNF/GNF_fluc290.txt
- code_submission_final/GNF/GNF_fluc55.txt
- code_submission_final/GNF/GNF_fluc455.txt
- code_submission_final/GNF/GNF_fluc125.txt
- code_submission_final/GNF/GNF_fluc130.txt
- code_submission_final/GNF/GNF_fluc440.txt
- code_submission_final/GNF/GNF_fluc285.txt
- code_submission_final/GNF/GNF_fluc40.txt
- code_submission_final/GNF/GNF_fluc0.txt
- code_submission_final/GNF/GNF_fluc95.txt
- code_submission_final/GNF/GNF_fluc250.txt
- code_submission_final/GNF/GNF_fluc330.txt
- code_submission_final/GNF/GNF_fluc495.txt
- code_submission_final/GNF/GNF_fluc480.txt
- code_submission_final/GNF/GNF_fluc325.txt
- code_submission_final/GNF/GNF_fluc80.txt
- code_submission_final/GNF/GNF_fluc245.txt
- code_submission_final/data/lymphatic_simu80.txt
- code_submission_final/data/lymphatic_simu260.txt
- code_submission_final/data/lymphatic_simu300.txt
- code_submission_final/data/lymphatic_simu100.txt
- code_submission_final/data/lymphatic_simu40.txt
- code_submission_final/data/lymphatic_simu470.txt
- code_submission_final/data/.DS_Store
- __MACOSX/code_submission_final/data/._.DS_Store
- code_submission_final/data/lymphatic_simu500.txt
- code_submission_final/data/lymphatic_simu460.txt
- code_submission_final/data/lymphatic_simu110.txt
- code_submission_final/data/lymphatic_simu50.txt
- code_submission_final/data/lymphatic_simu310.txt
- code_submission_final/data/lymphatic_simu270.txt
- code_submission_final/data/lymphatic_simu90.txt
- code_submission_final/data/lymphatic_simu20.txt
- code_submission_final/data/lymphatic_simu160.txt
- code_submission_final/data/lymphatic_simu410.txt
- code_submission_final/data/lymphatic_simu200.txt
- code_submission_final/data/lymphatic_simu360.txt
- code_submission_final/data/lymphatic_simu370.txt
- code_submission_final/data/lymphatic_simu210.txt
- code_submission_final/data/lymphatic_simu400.txt
- code_submission_final/data/lymphatic_simu30.txt
- code_submission_final/data/lymphatic_simu170.txt
- code_submission_final/data/lymphatic_simu380.txt
- code_submission_final/data/lymphatic_simu430.txt
- code_submission_final/data/lymphatic_simu140.txt
- code_submission_final/data/lymphatic_simu340.txt
- code_submission_final/data/lymphatic_simu220.txt
- code_submission_final/data/lymphatic_simu180.txt
- code_submission_final/data/lymphatic_simu190.txt
- code_submission_final/data/lymphatic_simu230.txt
- code_submission_final/data/lymphatic_simu350.txt
- code_submission_final/data/lymphatic_simu150.txt
- code_submission_final/data/lymphatic_simu10.txt
- code_submission_final/data/lymphatic_simu420.txt
- code_submission_final/data/lymphatic_simu390.txt
- code_submission_final/data/lymphatic_simu320.txt
- code_submission_final/data/lymphatic_simu240.txt
- code_submission_final/data/lymphatic_simu490.txt
- code_submission_final/data/lymphatic_simu280.txt
- code_submission_final/data/lymphatic_simu450.txt
- code_submission_final/data/lymphatic_simu60.txt
- code_submission_final/data/lymphatic_simu120.txt
- code_submission_final/data/lymphatic_simu0.txt
- code_submission_final/data/lymphatic_simu70.txt
- code_submission_final/data/lymphatic_simu130.txt
- code_submission_final/data/lymphatic_simu440.txt
- code_submission_final/data/lymphatic_simu290.txt
- code_submission_final/data/lymphatic_simu480.txt
- code_submission_final/data/lymphatic_simu250.txt
- code_submission_final/data/lymphatic_simu330.txt
