# Supplementary material for: Self-organized and directed branching results in optimal coverage in developing dermal lymphatic networks
Source: Nat Commun. 2023 Sep 21;14:5878. doi: 10.1038/s41467-023-41456-7 (PMC10514270; doi:10.1038/s41467-023-41456-7)
Supplement: Supplementary file 15 — Supplementary Software 1 [file 41467_2023_41456_MOESM15_ESM.zip › code_submission_final/lymphatic_morphogenesis.py]

import sys
from numpy import *
import re,os, os.path
import numpy as np
from math import *
all_segments={}


# real parameters of the model
branching_rate=0.14  #branching rate, inferred experimentally from branch size at P8
rate_expansion=1.7  #inferred experimentally from ear area expansion from P6 and P21.
L_ear=100.0     # initial radius of the ear (non-dimensional units)
proba_side_branching=0.003  #side-branching probability, effectively setting the timescale of the second phase
term_radius=2.75         #termination radius

bias=0.05       #tip repulsion strength
repuls_radius=20.        # repulsion radius

side_dir_thresh=0.15    #threshold for directional density sensing (for side branching)
side_iso_thresh=200    #threshold for isotropic density sensing (for side branching)


#parameters used for numerics
dl=0.5  # spatial step size
T_tot=500   # total time of simulation
T_transition=250    # timing of activation of side-branching
length=dl
angle_mov=pi/5.0


# arrays to store data
density=np.zeros((2000))        #storing the average density in time
num_branch=np.zeros((2000))      # storing the number of branches in time


# initialization - we start with five tips at the base of the ear (defined as level/generation 0)

level=0
age=0
id_i=random.random()
all_segments[0]=array([2,0,0,1,0,0, id_i, id_i,0,0,0])
id_i=random.random()
all_segments[1]=array([2,33,0,1,0,0, id_i, id_i,0,0,0])
id_i=random.random()
all_segments[2]=array([2,66,0,1,0,0, id_i, id_i,0,0,0])
id_i=random.random()
all_segments[3]=array([2,-33,0,1,0,0, id_i, id_i,0,0,0])
id_i=random.random()
all_segments[4]=array([2,-66,0,1,0,0, id_i, id_i,0,0,0])

# "all_segment" stores all the information on tip/duct particles: x position, y position, angle of growth orientation, active or not, age, level, id of the segment and of the father, just branched or not, is a side-branch, clone ID (for lineage-tracing)

k=5     #total number of particles (initially 5)
num_active=5    #total number of active particle (initially 5)
frame=0 #time point


while num_active>=0 and frame<=T_tot:
#  one time-step

    temp=0
    num_active=0
    # we will recount the number of active tips
    
    L_ear2=(L_ear+L_ear*rate_expansion*frame/T_tot)
    length=(1+rate_expansion*frame/T_tot)*dl
    #update length scales according to the dilation of the entire ear
    

    for i in range(k):
    # looping over all particles (active and inactive)
    
        if all_segments[i][3]==1:# if it's an active tip

            # then we calculate its distance to other tips/ducts, in order to compute whether it terminates or the repulsion from neigbors
            all_segments[i][3]=0
            vector_dir=np.zeros((2))
            normm=0
            indic=0
            
            for j in range(k):
              dist=(all_segments[i][0]-all_segments[j][0])**2+(all_segments[i][1]-all_segments[j][1])**2
              dist=sqrt(dist)

              if all_segments[j][6]!=all_segments[i][6] and all_segments[j][6]!=all_segments[i][7] and all_segments[j][7]!=all_segments[i][7]:
                if dist<term_radius or (all_segments[i][0]**2+all_segments[i][1]**2)>L_ear2**2 or all_segments[i][0]<0:
                    # if the tip is too close to other particles or the boundary condition, then termination
                    indic=1

              if dist<repuls_radius and i!=j:
                    #calculating repulsive vector from the close neighbors in a radius "repuls_radius"
                    normm+=1.0
                    for m in range(2):
                        dij=sqrt((all_segments[i][0]-all_segments[j][0])**2+(all_segments[i][1]-all_segments[j][1])**2)
                        vector_dir[m]+=(all_segments[i][m]-all_segments[j][m])/dij*exp(-dij/repuls_radius)


            if normm>0:
              vector_dir/=normm
            normm=sqrt(vector_dir[0]*vector_dir[0]+vector_dir[1]*vector_dir[1])
            if normm>0:
              vector_dir/=normm
                # the repulsion vector has been normalized to a unit vector
        
                # boundary conditions
            if all_segments[i][0]<1:
                    indic=1
                #implementating termination
            if indic==1:
                all_segments[i][3]=2


            # if the tip has not terminated in the previous step, then we perform elongation/branching steps
            if indic==0:
             rand1=random.random()
             if rand1>branching_rate or all_segments[i][4]<=2:
                 # no branching, we perform tip elongation
                temp+=1
                angle=all_segments[i][2]+angle_mov*(random.random()-0.5)
                new_x=all_segments[i][0]+length*cos(angle)
                new_y=all_segments[i][1]+length*sin(angle)
                
                new_x+=bias*vector_dir[0]
                new_y+=bias*vector_dir[1]
                dx=new_x-all_segments[i][0]
                dy=new_y-all_segments[i][1]
                
                r=sqrt(dx*dx+dy*dy)
                dx/=r
                dy/=r
                new_x=all_segments[i][0]+dx*length
                new_y=all_segments[i][1]+dy*length
                theta=abs(atan(dy/(dx+0.00001)))
                
                if dx<0 and dy>0:
                    theta=pi-theta
                if dx<0 and dy<0:
                    theta+=pi
                if dx>0 and dy<0:
                    theta=2*pi-theta

                age=all_segments[i][4]+length
                level=all_segments[i][5]
                id=all_segments[i][6]
                id_f=all_segments[i][7]
                side=all_segments[i][9]
                clone=all_segments[i][10]

                all_segments[k+temp-1]=array([new_x,new_y,theta,1,age,level,id, id_f,0,side, clone])
                
            # boundary conditions
                if all_segments[k+temp-1][0]<1:
                    all_segments[k+temp-1][3]=2
                else:
                    num_active+=1
            
            
            
            
            
             else:
                 #if rand1<branching_rate, the tip branches into two, with random angle, we create two new particles and assign accordingly their properties

                #first offspring
                temp+=1
                angle_bif=pi/6.0*(1+3*random.random())
                angle=all_segments[i][2]-angle_bif
                new_x=all_segments[i][0]+length*cos(angle)
                new_y=all_segments[i][1]+length*sin(angle)
                level=all_segments[i][5]
                id=random.random()
                id_f=all_segments[i][6]
                side=all_segments[i][9]
                clone=all_segments[i][10]

                all_segments[k+temp-1]=array([new_x,new_y,angle,1,0,level+1,id, id_f,1,side, clone])
                
                if all_segments[k+temp-1][0]<1:
                    all_segments[k+temp-1][3]=2
                else:
                    num_active+=1
                    distance=sqrt(all_segments[i][0]**2+all_segments[i][1]**2)


                #second offspring
                angle_bif=pi/6.0*(1+3*random.random())
                temp+=1
                angle=all_segments[i][2]+angle_bif
                new_x=all_segments[i][0]+length*cos(angle)
                new_y=all_segments[i][1]+length*sin(angle)
                level=all_segments[i][5]
                id=random.random()
                id_f=all_segments[i][6]
                side=all_segments[i][9]
                clone=all_segments[i][10]

                all_segments[k+temp-1]=array([new_x,new_y,angle,1,0,level+1,id, id_f,1,side,clone])
                if all_segments[k+temp-1][0]<1:
                    all_segments[k+temp-1][3]=2
                else:
                    num_active+=1
                    distance=sqrt(all_segments[i][0]**2+all_segments[i][1]**2)

                num_branch[frame]+=2.0


      
       # if the particle selected is inactive (duct), then we check for possibility of re-activation/side branching
        if all_segments[i][3]==0:
            if random.random()<proba_side_branching and frame>=T_transition:
                vector_dir=np.zeros((2))
                normm=0
                indic=0
                
                # we loop over all other particles to look at local isotropic and directional density
                for j in range(k):
                    dist=(all_segments[i][0]-all_segments[j][0])**2+(all_segments[i][1]-all_segments[j][1])**2
                    dist=sqrt(dist)
                    if all_segments[j][6]!=all_segments[i][6] and all_segments[j][6]!=all_segments[i][7] and all_segments[j][7]!=all_segments[i][7]:
                        if dist<term_radius or (all_segments[i][0]**2+all_segments[i][1]**2)>L_ear2**2 or all_segments[i][0]<0:
                            # feeling the neighbors
                            indic=1
                    if dist<repuls_radius and i!=j:
                        normm+=1.0
                        for m in range(2):
                            dij=sqrt((all_segments[i][0]-all_segments[j][0])**2+(all_segments[i][1]-all_segments[j][1])**2)
                            vector_dir[m]+=(all_segments[i][m]-all_segments[j][m])/dij*exp(-dij/repuls_radius)
                vector_dir/=normm
                normm_vec=sqrt(vector_dir[0]*vector_dir[0]+vector_dir[1]*vector_dir[1])
                if normm_vec<side_dir_thresh or normm>side_iso_thresh:
                    indic=1
                vector_dir/=normm_vec

            
            
                # if it's not too close to other particles - reactivation and branching
                if indic==0:
                    temp+=1
                    num_branch[frame]+=2.0
                    
                    
                    angle=atan2(vector_dir[1], vector_dir[0])
                    new_x=all_segments[i][0]+length*cos(angle)
                    new_y=all_segments[i][1]+length*sin(angle)
                    age=0
                    level=all_segments[i][5]
                    id=random.random()
                    id_f=all_segments[i][6]
                    clone=all_segments[i][10]

                    side=1
                    all_segments[k+temp-1]=array([new_x,new_y,angle,1,age,level+1,id, id_f,0,side,clone])
                
            # boundary conditions
                if all_segments[k+temp-1][0]<1:
                    all_segments[k+temp-1][3]=2
                else:
                    num_active+=1


    k+=temp
    #calculating density
    density[frame]+=k/(0.5*pi*L_ear2*L_ear2)
    
    
    #updating all positions to take into account global dilation/growth of the ear (homothetic dilation with constant rate)
    for i in range(k):
        all_segments[i][0]+=all_segments[i][0]*L_ear*rate_expansion/T_tot/L_ear2
        all_segments[i][1]+=all_segments[i][1]*L_ear*rate_expansion/T_tot/L_ear2


    #writing data output
    if frame%5==0:
     f=open('data/lymphatic_simu'+str(frame)+'.txt','w')
     for i in range(k):
        for j in range(len(all_segments[0])):
            f.write(str(all_segments[i][j]))
            f.write(' ')
        f.write('\n')
     f.close()


    # computing density fluctuations
     fluct=np.zeros((400,2))
     scale_norm=1+rate_expansion*frame/T_tot
     for box in range(1,int(75*scale_norm)):
        boux=int(80.0/box*scale_norm)
        bouy=int(2*54.0/box*scale_norm)
        den_temp=np.zeros((boux,bouy))
        for i in range(k):
            x=all_segments[i][0]
            y=all_segments[i][1]
            if x>0.0 and int((x)/(box+0.0))<boux and int((y+54*scale_norm+0.0)/(box+0.0))<bouy and y+54*scale_norm>0:
                # that's to exclude the partial boxes at the edges that have less space
                den_temp[int((x)/(box+0.0))][int((y+54*scale_norm+0.0)/(box+0.0))]+=1

        tt=0
        m=0
        var=0
        for i in range(boux):
          for j in range(bouy):
            tt+=1.0
            m+=den_temp[i][j]
        m/=tt
        for i in range(boux):
          for j in range(bouy):
            var+=(den_temp[i][j]-m)**2
        var/=tt
        var=sqrt(var)
    
        fluct[box][0]=m
        fluct[box][1]=var

     f=open('GNF/GNF_fluc'+str(frame)+'.txt','w')
     for i in range(1,400):
      if int(80.0/i*scale_norm)>=2:
        f.write(str(i))
        f.write(' ')
        f.write(str(fluct[i][0]))
        f.write(' ')
        f.write(str(fluct[i][1]))
        f.write(' ')
        f.write(str(k))
        f.write('\n')
     f.close()


    frame+=1
