# Supplementary material for: Self-organized and directed branching results in optimal coverage in developing dermal lymphatic networks
Source: Nat Commun. 2023 Sep 21;14:5878. doi: 10.1038/s41467-023-41456-7 (PMC10514270; doi:10.1038/s41467-023-41456-7)
Supplement: Supplementary file 15 — Supplementary Software 1 [file 41467_2023_41456_MOESM15_ESM.zip › code_submission_final/plotting_trees.sh]

#!/bin/bash

echo '

filename(n) = sprintf("data/lymphatic_simu%d.txt", n);
do for [ii=10:500:10] {
set term png enhanced;
set palette defined (0 "black", 1 "red", 2 "black");
set output sprintf("movie_frame%03.0f.png",ii);
set xrange [0:350]; set yrange [-300:300]; unset border; unset tics; unset colorbox; set size ratio -1; set cbrange [0:2];
plot filename(ii) u 1:2:4 with points palette  ps 0.3 pt 7 lt black notitle, 100*(1+1.7*ii/500)*sqrt(1-x*x/(100*(1+1.7*ii/500)*100*(1+1.7*ii/500))) lt black notitle, -100*(1+1.7*ii/500)*sqrt(1-x*x/(100*(1+1.7*ii/500)*100*(1+1.7*ii/500))) lt black notitle;
set output;
};
' >plotting.gpl
gnuplot plotting.gpl
convert -delay 5 -loop 0 *.png Output_simulations.gif;
rm *.png;
rm plotting.gpl
