# Supplementary material for: Self-organized and directed branching results in optimal coverage in developing dermal lymphatic networks
Source: Nat Commun. 2023 Sep 21;14:5878. doi: 10.1038/s41467-023-41456-7 (PMC10514270; doi:10.1038/s41467-023-41456-7)
Supplement: Supplementary file 15 — Supplementary Software 1 [file 41467_2023_41456_MOESM15_ESM.zip › code_submission_final/GNF/GNF_fluc260.txt]

1 0.16912972085385877 0.4110534321219035 9415
2 0.6747194719471947 1.0138648583548795 9415
3 1.5167164179104478 1.6726566482290237 9415
4 2.698918918918919 2.3530656068589613 9415
5 4.214166666666666 3.0962287768976124 9415
6 6.064242424242424 3.6864362607899315 9415
7 8.277504105090312 4.342122286902641 9415
8 10.768888888888888 5.018181265147416 9415
9 13.622159090909092 5.953118729796486 9415
10 16.856666666666666 6.8931939057466085 9415
11 20.337606837606838 7.149301878484137 9415
12 24.125 8.250946915354625 9415
13 28.35151515151515 8.63804555658566 9415
14 32.80714285714286 10.748352982514794 9415
15 37.815384615384616 11.253570110710932 9415
16 42.888888888888886 11.172331343740257 9415
17 48.36363636363637 13.576535421438962 9415
18 54.48863636363637 14.195065018088806 9415
19 60.57142857142857 14.661486407369113 9415
20 67.1 14.024621207005914 9415
21 73.77777777777777 16.174096912493884 9415
22 81.31481481481481 18.00187652160296 9415
23 88.52083333333333 18.87457459049666 9415
24 96.5 19.833683470298702 9415
25 105.35416666666667 19.900261287368956 9415
26 112.77142857142857 22.902383798929524 9415
27 121.94285714285714 26.306916914587703 9415
28 131.22857142857143 25.165833657430653 9415
29 142.05714285714285 25.866628094508023 9415
30 150.63333333333333 26.41146636511414 9415
31 158.625 32.29913892041087 9415
32 169.5 30.576407026769292 9415
33 182.95833333333334 33.24590095869799 9415
34 195.7 34.35418460682774 9415
35 205.35 35.89606524397904 9415
36 216.7 37.17808494261102 9415
37 229.45 38.227575125817225 9415
38 233.6 41.05086275991447 9415
39 248.53333333333333 39.676805426960584 9415
40 262.73333333333335 39.27928489957807 9415
41 281.3333333333333 39.01780220474865 9415
42 295.25 42.53846298743448 9415
43 308.75 44.753258726786214 9415
44 325.8333333333333 49.87289399619352 9415
45 339.5833333333333 51.07585589645616 9415
46 354.0833333333333 51.17528429058525 9415
47 368.1666666666667 50.57804749976899 9415
48 386.0 54.464055424962005 9415
49 403.1666666666667 51.586227705550336 9415
50 421.4166666666667 53.353316568784074 9415
51 427.3333333333333 46.35610950984659 9415
52 446.8333333333333 51.30112626010813 9415
53 462.1666666666667 55.203914917533 9415
54 475.0 57.63968540279634 9415
55 495.0 58.9915248150105 9415
56 513.8333333333334 59.299850102864696 9415
57 531.8333333333334 64.64110319465644 9415
58 553.0 67.11184694225007 9415
59 571.0 72.21034090304056 9415
60 591.5 78.84954026498824 9415
61 615.1666666666666 87.20362505207122 9415
62 634.5 94.0669088114058 9415
63 655.6666666666666 98.97755076559308 9415
64 678.0 98.29377735475764 9415
65 705.0 98.49027024703167 9415
66 731.8333333333334 103.58799265466158 9415
67 754.1666666666666 103.68448399940186 9415
68 807.0 95.82275303913993 9415
69 824.5 96.33405420722207 9415
70 840.75 96.70670866077492 9415
71 864.0 89.74129484245255 9415
72 891.25 81.4167519617431 9415
73 915.5 80.11398130164298 9415
74 944.75 79.99804685115755 9415
75 969.75 84.98051247197795 9415
