# Supplementary material for: Self-organized and directed branching results in optimal coverage in developing dermal lymphatic networks
Source: Nat Commun. 2023 Sep 21;14:5878. doi: 10.1038/s41467-023-41456-7 (PMC10514270; doi:10.1038/s41467-023-41456-7)
Supplement: Supplementary file 15 — Supplementary Software 1 [file 41467_2023_41456_MOESM15_ESM.zip › code_submission_final/GNF/GNF_fluc300.txt]

1 0.15325659581742548 0.37934268283583583 10041
2 0.6134174311926606 0.9354039357405186 10041
3 1.3747379454926625 1.5606304108711289 10041
4 2.4435185185185184 2.188258784722751 10041
5 3.8204941860465116 2.805033637814071 10041
6 5.4914529914529915 3.359501709326796 10041
7 7.493688639551192 4.111391078980075 10041
8 9.774074074074074 4.804403272970312 10041
9 12.355392156862745 5.2345637066668775 10041
10 15.261904761904763 6.02449177389984 10041
11 18.451127819548873 6.654148082057381 10041
12 21.965811965811966 7.4494669389188415 10041
13 25.770833333333332 7.6020545011785385 10041
14 29.903030303030302 8.233872569084987 10041
15 34.27142857142857 10.349494713092353 10041
16 39.06923076923077 10.164938579812521 10041
17 43.94444444444444 9.994288492390831 10041
18 49.520833333333336 11.216597789535927 10041
19 54.93181818181818 11.979903109474497 10041
20 60.7875 12.951538277363037 10041
21 67.5 12.20392208618665 10041
22 73.53968253968254 13.286615053570214 10041
23 80.65079365079364 13.690639520534807 10041
24 88.03703703703704 17.49281647585338 10041
25 94.875 16.16919009515731 10041
26 103.08333333333333 15.630943314109006 10041
27 110.3 17.260069524773066 10041
28 119.28571428571429 19.111061013487046 10041
29 128.34285714285716 21.860522614512025 10041
30 137.0857142857143 20.41899875616044 10041
31 146.9142857142857 21.134090846742552 10041
32 155.3 21.88934291689299 10041
33 164.58333333333334 25.460617737116188 10041
34 174.70833333333334 26.35412549403898 10041
35 186.83333333333334 26.165605074006773 10041
36 198.08333333333334 27.673568416250347 10041
37 208.85 30.282461921052587 10041
38 218.75 29.40386879306871 10041
39 230.2 30.10415253748227 10041
40 243.15 30.065387075505946 10041
41 250.6 30.81947436281158 10041
42 264.3333333333333 25.880923905885243 10041
43 278.3333333333333 25.175826147759725 10041
44 293.3333333333333 27.716822007983207 10041
45 307.25 33.05582399517519 10041
46 319.9166666666667 34.54576272456902 10041
47 338.0 37.07874503449831 10041
48 351.5833333333333 38.58423325084426 10041
49 365.5833333333333 36.90631909157142 10041
50 379.5 32.69938837348491 10041
51 395.5 33.82183712731564 10041
52 412.3333333333333 30.682061353319938 10041
53 429.0833333333333 34.860336423441986 10041
54 428.25 28.168022649806286 10041
55 456.6666666666667 30.313180118372422 10041
56 474.3333333333333 33.12937602122255 10041
57 488.5 38.30034812722551 10041
58 499.6666666666667 41.84760712659951 10041
59 519.6666666666666 46.05672830566911 10041
60 538.3333333333334 46.38845641847645 10041
61 554.5 51.07102896946565 10041
62 577.5 48.341665948399694 10041
63 594.8333333333334 48.485106533404206 10041
64 615.1666666666666 52.247541143632354 10041
65 637.6666666666666 60.4253442044166 10041
66 658.3333333333334 61.07281628424293 10041
67 679.3333333333334 64.33419688539594 10041
68 698.8333333333334 71.86194325850707 10041
69 722.3333333333334 65.45397025560958 10041
70 747.3333333333334 68.58004244838452 10041
71 772.3333333333334 75.75985451118261 10041
72 792.3333333333334 73.4930079818633 10041
73 844.25 62.33528294633786 10041
74 860.0 63.78479442625805 10041
75 875.5 63.93160407810835 10041
76 897.5 56.055775795184566 10041
77 923.25 47.8559035020759 10041
78 945.5 42.080280417316615 10041
79 972.25 42.728064547788726 10041
80 994.5 44.2803568187972 10041
