# Supplementary material for: Self-organized and directed branching results in optimal coverage in developing dermal lymphatic networks
Source: Nat Commun. 2023 Sep 21;14:5878. doi: 10.1038/s41467-023-41456-7 (PMC10514270; doi:10.1038/s41467-023-41456-7)
Supplement: Supplementary file 15 — Supplementary Software 1 [file 41467_2023_41456_MOESM15_ESM.zip › code_submission_final/GNF/GNF_fluc315.txt]

1 0.14798206278026907 0.36771598738024647 10235
2 0.5907492858712371 0.9128433133511028 10235
3 1.328992628992629 1.5210625141445666 10235
4 2.362749445676275 2.1300584455757243 10235
5 3.6914600550964187 2.786203478599864 10235
6 5.322322322322322 3.3689110664999964 10235
7 7.225806451612903 3.936851669510594 10235
8 9.442592592592593 4.560137337594442 10235
9 11.969907407407407 5.064082125045404 10235
10 14.752840909090908 6.138898229706216 10235
11 17.866666666666667 6.675993475797356 10235
12 21.213675213675213 6.829835327104787 10235
13 24.887254901960784 7.695302508656232 10235
14 28.812121212121212 7.891374561516903 10235
15 33.09090909090909 9.568185674182523 10235
16 37.66153846153846 9.45560789743627 10235
17 42.60683760683761 9.820576048832034 10235
18 47.879629629629626 10.808704990262685 10235
19 53.23863636363637 12.41790708301178 10235
20 59.01136363636363 13.885484833076111 10235
21 65.3 12.871174882548324 10235
22 71.34285714285714 12.848441500026059 10235
23 77.73015873015873 13.553194842951058 10235
24 85.25925925925925 15.063059038570197 10235
25 92.0 17.942036302122084 10235
26 99.27083333333333 15.26261716216747 10235
27 107.72916666666667 15.874166097957888 10235
28 114.51428571428572 19.527813758946024 10235
29 124.31428571428572 20.429350634490046 10235
30 133.0857142857143 21.171910540108733 10235
31 141.6 22.25976511235334 10235
32 150.23333333333332 21.289564475478493 10235
33 159.06666666666666 22.850139800204484 10235
34 169.41666666666666 25.690330000908038 10235
35 179.45833333333334 25.734184733324835 10235
36 191.83333333333334 25.799978466829945 10235
37 202.79166666666666 27.253408298575955 10235
38 212.45 30.01245574757254 10235
39 222.05 29.069700720853664 10235
40 233.85 28.976326544267128 10235
41 246.9 29.522703128270624 10235
42 255.6 30.743671435489503 10235
43 268.93333333333334 25.509388249993155 10235
44 282.8 25.85652722234755 10235
45 297.25 28.667999000046493 10235
46 310.25 34.766183282034284 10235
47 322.75 36.23562933541148 10235
48 340.0833333333333 35.551508016147814 10235
49 354.25 37.71852992893546 10235
50 368.0 36.492008257516694 10235
51 382.0 30.105370506494907 10235
52 397.0833333333333 27.03225953477725 10235
53 414.25 27.495833017628932 10235
54 430.9166666666667 27.578549434096217 10235
55 446.6666666666667 28.143481581985473 10235
56 459.1666666666667 26.238754204844067 10235
57 477.1666666666667 32.323452098369 10235
58 491.1666666666667 36.112863205357854 10235
59 503.3333333333333 41.24587521464688 10235
60 520.0 45.332107826572546 10235
61 539.0 45.617978911828175 10235
62 555.6666666666666 50.723652164339356 10235
63 573.8333333333334 52.73650432943853 10235
64 595.6666666666666 47.027178902795725 10235
65 613.6666666666666 50.9171440239489 10235
66 633.6666666666666 53.68633180076864 10235
67 657.5 55.26526938322114 10235
68 677.6666666666666 57.15670467135845 10235
69 698.3333333333334 59.67318400160066 10235
70 717.8333333333334 62.51777525010165 10235
71 743.8333333333334 57.1647229990276 10235
72 767.3333333333334 61.62430977751844 10235
73 789.6666666666666 65.09906980048862 10235
74 811.1666666666666 65.16240395265424 10235
75 859.5 49.62610200287748 10235
76 874.75 55.620926817161184 10235
77 889.75 53.62077489182714 10235
78 912.0 46.22228899567826 10235
79 938.0 38.723377951826464 10235
80 959.75 33.69254368551 10235
81 986.0 32.341923257592455 10235
82 1007.5 32.78337993557101 10235
