# Supplementary material for: Self-organized and directed branching results in optimal coverage in developing dermal lymphatic networks
Source: Nat Commun. 2023 Sep 21;14:5878. doi: 10.1038/s41467-023-41456-7 (PMC10514270; doi:10.1038/s41467-023-41456-7)
Supplement: Supplementary file 15 — Supplementary Software 1 [file 41467_2023_41456_MOESM15_ESM.zip › code_submission_final/GNF/GNF_fluc275.txt]

1 0.16246253746253747 0.39809991999353767 9735
2 0.6498501498501499 0.9924905239257209 9735
3 1.4580846831486218 1.6481984007970683 9735
4 2.6007085020242915 2.308008304151646 9735
5 4.042276422764227 2.9893852354944213 9735
6 5.821176470588235 3.606337366935076 9735
7 7.9420062695924765 4.30295776236101 9735
8 10.402834008097166 5.015126114476747 9735
9 13.122762148337596 5.673131229399174 9735
10 16.153333333333332 6.30104400520704 9735
11 19.555555555555557 7.0283502495991605 9735
12 23.220588235294116 8.093532133690289 9735
13 27.318181818181817 8.306002011888003 9735
14 31.584415584415584 10.048390255975358 9735
15 36.253846153846155 10.22162981017858 9735
16 41.38461538461539 10.227202000034364 9735
17 46.81481481481482 11.289250990595852 9735
18 52.19318181818182 13.073096901779081 9735
19 58.2375 14.067910070440456 9735
20 64.84285714285714 13.807488355739343 9735
21 71.06349206349206 14.88673961540676 9735
22 78.22222222222223 15.56700259089408 9735
23 85.53703703703704 18.494957233600257 9735
24 92.41666666666667 17.888349715822187 9735
25 100.95833333333333 18.203660727691258 9735
26 108.15 19.099149195710265 9735
27 117.82857142857142 21.473552789134708 9735
28 126.54285714285714 24.677743422123573 9735
29 135.68571428571428 24.333130182732265 9735
30 145.73333333333332 21.788274114506837 9735
31 152.66666666666666 26.023493659042447 9735
32 162.95833333333334 29.420060002582513 9735
33 174.08333333333334 28.16309148907879 9735
34 187.20833333333334 31.11133122441975 9735
35 199.75 31.87142136773947 9735
36 209.6 33.23612492454558 9735
37 220.55 34.57958212587307 9735
38 232.95 35.474603591865545 9735
39 237.93333333333334 38.219483105987834 9735
40 252.93333333333334 35.33924478850987 9735
41 266.0 34.46350726976773 9735
42 284.75 33.276931449078454 9735
43 298.8333333333333 37.338169329640266 9735
44 311.5833333333333 38.41757048828338 9735
45 329.25 42.4796519916693 9735
46 342.9166666666667 45.01380960944714 9735
47 356.4166666666667 45.49626053009436 9735
48 369.6666666666667 45.1651291251214 9735
49 386.5 49.202811572781755 9735
50 403.8333333333333 43.4948911431625 9735
51 421.3333333333333 48.80118395649388 9735
52 415.875 45.01510163267434 9735
53 448.8333333333333 41.8864204990379 9735
54 464.8333333333333 46.930504176092356 9735
55 478.3333333333333 51.321427190686045 9735
56 494.1666666666667 53.632753259759305 9735
57 515.0 52.29404045076902 9735
58 532.8333333333334 54.39490376455828 9735
59 552.8333333333334 57.85158213528438 9735
60 573.6666666666666 59.34831271588285 9735
61 591.3333333333334 65.11186954431238 9735
62 610.6666666666666 72.3456210761155 9735
63 634.3333333333334 81.0198878191165 9735
64 651.8333333333334 87.4174213504125 9735
65 673.1666666666666 92.16907772614896 9735
66 696.3333333333334 87.90462002774497 9735
67 722.5 90.01064751831679 9735
68 748.8333333333334 96.56675871586916 9735
69 769.8333333333334 94.50470299878673 9735
70 823.75 81.02275914827882 9735
71 840.0 84.70242027238655 9735
72 856.5 84.18580640464282 9735
73 880.0 76.55716818169282 9735
74 906.5 69.25496372102147 9735
75 930.25 65.49188881075274 9735
76 959.25 66.22829833235942 9735
77 983.5 71.98784619642402 9735
