# Supplementary material for: Self-organized and directed branching results in optimal coverage in developing dermal lymphatic networks
Source: Nat Commun. 2023 Sep 21;14:5878. doi: 10.1038/s41467-023-41456-7 (PMC10514270; doi:10.1038/s41467-023-41456-7)
Supplement: Supplementary file 15 — Supplementary Software 1 [file 41467_2023_41456_MOESM15_ESM.zip › code_submission_final/GNF/GNF_fluc65.txt]

1 0.07759502636342173 0.35589575040754573 1637
2 0.3128205128205128 0.985908272422267 1637
3 0.6969476744186046 1.834866444555328 1637
4 1.2356770833333333 2.7960962481749987 1637
5 1.9757085020242915 4.17620706738601 1637
6 2.7827380952380953 5.631316527790666 1637
7 3.9957264957264957 7.358638079613271 1637
8 4.942708333333333 8.983888875737332 1637
9 6.678571428571429 11.319558205123727 1637
10 8.341880341880342 14.090769478580741 1637
11 9.943181818181818 16.00167459599252 1637
12 10.8875 17.92623339550166 1637
13 13.942857142857143 21.224571820877607 1637
14 17.314814814814813 24.607906042175184 1637
15 18.145833333333332 27.328243619112346 1637
16 19.770833333333332 30.00016637685347 1637
17 24.8 34.72816888760066 1637
18 26.714285714285715 37.56713718023197 1637
19 28.6 40.55005137686839 1637
20 36.291666666666664 45.70054628290078 1637
21 38.958333333333336 49.518918242313084 1637
22 42.1 55.0526112005598 1637
23 43.05 57.925361457655136 1637
24 43.55 60.70871024820078 1637
25 61.333333333333336 70.01111022941684 1637
26 65.06666666666666 77.69896324204647 1637
27 69.41666666666667 87.93696448150926 1637
28 71.16666666666667 92.49219186264078 1637
29 71.91666666666667 96.42394095290278 1637
30 72.58333333333333 100.54473161511527 1637
31 75.33333333333333 104.98915287886756 1637
32 79.08333333333333 111.31221730889304 1637
33 123.66666666666667 123.50528553691763 1637
34 130.16666666666666 132.47064664378377 1637
35 133.33333333333334 137.34223272136248 1637
36 138.83333333333334 144.02941443407394 1637
37 141.0 146.2942240828393 1637
38 143.0 148.63153546045783 1637
39 144.16666666666666 149.73801194827658 1637
40 145.16666666666666 150.273546869996 1637
41 149.0 152.03727613099798 1637
42 155.83333333333334 159.40976200415778 1637
43 159.83333333333334 163.38137048703632 1637
44 155.75 159.6345435674873 1637
45 157.5 162.23054582907622 1637
46 164.0 167.76769653303344 1637
47 171.0 173.32339715110595 1637
48 178.0 179.2595883070136 1637
