# Supplementary material for: Self-organized and directed branching results in optimal coverage in developing dermal lymphatic networks
Source: Nat Commun. 2023 Sep 21;14:5878. doi: 10.1038/s41467-023-41456-7 (PMC10514270; doi:10.1038/s41467-023-41456-7)
Supplement: Supplementary file 15 — Supplementary Software 1 [file 41467_2023_41456_MOESM15_ESM.zip › code_submission_final/GNF/GNF_fluc465.txt]

1 0.1026052944052525 0.304935172487666 11310
2 0.41042117762101 0.7262028776891636 11310
3 0.9210358056265985 1.1980237141600154 11310
4 1.6373969877806196 1.716751175831302 11310
5 2.5618625277161864 2.1808601180991922 11310
6 3.684143222506394 2.7130411999041333 11310
7 5.015915119363395 3.1599999899063542 11310
8 6.549411764705883 3.6929861511794018 11310
9 8.303030303030303 4.2932988551564595 11310
10 10.244444444444444 4.826956201669898 11310
11 12.386666666666667 5.117013017593586 11310
12 14.736572890025576 5.768302796765526 11310
13 17.263492063492063 6.11403022426863 11310
14 20.105263157894736 7.055913275316882 11310
15 23.02991452991453 6.89567887681714 11310
16 26.137254901960784 8.041606531141127 11310
17 29.604166666666668 7.800880247695698 11310
18 33.21212121212121 8.757187786310258 11310
19 37.00714285714286 9.928671633615611 11310
20 40.96923076923077 10.407052683739533 11310
21 45.111111111111114 9.907070580316907 11310
22 49.648148148148145 11.576088713549929 11310
23 54.239583333333336 10.987440549390422 11310
24 58.95454545454545 12.062252438259511 11310
25 63.95454545454545 13.724487977623571 11310
26 69.71428571428571 12.770661530177964 11310
27 74.75714285714285 13.540875382428162 11310
28 80.28571428571429 14.366438592188715 11310
29 86.14285714285714 13.578527800669708 11310
30 92.72222222222223 15.958762444670704 11310
31 98.47916666666667 19.175711181219732 11310
32 104.5 17.579580958221577 11310
33 111.70833333333333 15.284739575435655 11310
34 118.41666666666667 13.622642507563976 11310
35 125.2 17.107725907153345 11310
36 133.65714285714284 17.642388657747578 11310
37 140.6 20.923261149803036 11310
38 148.02857142857144 19.36489565356523 11310
39 155.37142857142857 19.875448910345526 11310
40 163.36666666666667 18.73229534490872 11310
41 171.53333333333333 20.24143165775473 11310
42 181.625 22.29688412461855 11310
43 189.66666666666666 23.63201688858194 11310
44 198.29166666666666 27.408148372741675 11310
45 208.625 23.604047145916876 11310
46 216.95833333333334 23.05876400031498 11310
47 225.15 21.813470608777504 11310
48 234.85 23.409987184960187 11310
49 245.0 23.61778990506944 11310
50 255.2 24.58373446000424 11310
51 266.35 25.154075216552886 11310
52 275.6666666666667 29.55146170477679 11310
53 287.6666666666667 28.57426970000964 11310
54 297.8666666666667 29.531602658094187 11310
55 308.93333333333334 32.721993962607 11310
56 316.8333333333333 28.121265184119217 11310
57 329.8333333333333 27.403872394649305 11310
58 341.3333333333333 28.452689777164398 11310
59 354.8333333333333 26.903634616080325 11310
60 370.25 27.080512673630583 11310
61 382.5 25.75687610457966 11310
62 393.9166666666667 26.202602712114093 11310
63 406.9166666666667 26.812491906240687 11310
64 418.0 27.76688675382964 11310
65 432.3333333333333 29.249881291307073 11310
66 446.8333333333333 31.08813635813865 11310
67 459.3333333333333 29.281203678962534 11310
68 473.6666666666667 30.974003436573856 11310
69 479.5 33.67862823809782 11310
70 488.0 41.12177038990418 11310
71 504.6666666666667 42.354325503883175 11310
72 517.3333333333334 44.38718533791282 11310
73 530.0 48.46992194478276 11310
74 542.8333333333334 52.58775734163059 11310
75 564.1666666666666 50.8147507018276 11310
76 581.8333333333334 47.635479307852975 11310
77 598.6666666666666 49.039666484274626 11310
78 614.8333333333334 48.20932367176383 11310
79 636.0 40.352612472222084 11310
80 655.5 34.451656950960526 11310
81 670.3333333333334 39.17340367590689 11310
82 686.6666666666666 40.778534658431376 11310
83 707.6666666666666 41.95102965230876 11310
84 726.5 39.83193860877642 11310
85 742.3333333333334 39.224425496819656 11310
86 758.6666666666666 37.33035702421764 11310
87 774.1666666666666 40.13068928167347 11310
88 793.1666666666666 38.2771327150936 11310
89 813.3333333333334 38.41296077570115 11310
90 834.5 36.94477861168837 11310
91 851.1666666666666 39.13402895463515 11310
92 867.8333333333334 41.62698110067022 11310
93 892.0 47.89050010179472 11310
94 906.0 55.60125897855192 11310
95 918.25 61.81171005561972 11310
96 931.25 64.87054416297123 11310
97 952.25 64.4374696896146 11310
98 972.25 64.94757501246679 11310
99 992.25 63.60964942522479 11310
100 1010.0 60.427642681143865 11310
101 1033.25 54.869732093386425 11310
102 1049.0 56.819890883386954 11310
103 1072.0 54.2125446737192 11310
