# Supplementary material for: Self-organized and directed branching results in optimal coverage in developing dermal lymphatic networks
Source: Nat Commun. 2023 Sep 21;14:5878. doi: 10.1038/s41467-023-41456-7 (PMC10514270; doi:10.1038/s41467-023-41456-7)
Supplement: Supplementary file 15 — Supplementary Software 1 [file 41467_2023_41456_MOESM15_ESM.zip › code_submission_final/GNF/GNF_fluc115.txt]

1 0.12726726726726728 0.424428296675349 3928
2 0.5136969696969697 1.1217384906947132 3928
3 1.1454054054054055 2.0177437152699764 3928
4 2.089089089089089 3.103982244931204 3928
5 3.2106060606060605 4.322198822705137 3928
6 4.708888888888889 5.776362647211398 3928
7 6.552380952380952 7.5894424820410045 3928
8 8.666666666666666 9.607244417581187 3928
9 10.5625 11.473531587237355 3928
10 12.842424242424242 14.291744391760309 3928
11 15.484615384615385 16.933460101406258 3928
12 18.77777777777778 19.49897116627466 3928
13 22.875 22.44579961717883 3928
14 28.0 25.88656573812536 3928
15 30.271428571428572 29.454042375281837 3928
16 37.55555555555556 31.893727855852934 3928
17 39.833333333333336 36.31249402371342 3928
18 42.25 41.19845264084562 3928
19 53.31428571428572 43.75762557450264 3928
20 56.0 49.339639236621906 3928
21 58.97142857142857 54.20146846417975 3928
22 61.9 61.66973866222126 3928
23 80.29166666666667 63.59276633828376 3928
24 84.5 66.86989855931691 3928
25 88.29166666666667 73.36749914339153 3928
26 91.8 80.52924934457046 3928
27 94.75 85.7927007384661 3928
28 130.66666666666666 83.10689234687793 3928
29 136.13333333333333 91.07349901163467 3928
30 141.26666666666668 100.77927476531185 3928
31 146.16666666666666 106.68398296943276 3928
32 151.0 113.51651862174069 3928
33 154.75 120.02438988250124 3928
34 159.33333333333334 127.49270131614944 3928
35 163.33333333333334 133.40872868327952 3928
36 169.0 139.5146348356807 3928
37 173.91666666666666 145.69343289554575 3928
38 270.8333333333333 118.42777921116688 3928
39 277.0 131.06614106371381 3928
40 280.8333333333333 144.60684246912 3928
41 290.0 162.70935232288687 3928
42 295.8333333333333 171.33730540142804 3928
43 304.1666666666667 185.33340827336613 3928
44 309.5 196.71870780380803 3928
45 315.8333333333333 205.54919659833806 3928
46 321.1666666666667 213.6144632015559 3928
47 328.8333333333333 224.10668342455912 3928
48 338.0 237.5401720411378 3928
49 344.0 248.3874661357399 3928
50 353.1666666666667 266.12116079376744 3928
51 350.25 298.54595542395145 3928
52 357.75 308.88701413299975 3928
53 369.25 328.71140457854517 3928
54 378.75 339.14994840040885 3928
55 388.25 352.4382038031632 3928
