# Supplementary material for: Self-organized and directed branching results in optimal coverage in developing dermal lymphatic networks
Source: Nat Commun. 2023 Sep 21;14:5878. doi: 10.1038/s41467-023-41456-7 (PMC10514270; doi:10.1038/s41467-023-41456-7)
Supplement: Supplementary file 15 — Supplementary Software 1 [file 41467_2023_41456_MOESM15_ESM.zip › code_submission_final/GNF/GNF_fluc100.txt]

1 0.11039719626168225 0.40290468980619754 3195
2 0.44575471698113206 1.0811869431709877 3195
3 1.0125 2.003974844795032 3195
4 1.8173076923076923 3.0120412931232186 3195
5 2.792517006802721 4.302484465543309 3195
6 4.169117647058823 5.831651903820708 3195
7 5.473333333333334 7.673066893723518 3195
8 7.269230769230769 9.498996452063656 3195
9 9.664772727272727 12.021576622631544 3195
10 11.728571428571428 14.32622114323588 3195
11 14.41025641025641 17.12904957230531 3195
12 17.71875 20.109441773393414 3195
13 19.15909090909091 22.597207371525727 3195
14 23.457142857142856 25.760260487971834 3195
15 24.936507936507937 29.131814832319343 3195
16 31.5 33.56626944485259 3195
17 32.9375 37.69693082666014 3195
18 42.525 41.47408076136227 3195
19 44.2 45.82750265942931 3195
20 46.91428571428571 50.399757045089814 3195
21 49.8 56.00678530321123 3195
22 64.16666666666667 60.564474368688735 3195
23 67.5 64.65485287277359 3195
24 70.875 69.28402443324627 3195
25 74.3 76.12364941330651 3195
26 76.55 80.61108794700638 3195
27 104.73333333333333 83.7476102478287 3195
28 109.46666666666667 91.0478750743561 3195
29 114.66666666666667 102.13988229656206 3195
30 118.91666666666667 108.95599901897197 3195
31 122.91666666666667 116.01325953910994 3195
32 126.0 121.55382895381508 3195
33 128.33333333333334 128.38829991691435 3195
34 131.75 135.80262945417024 3195
35 136.83333333333334 142.90488289612625 3195
36 212.625 137.41537168381126 3195
37 223.5 159.5041796735538 3195
38 226.16666666666666 172.107928024507 3195
39 232.16666666666666 185.18676758583183 3195
40 237.83333333333334 194.46115007602134 3195
41 243.66666666666666 199.73788379329102 3195
42 249.0 205.79034638842188 3195
43 253.16666666666666 210.9560907445486 3195
44 256.6666666666667 217.90721776837856 3195
45 261.8333333333333 225.92654902767748 3195
46 270.0 236.05860854174892 3195
47 275.6666666666667 243.25478184177365 3195
48 283.5 254.70685764881426 3195
49 281.25 272.46318558660363 3195
50 286.25 277.94907357283995 3195
51 295.75 288.7969658774136 3195
52 305.5 296.6095918880575 3195
53 315.0 306.83871985132515 3195
