# Supplementary material for: Self-organized and directed branching results in optimal coverage in developing dermal lymphatic networks
Source: Nat Commun. 2023 Sep 21;14:5878. doi: 10.1038/s41467-023-41456-7 (PMC10514270; doi:10.1038/s41467-023-41456-7)
Supplement: Supplementary file 15 — Supplementary Software 1 [file 41467_2023_41456_MOESM15_ESM.zip › code_submission_final/GNF/GNF_fluc470.txt]

1 0.10122498274672188 0.3033375715305337 11327
2 0.40520110957004163 0.7150749413593281 11327
3 0.9100825931120461 1.187771943795083 11327
4 1.6218487394957983 1.6726081043321623 11327
5 2.532665505226481 2.1522565428155342 11327
6 3.64386189258312 2.667488146960482 11327
7 4.963793103448276 3.14210550295126 11327
8 6.483428571428571 3.627909230914564 11327
9 8.190743338008415 4.149394404187423 11327
10 10.130357142857143 4.6317005378639315 11327
11 12.222222222222221 5.001283785806683 11327
12 14.57544757033248 5.795651491103536 11327
13 17.06031746031746 6.113179612818853 11327
14 19.8 7.135124385741294 11327
15 22.713675213675213 6.988946168349453 11327
16 25.82843137254902 7.868089902630658 11327
17 29.270833333333332 7.513847170761166 11327
18 32.78181818181818 8.473182456234442 11327
19 36.621428571428574 9.709691665799584 11327
20 40.52142857142857 10.054471540522838 11327
21 44.7008547008547 9.991675986193513 11327
22 48.916666666666664 11.345683630219785 11327
23 53.48148148148148 10.972593367687512 11327
24 58.07954545454545 11.866895886254612 11327
25 63.13636363636363 13.86147524139363 11327
26 68.78571428571429 12.811705425834898 11327
27 73.95714285714286 12.971876958895914 11327
28 79.2 15.205825951165657 11327
29 85.12698412698413 13.080328212342579 11327
30 91.25925925925925 15.107252593796948 11327
31 97.33333333333333 19.101095566795426 11327
32 103.29166666666667 18.78935684252006 11327
33 110.0625 15.29624988082591 11327
34 117.08333333333333 13.823038337821716 11327
35 123.7 16.73200525938239 11327
36 131.5142857142857 16.977920836143845 11327
37 139.17142857142858 20.508514906581347 11327
38 146.4857142857143 18.407097122843567 11327
39 153.54285714285714 20.3951574884724 11327
40 162.0857142857143 19.21959034582227 11327
41 169.36666666666667 19.231022391496047 11327
42 179.125 22.15158478153049 11327
43 187.16666666666666 21.965250333702603 11327
44 195.5 25.222344590990478 11327
45 205.33333333333334 26.20061492068883 11327
46 214.75 22.993205518152532 11327
47 222.35 23.009291601437884 11327
48 231.6 23.184908884875956 11327
49 241.05 22.8483588032051 11327
50 251.95 24.131877258099916 11327
51 263.0 23.0 11327
52 272.2 29.532355138051557 11327
53 283.6666666666667 30.229492589559328 11327
54 293.93333333333334 28.82468078265954 11327
55 304.4 31.559045190457415 11327
56 317.26666666666665 31.804541953766428 11327
57 324.8333333333333 26.925308210347794 11327
58 337.25 28.136941909169874 11327
59 348.6666666666667 28.47903712479682 11327
60 364.5 27.271780286589287 11327
61 377.1666666666667 26.779449002712678 11327
62 389.0 25.383721817994566 11327
63 401.9166666666667 27.078461100209434 11327
64 413.1666666666667 27.558523585675307 11327
65 426.0833333333333 27.84318687858047 11327
66 440.25 30.981513304980222 11327
67 454.0 30.138568866708543 11327
68 468.3333333333333 30.006480781472675 11327
69 481.3333333333333 31.728886243015562 11327
70 487.125 35.65612675263537 11327
71 496.8333333333333 40.61779850700374 11327
72 511.6666666666667 42.444735310230826 11327
73 524.5 44.67195242356588 11327
74 536.3333333333334 51.370116691408136 11327
75 551.8333333333334 53.936433779856905 11327
76 573.3333333333334 48.078639285607444 11327
77 590.5 47.78685314323735 11327
78 606.8333333333334 48.72855653743729 11327
79 624.6666666666666 45.784519460427035 11327
80 646.0 36.17089069035117 11327
81 660.5 34.88433268197439 11327
82 678.3333333333334 39.90683595019224 11327
83 696.1666666666666 41.00169373195318 11327
84 716.5 41.82005101224372 11327
85 732.0 39.97082269189198 11327
86 748.6666666666666 39.11805493914827 11327
87 765.5 38.9903834297638 11327
88 782.0 39.694667987862886 11327
89 802.8333333333334 38.128802178347485 11327
90 821.3333333333334 38.151743807531986 11327
91 841.5 38.4133223417779 11327
92 859.0 40.796241656963126 11327
93 876.0 42.20189569201838 11327
94 897.5 50.36119537898202 11327
95 911.5 58.088294862218156 11327
96 921.75 64.7857044416436 11327
97 938.75 67.75092250294456 11327
98 958.75 63.4719426203421 11327
99 980.75 64.27820392636994 11327
100 999.25 62.070020944091844 11327
101 1016.5 60.44212107462808 11327
102 1039.75 54.91982793126723 11327
103 1057.25 54.30642227214015 11327
