# Supplementary material for: Self-organized and directed branching results in optimal coverage in developing dermal lymphatic networks
Source: Nat Commun. 2023 Sep 21;14:5878. doi: 10.1038/s41467-023-41456-7 (PMC10514270; doi:10.1038/s41467-023-41456-7)
Supplement: Supplementary file 15 — Supplementary Software 1 [file 41467_2023_41456_MOESM15_ESM.zip › code_submission_final/GNF/GNF_fluc70.txt]

1 0.08278271436166174 0.3634980679415476 1853
2 0.33487940630797774 1.0043697973595054 1853
3 0.7458677685950413 1.8308695954730474 1853
4 1.3674242424242424 2.8915759625662667 1853
5 2.1315789473684212 4.248468971293358 1853
6 3.0767045454545454 5.806767451077132 1853
7 4.097744360902255 7.261873514608126 1853
8 5.411458333333333 9.200457074149286 1853
9 6.538961038961039 11.30919239763801 1853
10 9.0 14.21387308351204 1853
11 10.027777777777779 16.399784513790607 1853
12 12.306818181818182 18.736424148594473 1853
13 15.042857142857143 22.32067313007364 1853
14 15.984126984126984 24.109203974858534 1853
15 19.958333333333332 28.301176604908544 1853
16 21.645833333333332 31.223314995457418 1853
17 27.34285714285714 36.08952587041036 1853
18 28.771428571428572 39.44477927742652 1853
19 31.142857142857142 41.5871840541172 1853
20 39.916666666666664 47.46131465613749 1853
21 41.958333333333336 50.917808906991354 1853
22 45.125 56.72544439373451 1853
23 47.4 61.939809492764816 1853
24 47.9 63.505039170132015 1853
25 66.13333333333334 71.0651031722947 1853
26 70.2 78.95585264352898 1853
27 75.58333333333333 90.52113780155932 1853
28 77.41666666666667 95.1003490471454 1853
29 79.16666666666667 100.82479302675947 1853
30 79.83333333333333 106.01480504575241 1853
31 82.25 112.0923168642704 1853
32 86.58333333333333 118.89733549953462 1853
33 90.25 125.32698897949582 1853
34 141.5 140.64701679500115 1853
35 144.83333333333334 145.83942844405587 1853
36 151.16666666666666 153.84019486322669 1853
37 154.16666666666666 157.7100891579934 1853
38 157.33333333333334 161.8246650613627 1853
39 158.83333333333334 164.08982973427155 1853
40 159.66666666666666 165.30544119565116 1853
41 161.33333333333334 166.3126239612883 1853
42 167.83333333333334 172.02365793369495 1853
43 174.5 179.10122835983006 1853
44 180.5 185.43619747323697 1853
45 173.25 178.79789568112932 1853
46 177.25 182.67645579001143 1853
47 185.0 189.64572233509514 1853
48 191.25 194.55510144943514 1853
49 197.75 199.81288121640208 1853
