# Supplementary material for: Self-organized and directed branching results in optimal coverage in developing dermal lymphatic networks
Source: Nat Commun. 2023 Sep 21;14:5878. doi: 10.1038/s41467-023-41456-7 (PMC10514270; doi:10.1038/s41467-023-41456-7)
Supplement: Supplementary file 15 — Supplementary Software 1 [file 41467_2023_41456_MOESM15_ESM.zip › code_submission_final/GNF/GNF_fluc500.txt]

1 0.0942312587501591 0.29410407001058225 11442
2 0.3766283524904215 0.683814239571515 11442
3 0.8480813287514318 1.1392089386876918 11442
4 1.5048868312757202 1.600693261444542 11442
5 2.354049719326383 2.0917578064546603 11442
6 3.3859953703703702 2.573406227374477 11442
7 4.608130081300813 3.0637028846140866 11442
8 6.019547325102881 3.4751659522832075 11442
9 7.618489583333333 3.991726053389461 11442
10 9.408866995073891 4.401670103667643 11442
11 11.370445344129555 5.03252749620398 11442
12 13.543981481481481 5.330547091617645 11442
13 15.892045454545455 6.2189907393495725 11442
14 18.44333333333333 6.331939320267965 11442
15 21.154135338345863 6.588518279897287 11442
16 24.072649572649574 7.624680169070669 11442
17 27.122549019607842 7.910633286450275 11442
18 30.473958333333332 7.75130022415147 11442
19 33.95151515151515 9.057262989216502 11442
20 37.628571428571426 10.155465001060024 11442
21 41.36923076923077 10.163387125846503 11442
22 45.52136752136752 10.001365967047121 11442
23 49.75 11.575936887129906 11442
24 54.175925925925924 10.962755722515666 11442
25 58.65909090909091 11.924846448064534 11442
26 63.56818181818182 13.792945705673947 11442
27 68.4375 12.787536656838956 11442
28 74.14285714285714 13.009101994137701 11442
29 79.02857142857142 15.247455458507943 11442
30 84.47619047619048 12.742700547119524 11442
31 90.81481481481481 14.959295480135511 11442
32 96.62962962962963 18.592408144282075 11442
33 102.35416666666667 19.2304983287543 11442
34 108.5 15.340577998671801 11442
35 115.27083333333333 14.90489235023931 11442
36 121.89583333333333 14.037508657363515 11442
37 128.68571428571428 16.884094676980002 11442
38 136.62857142857143 17.75079187655858 11442
39 143.4857142857143 19.455989057462016 11442
40 150.5142857142857 19.352919940000827 11442
41 158.28571428571428 19.605496938462988 11442
42 165.03333333333333 18.5121281566677 11442
43 172.83333333333334 19.95842901855978 11442
44 182.75 22.089307368045745 11442
45 190.58333333333334 23.50517082591734 11442
46 199.0 26.98456348853297 11442
47 208.95833333333334 24.227187150435398 11442
48 217.41666666666666 22.65302898559533 11442
49 224.85 22.483938711889426 11442
50 233.75 23.12331074911203 11442
51 243.0 22.445489524623873 11442
52 253.05 23.461617591291525 11442
53 263.95 22.41311000285324 11442
54 273.75 25.83190856286078 11442
55 283.6666666666667 29.374970449157715 11442
56 295.06666666666666 28.5060617335253 11442
57 305.26666666666665 29.56003307771416 11442
58 316.73333333333335 31.802445748016854 11442
59 323.8333333333333 25.353610306138957 11442
60 335.5 27.332825198528845 11442
61 346.1666666666667 28.06787408329237 11442
62 360.75 26.255554967790466 11442
63 374.5 26.83126286007922 11442
64 386.0 26.542418879973994 11442
65 397.9166666666667 26.81870719396361 11442
66 409.4166666666667 28.51449436495217 11442
67 420.5 27.971711900894924 11442
68 434.0 29.57194616524249 11442
69 447.75 31.29197181386945 11442
70 461.0833333333333 29.298630040024435 11442
71 474.9166666666667 30.175758298490017 11442
72 487.5833333333333 30.638914072720585 11442
73 488.0 38.4360941477322 11442
74 502.6666666666667 40.81121850123512 11442
75 516.6666666666666 41.3991411612474 11442
76 529.5 43.957365708149524 11442
77 540.1666666666666 49.95803794741698 11442
78 555.8333333333334 51.77005784127432 11442
79 576.6666666666666 46.79268698798516 11442
80 593.1666666666666 46.29404809356046 11442
81 608.5 48.63040886797752 11442
82 625.6666666666666 45.72623851673007 11442
83 645.8333333333334 36.429917497695335 11442
84 661.3333333333334 34.941220483676425 11442
85 677.8333333333334 39.922494355382604 11442
86 694.3333333333334 41.77186719418811 11442
87 714.6666666666666 41.63598870635301 11442
88 731.0 41.42060678776527 11442
89 746.1666666666666 39.93084299413453 11442
90 762.3333333333334 37.446257786622986 11442
91 777.3333333333334 40.18568014714805 11442
92 796.0 39.42926155365665 11442
93 817.3333333333334 38.98575238326033 11442
94 835.8333333333334 37.72009485082925 11442
95 854.6666666666666 36.67272677193351 11442
96 869.6666666666666 40.536677493625724 11442
97 888.5 41.100486615124154 11442
98 905.5 52.73755777432247 11442
99 917.5 61.01024504130433 11442
100 930.5 62.090659522991054 11442
101 947.75 64.46462208064203 11442
102 965.5 63.53148825582476 11442
103 987.5 61.68265558485626 11442
104 1004.5 60.915925668087816 11442
105 1021.75 59.26371149362821 11442
106 1044.0 53.96295025292817 11442
107 1061.25 52.52320915557236 11442
108 1080.25 54.53152757809009 11442
