# Supplementary material for: Self-organized and directed branching results in optimal coverage in developing dermal lymphatic networks
Source: Nat Commun. 2023 Sep 21;14:5878. doi: 10.1038/s41467-023-41456-7 (PMC10514270; doi:10.1038/s41467-023-41456-7)
Supplement: Supplementary file 15 — Supplementary Software 1 [file 41467_2023_41456_MOESM15_ESM.zip › code_submission_final/GNF/GNF_fluc60.txt]

1 0.06971153846153846 0.33628710851590216 1418
2 0.27884615384615385 0.9394153675247977 1418
3 0.625 1.7484419974950989 1418
4 1.109375 2.707727295976277 1418
5 1.7611336032388665 3.910903931976135 1418
6 2.4791666666666665 5.254208677752075 1418
7 3.5598290598290596 6.988899132330522 1418
8 4.4375 8.481981514756246 1418
9 5.95 10.658547877508596 1418
10 7.435897435897436 13.129457071715775 1418
11 8.897727272727273 15.006846750072606 1418
12 9.725 16.864885857900163 1418
13 12.428571428571429 20.28199161013213 1418
14 15.425925925925926 23.307606334232403 1418
15 16.208333333333332 26.04239998967497 1418
16 17.75 27.64695583001258 1418
17 21.942857142857143 32.3454062599691 1418
18 23.8 34.895599395093626 1418
19 25.266666666666666 38.421290394201435 1418
20 32.416666666666664 42.96890025226257 1418
21 34.708333333333336 47.78203913489765 1418
22 37.15 51.256487394280136 1418
23 37.95 53.387709259716324 1418
24 38.9 57.4585937871786 1418
25 55.2 68.87689501325293 1418
26 58.0 75.60775974285532 1418
27 61.416666666666664 82.15783421087863 1418
28 62.75 86.35211346573979 1418
29 63.416666666666664 88.91705716877699 1418
30 64.83333333333333 92.13380969486114 1418
31 68.41666666666667 96.5319103831589 1418
32 71.0 100.63216848172027 1418
33 111.66666666666667 113.36176114055783 1418
34 115.16666666666667 118.2362277627105 1418
35 120.33333333333333 125.03954929896737 1418
36 122.83333333333333 127.64719172608366 1418
37 125.0 129.9628151947061 1418
38 126.33333333333333 131.19281823162257 1418
39 127.16666666666667 131.54899805353475 1418
40 129.66666666666666 132.31863898265513 1418
41 134.33333333333334 136.19675310210428 1418
42 138.83333333333334 141.31927996168426 1418
43 143.33333333333334 146.00875164028886 1418
44 136.75 139.57323346544638 1418
45 139.5 142.19968354395166 1418
46 147.25 148.43748684210468 1418
47 152.75 153.3710777819599 1418
48 157.25 157.5839062214159 1418
