# Supplementary material for: Self-organized and directed branching results in optimal coverage in developing dermal lymphatic networks
Source: Nat Commun. 2023 Sep 21;14:5878. doi: 10.1038/s41467-023-41456-7 (PMC10514270; doi:10.1038/s41467-023-41456-7)
Supplement: Supplementary file 15 — Supplementary Software 1 [file 41467_2023_41456_MOESM15_ESM.zip › code_submission_final/GNF/GNF_fluc460.txt]

1 0.10390597384234712 0.30710154761493164 11291
2 0.415743108837738 0.7291221860543723 11291
3 0.9354219948849105 1.2163574036562168 11291
4 1.662972435350952 1.7045386239462739 11291
5 2.5942350332594235 2.194300726583276 11291
6 3.741687979539642 2.7235876397765177 11291
7 5.08841732979664 3.1836171959050286 11291
8 6.634117647058823 3.678428466908004 11291
9 8.401515151515152 4.279372384748282 11291
10 10.368518518518519 4.756995786872607 11291
11 12.551111111111112 5.179730676062534 11291
12 14.966751918158568 5.603380367880719 11291
13 17.542857142857144 6.156728524342203 11291
14 20.349624060150376 6.819500169765827 11291
15 23.354700854700855 6.994368867216187 11291
16 26.495098039215687 7.689754801809807 11291
17 29.989583333333332 7.900415062496543 11291
18 33.60606060606061 8.988003431980685 11291
19 37.41428571428571 10.250425576033216 11291
20 41.45384615384615 10.111768877030627 11291
21 45.666666666666664 10.040941829356091 11291
22 50.30555555555556 11.298523611625953 11291
23 55.0 11.539786248742507 11291
24 59.78409090909091 11.832590648132847 11291
25 64.81818181818181 13.326789027561139 11291
26 70.52857142857142 12.407050332741608 11291
27 75.45714285714286 13.745322024275037 11291
28 81.26984126984127 13.14776382605036 11291
29 87.33333333333333 14.60919475633656 11291
30 93.87037037037037 16.666718106916505 11291
31 100.02083333333333 19.28134848255058 11291
32 105.95833333333333 15.998643605700524 11291
33 113.1875 15.710474544604521 11291
34 119.95833333333333 13.802110849029178 11291
35 126.77142857142857 17.595593140306004 11291
36 135.37142857142857 17.998548694326463 11291
37 142.6 20.529003872570144 11291
38 149.65714285714284 19.733861916068253 11291
39 157.88571428571427 19.6596343935943 11291
40 165.36666666666667 18.22540961283328 11291
41 173.63333333333333 20.385425076646197 11291
42 183.5 22.41465294548784 11291
43 191.875 24.254402521329332 11291
44 201.54166666666666 28.281294122126415 11291
45 211.20833333333334 23.194789584923782 11291
46 220.0 23.275523624614763 11291
47 228.15 21.629320377672528 11291
48 237.7 22.19031320193566 11291
49 248.2 23.854978516024698 11291
50 258.8 24.11762840745333 11291
51 269.5 26.32964109136317 11291
52 279.2 29.480388961703564 11291
53 291.6 29.117692216245434 11291
54 301.06666666666666 29.969910836630056 11291
55 313.4 32.795934707419654 11291
56 321.5833333333333 25.643252307164335 11291
57 334.0833333333333 28.010290767660532 11291
58 345.25 28.70866593905053 11291
59 361.5 26.48112535373072 11291
60 375.1666666666667 26.94696437242772 11291
61 386.4166666666667 25.789074990950894 11291
62 400.0833333333333 26.113401199809694 11291
63 410.9166666666667 27.593653658445128 11291
64 423.8333333333333 27.303337199364883 11291
65 438.25 31.02183370896483 11291
66 452.75 30.78182634824213 11291
67 466.75 29.77729839995563 11291
68 479.8333333333333 31.323136638735416 11291
69 485.875 35.00156246512432 11291
70 495.3333333333333 40.99864496405813 11291
71 510.8333333333333 43.40282888885879 11291
72 523.3333333333334 44.46596701098743 11291
73 536.0 51.67849327008931 11291
74 551.1666666666666 54.2414867872267 11291
75 573.0 48.41831609353358 11291
76 590.5 48.04425043644661 11291
77 606.8333333333334 49.48877538279654 11291
78 624.8333333333334 46.495220781877734 11291
79 646.8333333333334 36.06206070404494 11291
80 661.6666666666666 34.34465832637669 11291
81 679.3333333333334 41.04739807696572 11291
82 697.0 41.505019776729014 11291
83 717.8333333333334 41.317537304259666 11291
84 734.0 39.51371070063318 11291
85 750.8333333333334 39.29977381897029 11291
86 767.5 39.29270500572169 11291
87 785.3333333333334 38.33912999650473 11291
88 806.1666666666666 37.71125679275207 11291
89 825.3333333333334 36.962443401677625 11291
90 844.8333333333334 38.023749888136436 11291
91 862.8333333333334 41.47053840445715 11291
92 880.0 42.26503677193873 11291
93 902.0 52.2541864351556 11291
94 913.75 61.29182245618089 11291
95 926.5 64.1190299365173 11291
96 945.5 65.83881833690516 11291
97 963.75 65.65582609334834 11291
98 985.75 63.58606372468735 11291
99 1004.5 60.76388730158728 11291
100 1023.5 58.23443998185266 11291
101 1044.75 56.339928114970114 11291
102 1064.5 55.38275905008706 11291
