# Supplementary material for: Self-organized and directed branching results in optimal coverage in developing dermal lymphatic networks
Source: Nat Commun. 2023 Sep 21;14:5878. doi: 10.1038/s41467-023-41456-7 (PMC10514270; doi:10.1038/s41467-023-41456-7)
Supplement: Supplementary file 15 — Supplementary Software 1 [file 41467_2023_41456_MOESM15_ESM.zip › code_submission_final/GNF/GNF_fluc110.txt]

1 0.12360525663277958 0.42160908737372094 3726
2 0.498998998998999 1.1222782665215192 3726
3 1.1179138321995465 2.0154552952116584 3726
4 1.995995995995996 3.0801739326602515 3726
5 3.1822660098522166 4.4068107597327355 3726
6 4.453703703703703 5.931139199892782 3726
7 6.26031746031746 7.607150764666207 3726
8 8.222222222222221 9.631777100019669 3726
9 10.020833333333334 11.76637083551633 3726
10 13.314285714285715 14.762445458607713 3726
11 16.358974358974358 17.35376583602678 3726
12 17.814814814814813 19.419896320883243 3726
13 21.75 22.52889558685992 3726
14 26.62857142857143 26.006686738261013 3726
15 28.603174603174605 30.121204724394374 3726
16 35.629629629629626 32.18654900575492 3726
17 37.645833333333336 36.86602409589198 3726
18 40.083333333333336 41.27945076615671 3726
19 50.74285714285714 44.715828362252765 3726
20 53.25714285714286 50.76182078077571 3726
21 56.34285714285714 55.90959174398963 3726
22 73.375 61.26772702655126 3726
23 76.54166666666667 64.65355053840602 3726
24 80.16666666666667 67.345295967045 3726
25 83.95 76.1626384784561 3726
26 87.25 81.42105071785797 3726
27 90.1 87.08495851753045 3726
28 124.26666666666667 86.5104746387524 3726
29 129.2 94.77425810841255 3726
30 134.25 104.271380701194 3726
31 138.66666666666666 109.65349464968679 3726
32 143.66666666666666 116.54565152286416 3726
33 146.75 122.42421124924596 3726
34 150.58333333333334 129.7256453271887 3726
35 155.33333333333334 135.47098910426868 3726
36 160.33333333333334 142.00723768722338 3726
37 249.25 112.55748531306125 3726
38 258.6666666666667 138.20114165793115 3726
39 261.6666666666667 153.8697140079518 3726
40 268.5 170.7998341138929 3726
41 275.5 183.86657299973442 3726
42 283.5 193.07230942490605 3726
43 289.0 203.46989949375805 3726
44 293.5 211.04798032674938 3726
45 300.3333333333333 219.4771564929303 3726
46 306.1666666666667 227.52905797331078 3726
47 313.8333333333333 235.83498232639042 3726
48 320.6666666666667 244.55515169838935 3726
49 328.6666666666667 258.05598014556625 3726
50 326.5 292.6034005270615 3726
51 332.0 300.78979370982654 3726
52 342.75 315.6044795309471 3726
53 353.25 328.02543727583077 3726
54 363.75 339.83185180321163 3726
