# Supplementary material for: Self-organized and directed branching results in optimal coverage in developing dermal lymphatic networks
Source: Nat Commun. 2023 Sep 21;14:5878. doi: 10.1038/s41467-023-41456-7 (PMC10514270; doi:10.1038/s41467-023-41456-7)
Supplement: Supplementary file 15 — Supplementary Software 1 [file 41467_2023_41456_MOESM15_ESM.zip › code_submission_final/GNF/GNF_fluc105.txt]

1 0.11669203450025367 0.4143609458397251 3465
2 0.4667681380010147 1.1017658703180935 3465
3 1.0462962962962963 1.9922152162263929 3465
4 1.860082304526749 3.0240754110953527 3465
5 2.9950738916256157 4.395285058066981 3465
6 4.185185185185185 5.765716280304254 3465
7 5.843333333333334 7.740722762694 3465
8 7.726495726495727 9.656603012300009 3465
9 9.416666666666666 11.740392052889666 3465
10 12.521428571428572 14.845618813615797 3465
11 15.2991452991453 17.115127989795862 3465
12 16.74074074074074 19.49091448853675 3465
13 20.34090909090909 22.621332632774863 3465
14 25.042857142857144 26.07704831800545 3465
15 26.682539682539684 29.367850577089676 3465
16 33.48148148148148 32.781397582086754 3465
17 35.291666666666664 37.524968539479 3465
18 37.666666666666664 41.03064572839295 3465
19 47.457142857142856 45.581539406802364 3465
20 50.08571428571429 51.35499498786932 3465
21 53.13333333333333 57.320579976906124 3465
22 68.83333333333333 61.10146388499125 3465
23 71.45833333333333 64.24106887774795 3465
24 75.33333333333333 68.02797627120445 3465
25 79.15 76.45866530354817 3465
26 81.45 81.12920251056337 3465
27 84.05 86.03166568188713 3465
28 116.86666666666666 89.82194733038368 3465
29 121.6 96.95414723809738 3465
30 126.5 107.46743692858782 3465
31 130.41666666666666 113.12858343004605 3465
32 134.66666666666666 119.92381841078203 3465
33 137.66666666666666 125.80032679696117 3465
34 141.16666666666666 133.06441631363694 3465
35 146.08333333333334 139.56149082831632 3465
36 150.66666666666666 146.03272083870638 3465
37 236.83333333333334 143.18684374698054 3465
38 242.0 157.98839619837062 3465
39 245.0 172.2120785543221 3465
40 253.0 190.5798170496201 3465
41 258.1666666666667 197.82434688941154 3465
42 265.6666666666667 204.6661237777816 3465
43 270.5 209.78937850456904 3465
44 275.3333333333333 216.1709714297664 3465
45 280.1666666666667 223.5094454877069 3465
46 285.8333333333333 231.44359764074028 3465
47 294.1666666666667 239.93430813917007 3465
48 301.3333333333333 249.34692476324804 3465
49 300.75 279.5088325974691 3465
50 305.25 287.3407167458173 3465
51 313.25 295.7975447835901 3465
52 323.5 310.27608673566834 3465
53 334.25 318.2572662171282 3465
54 343.5 324.367461376754 3465
