# Supplementary material for: Self-organized and directed branching results in optimal coverage in developing dermal lymphatic networks
Source: Nat Commun. 2023 Sep 21;14:5878. doi: 10.1038/s41467-023-41456-7 (PMC10514270; doi:10.1038/s41467-023-41456-7)
Supplement: Supplementary file 15 — Supplementary Software 1 [file 41467_2023_41456_MOESM15_ESM.zip › code_submission_final/GNF/GNF_fluc475.txt]

1 0.09998642641419797 0.301898817056852 11354
2 0.4001636661211129 0.7122878895424143 11354
3 0.8999383287079864 1.1804541879874526 11354
4 1.5956043956043957 1.6648210205035037 11354
5 2.4952090592334493 2.1597710974147546 11354
6 3.599499374217772 2.6561002117966233 11354
7 4.878448275862069 3.1543430933829693 11354
8 6.382417582417583 3.6810949579386296 11354
9 8.081346423562412 4.050398125538085 11354
10 9.967857142857143 4.745189562029303 11354
11 12.082105263157894 4.919092319938464 11354
12 14.368286445012787 5.796410996443261 11354
13 16.883928571428573 5.988201001385406 11354
14 19.492857142857144 7.016812899408546 11354
15 22.444444444444443 7.254759056292792 11354
16 25.56561085972851 7.75072574109858 11354
17 28.854166666666668 7.619846847031915 11354
18 32.36969696969697 7.921756954205673 11354
19 36.01948051948052 9.29493003768531 11354
20 39.871428571428574 9.834228023405117 11354
21 44.23931623931624 10.096669140741392 11354
22 48.2962962962963 10.928436623017932 11354
23 52.7962962962963 10.905112001445024 11354
24 57.51136363636363 11.685261033165801 11354
25 62.43181818181818 13.78140665612504 11354
26 67.3875 12.41520615012091 11354
27 73.17142857142858 13.253540150865811 11354
28 77.97142857142858 14.953233218052526 11354
29 83.7936507936508 12.794044658949637 11354
30 90.16666666666667 14.988575896575616 11354
31 96.14814814814815 18.8840589322272 11354
32 102.16666666666667 19.038703270501966 11354
33 108.66666666666667 14.943411777621456 11354
34 115.41666666666667 14.773051666989987 11354
35 121.875 15.765765918597168 11354
36 129.62857142857143 17.056353176264533 11354
37 137.4857142857143 19.252267292928575 11354
38 144.62857142857143 18.420618438952303 11354
39 151.6 20.351482922452043 11354
40 159.4857142857143 19.329284117364406 11354
41 167.36666666666667 18.671695751115436 11354
42 176.54166666666666 21.627488617241 11354
43 185.08333333333334 21.849707600382715 11354
44 193.16666666666666 24.54021642574128 11354
45 202.875 27.791354321083382 11354
46 212.20833333333334 22.812604642073545 11354
47 221.20833333333334 23.137234001112194 11354
48 228.95 21.89172217985602 11354
49 238.25 21.947380253688593 11354
50 248.55 23.95720142253681 11354
51 259.2 23.66347396305116 11354
52 269.55 26.245904442407774 11354
53 279.1333333333333 29.384500827628308 11354
54 291.06666666666666 28.757530414754942 11354
55 300.8 29.95819309192952 11354
56 312.2 32.97918535480625 11354
57 320.8333333333333 25.75795454266938 11354
58 332.8333333333333 28.044112077621964 11354
59 344.0 29.14046442091592 11354
60 359.0833333333333 26.208962631554538 11354
61 373.0 26.99073915253156 11354
62 384.8333333333333 26.50104819729883 11354
63 396.9166666666667 26.240739107138136 11354
64 408.6666666666667 28.134597128012256 11354
65 420.5 27.85528076804588 11354
66 434.6666666666667 30.263656237951306 11354
67 448.6666666666667 30.95247252733706 11354
68 461.6666666666667 29.069839276397033 11354
69 475.1666666666667 30.446218520897173 11354
70 481.25 33.41313364531977 11354
71 489.1666666666667 41.79480297304386 11354
72 505.5 42.20090836305146 11354
73 518.1666666666666 44.487513853764504 11354
74 531.0 48.194052191807515 11354
75 543.5 52.76599283629562 11354
76 565.0 49.98666488841466 11354
77 582.1666666666666 47.60047852233794 11354
78 598.8333333333334 49.00141721306527 11354
79 614.5 48.27956779701602 11354
80 635.8333333333334 40.736620161989656 11354
81 654.3333333333334 35.60742743991609 11354
82 669.3333333333334 38.2651567646367 11354
83 685.6666666666666 40.69261467255316 11354
84 706.1666666666666 42.34547070099574 11354
85 724.8333333333334 40.67110631503511 11354
86 740.3333333333334 39.27113726672838 11354
87 756.3333333333334 38.42597501112438 11354
88 772.6666666666666 39.927712459170785 11354
89 791.5 37.75689782454768 11354
90 811.5 37.348583194904016 11354
91 830.1666666666666 36.7805051019634 11354
92 848.8333333333334 37.00187682927569 11354
93 865.3333333333334 40.59419772441486 11354
94 884.8333333333334 40.43272876712077 11354
95 904.25 52.8978969336211 11354
96 915.5 61.516258013634086 11354
97 928.5 63.602279833351886 11354
98 948.5 63.79067329947224 11354
99 966.25 65.15894029218093 11354
100 987.25 65.00913397361943 11354
101 1005.5 60.28888786501207 11354
102 1025.5 56.84408500451036 11354
103 1045.25 55.930202037897196 11354
104 1064.25 55.87206368123519 11354
