# Supplementary material for: Self-organized and directed branching results in optimal coverage in developing dermal lymphatic networks
Source: Nat Commun. 2023 Sep 21;14:5878. doi: 10.1038/s41467-023-41456-7 (PMC10514270; doi:10.1038/s41467-023-41456-7)
Supplement: Supplementary file 15 — Supplementary Software 1 [file 41467_2023_41456_MOESM15_ESM.zip › code_submission_final/GNF/GNF_fluc75.txt]

1 0.08725925925925926 0.37230101248291536 2065
2 0.34865671641791046 1.0090292298213608 2065
3 0.7932659932659932 1.8359545375438182 2065
4 1.383030303030303 2.9358726799745343 2065
5 2.1814814814814816 4.186445238043706 2065
6 3.241477272727273 5.661491338976145 2065
7 4.327067669172933 7.359854810389049 2065
8 5.703125 9.1839074963243 2065
9 7.13939393939394 11.648850623336743 2065
10 8.653846153846153 13.552582233917688 2065
11 10.564814814814815 16.278975959778318 2065
12 12.965909090909092 18.526669268207726 2065
13 16.071428571428573 22.727781255906322 2065
14 17.015873015873016 24.656041510510196 2065
15 21.814814814814813 29.1497246502935 2065
16 22.8125 31.67521129237604 2065
17 29.542857142857144 36.29037090480287 2065
18 30.62857142857143 40.058589743585564 2065
19 32.885714285714286 42.867751068054105 2065
20 34.53333333333333 46.82003369878706 2065
21 44.666666666666664 52.53623088455771 2065
22 47.541666666666664 57.58615224648678 2065
23 50.55 64.00037109267416 2065
24 51.8 65.98605913372916 2065
25 53.15 70.25686799167751 2065
26 75.0 80.07413231916202 2065
27 78.53333333333333 86.98112183431273 2065
28 82.75 98.21415800857498 2065
29 84.91666666666667 103.75087014360678 2065
30 86.33333333333333 108.376145386745 2065
31 87.33333333333333 113.951256635848 2065
32 91.25 120.0771453413735 2065
33 95.08333333333333 127.77940518287323 2065
34 148.33333333333334 141.07759882025528 2065
35 154.5 150.09857871856525 2065
36 157.83333333333334 156.09123044624326 2065
37 164.16666666666666 164.74062104478733 2065
38 166.83333333333334 169.05858616336394 2065
39 170.83333333333334 174.12487536886343 2065
40 172.66666666666666 176.6528296468025 2065
41 173.5 178.96438193115412 2065
42 178.66666666666666 183.28453896120706 2065
43 185.66666666666666 190.77793955859318 2065
44 190.16666666666666 195.41103403396193 2065
45 196.33333333333334 201.2773100862478 2065
46 188.75 194.69126200217616 2065
47 193.25 199.40082121194988 2065
48 202.25 206.5797364215571 2065
49 209.0 212.2098018471343 2065
50 215.75 218.03253770939787 2065
