# Supplementary material for: Self-organized and directed branching results in optimal coverage in developing dermal lymphatic networks
Source: Nat Commun. 2023 Sep 21;14:5878. doi: 10.1038/s41467-023-41456-7 (PMC10514270; doi:10.1038/s41467-023-41456-7)
Supplement: Supplementary file 15 — Supplementary Software 1 [file 41467_2023_41456_MOESM15_ESM.zip › code_submission_final/GNF/GNF_fluc265.txt]

1 0.16723363286264442 0.40676032829073017 9557
2 0.6674406604747162 1.008648234995074 9557
3 1.5026470588235294 1.6692703739403143 9557
4 2.6697626418988647 2.355706692274869 9557
5 4.183739837398374 3.0197823101356303 9557
6 6.010588235294118 3.769054290165448 9557
7 8.146141215106733 4.320872591709417 9557
8 10.658947368421053 5.040206652756722 9557
9 13.446022727272727 5.760606431099849 9557
10 16.66 6.605886264032505 9557
11 20.04700854700855 7.011127573695099 9557
12 23.970588235294116 8.48927337285573 9557
13 27.951515151515153 8.282735648656669 9557
14 32.50714285714286 10.676072330598142 9557
15 37.38461538461539 10.844626188106407 9557
16 42.31481481481482 10.91774646750278 9557
17 48.072916666666664 12.641898584721718 9557
18 53.78409090909091 13.49111564868825 9557
19 59.8 14.462364951832743 9557
20 66.34285714285714 14.16321766739033 9557
21 72.77777777777777 16.385673615193035 9557
22 80.14814814814815 16.567938032378045 9557
23 87.75 18.887275257873135 9557
24 95.20833333333333 19.90703218853969 9557
25 104.125 19.641182287903817 9557
26 111.28571428571429 22.50151922308667 9557
27 120.82857142857142 25.21505866884845 9557
28 130.02857142857144 24.861313279052325 9557
29 139.85714285714286 24.62535610433494 9557
30 149.33333333333334 24.818451916982166 9557
31 157.29166666666666 30.36785466940696 9557
32 167.375 31.446797001708564 9557
33 180.33333333333334 30.702424804710276 9557
34 192.29166666666666 34.409881292378145 9557
35 203.8 35.935497770310626 9557
36 214.55 35.72880490584593 9557
37 225.95 36.1448129058652 9557
38 239.2 38.35961417949873 9557
39 245.46666666666667 39.10987371779948 9557
40 259.1333333333333 38.63653998771399 9557
41 275.8 41.69444407432082 9557
42 292.4166666666667 39.75646348568857 9557
43 305.0 42.972859651955524 9557
44 322.0 44.702721766502464 9557
45 337.25 49.254652910495 9557
46 351.0 49.317001801272006 9557
47 364.0833333333333 49.7300350782994 9557
48 380.8333333333333 53.14105966408858 9557
49 398.4166666666667 48.14813657407269 9557
50 416.5 52.827549630850754 9557
51 409.25 49.4412530181022 9557
52 442.8333333333333 45.85272317128201 9557
53 459.1666666666667 51.586227705550336 9557
54 473.5 55.3255516616569 9557
55 488.5 56.50884886458049 9557
56 509.3333333333333 56.832111423814695 9557
57 527.0 59.75505557412416 9557
58 547.3333333333334 64.49978466802987 9557
59 567.0 65.99242380758567 9557
60 586.1666666666666 71.65988339991135 9557
61 607.1666666666666 81.26995481452882 9557
62 629.1666666666666 88.39950351796226 9557
63 648.6666666666666 94.25968856774824 9557
64 669.5 99.00967966146878 9557
65 694.8333333333334 93.7539628792061 9557
66 721.3333333333334 97.05096026773197 9557
67 746.1666666666666 102.67816494053424 9557
68 769.1666666666666 101.14250123244707 9557
69 821.5 88.75387315492209 9557
70 837.25 91.76702839255502 9557
71 855.5 91.8436170890498 9557
72 880.5 82.3786987030021 9557
73 906.0 74.94664769020693 9557
74 930.75 74.11941378613298 9557
75 958.0 74.1215218408257 9557
76 985.5 81.3218912716619 9557
