# Supplementary material for: Self-organized and directed branching results in optimal coverage in developing dermal lymphatic networks
Source: Nat Commun. 2023 Sep 21;14:5878. doi: 10.1038/s41467-023-41456-7 (PMC10514270; doi:10.1038/s41467-023-41456-7)
Supplement: Supplementary file 15 — Supplementary Software 1 [file 41467_2023_41456_MOESM15_ESM.zip › code_submission_final/GNF/GNF_fluc305.txt]

1 0.1515868989232764 0.3754383970912579 10105
2 0.6047117453845282 0.9246406024360317 10105
3 1.3642820903094877 1.5554107552454235 10105
4 2.422222222222222 2.186546970527024 10105
5 3.7834302325581395 2.832722800780679 10105
6 5.447530864197531 3.3521573536969465 10105
7 7.4123422159887795 3.938298909534491 10105
8 9.688888888888888 4.780309406794841 10105
9 12.256944444444445 5.24414999614797 10105
10 15.12202380952381 6.218251989824542 10105
11 18.24812030075188 6.787212672756535 10105
12 21.773504273504273 6.992974412856852 10105
13 25.520833333333332 7.618479680283258 10105
14 29.56969696969697 7.967528222025866 10105
15 34.01428571428571 10.246243711921048 10105
16 38.69230769230769 10.306716371709468 10105
17 43.46296296296296 9.773761099784734 10105
18 49.02777777777778 11.499966451910272 10105
19 54.46590909090909 12.200921037919793 10105
20 60.2 13.189389675038042 10105
21 66.94285714285714 12.87176945798797 10105
22 72.39682539682539 13.773150418897533 10105
23 79.6984126984127 14.038083033600115 10105
24 87.42592592592592 16.994118646964473 10105
25 93.97916666666667 16.892416423913097 10105
26 102.08333333333333 15.075965051107751 10105
27 110.3125 15.643364208187444 10105
28 117.51428571428572 20.333464926528563 10105
29 127.4 20.939641148514735 10105
30 136.05714285714285 19.629340804218653 10105
31 145.4 21.222898684473538 10105
32 153.7 21.202436966852027 10105
33 162.95833333333334 24.422460916587056 10105
34 173.375 25.036327772525535 10105
35 184.875 26.101265135365885 10105
36 196.70833333333334 27.068553659592197 10105
37 206.85 30.2808107553282 10105
38 216.8 29.481519635188416 10105
39 227.65 29.922023661510597 10105
40 240.8 28.244645510255566 10105
41 248.33333333333334 29.66179735319865 10105
42 262.53333333333336 25.205466779164308 10105
43 275.3333333333333 24.23954528359712 10105
44 290.5833333333333 26.87147909752809 10105
45 304.1666666666667 31.21653763988284 10105
46 316.3333333333333 34.5840361374371 10105
47 333.3333333333333 32.83629428273267 10105
48 348.1666666666667 37.71125679275207 10105
49 361.3333333333333 37.939278971652705 10105
50 375.9166666666667 32.79852215505381 10105
51 391.1666666666667 27.339938226379047 10105
52 408.3333333333333 30.045336114316015 10105
53 424.4166666666667 27.22577924606669 10105
54 441.25 29.56102445225244 10105
55 451.0 24.317346346452638 10105
56 470.3333333333333 30.075830089218744 10105
57 484.1666666666667 34.98293234643939 10105
58 497.0 40.00833246545858 10105
59 513.1666666666666 43.617338550423064 10105
60 532.8333333333334 44.22449044992554 10105
61 549.5 48.56181627575312 10105
62 568.6666666666666 50.674341523979265 10105
63 590.1666666666666 46.21477637677754 10105
64 608.3333333333334 50.088810016698226 10105
65 628.1666666666666 55.152566173801524 10105
66 651.8333333333334 57.28704526815426 10105
67 673.1666666666666 59.004001747527454 10105
68 693.5 62.45731875982723 10105
69 714.3333333333334 64.58499997849518 10105
70 739.5 59.79618159492572 10105
71 764.0 66.38272867747052 10105
72 786.8333333333334 69.37438688417762 10105
73 808.3333333333334 66.68499747985966 10105
74 855.25 57.16369039871376 10105
75 869.75 61.3733451915406 10105
76 887.0 57.96981973406507 10105
77 908.75 50.091790744592075 10105
78 934.75 41.48719682022395 10105
79 956.5 38.18703968626005 10105
80 984.75 39.04084399702445 10105
81 1007.75 44.04188347471075 10105
