# Supplementary material for: Self-organized and directed branching results in optimal coverage in developing dermal lymphatic networks
Source: Nat Commun. 2023 Sep 21;14:5878. doi: 10.1038/s41467-023-41456-7 (PMC10514270; doi:10.1038/s41467-023-41456-7)
Supplement: Supplementary file 15 — Supplementary Software 1 [file 41467_2023_41456_MOESM15_ESM.zip › code_submission_final/GNF/GNF_fluc310.txt]

1 0.14976271934665047 0.3702714964873877 10169
2 0.5973392461197339 0.9184929417393982 10169
3 1.3452562151192289 1.5428191045128707 10169
4 2.3893569844789355 2.151073013078664 10169
5 3.7301136363636362 2.7802370706299264 10169
6 5.382716049382716 3.3789516767446206 10169
7 7.328190743338008 3.892525899292186 10169
8 9.553703703703704 4.664174452099313 10169
9 12.11111111111111 5.11050721070006 10169
10 14.920454545454545 6.2794245373808915 10169
11 18.035714285714285 6.712366747052696 10169
12 21.521367521367523 6.757835958931973 10169
13 25.308823529411764 7.891278419020911 10169
14 29.206060606060607 7.821103517966703 10169
15 33.69285714285714 9.885701383146 10169
16 38.07692307692308 9.880528936803229 10169
17 43.1965811965812 9.832998096188488 10169
18 48.44444444444444 11.066577420434427 10169
19 53.78409090909091 12.397258552926093 10169
20 59.68181818181818 13.869968747544144 10169
21 66.1 12.71349114692173 10169
22 72.14285714285714 13.864946256436683 10169
23 79.0 13.961398028873575 10169
24 86.4074074074074 16.34185550745728 10169
25 93.125 17.529290963032896 10169
26 100.66666666666667 15.420945352200544 10169
27 109.0 15.347366766539029 10169
28 115.8 20.430789090417992 10169
29 126.0 21.088927358755285 10169
30 134.77142857142857 20.602476569973973 10169
31 143.2 22.45477995566073 10169
32 151.7 20.919130001030158 10169
33 160.875 24.908687406873398 10169
34 171.375 25.93872989051957 10169
35 182.16666666666666 25.95455429956155 10169
36 194.41666666666666 26.351655018655322 10169
37 204.65 30.135153890431685 10169
38 214.45 30.007457406451486 10169
39 225.15 29.530111750550486 10169
40 237.05 27.57983865072455 10169
41 250.15 28.940067380709397 10169
42 259.2 26.8333126293916 10169
43 272.46666666666664 25.16311233178881 10169
44 286.46666666666664 26.07646874525426 10169
45 300.1666666666667 30.69428104531671 10169
46 313.5833333333333 34.50231473716252 10169
47 328.0833333333333 33.267747978418306 10169
48 344.1666666666667 37.35601989267891 10169
49 357.1666666666667 37.74218094151717 10169
50 372.5 34.01347772084864 10169
51 386.3333333333333 29.044027881055953 10169
52 402.6666666666667 29.465610840812758 10169
53 419.1666666666667 24.94605290533065 10169
54 436.0 28.760505327039485 10169
55 437.625 24.366665241678025 10169
56 463.6666666666667 29.340908112887185 10169
57 481.0 32.19730837611534 10169
58 494.8333333333333 37.83480173361851 10169
59 506.3333333333333 42.86283031044756 10169
60 526.6666666666666 46.528366497104635 10169
61 545.0 46.73328578219169 10169
62 561.0 50.836338708972086 10169
63 583.1666666666666 47.96671299511314 10169
64 601.1666666666666 47.59347527643772 10169
65 620.5 50.96322203314857 10169
66 643.5 57.615825372317055 10169
67 665.8333333333334 56.898789286084295 10169
68 685.5 60.389706628420264 10169
69 706.3333333333334 63.16028991559667 10169
70 728.6666666666666 59.137316664033904 10169
71 752.8333333333334 59.03506490966949 10169
72 777.6666666666666 64.99914529352588 10169
73 798.6666666666666 65.11442919114694 10169
74 848.25 50.87423218093812 10169
75 866.25 55.391222228797226 10169
76 879.75 56.69821425759368 10169
77 901.0 51.31276644267 10169
78 923.0 46.22228899567826 10169
79 947.25 36.42372166596928 10169
80 969.75 33.95861451826325 10169
81 995.0 34.3874977280988 10169
82 1021.5 39.657912199206855 10169
