# Supplementary material for: Self-organized and directed branching results in optimal coverage in developing dermal lymphatic networks
Source: Nat Commun. 2023 Sep 21;14:5878. doi: 10.1038/s41467-023-41456-7 (PMC10514270; doi:10.1038/s41467-023-41456-7)
Supplement: Supplementary file 15 — Supplementary Software 1 [file 41467_2023_41456_MOESM15_ESM.zip › code_submission_final/GNF/GNF_fluc270.txt]

1 0.1649774241419595 0.4038350210454824 9644
2 0.6582779764946346 0.9957044678093244 9644
3 1.4847968172776358 1.6452102783003386 9644
4 2.630030959752322 2.3171782106093213 9644
5 4.102439024390244 2.982209128638099 9644
6 5.911764705882353 3.6464942637038242 9644
7 8.022988505747126 4.305203282690215 9644
8 10.507368421052632 5.032677263963318 9644
9 13.363171355498721 5.628396597124674 9644
10 16.403333333333332 6.476160556653575 9644
11 19.764957264957264 7.316435265768004 9644
12 23.563725490196077 8.142773642396737 9644
13 27.515151515151516 8.327832895454792 9644
14 32.07142857142857 10.310634494223399 9644
15 36.738461538461536 10.397154822467872 9644
16 41.620370370370374 10.490487395195311 9644
17 47.50925925925926 12.382406403449698 9644
18 52.92045454545455 13.134117258385688 9644
19 58.9125 14.503614851132802 9644
20 65.61428571428571 14.154547837702054 9644
21 71.7936507936508 15.982290526743327 9644
22 78.81481481481481 16.556384103883797 9644
23 87.05555555555556 19.41593147551073 9644
24 93.64583333333333 18.756653911938088 9644
25 102.52083333333333 19.040515556016043 9644
26 109.68571428571428 20.63391304011284 9644
27 119.2 23.265916211120018 9644
28 128.28571428571428 24.903896916600285 9644
29 137.45714285714286 24.420533347566177 9644
30 147.26666666666668 23.0650288435882 9644
31 155.25 27.961655291964863 9644
32 165.16666666666666 29.766685330341296 9644
33 177.33333333333334 29.016757610426122 9644
34 189.75 33.30821970625269 9644
35 201.6 33.33976604596979 9644
36 211.35 35.07887540956808 9644
37 223.0 36.373066958946424 9644
38 235.65 37.43831593434726 9644
39 241.0 38.68677637987775 9644
40 255.46666666666667 36.11438617627176 9644
41 269.73333333333335 36.971099824352294 9644
42 287.8333333333333 37.75984051284586 9644
43 302.0 39.66526608171604 9644
44 317.25 41.932733832492566 9644
45 332.8333333333333 46.75259945238933 9644
46 345.8333333333333 47.7490546735977 9644
47 359.9166666666667 47.584063041690285 9644
48 374.5833333333333 47.63832199209185 9644
49 392.25 50.09844475297279 9644
50 410.0833333333333 48.6748708838098 9644
51 427.5833333333333 50.63341836727553 9644
52 435.3333333333333 42.48398391027952 9644
53 454.3333333333333 48.03355308763055 9644
54 469.5 51.493527101309866 9644
55 481.8333333333333 54.986109357020545 9644
56 501.8333333333333 56.15875315171763 9644
57 521.5 54.248655897327694 9644
58 539.1666666666666 59.83704723849784 9644
59 559.6666666666666 61.7782773760774 9644
60 577.5 65.78183639881149 9644
61 597.1666666666666 71.96391842830374 9644
62 621.0 81.96747322363102 9644
63 639.6666666666666 88.45840202540904 9644
64 660.6666666666666 92.44758274587582 9644
65 682.1666666666666 94.57698216561762 9644
66 709.3333333333334 90.87292715043843 9644
67 735.1666666666666 97.91053172270193 9644
68 759.0 97.79400117934978 9644
69 783.5 97.14207807810853 9644
70 831.25 87.21059281990921 9644
71 846.25 88.75070422255814 9644
72 868.5 83.8107988268815 9644
73 893.25 77.77973707849623 9644
74 918.5 71.85575829396 9644
75 945.25 71.3175118747142 9644
76 970.25 74.38203748217711 9644
