# Supplementary material for: Self-organized and directed branching results in optimal coverage in developing dermal lymphatic networks
Source: Nat Commun. 2023 Sep 21;14:5878. doi: 10.1038/s41467-023-41456-7 (PMC10514270; doi:10.1038/s41467-023-41456-7)
Supplement: Supplementary file 15 — Supplementary Software 1 [file 41467_2023_41456_MOESM15_ESM.zip › code_submission_final/GNF/GNF_fluc405.txt]

1 0.11761924342105264 0.3254583151385801 10880
2 0.47047697368421054 0.7835375054814473 10880
3 1.057889822595705 1.3120182921992942 10880
4 1.8829787234042554 1.8393606253765604 10880
5 2.936016511867905 2.406354037995503 10880
6 4.231182795698925 2.9002110705664434 10880
7 5.756172839506172 3.408294917070917 10880
8 7.5271739130434785 3.8942293779405373 10880
9 9.51530612244898 4.561533607446868 10880
10 11.738947368421053 4.940408990886271 10880
11 14.222506393861893 5.661292710169195 10880
12 16.91111111111111 6.068788512011878 10880
13 19.853383458646615 6.781576644504603 10880
14 23.025641025641026 7.0915400886127955 10880
15 26.441176470588236 7.9101244746307415 10880
16 30.045454545454547 8.01973289470911 10880
17 33.981818181818184 9.418532811992446 10880
18 38.05 9.900450927681456 10880
19 42.34615384615385 9.857220343454244 10880
20 46.93518518518518 10.811750422014404 10880
21 51.80555555555556 11.134246746739711 10880
22 56.72727272727273 12.194193171646825 10880
23 62.07954545454545 13.456344896561124 10880
24 67.91428571428571 12.54676151402408 10880
25 73.28571428571429 13.44315317724747 10880
26 79.22222222222223 13.793769521106658 10880
27 85.60317460317461 14.67590583725982 10880
28 92.35185185185185 17.883529984843396 10880
29 98.72916666666667 18.580612188664713 10880
30 105.60416666666667 15.111722248160719 10880
31 113.02083333333333 15.115512979680476 10880
32 119.825 17.68599375211922 10880
33 127.88571428571429 18.53609826191883 10880
34 136.0 20.42687305627425 10880
35 143.85714285714286 19.64127266336718 10880
36 152.2 21.062899000035923 10880
37 159.96666666666667 19.042904773752934 10880
38 168.4 19.44325075701077 10880
39 178.20833333333334 20.999958663980482 10880
40 187.04166666666666 23.779331303092235 10880
41 197.41666666666666 25.53904962122818 10880
42 207.79166666666666 22.699080683782967 10880
43 217.25 25.16719094376645 10880
44 226.35 24.515862212045494 10880
45 236.65 24.674430084603774 10880
46 247.25 24.563947158386416 10880
47 258.8 24.4 10880
48 267.6 28.12069226269747 10880
49 280.06666666666666 24.145300900083136 10880
50 290.8666666666667 25.046268296006804 10880
51 303.8666666666667 28.39452216341893 10880
52 317.25 29.09216675785196 10880
53 329.5833333333333 33.23516795337266 10880
54 339.9166666666667 35.44587031266438 10880
55 355.4166666666667 35.47407112557315 10880
56 368.5 36.234191955481315 10880
57 380.75 34.256690344125964 10880
58 394.9166666666667 30.687832369777368 10880
59 407.1666666666667 30.118746469414837 10880
60 422.4166666666667 31.14604933035471 10880
61 437.5 29.85381047705636 10880
62 452.0833333333333 29.696964865491257 10880
63 466.25 29.527176747306314 10880
64 473.25 34.342939594624106 10880
65 495.0 39.36580580486911 10880
66 510.0 41.210839997909936 10880
67 524.5 44.96572768972683 10880
68 536.0 52.10246315354646 10880
69 554.0 53.77421934967226 10880
70 571.5 53.02122216622322 10880
71 586.5 57.302559570522966 10880
72 601.8333333333334 60.41362061286806 10880
73 621.3333333333334 53.82275437850509 10880
74 637.1666666666666 51.734632715640515 10880
75 655.3333333333334 54.38341250377321 10880
76 673.5 56.50884886458049 10880
77 694.8333333333334 54.84346410973286 10880
78 712.8333333333334 55.07394019760062 10880
79 731.5 56.11520887127363 10880
80 748.1666666666666 58.72085565528562 10880
81 768.3333333333334 54.14076303694123 10880
82 789.6666666666666 53.61799034735346 10880
83 811.6666666666666 54.61583002105606 10880
84 831.1666666666666 55.78654756201434 10880
85 849.3333333333334 55.01110998900333 10880
86 893.75 51.06552163642314 10880
87 908.5 59.906176643147575 10880
88 922.25 62.83460431959447 10880
89 941.5 66.50751837198558 10880
90 962.0 65.32610504231826 10880
91 984.5 64.5619857191521 10880
92 1004.5 60.218352684210814 10880
93 1028.75 55.5354616438902 10880
94 1046.5 56.910016693021625 10880
95 1070.0 55.71804016653852 10880
