# Supplementary material for: Self-organized and directed branching results in optimal coverage in developing dermal lymphatic networks
Source: Nat Commun. 2023 Sep 21;14:5878. doi: 10.1038/s41467-023-41456-7 (PMC10514270; doi:10.1038/s41467-023-41456-7)
Supplement: Supplementary file 15 — Supplementary Software 1 [file 41467_2023_41456_MOESM15_ESM.zip › code_submission_final/GNF/GNF_fluc175.txt]

1 0.16736861380699505 0.44799602352671497 6251
2 0.6747877445551864 1.1440197118612043 6251
3 1.5112781954887218 1.9498940151479947 6251
4 2.7426856714178545 2.9013204414625395 6251
5 4.224705882352941 3.885127172794861 6251
6 6.01530612244898 4.980380255695649 6251
7 8.1875 6.241255456711087 6251
8 11.228571428571428 7.426153452632175 6251
9 13.601503759398497 9.120282156319956 6251
10 17.602941176470587 10.47425373711564 6251
11 21.006060606060608 11.78725401475883 6251
12 25.264285714285716 13.95636604067207 6251
13 30.444444444444443 14.7198595104572 6251
14 32.75 19.02295153716124 6251
15 39.38636363636363 18.9529512082982 6251
16 47.542857142857144 19.77782720572692 6251
17 51.3 23.081439667898906 6251
18 53.73015873015873 28.176995203622468 6251
19 66.9074074074074 25.005383508148295 6251
20 69.5625 31.974538210113373 6251
21 73.6875 37.70176623294104 6251
22 90.77142857142857 31.506086227707733 6251
23 95.97142857142858 36.75671811425242 6251
24 101.05714285714286 42.68284557199121 6251
25 103.83333333333333 51.06667754569075 6251
26 132.16666666666666 37.38277975515227 6251
27 139.375 41.014034691391515 6251
28 146.91666666666666 46.296073147610365 6251
29 150.4 54.841954742696764 6251
30 155.75 63.99443335165958 6251
31 161.15 74.18441547926356 6251
32 206.53333333333333 45.87790559977888 6251
33 219.86666666666667 48.13019380342817 6251
34 231.13333333333333 51.05143375938515 6251
35 237.5 58.813972262833374 6251
36 246.0 62.621881159862966 6251
37 255.08333333333334 71.03104759344481 6251
38 262.5 76.80983010005946 6251
39 270.6666666666667 87.46269045840187 6251
40 278.25 96.58513084321002 6251
41 287.25 107.47179862643037 6251
42 294.75 117.6903599847215 6251
43 383.375 33.248825167214555 6251
44 408.8333333333333 26.46643576725476 6251
45 422.3333333333333 26.88659310676771 6251
46 433.6666666666667 35.56058992136598 6251
47 450.8333333333333 35.17298521435007 6251
48 465.3333333333333 44.28945196720722 6251
49 482.5 52.96146397775147 6251
50 498.5 60.07425960148545 6251
51 513.6666666666666 69.19938984959012 6251
52 528.6666666666666 82.35222455337129 6251
53 543.0 91.75692526089425 6251
54 557.5 98.78385495616173 6251
55 573.6666666666666 102.04029705083292 6251
56 587.6666666666666 109.85849484172306 6251
57 602.1666666666666 117.88188532971844 6251
58 598.5 155.06208434043444 6251
59 607.0 161.01552720157147 6251
60 621.5 175.86998038323654 6251
61 633.5 201.74798635921996 6251
62 644.5 219.69353654579828 6251
63 655.25 235.2120054333962 6251
