# Supplementary material for: Self-organized and directed branching results in optimal coverage in developing dermal lymphatic networks
Source: Nat Commun. 2023 Sep 21;14:5878. doi: 10.1038/s41467-023-41456-7 (PMC10514270; doi:10.1038/s41467-023-41456-7)
Supplement: Supplementary file 15 — Supplementary Software 1 [file 41467_2023_41456_MOESM15_ESM.zip › code_submission_final/GNF/GNF_fluc160.txt]

1 0.15672445881085317 0.4420852893574132 5624
2 0.6320363420896702 1.1335373456339037 5624
3 1.4044345898004436 1.9586813581011215 5624
4 2.560162601626016 2.9421312953243195 5624
5 3.9987373737373737 3.92238440439942 5624
6 5.727777777777778 5.265362590541729 5624
7 7.856777493606138 6.531838126327608 5624
8 10.166666666666666 8.068388246043247 5624
9 13.217948717948717 9.420355441645645 5624
10 15.885416666666666 11.413506063419863 5624
11 19.193939393939395 13.86379499826447 5624
12 22.66923076923077 15.792592451252613 5624
13 27.287037037037038 17.463746005773903 5624
14 33.05681818181818 20.155846182449856 5624
15 35.98863636363637 23.62466657685921 5624
16 43.57142857142857 24.369519268704405 5624
17 45.76190476190476 28.731772295300978 5624
18 57.27777777777778 27.763829831519654 5624
19 59.645833333333336 33.40252584220075 5624
20 63.541666666666664 38.958288770028 5624
21 79.2 34.365098573989286 5624
22 83.11428571428571 41.12751698147147 5624
23 87.77142857142857 47.66854950850611 5624
24 90.7 54.54365224295125 5624
25 117.75 43.58922840947444 5624
26 122.79166666666667 49.28317762910811 5624
27 128.875 55.01387135683751 5624
28 132.6 65.71636021570276 5624
29 136.8 73.52523376365424 5624
30 141.5 82.17146706734644 5624
31 190.46666666666667 50.610758627873665 5624
32 201.46666666666667 56.374777654156254 5624
33 210.4 64.01437338598262 5624
34 215.25 77.4673318244536 5624
35 221.0 85.15182519085151 5624
36 226.75 95.83155795456943 5624
37 232.58333333333334 105.27144146865706 5624
38 238.58333333333334 115.2442755869269 5624
39 245.58333333333334 124.14269902906985 5624
40 254.16666666666666 133.3740562811557 5624
41 262.4166666666667 141.19871241937332 5624
42 380.0 18.964879822099235 5624
43 394.3333333333333 24.205141786176114 5624
44 403.5 30.674364975768718 5624
45 414.5 38.43934616162628 5624
46 425.5 46.06788469204984 5624
47 436.3333333333333 54.67682832384808 5624
48 448.8333333333333 64.65657137694684 5624
49 459.6666666666667 74.17696557707266 5624
50 471.0 85.72436448680543 5624
51 480.1666666666667 97.37969786128707 5624
52 491.1666666666667 109.458388846579 5624
53 504.8333333333333 122.44511242003723 5624
54 515.5 133.09363871600576 5624
55 527.8333333333334 147.68820384700857 5624
56 532.0 192.91319291328938 5624
57 538.25 205.08946218662723 5624
58 549.0 222.53651385783863 5624
59 560.75 252.51571733260485 5624
60 570.25 272.53107620966824 5624
61 580.5 291.6414751025649 5624
