# Supplementary material for: Self-organized and directed branching results in optimal coverage in developing dermal lymphatic networks
Source: Nat Commun. 2023 Sep 21;14:5878. doi: 10.1038/s41467-023-41456-7 (PMC10514270; doi:10.1038/s41467-023-41456-7)
Supplement: Supplementary file 15 — Supplementary Software 1 [file 41467_2023_41456_MOESM15_ESM.zip › code_submission_final/GNF/GNF_fluc410.txt]

1 0.11599496732821948 0.3226809435493252 10895
2 0.46405548755609954 0.7784278605559327 10895
3 1.044481358434847 1.3028265260288951 10895
4 1.8540558510638299 1.8431632693026025 10895
5 2.8962848297213624 2.3988466065338807 10895
6 4.172543135783946 2.915194830419078 10895
7 5.674897119341564 3.380722931690192 10895
8 7.403532608695652 3.970877479280668 10895
9 9.380952380952381 4.59159737345396 10895
10 11.583157894736843 4.968842979408447 10895
11 14.005115089514067 5.781173645616407 10895
12 16.641269841269843 6.1050235604146055 10895
13 19.601503759398497 6.981651408178741 10895
14 22.713675213675213 6.960147925322934 10895
15 26.019607843137255 7.8377922963999875 10895
16 29.585227272727273 8.101178923363385 10895
17 33.49090909090909 9.07117858890098 10895
18 37.44285714285714 10.16525695590583 10895
19 41.815384615384616 10.032090521754995 10895
20 46.175925925925924 10.521432010428454 10895
21 51.074074074074076 10.876157838494548 10895
22 55.95454545454545 12.171043403121246 10895
23 61.19318181818182 13.703730376786808 10895
24 66.97142857142858 12.6829147490083 10895
25 72.52857142857142 13.287718742799875 10895
26 78.22222222222223 14.137021581249442 10895
27 84.28571428571429 14.208681195494277 10895
28 91.07407407407408 17.07049854101975 10895
29 97.375 18.23415407963857 10895
30 103.89583333333333 15.628818977737538 10895
31 111.16666666666667 15.635607510494188 10895
32 117.975 15.924018808077308 10895
33 125.94285714285714 19.17728247863357 10895
34 134.37142857142857 20.26127300229355 10895
35 142.31428571428572 19.169576235828075 10895
36 149.77142857142857 21.34624184291761 10895
37 158.1 18.888003247211355 10895
38 166.06666666666666 19.70775369126465 10895
39 176.04166666666666 21.261230692402442 10895
40 184.70833333333334 22.582218607174593 10895
41 194.66666666666666 25.152313787977615 10895
42 204.91666666666666 23.29148032125815 10895
43 214.70833333333334 23.415591612332914 10895
44 223.55 24.689015776251594 10895
45 232.8 24.50836591860012 10895
46 243.5 25.734218464915543 10895
47 255.55 23.595497451844494 10895
48 264.4 28.96618718437067 10895
49 276.2 25.325086376950424 10895
50 287.2 24.41365737997211 10895
51 299.1333333333333 26.77278883908477 10895
52 312.6666666666667 29.184280395826487 10895
53 325.0 32.452529434031284 10895
54 335.5833333333333 35.35877621688221 10895
55 350.0833333333333 34.140538790254745 10895
56 363.5833333333333 37.04154949362795 10895
57 375.75 34.888214342382156 10895
58 389.5 30.950228862912574 10895
59 401.8333333333333 28.944870971478792 10895
60 415.5833333333333 29.03290757437536 10895
61 431.0833333333333 32.30443296033671 10895
62 444.6666666666667 28.379374356896754 10895
63 459.6666666666667 30.885091693062673 10895
64 466.125 31.28672841637489 10895
65 486.0 40.26992260567019 10895
66 503.5 40.99491838427457 10895
67 517.6666666666666 42.52711553298149 10895
68 529.6666666666666 49.40535283639708 10895
69 543.5 54.03933752369657 10895
70 563.3333333333334 53.46546133304712 10895
71 580.0 54.09867527644893 10895
72 594.6666666666666 59.68714732298366 10895
73 612.0 58.01436603692801 10895
74 629.8333333333334 51.566839043021524 10895
75 645.5 53.3970972993851 10895
76 662.6666666666666 56.05552802554109 10895
77 684.3333333333334 56.11793137867986 10895
78 704.1666666666666 54.498980622474846 10895
79 721.1666666666666 55.56202740081475 10895
80 738.8333333333334 57.106382208023724 10895
81 755.8333333333334 58.436337629556796 10895
82 778.6666666666666 51.844854025147846 10895
83 798.5 53.06207057148575 10895
84 819.6666666666666 55.34638400313269 10895
85 839.5 54.07633493497872 10895
86 858.8333333333334 53.17711496081331 10895
87 900.0 53.976846888272384 10895
88 913.0 61.79401265494902 10895
89 926.5 65.82362797658604 10895
90 948.25 65.17812132916995 10895
91 970.5 66.22877018335763 10895
92 990.5 63.00991985394046 10895
93 1009.75 60.94003199867883 10895
94 1035.5 56.029010342857205 10895
95 1054.75 55.210393043339224 10895
