# Supplementary material for: Self-organized and directed branching results in optimal coverage in developing dermal lymphatic networks
Source: Nat Commun. 2023 Sep 21;14:5878. doi: 10.1038/s41467-023-41456-7 (PMC10514270; doi:10.1038/s41467-023-41456-7)
Supplement: Supplementary file 15 — Supplementary Software 1 [file 41467_2023_41456_MOESM15_ESM.zip › code_submission_final/GNF/GNF_fluc10.txt]

1 0.005053834322127005 0.100409797345177 78
2 0.020399113082039913 0.2738099757003312 78
3 0.04604604604604605 0.45616879754508627 78
4 0.08518518518518518 0.7404721735356027 78
5 0.13068181818181818 1.0056497170017904 78
6 0.19658119658119658 1.3820541891939842 78
7 0.2787878787878788 1.515927074234945 78
8 0.35384615384615387 2.0109758001127416 78
9 0.42592592592592593 2.3102176573090807 78
10 0.5227272727272727 2.51801361433641 78
11 0.6571428571428571 2.8278498358076867 78
12 0.8518518518518519 3.50347661937347 78
13 0.9583333333333334 3.8076585835509116 78
14 1.3142857142857143 3.7092273247859535 78
15 1.3142857142857143 4.033937662039973 78
16 1.5333333333333334 4.723934330148499 78
17 1.9166666666666667 5.2114990379181885 78
18 1.9166666666666667 4.599969806664191 78
19 2.3 4.754997371187498 78
20 2.3 5.235456045083369 78
21 3.066666666666667 5.79041353349559 78
22 3.066666666666667 6.318930992572155 78
23 3.8333333333333335 6.853628398317364 78
24 3.8333333333333335 6.853628398317364 78
25 3.8333333333333335 6.853628398317364 78
26 3.8333333333333335 6.853628398317364 78
27 3.8333333333333335 6.400954789890507 78
28 5.666666666666667 5.849976258261415 78
29 5.666666666666667 6.497862896539309 78
30 6.666666666666667 7.520342781785652 78
31 7.666666666666667 8.034647195462632 78
32 7.666666666666667 8.034647195462632 78
33 7.666666666666667 8.034647195462632 78
34 7.666666666666667 8.034647195462632 78
35 7.666666666666667 8.034647195462632 78
36 7.666666666666667 8.034647195462632 78
37 7.666666666666667 8.034647195462632 78
38 8.5 8.760707733967616 78
39 8.5 8.760707733967616 78
40 8.5 8.760707733967616 78
41 8.5 8.760707733967616 78
