# Supplementary material for: Self-organized and directed branching results in optimal coverage in developing dermal lymphatic networks
Source: Nat Commun. 2023 Sep 21;14:5878. doi: 10.1038/s41467-023-41456-7 (PMC10514270; doi:10.1038/s41467-023-41456-7)
Supplement: Supplementary file 15 — Supplementary Software 1 [file 41467_2023_41456_MOESM15_ESM.zip › code_submission_final/GNF/GNF_fluc200.txt]

1 0.1853302548033314 0.45729387938079274 7393
2 0.7381426202321725 1.1320395891490456 7393
3 1.683712121212121 1.9089997798716685 7393
4 2.993265993265993 2.7107384236221423 7393
5 4.7243589743589745 3.489435309204106 7393
6 6.734848484848484 4.438228981496413 7393
7 9.101052631578947 5.398079477912628 7393
8 12.167613636363637 6.3927139801919255 7393
9 15.521428571428572 7.382864191725959 7393
10 18.897435897435898 8.720625531731901 7393
11 22.598958333333332 9.513181587404423 7393
12 26.939393939393938 11.533717091021476 7393
13 31.815384615384616 12.598403204914879 7393
14 37.398148148148145 13.025573005676192 7393
15 44.010416666666664 14.244512680083359 7393
16 48.67045454545455 17.062533110796437 7393
17 56.5 16.523360087204676 7393
18 62.08571428571429 18.555509660893453 7393
19 66.93650793650794 23.3570444258992 7393
20 78.24074074074075 21.465679053528234 7393
21 84.14583333333333 25.1743831299244 7393
22 90.39583333333333 28.259024799856224 7393
23 104.17142857142858 24.796872745553696 7393
24 112.17142857142858 29.161114729119976 7393
25 120.05714285714286 32.492586281570546 7393
26 127.3 38.00539435395981 7393
27 145.79166666666666 27.83430013290955 7393
28 155.20833333333334 30.27785104476355 7393
29 165.95833333333334 32.155195493453654 7393
30 176.04166666666666 35.53810064173692 7393
31 184.4 44.63787629356934 7393
32 193.75 52.249282291721485 7393
33 202.95 59.328302689357294 7393
34 230.26666666666668 39.401297214967705 7393
35 246.2 37.252650912384745 7393
36 259.8666666666667 39.10134979198999 7393
37 273.5833333333333 38.17166997773203 7393
38 285.0833333333333 40.246031550397056 7393
39 299.0 43.1335136523794 7393
40 310.9166666666667 49.510029848057606 7393
41 323.3333333333333 56.147622884282065 7393
42 336.5833333333333 63.83763040366987 7393
43 350.0 71.40144723089769 7393
44 361.5833333333333 78.05816029659479 7393
45 399.75 52.272722332015576 7393
46 432.0 49.87651417918725 7393
47 450.3333333333333 54.14384134465855 7393
48 465.8333333333333 57.86022429575914 7393
49 485.6666666666667 57.136289305095374 7393
50 506.0 56.18718715152058 7393
51 523.3333333333334 57.19751354347107 7393
52 545.0 58.3409518834469 7393
53 564.1666666666666 60.20358977853582 7393
54 583.1666666666666 66.36619788885169 7393
55 601.3333333333334 70.11577727032785 7393
56 620.8333333333334 73.91755918288669 7393
57 642.0 72.09253313161726 7393
58 663.8333333333334 67.11784826374841 7393
59 685.6666666666666 70.77114917503852 7393
60 704.1666666666666 66.59934100441401 7393
61 731.25 59.402756670040155 7393
62 743.5 57.82084399245656 7393
63 763.0 66.04922406811453 7393
64 780.5 74.36565067287451 7393
65 799.25 89.31230318382792 7393
66 817.0 102.59629622944485 7393
67 832.25 111.64984326007807 7393
