# Supplementary material for: Self-organized and directed branching results in optimal coverage in developing dermal lymphatic networks
Source: Nat Commun. 2023 Sep 21;14:5878. doi: 10.1038/s41467-023-41456-7 (PMC10514270; doi:10.1038/s41467-023-41456-7)
Supplement: Supplementary file 15 — Supplementary Software 1 [file 41467_2023_41456_MOESM15_ESM.zip › code_submission_final/GNF/GNF_fluc360.txt]

1 0.13137947269303202 0.3440293519215049 10659
2 0.5255681818181818 0.8449435492456406 10659
3 1.182415254237288 1.4066985982107278 10659
4 2.102272727272727 2.0070318016644793 10659
5 3.2875 2.5773899565442497 10659
6 4.735344827586207 3.082172160331315 10659
7 6.416470588235294 3.708903343825613 10659
8 8.409090909090908 4.275998103322114 10659
9 10.609311740890687 4.715723798453799 10659
10 13.151960784313726 5.426103039432678 10659
11 15.833333333333334 5.854044864009951 10659
12 18.914285714285715 6.821170526158892 10659
13 22.15811965811966 6.601330341399396 10659
14 25.642156862745097 7.618629595706208 10659
15 29.573863636363637 7.616160962032431 10659
16 33.63636363636363 9.348531506194652 10659
17 37.84285714285714 9.322991111510627 10659
18 42.64957264957265 9.400232984306928 10659
19 47.2962962962963 10.361305562005475 10659
20 52.8125 11.27156497933332 10659
21 57.72727272727273 11.771235426711778 10659
22 63.15 11.933251861919278 10659
23 69.78571428571429 12.388811608109332 10659
24 75.65714285714286 14.182369048813204 10659
25 81.74603174603175 13.395057432427821 10659
26 89.20370370370371 15.986544839714691 10659
27 95.625 17.077793817313367 10659
28 102.5625 14.478297336012961 10659
29 110.3125 14.315138039269245 10659
30 117.925 17.059289991086967 10659
31 126.6 18.59984638953467 10659
32 134.88571428571427 21.268046358760067 10659
33 142.71428571428572 18.986568829527027 10659
34 151.37142857142857 19.842358319349778 10659
35 159.53333333333333 18.94154751392352 10659
36 169.83333333333334 21.28118626601649 10659
37 179.29166666666666 21.73798358991826 10659
38 189.5 23.323807579381203 10659
39 200.70833333333334 22.76415158142781 10659
40 211.25 23.256271555575427 10659
41 220.15 24.25958573430305 10659
42 229.65 24.038042765583057 10659
43 240.85 24.737168390905214 10659
44 252.6 25.32666578924277 10659
45 262.53333333333336 27.99253868841164 10659
46 275.8 23.958853617539106 10659
47 287.26666666666665 24.20596804279657 10659
48 302.2 28.040922476504463 10659
49 315.5833333333333 30.478020313370457 10659
50 327.1666666666667 34.2243415649674 10659
51 342.0833333333333 34.33040036016022 10659
52 356.5 37.037143518365454 10659
53 368.5833333333333 37.67726620773977 10659
54 382.5 34.8245602987317 10659
55 395.5 31.22632436476207 10659
56 410.25 30.48257699079919 10659
57 425.6666666666667 29.761085703015308 10659
58 441.25 29.791287876379787 10659
59 456.1666666666667 29.09419567924541 10659
60 463.125 36.360821979157734 10659
61 489.6666666666667 40.68442235330646 10659
62 503.8333333333333 44.31484576928544 10659
63 516.5 49.28742233065146 10659
64 529.3333333333334 52.99266196580638 10659
65 550.0 53.829979255677465 10659
66 568.0 55.01211987674474 10659
67 582.5 59.48879446304713 10659
68 603.0 56.57443474456167 10659
69 621.5 52.29643072587905 10659
70 637.3333333333334 56.582290122931184 10659
71 657.1666666666666 59.995601690642474 10659
72 679.3333333333334 59.95461246272513 10659
73 698.1666666666666 60.012267264470374 10659
74 717.1666666666666 62.889894966432315 10659
75 735.1666666666666 65.44824078783343 10659
76 758.0 58.5064099052403 10659
77 779.8333333333334 59.95947705649949 10659
78 802.8333333333334 63.795027671093266 10659
79 822.6666666666666 62.779154360521794 10659
80 845.0 61.04916051838878 10659
81 891.25 52.25598051897983 10659
82 904.0 59.5273046592906 10659
83 921.25 60.96464139154761 10659
84 940.75 56.9753236059261 10659
85 965.25 54.00636536557519 10659
86 985.5 51.16883817324759 10659
87 1010.5 47.447339229929426 10659
88 1029.5 47.077064479425644 10659
