# Supplementary material for: Self-organized and directed branching results in optimal coverage in developing dermal lymphatic networks
Source: Nat Commun. 2023 Sep 21;14:5878. doi: 10.1038/s41467-023-41456-7 (PMC10514270; doi:10.1038/s41467-023-41456-7)
Supplement: Supplementary file 15 — Supplementary Software 1 [file 41467_2023_41456_MOESM15_ESM.zip › code_submission_final/GNF/GNF_fluc375.txt]

1 0.1272034088360619 0.33807836127168617 10769
2 0.507746352008647 0.8222952646264908 10769
3 1.1425925925925926 1.377970665510293 10769
4 2.0324225865209473 1.929364155270564 10769
5 3.1825396825396823 2.5185504755431065 10769
6 4.5725 3.0615481513987914 10769
7 6.232967032967033 3.587924036127727 10769
8 8.128787878787879 4.150219605416855 10769
9 10.283333333333333 4.768657315491711 10769
10 12.70138888888889 5.036551391859269 10769
11 15.366477272727273 6.069606760471079 10769
12 18.29 6.525787308823362 10769
13 21.464285714285715 6.968944310816113 10769
14 24.877828054298643 7.566208922214455 10769
15 28.578125 7.391869169412317 10769
16 32.515151515151516 8.672915738163583 10769
17 36.67142857142857 9.962388452247252 10769
18 41.184615384615384 9.828361327837541 10769
19 45.75925925925926 9.866582554418477 10769
20 50.80555555555556 10.394494922378769 10769
21 55.90909090909091 12.02992137399338 10769
22 61.46590909090909 12.80354075995135 10769
23 67.58571428571429 11.825508575161768 10769
24 73.11428571428571 12.771108976506143 10769
25 79.14285714285714 13.508206962021209 10769
26 85.85714285714286 13.771211221363258 10769
27 92.92592592592592 18.152493810770704 10769
28 99.3125 17.84441585155797 10769
29 106.9375 14.388082814723209 10769
30 114.3125 13.78277344187301 10769
31 121.51428571428572 18.772885353343955 10769
32 130.88571428571427 18.893341878739687 10769
33 138.71428571428572 19.202040707876304 10769
34 146.68571428571428 20.25236695665321 10769
35 156.0 19.619232546516333 10769
36 163.7 17.92977040195068 10769
37 174.16666666666666 20.84399727073054 10769
38 183.25 21.924586655168667 10769
39 193.875 24.121761440657686 10769
40 204.625 22.11110674902246 10769
41 214.9 23.94973903824424 10769
42 224.0 24.20743687382041 10769
43 233.9 24.22168449963792 10769
44 244.7 24.42150691501243 10769
45 256.35 24.548472457568515 10769
46 266.2 27.866826155843437 10769
47 279.6 23.303218661807215 10769
48 290.73333333333335 25.093071199480992 10769
49 305.0 28.26069119230219 10769
50 319.0 29.25178057258509 10769
51 331.0 33.0252428706689 10769
52 343.9166666666667 34.264798100804406 10769
53 359.3333333333333 36.279777042068794 10769
54 371.6666666666667 35.41029354423497 10769
55 384.8333333333333 31.76169950672595 10769
56 397.25 30.257574809183456 10769
57 411.8333333333333 29.433069081486483 10769
58 427.75 32.774799770555425 10769
59 441.8333333333333 28.57397806085499 10769
60 457.25 31.35050504643692 10769
61 464.625 33.18485158924174 10769
62 487.6666666666667 39.96943276499625 10769
63 505.1666666666667 41.65499836620917 10769
64 519.8333333333334 43.52553528932439 10769
65 531.8333333333334 50.044702239320216 10769
66 550.1666666666666 52.93838137138519 10769
67 568.8333333333334 50.870478232031154 10769
68 584.5 55.24717187331855 10769
69 600.1666666666666 59.07175485985009 10769
70 621.6666666666666 51.402550736536625 10769
71 636.8333333333334 50.31042525052724 10769
72 655.0 55.25999155507234 10769
73 674.6666666666666 59.64524755213576 10769
74 696.6666666666666 57.82060378638589 10769
75 714.3333333333334 59.266816647729236 10769
76 733.0 59.724366886556446 10769
77 751.1666666666666 61.72092207851583 10769
78 775.5 54.34381289530575 10769
79 797.1666666666666 57.05382448958956 10769
80 818.5 57.572418164719586 10769
81 836.3333333333334 57.057475895412296 10769
82 883.25 49.13438205574585 10769
83 899.25 56.26888571848566 10769
84 911.5 63.72793735874401 10769
85 929.5 67.61101981186204 10769
86 951.5 64.04880951274582 10769
87 974.75 63.29840045372395 10769
88 995.25 58.06192814573075 10769
89 1019.5 54.43574193487216 10769
90 1037.75 54.57735336199438 10769
