# Supplementary material for: Self-organized and directed branching results in optimal coverage in developing dermal lymphatic networks
Source: Nat Commun. 2023 Sep 21;14:5878. doi: 10.1038/s41467-023-41456-7 (PMC10514270; doi:10.1038/s41467-023-41456-7)
Supplement: Supplementary file 15 — Supplementary Software 1 [file 41467_2023_41456_MOESM15_ESM.zip › code_submission_final/GNF/GNF_fluc215.txt]

1 0.1878603708898239 0.4511399380577857 8085
2 0.7514414835592956 1.1154733016334057 8085
3 1.6907433380084151 1.8431895437780834 8085
4 3.0198209718670075 2.5898663364319034 8085
5 4.718718718718718 3.3878366839853964 8085
6 6.762973352033661 4.168428472189627 8085
7 9.273279352226721 5.14095000740549 8085
8 12.07928388746803 5.94831580098577 8085
9 15.276666666666667 6.929655274414605 8085
10 19.04700854700855 7.313049718100792 8085
11 22.916666666666668 8.79413472466482 8085
12 27.327272727272728 9.400943625340597 8085
13 32.18571428571428 10.951572433925191 8085
14 37.77777777777778 11.186920866821747 8085
15 42.43518518518518 13.051375085881679 8085
16 48.81818181818182 14.253823613448628 8085
17 54.425 16.903235637001575 8085
18 62.44285714285714 14.216324333350741 8085
19 68.2063492063492 18.75333513632169 8085
20 77.77777777777777 16.35901231586483 8085
21 84.60416666666667 18.50083284536732 8085
22 91.66666666666667 21.660576067029137 8085
23 99.10416666666667 25.258859488086333 8085
24 111.77142857142857 22.872423463683095 8085
25 120.48571428571428 26.71796766070293 8085
26 128.74285714285713 26.517210429824473 8085
27 137.36666666666667 28.802179701466265 8085
28 151.33333333333334 30.1477841455867 8085
29 162.29166666666666 32.01754618781534 8085
30 175.0 30.813957876261206 8085
31 186.875 34.39999091569648 8085
32 195.85 37.86459428014515 8085
33 206.1 40.9852412460876 8085
34 217.7 45.65424405244271 8085
35 231.93333333333334 41.455947167512115 8085
36 247.73333333333332 40.32942129788403 8085
37 263.0 40.852580497850234 8085
38 281.3333333333333 41.78981800497448 8085
39 295.75 44.030529181466804 8085
40 312.25 44.81838350498599 8085
41 326.5833333333333 46.79469046329461 8085
42 338.4166666666667 46.30777172594491 8085
43 351.25 48.325502239155945 8085
44 366.6666666666667 52.54098928984452 8085
45 381.9166666666667 52.350514695548966 8085
46 396.4166666666667 55.711247119011404 8085
47 424.6666666666667 52.17491947499509 8085
48 445.6666666666667 55.12914131584331 8085
49 461.0 58.96043871388114 8085
50 476.6666666666667 60.76914421718385 8085
51 499.3333333333333 61.72699751504379 8085
52 517.6666666666666 63.36578116161926 8085
53 539.5 68.76954267697292 8085
54 559.0 69.79732564122115 8085
55 580.3333333333334 77.06202408161593 8085
56 605.3333333333334 85.08557783523337 8085
57 626.1666666666666 92.83931758090905 8085
58 649.1666666666666 97.40023385780732 8085
59 674.8333333333334 95.37717523367715 8085
60 700.0 92.44638085578761 8085
61 725.0 94.24966843443005 8085
62 747.5 88.96581740571301 8085
63 782.75 69.26173185822023 8085
64 795.25 66.35275050817411 8085
65 817.75 63.5781998801476 8085
66 840.0 50.07494383421713 8085
67 862.0 60.40281450396165 8085
68 886.0 64.07027391856539 8085
69 905.25 71.27192645074216 8085
