# Supplementary material for: Self-organized and directed branching results in optimal coverage in developing dermal lymphatic networks
Source: Nat Commun. 2023 Sep 21;14:5878. doi: 10.1038/s41467-023-41456-7 (PMC10514270; doi:10.1038/s41467-023-41456-7)
Supplement: Supplementary file 15 — Supplementary Software 1 [file 41467_2023_41456_MOESM15_ESM.zip › code_submission_final/GNF/GNF_fluc205.txt]

1 0.18862578425419954 0.4585645812997138 7674
2 0.7557815319009349 1.1288454552478566 7674
3 1.697632058287796 1.894776119285504 7674
4 3.041750841750842 2.6643185934774656 7674
5 4.685185185185185 3.482121690545031 7674
6 6.843939393939394 4.338503749474662 7674
7 9.299595141700404 5.344348848402176 7674
8 12.244318181818182 6.1169912010158844 7674
9 15.18 7.628079705928616 7674
10 19.0982905982906 8.309900211337691 7674
11 22.979166666666668 9.228555284490035 7674
12 27.375757575757575 11.149861537475111 7674
13 32.35 11.573939321966884 7674
14 37.837606837606835 12.392413770492759 7674
15 42.166666666666664 15.216645369341308 7674
16 48.97727272727273 16.06165483997048 7674
17 56.72857142857143 15.785093717601725 7674
18 62.42857142857143 16.661822425251454 7674
19 68.17460317460318 22.14134943948222 7674
20 78.72222222222223 19.577402569238462 7674
21 84.60416666666667 22.46176342080519 7674
22 91.91666666666667 26.802388989706788 7674
23 104.28571428571429 21.277179496985465 7674
24 112.68571428571428 26.29912701274803 7674
25 120.62857142857143 29.596414564977984 7674
26 129.4 32.703167168596124 7674
27 136.03333333333333 40.007901997258266 7674
28 154.66666666666666 31.283204581514486 7674
29 165.95833333333334 30.504752589646678 7674
30 177.125 33.561277910711325 7674
31 186.0 40.10610926031095 7674
32 195.6 47.99833330439714 7674
33 206.1 54.094269567117735 7674
34 227.13333333333333 40.9859596555807 7674
35 242.53333333333333 38.39768511541057 7674
36 256.8666666666667 38.93904067756278 7674
37 273.75 37.303094152272855 7674
38 286.25 39.283425257988895 7674
39 300.5 42.230518190837614 7674
40 313.5833333333333 43.157576262909956 7674
41 325.6666666666667 49.15338803740344 7674
42 338.4166666666667 54.83529631744705 7674
43 352.8333333333333 62.380329876937616 7674
44 367.6666666666667 66.8310473424507 7674
45 379.5 72.1647420836519 7674
46 423.1666666666667 50.386561259482235 7674
47 444.1666666666667 54.84650297775501 7674
48 460.3333333333333 58.789643834796465 7674
49 476.1666666666667 60.501836519416685 7674
50 499.0 61.13645938935838 7674
51 516.8333333333334 61.412313278545554 7674
52 537.6666666666666 64.40928159477915 7674
53 557.5 65.81476531397293 7674
54 577.1666666666666 69.73142922830581 7674
55 599.5 75.98629262351643 7674
56 618.6666666666666 81.38318144569074 7674
57 639.1666666666666 83.71661855463479 7674
58 663.8333333333334 77.19977691389758 7674
59 687.8333333333334 77.48852961711316 7674
60 708.5 74.3746148449411 7674
61 730.3333333333334 69.54295235480173 7674
62 755.25 54.117349343810254 7674
63 769.0 53.50233639758174 7674
64 790.5 58.76010551386034 7674
65 812.5 71.82443873780011 7674
66 833.25 84.9893375665442 7674
67 849.75 90.26454176474836 7674
