# Supplementary material for: Self-organized and directed branching results in optimal coverage in developing dermal lymphatic networks
Source: Nat Commun. 2023 Sep 21;14:5878. doi: 10.1038/s41467-023-41456-7 (PMC10514270; doi:10.1038/s41467-023-41456-7)
Supplement: Supplementary file 15 — Supplementary Software 1 [file 41467_2023_41456_MOESM15_ESM.zip › code_submission_final/GNF/GNF_fluc365.txt]

1 0.1301075765270788 0.34193475971940457 10707
2 0.5208468752901848 0.8388364361856404 10707
3 1.1671610169491526 1.4012033234811312 10707
4 2.076893939393939 1.9851141607412415 10707
5 3.242857142857143 2.528046757511269 10707
6 4.663793103448276 3.0781318940542195 10707
7 6.3623529411764705 3.6380982902541468 10707
8 8.307575757575757 4.179778542997605 10707
9 10.526315789473685 4.739180709259127 10707
10 12.973039215686274 5.299533699282863 10707
11 15.767045454545455 6.181188867533146 10707
12 18.660714285714285 6.676923975567659 10707
13 21.914529914529915 6.6706047978248 10707
14 25.431372549019606 7.408275452150301 10707
15 29.21590909090909 7.770791558540289 10707
16 33.23030303030303 9.037715078910518 10707
17 37.542857142857144 9.230672029838832 10707
18 42.376068376068375 9.809925634406696 10707
19 46.842592592592595 10.590143947747794 10707
20 52.125 10.466464302714646 10707
21 57.25 11.647522171143214 10707
22 63.06818181818182 12.111035026845872 10707
23 69.15714285714286 11.933908130420061 10707
24 74.64285714285714 13.831677632248699 10707
25 81.04761904761905 12.85008624692021 10707
26 88.33333333333333 15.192590786788632 10707
27 94.89583333333333 17.620111122584397 10707
28 101.58333333333333 14.343746217622353 10707
29 109.0 14.260960696951662 10707
30 116.6 15.734992850332025 10707
31 125.17142857142858 18.067311784049135 10707
32 133.77142857142857 20.002979369920606 10707
33 141.77142857142857 18.508817534640407 10707
34 150.17142857142858 19.429705849233926 10707
35 158.43333333333334 17.80577309626166 10707
36 168.16666666666666 20.3974399265093 10707
37 177.79166666666666 20.944329317396527 10707
38 187.5 23.46451221170671 10707
39 198.75 22.677540284019635 10707
40 208.5 22.160400116724727 10707
41 219.05 23.998906225076173 10707
42 228.05 24.11944236502992 10707
43 238.45 25.46855904836392 10707
44 250.8 23.86336103737275 10707
45 260.53333333333336 28.013964771560314 10707
46 273.6 24.616525614581217 10707
47 284.6 24.420756199047833 10707
48 298.1333333333333 27.56051926619348 10707
49 313.25 28.618540027984192 10707
50 326.0 32.64455033641399 10707
51 336.9166666666667 34.65895346884489 10707
52 353.3333333333333 35.03648891592243 10707
53 366.9166666666667 36.367243350148065 10707
54 379.5833333333333 35.153137207873144 10707
55 392.5 32.01692260872886 10707
56 406.3333333333333 28.054510431578656 10707
57 421.5833333333333 32.4691092510336 10707
58 436.0 28.062430400804562 10707
59 451.75 31.636279279755176 10707
60 459.5 33.84154251803543 10707
61 483.8333333333333 40.99356318036067 10707
62 500.8333333333333 43.11000141756228 10707
63 515.3333333333334 44.73129652591001 10707
64 527.3333333333334 50.94005191289943 10707
65 545.3333333333334 53.67080729368207 10707
66 563.8333333333334 51.91151659849243 10707
67 579.6666666666666 56.227711633638044 10707
68 596.0 58.52349955359813 10707
69 617.6666666666666 51.88984058132724 10707
70 633.3333333333334 52.210045861777296 10707
71 651.1666666666666 56.117188889758985 10707
72 672.6666666666666 60.4639470171183 10707
73 693.6666666666666 57.921402684058755 10707
74 711.1666666666666 59.76179567434552 10707
75 730.3333333333334 62.4197262267484 10707
76 750.0 60.54474929064177 10707
77 772.8333333333334 56.30694648284724 10707
78 795.0 58.648671482538006 10707
79 815.8333333333334 61.355294981136076 10707
80 834.0 61.8681393502881 10707
81 885.0 50.70009861923347 10707
82 899.75 58.84460468046327 10707
83 913.5 61.84052069638483 10707
84 932.75 60.23858813086508 10707
85 952.5 59.63849428012079 10707
86 975.0 58.40804739074916 10707
87 995.5 56.30941306744371 10707
88 1021.5 51.01225342993583 10707
89 1042.5 51.198144497628036 10707
