# Supplementary material for: Self-organized and directed branching results in optimal coverage in developing dermal lymphatic networks
Source: Nat Commun. 2023 Sep 21;14:5878. doi: 10.1038/s41467-023-41456-7 (PMC10514270; doi:10.1038/s41467-023-41456-7)
Supplement: Supplementary file 15 — Supplementary Software 1 [file 41467_2023_41456_MOESM15_ESM.zip › code_submission_final/GNF/GNF_fluc370.txt]

1 0.12869227251943302 0.33960462763183574 10740
2 0.5138659320477502 0.8296838126909892 10740
3 1.1582304526748972 1.39290683869915 10740
4 2.055925925925926 1.9547241147751055 10740
5 3.212384259259259 2.515122661122702 10740
6 4.6258333333333335 3.1146159697286744 10740
7 6.291764705882353 3.622420762408865 10740
8 8.213636363636363 4.113701656940375 10740
9 10.424074074074074 4.722657568893975 10740
10 12.849537037037036 5.225741996625448 10740
11 15.528409090909092 6.149583298219119 10740
12 18.503333333333334 6.598736411027665 10740
13 21.666666666666668 6.785479720899254 10740
14 25.142156862745097 7.753834424922907 10740
15 28.911458333333332 7.590939909299587 10740
16 32.85454545454545 8.95933881858007 10740
17 37.07857142857143 9.406736079718053 10740
18 41.57692307692308 9.72456475958249 10740
19 46.379629629629626 10.202321442975064 10740
20 51.398148148148145 10.921385591458225 10740
21 56.65909090909091 11.97050006895395 10740
22 62.11363636363637 12.529448781844298 10740
23 68.38571428571429 11.355669266485174 10740
24 73.92857142857143 12.770861284940167 10740
25 80.14285714285714 12.81969856126945 10740
26 87.18518518518519 14.630098445371512 10740
27 94.11111111111111 18.31480545256848 10740
28 100.4375 16.73557370045417 10740
29 108.10416666666667 14.19542118568128 10740
30 115.64583333333333 14.045298120921306 10740
31 123.37142857142857 18.852943255305128 10740
32 132.4 19.740024605571577 10740
33 140.57142857142858 18.251083277885904 10740
34 148.31428571428572 20.00681516536864 10740
35 157.2 17.762132004163615 10740
36 165.33333333333334 18.17751969390275 10740
37 176.0 21.059439688652688 10740
38 185.375 22.999660323578695 10740
39 196.16666666666666 24.14999424890661 10740
40 206.83333333333334 22.191715170806926 10740
41 217.25 24.70197360536198 10740
42 226.4 24.338036075246496 10740
43 236.5 25.168432609123677 10740
44 247.4 23.59957626738243 10740
45 259.55 24.7941021212707 10740
46 270.06666666666666 26.195334614307864 10740
47 282.1333333333333 23.627291188134304 10740
48 294.73333333333335 26.121425858648852 10740
49 310.1666666666667 29.011013234440618 10740
50 322.8333333333333 31.761699506725954 10740
51 333.8333333333333 34.14389485040562 10740
52 349.75 32.61422235773835 10740
53 363.4166666666667 36.59111534542535 10740
54 375.0833333333333 34.56505541085615 10740
55 389.1666666666667 32.29249998924759 10740
56 401.75 30.50717128807586 10740
57 417.4166666666667 31.21553655188746 10740
58 432.4166666666667 29.45747877119757 10740
59 448.1666666666667 30.908017658134526 10740
60 462.5833333333333 29.250237415940553 10740
61 477.6666666666667 37.73886885191742 10740
62 495.3333333333333 40.737642979872504 10740
63 510.3333333333333 43.99873735562066 10740
64 524.1666666666666 47.69492169566436 10740
65 537.5 51.97675762620571 10740
66 558.3333333333334 51.59672685570493 10740
67 575.8333333333334 53.19904969911482 10740
68 590.6666666666666 57.814838541291074 10740
69 610.8333333333334 54.6973998975779 10740
70 629.8333333333334 49.807685707685266 10740
71 644.1666666666666 54.76439435334686 10740
72 663.5 57.97916292370332 10740
73 685.8333333333334 58.967269640783684 10740
74 704.0 58.186481820665755 10740
75 724.3333333333334 59.56415775354243 10740
76 741.5 62.21133337262592 10740
77 761.8333333333334 57.08886834479108 10740
78 784.6666666666666 58.059356600714146 10740
79 807.3333333333334 59.426892528177476 10740
80 827.3333333333334 58.71588844218876 10740
81 847.0 57.3468976202433 10740
82 892.75 53.555461906326606 10740
83 905.5 61.15758334008956 10740
84 919.5 63.947243881186935 10740
85 941.25 62.647326359550256 10740
86 964.75 62.27108076788133 10740
87 986.25 58.9549616232595 10740
88 1005.0 56.925389765903226 10740
89 1029.5 53.90964663211956 10740
90 1053.0 53.30572201931046 10740
