# Supplementary material for: Self-organized and directed branching results in optimal coverage in developing dermal lymphatic networks
Source: Nat Commun. 2023 Sep 21;14:5878. doi: 10.1038/s41467-023-41456-7 (PMC10514270; doi:10.1038/s41467-023-41456-7)
Supplement: Supplementary file 15 — Supplementary Software 1 [file 41467_2023_41456_MOESM15_ESM.zip › code_submission_final/GNF/GNF_fluc210.txt]

1 0.18824225685539553 0.4560328036807159 7890
2 0.754156010230179 1.1241572535228739 7890
3 1.7005464480874317 1.8587506998126322 7890
4 3.016624040920716 2.636742130595688 7890
5 4.74974974974975 3.4358758243157874 7890
6 6.840909090909091 4.372832009077684 7890
7 9.299595141700404 5.2453295051375255 7890
8 12.066496163682864 6.17027589358259 7890
9 15.273333333333333 7.310628487954293 7890
10 19.076923076923077 7.815887661312296 7890
11 23.010416666666668 9.137257511222332 7890
12 27.363636363636363 10.45167285963057 7890
13 32.292857142857144 11.132639546186077 7890
14 37.794871794871796 11.796376715586957 7890
15 42.425925925925924 14.390199663829671 7890
16 49.05681818181818 15.180248796129684 7890
17 54.1875 18.146000764631307 7890
18 62.357142857142854 15.111051503817341 7890
19 68.34920634920636 20.83354950757081 7890
20 78.62962962962963 17.67640852609331 7890
21 84.60416666666667 19.713298793087763 7890
22 92.04166666666667 24.172951768913578 7890
23 104.125 20.425703782244568 7890
24 112.62857142857143 23.742771187741955 7890
25 120.68571428571428 27.042581690544928 7890
26 129.17142857142858 28.25343034979314 7890
27 137.23333333333332 35.0149333221635 7890
28 153.29166666666666 30.78078292087812 7890
29 164.33333333333334 30.871597878236813 7890
30 176.91666666666666 32.72348375232822 7890
31 186.9 35.94426240723267 7890
32 196.05 42.60102698292613 7890
33 206.45 47.38615304073543 7890
34 216.75 52.85629101630193 7890
35 237.6 40.051300436648326 7890
36 252.53333333333333 40.227464360668925 7890
37 269.6666666666667 43.55787975658237 7890
38 285.5 41.94540101926154 7890
39 298.5833333333333 42.507760729332965 7890
40 314.0833333333333 44.50366713978623 7890
41 326.1666666666667 45.588436643029944 7890
42 338.4166666666667 47.662805787695255 7890
43 352.0833333333333 53.272035086170895 7890
44 368.1666666666667 56.91636163900696 7890
45 381.8333333333333 61.141684271498086 7890
46 401.75 52.66580959218229 7890
47 435.0 51.99038372622383 7890
48 453.1666666666667 57.2666763678688 7890
49 467.8333333333333 60.584422273569814 7890
50 488.8333333333333 61.853096572084056 7890
51 508.8333333333333 60.68337681953948 7890
52 527.1666666666666 64.28171504315118 7890
53 548.8333333333334 65.62625660172577 7890
54 570.0 72.31412955524897 7890
55 590.8333333333334 78.52052102617648 7890
56 613.1666666666666 85.8378639580977 7890
57 636.5 91.60558571033391 7890
58 657.3333333333334 90.99938949734162 7890
59 684.1666666666666 84.05636336543607 7890
60 707.6666666666666 85.91015979239914 7890
61 727.8333333333334 80.49723942816645 7890
62 763.25 64.07563889654163 7890
63 775.5 55.056788863863105 7890
64 792.5 58.12271500885002 7890
65 814.0 52.392747589718944 7890
66 837.75 64.57311747159184 7890
67 860.75 75.32388399438786 7890
68 878.25 84.75073745991831 7890
