# Supplementary material for: Self-organized and directed branching results in optimal coverage in developing dermal lymphatic networks
Source: Nat Commun. 2023 Sep 21;14:5878. doi: 10.1038/s41467-023-41456-7 (PMC10514270; doi:10.1038/s41467-023-41456-7)
Supplement: Supplementary file 15 — Supplementary Software 1 [file 41467_2023_41456_MOESM15_ESM.zip › code_submission_final/GNF/GNF_fluc400.txt]

1 0.11924107890768973 0.32735100457395444 10861
2 0.4769643156307589 0.7898758990512906 10861
3 1.0714285714285714 1.3281939572450483 10861
4 1.9037487335359675 1.8688480875354467 10861
5 2.977297297297297 2.4281064234308563 10861
6 4.285714285714286 2.9438830180649083 10861
7 5.829059829059829 3.426369832226184 10861
8 7.61711079943899 3.981103902997418 10861
9 9.64107142857143 4.725473399781312 10861
10 11.897777777777778 4.9556472338305975 10861
11 14.414322250639387 5.594315665312619 10861
12 17.13968253968254 6.310448369916174 10861
13 20.12406015037594 6.665167567522121 10861
14 23.316239316239315 7.454304753733321 10861
15 26.760416666666668 7.7677817399642635 10861
16 30.387878787878787 7.863677818539647 10861
17 34.38961038961039 9.461001078461267 10861
18 38.56428571428572 9.939970332152996 10861
19 43.111111111111114 9.810841533015653 10861
20 47.574074074074076 11.16227418062296 10861
21 52.572916666666664 10.987440549390422 10861
22 57.55681818181818 12.231533348597438 10861
23 62.94318181818182 13.205850936874235 10861
24 68.77142857142857 11.97398540714879 10861
25 74.12857142857143 13.361909004513466 10861
26 80.22222222222223 13.745353551949025 10861
27 86.75925925925925 15.071355201157303 10861
28 93.46296296296296 18.550943834392267 10861
29 99.70833333333333 18.663643728442263 10861
30 107.04166666666667 15.389333878443937 10861
31 114.47916666666667 14.244866887369954 10861
32 121.11428571428571 18.51450617152697 10861
33 129.94285714285715 19.13104112937604 10861
34 137.85714285714286 21.30880818165223 10861
35 145.4 19.666069401745883 10861
36 154.25714285714287 21.093455799157717 10861
37 162.33333333333334 19.21342123505222 10861
38 171.41666666666666 20.55463586531164 10861
39 180.41666666666666 21.453276103093334 10861
40 189.625 23.856886671706906 10861
41 200.58333333333334 23.63774641448621 10861
42 210.29166666666666 22.01037476332973 10861
43 219.85 25.13617910502708 10861
44 229.3 24.427648269941994 10861
45 239.55 26.039345229863212 10861
46 250.8 24.305554920634915 10861
47 262.4 25.489998038446377 10861
48 271.4 27.0204860553371 10861
49 283.26666666666665 24.192193414864683 10861
50 294.73333333333335 26.664499911972015 10861
51 309.0 29.72933455920824 10861
52 322.0 29.824486584013478 10861
53 333.0833333333333 34.466066242352376 10861
54 346.3333333333333 34.5840361374371 10861
55 360.6666666666667 37.29015360058947 10861
56 373.4166666666667 35.469372547155224 10861
57 386.75 32.306152664778885 10861
58 398.8333333333333 30.45716482026666 10861
59 413.0 28.743115117653247 10861
60 428.1666666666667 33.709131634552016 10861
61 442.5 28.561337503695444 10861
62 457.9166666666667 30.839526405068042 10861
63 464.375 31.34859446610007 10861
64 484.8333333333333 38.96757911677633 10861
65 502.3333333333333 40.61882431692095 10861
66 516.3333333333334 43.188218558100104 10861
67 529.1666666666666 49.218616622394244 10861
68 542.8333333333334 53.738306221498604 10861
69 563.0 53.33854141237835 10861
70 579.6666666666666 54.01748688053609 10861
71 594.1666666666666 59.80361378898621 10861
72 612.3333333333334 58.06222715520153 10861
73 629.6666666666666 51.97649041206568 10861
74 645.6666666666666 55.01716903739131 10861
75 662.5 57.38394084294548 10861
76 685.6666666666666 56.599960738109665 10861
77 704.5 55.865165055396254 10861
78 721.6666666666666 57.05163353392161 10861
79 740.0 59.18051481132395 10861
80 758.5 57.49710137621432 10861
81 780.8333333333334 52.86907308520633 10861
82 802.3333333333334 55.01716903739131 10861
83 823.1666666666666 55.23711513908822 10861
84 841.1666666666666 55.14652200174449 10861
85 886.75 48.530274056510336 10861
86 902.75 56.139892233598026 10861
87 915.25 63.42860159265692 10861
88 932.25 65.12056126907999 10861
89 954.25 64.03661062236195 10861
90 978.0 63.25345840347388 10861
91 998.0 61.388109597869196 10861
92 1018.0 57.900777196856346 10861
93 1040.75 56.486170873940466 10861
94 1063.0 56.040164168210644 10861
