# Supplementary material for: Self-organized and directed branching results in optimal coverage in developing dermal lymphatic networks
Source: Nat Commun. 2023 Sep 21;14:5878. doi: 10.1038/s41467-023-41456-7 (PMC10514270; doi:10.1038/s41467-023-41456-7)
Supplement: Supplementary file 15 — Supplementary Software 1 [file 41467_2023_41456_MOESM15_ESM.zip › code_submission_final/GNF/GNF_fluc170.txt]

1 0.16391223155929038 0.44656088858889265 6041
2 0.6556489262371615 1.1320817458829644 6041
3 1.465561224489796 1.971222649181513 6041
4 2.6474654377880182 2.866618435803078 6041
5 4.130588235294118 3.9646236681997657 6041
6 5.862244897959184 5.1517518711003065 6041
7 7.979166666666667 6.410497124219763 6041
8 10.942857142857143 7.483096597925057 6041
9 13.083333333333334 9.302510755124459 6041
10 17.21078431372549 10.775775363238122 6041
11 20.43030303030303 12.341712588013962 6041
12 24.62142857142857 14.460027591923321 6041
13 29.623931623931625 15.728316505522413 6041
14 31.916666666666668 20.319724498715612 6041
15 38.30681818181818 20.58593846787913 6041
16 46.25714285714286 21.056852101113385 6041
17 50.15714285714286 25.24148270168755 6041
18 52.333333333333336 29.50437148132352 6041
19 63.770833333333336 28.348456441910358 6041
20 67.47916666666667 34.673470636384565 6041
21 71.8125 40.05863215858308 6041
22 88.74285714285715 33.12861763071996 6041
23 93.4 41.76341529548148 6041
24 98.48571428571428 46.99931393333398 6041
25 100.7 54.48189301654878 6041
26 129.875 40.85065533950058 6041
27 136.91666666666666 42.76283108287175 6041
28 143.58333333333334 50.17545604066682 6041
29 146.2 61.12740792803176 6041
30 151.05 70.82758996323396 6041
31 156.3 81.05066316816908 6041
32 206.6 47.54338369671782 6041
33 218.53333333333333 50.48414492579714 6041
34 229.86666666666667 57.6574559118092 6041
35 233.91666666666666 65.16320323277206 6041
36 240.75 70.66956558519374 6041
37 248.0 78.9430174239622 6041
38 255.08333333333334 87.93980738108438 6041
39 262.5 97.05110337686361 6041
40 269.9166666666667 108.1214273655114 6041
41 278.5 117.23942738402185 6041
42 287.25 127.63563047467062 6041
43 392.8333333333333 22.534541387735306 6041
44 408.8333333333333 24.62665674065853 6041
45 420.8333333333333 31.339095214905118 6041
46 436.1666666666667 36.37955775187794 6041
47 450.1666666666667 41.59093116961383 6041
48 463.3333333333333 51.69354139756941 6041
49 480.0 57.573141886357625 6041
50 492.8333333333333 64.51464088785498 6041
51 506.6666666666667 74.9570247245417 6041
52 519.5 87.33603685382874 6041
53 533.3333333333334 97.85306444982815 6041
54 547.6666666666666 101.71965832074392 6041
55 561.1666666666666 109.92939653351246 6041
56 574.3333333333334 119.272330776626 6041
57 572.5 159.50626946925942 6041
58 580.75 169.24593791284917 6041
59 592.5 182.6752583137629 6041
60 606.5 206.0357978604689 6041
61 618.0 227.3081608741754 6041
62 629.5 246.44725602043127 6041
63 643.5 258.09155352316355 6041
