# Supplementary material for: Self-organized and directed branching results in optimal coverage in developing dermal lymphatic networks
Source: Nat Commun. 2023 Sep 21;14:5878. doi: 10.1038/s41467-023-41456-7 (PMC10514270; doi:10.1038/s41467-023-41456-7)
Supplement: Supplementary file 15 — Supplementary Software 1 [file 41467_2023_41456_MOESM15_ESM.zip › code_submission_final/GNF/GNF_fluc165.txt]

1 0.1609543010752688 0.44608082922997233 5832
2 0.6438172043010753 1.138817341543304 5832
3 1.4603658536585367 1.9502069590748845 5832
4 2.575268817204301 2.8659400968881004 5832
5 4.119949494949495 3.897617246404472 5832
6 5.9875 5.160791830855872 5832
7 8.218137254901961 6.58496240410786 5832
8 10.644444444444444 7.782801098918444 5832
9 13.623931623931623 9.185390197990602 5832
10 16.380208333333332 10.998874182839375 5832
11 19.775757575757577 12.898368003486016 5832
12 23.95 15.222316793820472 5832
13 28.194444444444443 16.75225708028475 5832
14 34.927083333333336 19.201912226643525 5832
15 37.07954545454545 22.10369240591279 5832
16 44.92857142857143 22.656642941701556 5832
17 47.25396825396825 27.47291205808684 5832
18 59.03703703703704 24.896052760883645 5832
19 61.645833333333336 30.82172501075968 5832
20 65.52083333333333 36.767846904220846 5832
21 83.675 30.48966013257609 5832
22 85.65714285714286 36.95707383062746 5832
23 90.57142857142857 44.666565133400695 5832
24 95.8 50.94916233714881 5832
25 120.41666666666667 38.377420300078654 5832
26 126.58333333333333 44.25957209714327 5832
27 132.83333333333334 48.67893680935203 5832
28 139.70833333333334 57.20466120771007 5832
29 141.3 68.40767500799892 5832
30 145.75 77.74823149114069 5832
31 150.85 85.06131611960868 5832
32 205.06666666666666 51.788630240837826 5832
33 214.26666666666668 56.38731141745356 5832
34 220.58333333333334 68.60206305611774 5832
35 227.5 74.44181172790822 5832
36 234.0 83.51047838445186 5832
37 240.16666666666666 90.26427249409863 5832
38 246.58333333333334 101.61484334923165 5832
39 253.75 110.63538086887033 5832
40 262.0833333333333 119.60731466855286 5832
41 269.75 129.5325731235198 5832
42 372.0 28.460498941515414 5832
43 395.3333333333333 23.142073276946377 5832
44 407.6666666666667 25.11750164504601 5832
45 417.3333333333333 35.264083081168515 5832
46 431.3333333333333 39.25415760004141 5832
47 443.1666666666667 47.04401012763356 5832
48 457.8333333333333 55.16767370682058 5832
49 469.6666666666667 64.85025486114573 5832
50 481.6666666666667 74.85690052063039 5832
51 493.8333333333333 85.70961958198677 5832
52 506.3333333333333 97.69794720918597 5832
53 518.5 108.36781502518787 5832
54 531.3333333333334 118.24080889815026 5832
55 543.8333333333334 126.64835393938428 5832
56 558.8333333333334 140.83727805126344 5832
57 554.5 184.22336985301294 5832
58 563.0 193.66594951100723 5832
59 577.0 212.85793384320914 5832
60 587.75 242.4988402034121 5832
61 598.75 260.1061081558832 5832
62 611.25 273.9611058161359 5832
