# Supplementary material for: Self-organized and directed branching results in optimal coverage in developing dermal lymphatic networks
Source: Nat Commun. 2023 Sep 21;14:5878. doi: 10.1038/s41467-023-41456-7 (PMC10514270; doi:10.1038/s41467-023-41456-7)
Supplement: Supplementary file 15 — Supplementary Software 1 [file 41467_2023_41456_MOESM15_ESM.zip › code_submission_final/GNF/GNF_fluc415.txt]

1 0.11466346153846153 0.32130749841340894 10929
2 0.45865384615384613 0.7723520408786676 10929
3 1.0285247093023255 1.2886835283761542 10929
4 1.8346153846153845 1.817354157593455 10929
5 2.869433198380567 2.344162549675842 10929
6 4.114098837209302 2.8487918801270236 10929
7 5.622622622622623 3.442176245638048 10929
8 7.32421875 3.9958099035717116 10929
9 9.289115646258503 4.435258074104017 10929
10 11.477732793522268 4.894278048171276 10929
11 13.843989769820972 5.583013004607276 10929
12 16.479166666666668 6.020761245243187 10929
13 19.360714285714284 7.0383053604499715 10929
14 22.423076923076923 6.853508485931307 10929
15 25.65686274509804 7.888307428035516 10929
16 29.296875 7.774182072799792 10929
17 33.012121212121215 9.250708656744855 10929
18 37.02142857142857 10.306355776304018 10929
19 41.36153846153846 10.185210881963084 10929
20 45.76068376068376 10.17341060279959 10929
21 50.574074074074076 10.622481142564704 10929
22 55.43181818181818 11.960916898710199 10929
23 60.60227272727273 13.404154522799056 10929
24 65.7375 12.122029275249261 10929
25 71.77142857142857 13.06923478858589 10929
26 77.44285714285714 14.676157257154703 10929
27 83.53968253968254 13.380660525164487 10929
28 90.03703703703704 16.210379577161827 10929
29 96.1875 18.71124466953851 10929
30 102.64583333333333 16.984661687501728 10929
31 110.14583333333333 15.438034178792185 10929
32 117.1875 14.450571283401452 10929
33 123.97142857142858 19.348659184679907 10929
34 132.94285714285715 20.035600967339338 10929
35 140.42857142857142 19.323243907326756 10929
36 148.0857142857143 20.855107532786338 10929
37 156.9142857142857 20.230629435263225 10929
38 164.43333333333334 18.614838764335893 10929
39 173.83333333333334 20.548046676563256 10929
40 182.83333333333334 21.784296076659345 10929
41 192.04166666666666 24.833578018928772 10929
42 202.58333333333334 23.008905280830337 10929
43 211.75 22.00615444218579 10929
44 221.05 24.38539521927008 10929
45 230.45 23.881949250427613 10929
46 240.75 25.4457756808473 10929
47 251.8 23.81302164782958 10929
48 262.95 24.85251496327887 10929
49 272.1333333333333 26.6079353243017 10929
50 284.2 23.819319889535052 10929
51 295.06666666666666 25.574640216867614 10929
52 308.8 27.561325560768424 10929
53 321.5 29.11328448205962 10929
54 332.5833333333333 33.504871121806886 10929
55 344.1666666666667 34.61414290270508 10929
56 359.1666666666667 35.5242483695605 10929
57 372.3333333333333 34.88154558247415 10929
58 384.75 32.58354646136605 10929
59 397.4166666666667 30.335508163793058 10929
60 410.5833333333333 29.041517216258214 10929
61 425.5 31.40461749488441 10929
62 440.5833333333333 27.548316141321997 10929
63 455.1666666666667 29.438731101881565 10929
64 468.75 27.997395712220566 10929
65 475.25 34.26277134150126 10929
66 495.8333333333333 40.33367768448045 10929
67 511.1666666666667 41.68299679992097 10929
68 525.1666666666666 45.925362153051 10929
69 536.6666666666666 51.63547445528338 10929
70 555.0 52.69092268439919 10929
71 573.1666666666666 51.62821149548202 10929
72 588.1666666666666 55.723773103486884 10929
73 603.3333333333334 59.678769722201515 10929
74 622.6666666666666 52.506084303525135 10929
75 638.5 50.275076661635566 10929
76 655.8333333333334 52.865920549589944 10929
77 673.5 55.3677102048959 10929
78 695.3333333333334 54.13460589637238 10929
79 712.6666666666666 53.20923061107182 10929
80 731.3333333333334 54.35582356616038 10929
81 748.3333333333334 57.10711183576195 10929
82 768.1666666666666 52.116589382737715 10929
83 789.6666666666666 50.09546442099879 10929
84 810.3333333333334 52.01815922241856 10929
85 829.3333333333334 53.13713913597115 10929
86 847.0 53.32291564921533 10929
87 890.75 50.785701727947014 10929
88 905.75 57.746753155480526 10929
89 917.5 64.3059095262636 10929
90 934.75 67.48101584890375 10929
91 955.75 64.82428171603601 10929
92 979.5 62.827143815392404 10929
93 998.75 61.80362044411314 10929
94 1018.75 58.19525324285478 10929
95 1041.0 56.78468103282786 10929
96 1062.25 56.313297719100056 10929
