# Supplementary material for: Self-organized and directed branching results in optimal coverage in developing dermal lymphatic networks
Source: Nat Commun. 2023 Sep 21;14:5878. doi: 10.1038/s41467-023-41456-7 (PMC10514270; doi:10.1038/s41467-023-41456-7)
Supplement: Supplementary file 15 — Supplementary Software 1 [file 41467_2023_41456_MOESM15_ESM.zip › code_submission_final/GNF/GNF_fluc15.txt]

1 0.008217446270543615 0.12627730840029736 125
2 0.03316326530612245 0.3638730536804981 125
3 0.07528957528957529 0.632247487348225 125
4 0.1326530612244898 0.9894452005055734 125
5 0.2215909090909091 1.3803778191327558 125
6 0.30952380952380953 1.7904698581448393 125
7 0.40625 2.021128629627516 125
8 0.5571428571428572 2.8492390677698642 125
9 0.7222222222222222 3.2626770800057816 125
10 0.8863636363636364 3.7490356886859946 125
11 1.1142857142857143 4.7555767477858755 125
12 1.2380952380952381 5.044922909771068 125
13 1.625 5.8829733128750465 125
14 1.625 5.547615854280708 125
15 2.2285714285714286 6.284155650912697 125
16 2.2285714285714286 7.387579206385016 125
17 3.25 8.733317430010965 125
18 3.25 7.212546938033286 125
19 3.9 7.44244583453585 125
20 3.9 7.680494775728972 125
21 3.9 8.306021911842036 125
22 5.2 10.57796451749264 125
23 6.416666666666667 11.353841738469944 125
24 6.5 11.463710859345095 125
25 6.5 11.463710859345095 125
26 6.5 11.236102527122116 125
27 6.5 10.111874208078342 125
28 6.5 9.561206339508978 125
29 9.333333333333334 9.977753031397176 125
30 10.0 10.770329614269007 125
31 13.0 13.051181300301263 125
32 13.0 13.354150416006753 125
33 13.0 13.354150416006753 125
34 13.0 13.354150416006753 125
35 13.0 13.354150416006753 125
36 13.0 13.354150416006753 125
37 13.0 13.354150416006753 125
38 14.0 14.2828568570857 125
39 14.0 14.2828568570857 125
40 14.0 14.2828568570857 125
41 14.0 14.2828568570857 125
42 14.0 14.2828568570857 125
