# Supplementary material for: Self-organized and directed branching results in optimal coverage in developing dermal lymphatic networks
Source: Nat Commun. 2023 Sep 21;14:5878. doi: 10.1038/s41467-023-41456-7 (PMC10514270; doi:10.1038/s41467-023-41456-7)
Supplement: Supplementary file 15 — Supplementary Software 1 [file 41467_2023_41456_MOESM15_ESM.zip › code_submission_final/GNF/GNF_fluc30.txt]

1 0.02263177998472116 0.2034923008737163 357
2 0.09129429892141756 0.5813495971152696 357
3 0.20954907161803712 1.0685343135140701 357
4 0.3714733542319749 1.7023682632836876 357
5 0.6061381074168798 2.343487066979503 357
6 0.8909774436090225 3.353731142837554 357
7 1.161764705882353 4.151341482159647 357
8 1.5389610389610389 5.4702656894129085 357
9 2.0256410256410255 6.348108996933611 357
10 2.6931818181818183 7.480820863055347 357
11 2.9625 8.383680203228176 357
12 3.761904761904762 10.728561917439183 357
13 4.388888888888889 11.047735928044379 357
14 4.9375 12.578762276816692 357
15 6.771428571428571 16.22006819482882 357
16 6.771428571428571 16.321914653593282 357
17 6.771428571428571 17.898261231249258 357
18 9.875 19.29445624179823 357
19 9.875 18.03078963883723 357
20 11.1 21.43338517360241 357
21 11.85 24.092063008385157 357
22 11.85 23.330827246370852 357
23 15.8 25.348767228407773 357
24 16.916666666666668 28.796580622628714 357
25 18.5 29.730736059954296 357
26 19.75 30.2134765736528 357
27 19.75 29.44238724469649 357
28 19.75 29.30621378934281 357
29 19.75 28.49305470929129 357
30 27.833333333333332 28.36321953203166 357
31 30.5 30.712375355872428 357
32 33.833333333333336 34.11459446564704 357
33 36.666666666666664 37.49518487604627 357
34 39.0 40.4392548563068 357
35 39.5 40.893153461184674 357
36 39.5 40.7829621288106 357
37 39.5 40.7829621288106 357
38 39.5 40.848296578111224 357
39 39.5 40.848296578111224 357
40 38.25 40.20183453525473 357
41 38.25 40.20183453525473 357
42 38.25 40.20183453525473 357
43 38.75 40.898502417570256 357
44 40.75 43.74571407578119 357
