# Supplementary material for: Self-organized and directed branching results in optimal coverage in developing dermal lymphatic networks
Source: Nat Commun. 2023 Sep 21;14:5878. doi: 10.1038/s41467-023-41456-7 (PMC10514270; doi:10.1038/s41467-023-41456-7)
Supplement: Supplementary file 15 — Supplementary Software 1 [file 41467_2023_41456_MOESM15_ESM.zip › code_submission_final/GNF/GNF_fluc430.txt]

1 0.11108971890643049 0.31656282166391553 11067
2 0.44356833642547927 0.7610658032619977 11067
3 0.9984265734265734 1.2559638039276144 11067
4 1.774273345701917 1.7823101355844546 11067
5 2.7784228350266087 2.2930573640269056 11067
6 3.989346590909091 2.8460549099287116 11067
7 5.433397683397684 3.334968066994203 11067
8 7.092171717171717 3.7889844766708434 11067
9 8.980295566502463 4.294909261118879 11067
10 11.085020242914979 4.848395775798477 11067
11 13.424019607843137 5.507046423750303 11067
12 15.957386363636363 6.3403382104940125 11067
13 18.74 6.635189020166142 11067
14 21.746031746031747 6.934428150667507 11067
15 24.95475113122172 7.4455937686005695 11067
16 28.380208333333332 7.565424638220726 11067
17 32.07878787878788 7.936862885936491 11067
18 36.06428571428572 9.520812326001323 11067
19 40.0 9.642055318718658 11067
20 44.401709401709404 9.890909086025978 11067
21 48.97222222222222 11.29032553194477 11067
22 53.770833333333336 10.921575709219907 11067
23 58.65909090909091 12.018817030386865 11067
24 63.82954545454545 12.949395906328718 11067
25 69.55714285714286 12.31333274403425 11067
26 74.75714285714285 12.798923743018078 11067
27 80.71428571428571 12.78072528362574 11067
28 86.98412698412699 14.161754961971443 11067
29 93.64814814814815 17.805697597707738 11067
30 99.77083333333333 18.046513494455255 11067
31 106.47916666666667 14.998596577865396 11067
32 113.52083333333333 15.50536141593897 11067
33 120.275 15.267592311821794 11067
34 128.45714285714286 17.319424037178365 11067
35 136.4 18.936284142958385 11067
36 144.25714285714287 17.591138771134347 11067
37 151.6 20.240271031499834 11067
38 159.43333333333334 18.7468812221008 11067
39 167.66666666666666 18.78533707147383 11067
40 177.75 21.11328570671399 11067
41 186.25 22.1495861511376 11067
42 195.45833333333334 25.034940860503124 11067
43 205.95833333333334 22.91920440494293 11067
44 215.08333333333334 23.496305856216825 11067
45 223.5 23.116011766738655 11067
46 233.2 22.52243326108438 11067
47 243.8 23.873835050112916 11067
48 254.5 22.830900113661748 11067
49 265.7 24.318922673506734 11067
50 275.06666666666666 26.631977437325645 11067
51 287.4 24.49435309072957 11067
52 298.06666666666666 25.299451026103757 11067
53 311.46666666666664 28.009204836188328 11067
54 321.9166666666667 27.81024491481911 11067
55 333.6666666666667 31.555066506382495 11067
56 343.9166666666667 33.8192704763949 11067
57 360.4166666666667 33.245195977096536 11067
58 373.3333333333333 31.904370999737463 11067
59 385.6666666666667 29.547513525769904 11067
60 399.0833333333333 27.92387966518183 11067
61 411.0833333333333 28.47355010453659 11067
62 425.9166666666667 29.43200733139953 11067
63 440.75 29.701641368786337 11067
64 454.0833333333333 27.687115936638993 11067
65 468.5 29.34706118165838 11067
66 472.875 28.532601966872914 11067
67 489.5 39.6642156105475 11067
68 505.6666666666667 41.66799997866735 11067
69 519.6666666666666 42.66796873013239 11067
70 531.8333333333334 49.22538866163364 11067
71 547.1666666666666 52.03657901472344 11067
72 568.0 50.84617324178225 11067
73 584.3333333333334 53.14341184212981 11067
74 599.1666666666666 58.144694990648595 11067
75 616.3333333333334 57.71096564393595 11067
76 636.1666666666666 48.43695788227094 11067
77 652.1666666666666 45.98339072124001 11067
78 670.5 48.234669412501766 11067
79 690.8333333333334 50.1744180058147 11067
80 711.0 48.225166320777646 11067
81 727.8333333333334 47.67045439496274 11067
82 745.0 47.867873708086655 11067
83 761.6666666666666 51.347400669903 11067
84 781.8333333333334 45.17527593225697 11067
85 803.0 47.184036848634875 11067
86 823.8333333333334 46.04496594513768 11067
87 842.8333333333334 45.997886424873435 11067
88 860.3333333333334 45.63137322306028 11067
89 893.25 51.24634133282102 11067
90 907.75 58.59767486854747 11067
91 918.75 65.0206697904597 11067
92 937.75 67.92781094662186 11067
93 957.0 66.03408210916541 11067
94 980.75 64.19647575996676 11067
95 999.25 62.291151056951904 11067
96 1019.0 58.510682785282896 11067
97 1041.25 56.81714089955601 11067
98 1062.25 56.75550634079481 11067
