# Supplementary material for: Self-organized and directed branching results in optimal coverage in developing dermal lymphatic networks
Source: Nat Commun. 2023 Sep 21;14:5878. doi: 10.1038/s41467-023-41456-7 (PMC10514270; doi:10.1038/s41467-023-41456-7)
Supplement: Supplementary file 15 — Supplementary Software 1 [file 41467_2023_41456_MOESM15_ESM.zip › code_submission_final/GNF/GNF_fluc395.txt]

1 0.12079643211938026 0.32898902797119334 10838
2 0.4826762246117085 0.7969252694572861 10838
3 1.086021505376344 1.337703741146208 10838
4 1.933057280883368 1.8767228673052434 10838
5 3.0118918918918918 2.4161325337706634 10838
6 4.344086021505376 2.9491139368579207 10838
7 5.907051282051282 3.483004134477728 10838
8 7.711079943899018 3.9350409961746657 10838
9 9.771428571428572 4.63926234460186 10838
10 12.037777777777778 4.934314717201875 10838
11 14.616368286445013 5.49458120481291 10838
12 17.37142857142857 6.339982188433958 10838
13 20.327067669172934 6.5184945425062715 10838
14 23.628205128205128 7.470355615213471 10838
15 27.114583333333332 7.68164721873216 10838
16 30.812121212121212 7.855195446356451 10838
17 34.714285714285715 9.150767681736907 10838
18 39.08571428571429 9.755207923599219 10838
19 43.504273504273506 9.742517559841907 10838
20 48.2037037037037 10.998955555852378 10838
21 53.229166666666664 11.050527105326491 10838
22 58.26136363636363 11.796084017185358 10838
23 63.98863636363637 12.297906619884742 10838
24 69.61428571428571 12.144714143719195 10838
25 75.08571428571429 13.596998468299494 10838
26 81.22222222222223 12.916636798053874 10838
27 87.83333333333333 15.172770444548451 10838
28 94.62962962962963 18.49353870780008 10838
29 100.875 17.515023313334947 10838
30 108.45833333333333 14.83233844978225 10838
31 115.66666666666667 14.280425608347796 10838
32 122.51428571428572 19.495598666030716 10838
33 131.74285714285713 19.351401362533867 10838
34 139.37142857142857 19.36725618782635 10838
35 147.25714285714287 20.691396220434726 10838
36 156.34285714285716 20.407201609995926 10838
37 164.13333333333333 18.95210337198017 10838
38 173.58333333333334 20.673889866743078 10838
39 182.54166666666666 22.128373879604336 10838
40 192.20833333333334 24.136727143965114 10838
41 203.16666666666666 22.846711409352164 10838
42 212.91666666666666 22.46092285627542 10838
43 222.7 24.166298847775593 10838
44 231.8 24.679140989912916 10838
45 242.35 26.55047080561849 10838
46 254.55 24.461142655239964 10838
47 263.26666666666665 29.308625958163848 10838
48 275.4 25.47888014284249 10838
49 286.6 25.11254666496411 10838
50 298.6666666666667 27.005349264338147 10838
51 313.4166666666667 28.741544650364368 10838
52 325.8333333333333 32.186522369187735 10838
53 336.4166666666667 35.37762554057139 10838
54 351.9166666666667 33.58932948952027 10838
55 365.3333333333333 37.272271492655534 10838
56 377.0 35.14019540829751 10838
57 390.75 33.06086558657128 10838
58 403.5 31.750328082294416 10838
59 418.5833333333333 32.048032527580986 10838
60 433.8333333333333 32.209815619190096 10838
61 448.75 30.65160409070516 10838
62 462.6666666666667 31.82067811275485 10838
63 469.5 34.810199654698906 10838
64 492.3333333333333 38.814373053748476 10838
65 508.6666666666667 40.83571421630281 10838
66 523.0 44.51965857910413 10838
67 534.8333333333334 51.4633094759968 10838
68 552.6666666666666 53.4155616110345 10838
69 570.6666666666666 52.273851546978584 10838
70 586.0 56.39739946723312 10838
71 601.3333333333334 59.71785513748984 10838
72 621.6666666666666 51.986109255795974 10838
73 636.8333333333334 51.6249831853618 10838
74 654.0 56.84188596448925 10838
75 672.1666666666666 59.22110171964795 10838
76 694.3333333333334 56.9961012311856 10838
77 712.6666666666666 57.31685809796471 10838
78 730.1666666666666 59.344802262334284 10838
79 747.3333333333334 62.216467987896 10838
80 768.8333333333334 54.94669133704858 10838
81 790.5 56.09144319769282 10838
82 812.6666666666666 58.05648590429458 10838
83 832.1666666666666 57.29286362386001 10838
84 851.6666666666666 55.88579624754596 10838
85 897.0 53.18364410229897 10838
86 909.25 62.02973077484699 10838
87 925.0 64.4864326816114 10838
88 946.0 64.11318117204917 10838
89 967.5 65.69056248807739 10838
90 988.0 63.27321708274363 10838
91 1008.25 60.51601027827264 10838
92 1034.25 55.74215191396902 10838
93 1054.25 55.051680265001906 10838
