# Supplementary material for: Self-organized and directed branching results in optimal coverage in developing dermal lymphatic networks
Source: Nat Commun. 2023 Sep 21;14:5878. doi: 10.1038/s41467-023-41456-7 (PMC10514270; doi:10.1038/s41467-023-41456-7)
Supplement: Supplementary file 15 — Supplementary Software 1 [file 41467_2023_41456_MOESM15_ESM.zip › code_submission_final/GNF/GNF_fluc140.txt]

1 0.1443342927193263 0.43835066143816476 4890
2 0.573696631624115 1.1273677276546448 4890
3 1.3101112723754234 2.0079930594877107 4890
4 2.323607427055703 3.0212275337219605 4890
5 3.659186535764376 4.170991508714172 4890
6 5.319838056680162 5.681396872171346 4890
7 7.3664772727272725 7.0545207201051285 4890
8 9.612781954887218 8.804714334739447 4890
9 11.656108597285067 10.774921497313768 4890
10 15.175757575757576 12.624627934584263 4890
11 18.521428571428572 15.395949308244706 4890
12 22.46153846153846 17.649744416705207 4890
13 24.333333333333332 20.49525690386815 4890
14 29.46590909090909 23.217816857493272 4890
15 35.77142857142857 25.00409762337333 4890
16 38.41269841269841 29.653359733969776 4890
17 47.7037037037037 31.01232110559693 4890
18 50.416666666666664 35.536268640487414 4890
19 53.270833333333336 40.97140241646878 4890
20 67.31428571428572 40.156672762405734 4890
21 70.17142857142858 46.77269393523516 4890
22 74.08571428571429 52.883360293369854 4890
23 77.8 58.51746178136346 4890
24 100.83333333333333 55.56652669448477 4890
25 104.33333333333333 59.687845403305424 4890
26 109.5 65.06919393998976 4890
27 114.55 74.21891605244582 4890
28 117.8 82.13683704647994 4890
29 121.3 89.31410862792059 4890
30 166.93333333333334 71.45484976931625 4890
31 173.93333333333334 82.3297974949262 4890
32 180.75 98.8324550270136 4890
33 186.58333333333334 107.06964893106834 4890
34 192.41666666666666 115.15891797376742 4890
35 196.33333333333334 121.74175764936021 4890
36 201.66666666666666 131.39275305569768 4890
37 205.83333333333334 137.89357812780437 4890
38 213.08333333333334 143.33670054184387 4890
39 219.0 148.3762110312836 4890
40 338.8333333333333 46.6097867643934 4890
41 350.5 55.754670955296056 4890
42 356.6666666666667 63.879226322456006 4890
43 364.8333333333333 78.85094940596608 4890
44 373.1666666666667 90.19130901712327 4890
45 381.8333333333333 98.93839272777558 4890
46 389.0 113.96344443139066 4890
47 394.5 126.64747661652534 4890
48 403.3333333333333 136.23223635477112 4890
49 409.3333333333333 152.51630149666696 4890
50 417.3333333333333 167.6212662190836 4890
51 429.3333333333333 186.29606067285005 4890
52 438.0 202.27621379358143 4890
53 451.3333333333333 221.31927666207076 4890
54 455.5 264.26359946084136 4890
55 461.25 279.95300944980033 4890
56 473.0 307.58494761610166 4890
57 483.5 331.48265414648773 4890
58 494.0 349.5489951351598 4890
59 505.5 361.51383099405757 4890
