# Supplementary material for: Self-organized and directed branching results in optimal coverage in developing dermal lymphatic networks
Source: Nat Commun. 2023 Sep 21;14:5878. doi: 10.1038/s41467-023-41456-7 (PMC10514270; doi:10.1038/s41467-023-41456-7)
Supplement: Supplementary file 15 — Supplementary Software 1 [file 41467_2023_41456_MOESM15_ESM.zip › code_submission_final/GNF/GNF_fluc155.txt]

1 0.15283886445421832 0.44176110792429235 5438
2 0.6113554578168733 1.13893640364445 5438
3 1.3925925925925926 1.996418260549697 5438
4 2.486178861788618 2.9639109847854583 5438
5 3.8515625 4.0309799853047 5438
6 5.57037037037037 5.397929288492649 5438
7 7.621483375959079 6.746028392941158 5438
8 9.86 8.315070655141788 5438
9 12.854700854700855 9.891950415877044 5438
10 15.40625 11.895445666479532 5438
11 18.292207792207794 14.66683037699257 5438
12 22.076923076923077 16.584337089144995 5438
13 26.574074074074073 18.4376846902005 5438
14 32.01136363636363 20.725201127536966 5438
15 34.2625 25.013868028555684 5438
16 42.25714285714286 25.47530216519842 5438
17 44.38095238095238 29.581433780156697 5438
18 55.7037037037037 30.167206643190372 5438
19 57.875 35.72733838859723 5438
20 61.625 40.6481985045668 5438
21 76.91428571428571 38.04536497286322 5438
22 80.48571428571428 45.16912436519406 5438
23 85.14285714285714 50.6777735767257 5438
24 87.9 57.734651640067945 5438
25 114.20833333333333 50.085742454537126 5438
26 119.58333333333333 53.55520256914563 5438
27 125.33333333333333 60.15789409730216 5438
28 128.95 70.75484082379099 5438
29 132.85 78.25169327241423 5438
30 137.05 86.01713492089817 5438
31 187.73333333333332 54.81297494409716 5438
32 196.86666666666667 63.167361473751264 5438
33 202.41666666666666 79.35096967831514 5438
34 209.25 87.55581553119892 5438
35 214.91666666666666 97.40932393199785 5438
36 219.75 107.25213673085182 5438
37 226.08333333333334 118.00667942489056 5438
38 231.5 127.17016159461306 5438
39 239.16666666666666 134.1801235487416 5438
40 246.5 142.1316877640826 5438
41 357.5 25.739075352467502 5438
42 381.0 24.657656011875904 5438
43 390.1666666666667 28.357342768476894 5438
44 397.3333333333333 38.90015709765479 5438
45 408.8333333333333 48.58469123316749 5438
46 418.0 56.471231613982 5438
47 429.1666666666667 66.0035773441275 5438
48 438.6666666666667 77.53852089266485 5438
49 448.5 87.42568272538682 5438
50 456.8333333333333 99.13024541256597 5438
51 466.0 112.6454615153225 5438
52 478.3333333333333 126.50779510457932 5438
53 489.3333333333333 141.0256083916046 5438
54 501.3333333333333 154.22242235017433 5438
55 510.25 198.6911862665277 5438
56 515.5 214.55127592256355 5438
57 522.0 231.0422039368565 5438
58 534.0 259.3896682599367 5438
59 545.25 283.46726001427396 5438
60 556.0 304.2071662535253 5438
61 570.25 316.6183625439308 5438
