# Supplementary material for: Self-organized and directed branching results in optimal coverage in developing dermal lymphatic networks
Source: Nat Commun. 2023 Sep 21;14:5878. doi: 10.1038/s41467-023-41456-7 (PMC10514270; doi:10.1038/s41467-023-41456-7)
Supplement: Supplementary file 15 — Supplementary Software 1 [file 41467_2023_41456_MOESM15_ESM.zip › code_submission_final/GNF/GNF_fluc380.txt]

1 0.12566093670494016 0.3355794508470126 10798
2 0.5022782095952828 0.8182559144327806 10798
3 1.129548180727709 1.365307631929826 10798
4 2.0112932604735883 1.9322448329148512 10798
5 3.1383219954648527 2.476676856204794 10798
6 4.526016260162602 3.0268000059730547 10798
7 6.143956043956044 3.6316892443184954 10798
8 8.043939393939393 4.245090882700568 10798
9 10.17962962962963 4.7725247464437865 10798
10 12.57638888888889 5.140498058866466 10798
11 15.193181818181818 5.938334543351385 10798
12 18.11 6.26614448178995 10798
13 21.24812030075188 6.9139784473550465 10798
14 24.58371040723982 7.4638499392830795 10798
15 28.296875 7.0887521399073945 10798
16 32.17575757575757 8.503084299705442 10798
17 36.207142857142856 10.091365777995867 10798
18 40.73076923076923 9.988291962661132 10798
19 45.29059829059829 9.7849176012147 10798
20 50.30555555555556 10.486727354960836 10798
21 55.38636363636363 11.588034402879295 10798
22 60.77272727272727 13.255982588256717 10798
23 66.68571428571428 12.062388838443072 10798
24 72.35714285714286 13.154071302708328 10798
25 78.3015873015873 13.045262985826025 10798
26 84.85714285714286 14.062058761029247 10798
27 91.83333333333333 17.48941478808338 10798
28 98.35416666666667 17.99940923027445 10798
29 105.5 14.743642697786731 10798
30 113.1875 13.96372719166818 10798
31 120.0 17.5515567075158 10798
32 129.0857142857143 18.803299753837173 10798
33 137.11428571428573 21.218282451793353 10798
34 144.82857142857142 19.453219659018934 10798
35 153.74285714285713 20.250351470872737 10798
36 162.1 18.637506986361313 10798
37 171.75 20.461854754640402 10798
38 180.83333333333334 21.776643961414766 10798
39 190.58333333333334 23.827359391161153 10798
40 201.70833333333334 22.701833932281524 10798
41 211.25 22.690398116090133 10798
42 221.7 24.083396770389346 10798
43 231.1 23.895397046293247 10798
44 241.65 26.134794814576217 10798
45 253.8 24.107260317174163 10798
46 262.73333333333335 28.95851438792321 10798
47 275.46666666666664 24.98230484874355 10798
48 286.73333333333335 24.63727979212712 10798
49 299.0 26.598245556176572 10798
50 314.5 27.90310615923133 10798
51 327.1666666666667 31.46647245702779 10798
52 338.1666666666667 35.09946185089199 10798
53 354.1666666666667 34.925714818104375 10798
54 366.9166666666667 36.070436494293894 10798
55 379.0833333333333 35.55150801614781 10798
56 393.4166666666667 31.470775685105416 10798
57 406.5833333333333 30.145365407563993 10798
58 422.0 33.508705336573854 10798
59 437.6666666666667 29.369296136536125 10798
60 452.75 31.586191603293994 10798
61 467.0 29.413715621571285 10798
62 480.8333333333333 35.99266900664943 10798
63 499.3333333333333 39.23717058549909 10798
64 513.0 42.12679274127888 10798
65 527.0 47.899199714956964 10798
66 540.0 52.26853738148792 10798
67 561.3333333333334 51.690317167617465 10798
68 578.3333333333334 53.726674525374776 10798
69 592.8333333333334 58.53038147454325 10798
70 612.1666666666666 55.78654756201435 10798
71 630.8333333333334 50.38986891120961 10798
72 645.8333333333334 55.12536218072001 10798
73 664.0 57.68593127155586 10798
74 687.0 57.70904030854554 10798
75 704.1666666666666 58.17048698056047 10798
76 723.3333333333334 58.68181622577437 10798
77 741.8333333333334 61.69391289980632 10798
78 762.3333333333334 56.55577384808342 10798
79 784.6666666666666 55.80820329983358 10798
80 806.8333333333334 57.597501874840205 10798
81 826.5 57.34617104335157 10798
82 845.0 56.753854494650845 10798
83 891.0 51.492717931761966 10798
84 906.0 60.97130472607586 10798
85 920.25 63.43254290977148 10798
86 942.5 61.97781861279082 10798
87 964.0 64.13267497929586 10798
88 985.25 62.09015622463838 10798
89 1005.25 59.33959470707565 10798
90 1031.0 54.47476479985939 10798
91 1051.5 53.1342638981665 10798
