# Supplementary material for: Self-organized and directed branching results in optimal coverage in developing dermal lymphatic networks
Source: Nat Commun. 2023 Sep 21;14:5878. doi: 10.1038/s41467-023-41456-7 (PMC10514270; doi:10.1038/s41467-023-41456-7)
Supplement: Supplementary file 15 — Supplementary Software 1 [file 41467_2023_41456_MOESM15_ESM.zip › code_submission_final/GNF/GNF_fluc425.txt]

1 0.11237373737373738 0.31827642400349504 11032
2 0.4493908153701968 0.7608532246884451 11032
3 1.0113636363636365 1.2665865533547997 11032
4 1.7998737373737375 1.8042738219188812 11032
5 2.8032544378698225 2.313294324445939 11032
6 4.049715909090909 2.877780262194145 11032
7 5.484484484484485 3.3076351007130462 11032
8 7.19949494949495 3.8642494727111223 11032
9 9.067323481116585 4.320159285452544 11032
10 11.194331983805668 4.932201085692447 11032
11 13.605392156862745 5.698182574306864 11032
12 16.198863636363637 6.389373178784332 11032
13 18.95 6.715715399965468 11032
14 21.957264957264957 7.114320651440099 11032
15 25.235294117647058 7.576984890219657 11032
16 28.744791666666668 7.440211267605053 11032
17 32.448484848484846 8.646180491885145 11032
18 36.34285714285714 9.923832373614129 11032
19 40.37692307692308 9.977101000726528 11032
20 44.78632478632478 9.936403810274552 11032
21 49.44444444444444 10.953887635035686 11032
22 54.489583333333336 11.880476624546214 11032
23 59.23863636363637 12.24465961346361 11032
24 64.79545454545455 12.50287157098965 11032
25 70.35714285714286 12.810749631557435 11032
26 75.6 13.283071933856267 11032
27 81.46031746031746 12.619995971152978 11032
28 88.01851851851852 14.915180858019617 11032
29 94.46296296296296 18.98119240972296 11032
30 100.58333333333333 18.057585355990675 11032
31 107.64583333333333 14.489205153224324 11032
32 114.97916666666667 14.53371021587017 11032
33 121.8 16.86149459567568 11032
34 129.9142857142857 18.044977819044163 11032
35 137.62857142857143 19.61061769885417 11032
36 145.37142857142857 18.513447952827182 11032
37 153.28571428571428 20.617012986603953 11032
38 160.8 19.3449390453076 11032
39 169.33333333333334 18.86501759577469 11032
40 179.125 21.514166844198268 11032
41 188.0 23.00905618808965 11032
42 198.04166666666666 24.93738686969605 11032
43 208.20833333333334 21.975325493734 11032
44 217.95833333333334 23.719680939862762 11032
45 225.95 23.213088980142217 11032
46 235.2 23.070760715676453 11032
47 246.1 24.42723889431632 11032
48 257.95 22.872417887053395 11032
49 267.4 28.18935969475007 11032
50 278.93333333333334 25.42037677839484 11032
51 289.8666666666667 24.45094862963171 11032
52 301.46666666666664 26.025286848669996 11032
53 313.9166666666667 27.741239858537124 11032
54 326.25 28.93995219991445 11032
55 336.8333333333333 33.2987320412588 11032
56 350.1666666666667 33.60514180234262 11032
57 364.5 34.40082363355079 11032
58 377.5 32.17271100378912 11032
59 390.4166666666667 29.275867004905063 11032
60 402.3333333333333 28.680229349772564 11032
61 415.5833333333333 26.722207784703883 11032
62 430.5833333333333 31.637157303117835 11032
63 445.0 27.285527299284507 11032
64 459.9166666666667 29.007063316065317 11032
65 473.75 28.204978874896067 11032
66 478.75 33.052042296959506 11032
67 496.8333333333333 40.18879058753683 11032
68 512.0 42.67708206207792 11032
69 526.3333333333334 46.13265895460852 11032
70 538.8333333333334 51.00136163759639 11032
71 558.0 51.81055233572919 11032
72 576.3333333333334 50.7926066360931 11032
73 591.6666666666666 55.34638400313269 11032
74 606.5 59.762725283686095 11032
75 626.1666666666666 52.69224062632204 11032
76 642.5 48.71601379423403 11032
77 660.1666666666666 49.9880541285171 11032
78 677.8333333333334 52.368618677813366 11032
79 700.1666666666666 50.30379928218367 11032
80 716.5 50.248548901104265 11032
81 734.5 51.5 11032
82 752.0 52.329086876548246 11032
83 770.1666666666666 49.46856465361502 11032
84 792.1666666666666 45.728972095258044 11032
85 812.3333333333334 47.96410695046407 11032
86 832.8333333333334 47.1077370385045 11032
87 850.1666666666666 47.61448192397864 11032
88 871.8333333333334 46.048585452999774 11032
89 902.0 56.324950066555765 11032
90 914.75 62.563467774732565 11032
91 929.5 65.07111494357538 11032
92 950.75 64.16531383855299 11032
93 972.0 66.7869747780209 11032
94 992.0 62.765436348359756 11032
95 1010.75 61.55231514736062 11032
96 1035.75 56.331052715176554 11032
97 1054.25 55.2556558191105 11032
