# Supplementary material for: Self-organized and directed branching results in optimal coverage in developing dermal lymphatic networks
Source: Nat Commun. 2023 Sep 21;14:5878. doi: 10.1038/s41467-023-41456-7 (PMC10514270; doi:10.1038/s41467-023-41456-7)
Supplement: Supplementary file 15 — Supplementary Software 1 [file 41467_2023_41456_MOESM15_ESM.zip › code_submission_final/GNF/GNF_fluc25.txt]

1 0.01659709799244683 0.17727936997404692 254
2 0.0669607056936648 0.49529363284643535 254
3 0.15293040293040294 0.8809442895609938 254
4 0.2742200328407225 1.4160731420741282 254
5 0.42710997442455245 2.1190118784109586 254
6 0.6278195488721805 2.722886940500039 254
7 0.8697916666666666 3.4983216151840493 254
8 1.1928571428571428 4.613484008195702 254
9 1.4273504273504274 4.818618164365463 254
10 1.8977272727272727 6.433293679133839 254
11 2.3857142857142857 7.004677737346789 254
12 2.6507936507936507 9.025816113403573 254
13 3.0925925925925926 9.016997362016472 254
14 3.4791666666666665 10.507912858360065 254
15 4.771428571428571 12.184500023239643 254
16 4.771428571428571 12.95946584941066 254
17 5.566666666666666 14.228336359376499 254
18 6.958333333333333 13.414790241454474 254
19 6.958333333333333 12.995124619983024 254
20 8.35 16.328732345163843 254
21 8.35 16.739997013141902 254
22 11.133333333333333 18.775397613780534 254
23 11.133333333333333 19.41774675107514 254
24 13.083333333333334 23.41459065530627 254
25 13.916666666666666 23.966846313652166 254
26 13.916666666666666 21.316888192750422 254
27 13.916666666666666 20.30787340472218 254
28 13.916666666666666 20.225636921711246 254
29 20.875 21.502543454205597 254
30 21.0 21.40872096444188 254
31 22.0 22.479620400116488 254
32 26.166666666666668 26.5104801079791 254
33 27.333333333333332 27.854782154755565 254
34 27.833333333333332 28.451225320225177 254
35 27.833333333333332 28.614778621466836 254
36 27.833333333333332 28.76581690517796 254
37 27.833333333333332 28.76581690517796 254
38 27.833333333333332 28.76581690517796 254
39 27.833333333333332 28.76581690517796 254
40 28.25 29.600464523382062 254
41 28.25 29.600464523382062 254
42 28.25 29.600464523382062 254
43 28.25 29.600464523382062 254
