# Supplementary material for: Self-organized and directed branching results in optimal coverage in developing dermal lymphatic networks
Source: Nat Commun. 2023 Sep 21;14:5878. doi: 10.1038/s41467-023-41456-7 (PMC10514270; doi:10.1038/s41467-023-41456-7)
Supplement: Supplementary file 15 — Supplementary Software 1 [file 41467_2023_41456_MOESM15_ESM.zip › code_submission_final/GNF/GNF_fluc235.txt]

1 0.18282748179655395 0.4378585387229598 8782
2 0.7334107739218818 1.0776813774433094 8782
3 1.6452792553191489 1.7738227446571906 8782
4 2.9208333333333334 2.4758921952901076 8782
5 4.559210526315789 3.2293691242471803 8782
6 6.572010869565218 3.934964405105469 8782
7 8.935185185185185 4.723999302513807 8782
8 11.681372549019608 5.390300482587194 8782
9 14.761904761904763 6.22211694112421 8782
10 18.236842105263158 6.866087236372347 8782
11 21.990950226244344 8.09334174152024 8782
12 26.301136363636363 8.535034674240983 8782
13 30.655844155844157 10.49636911256179 8782
14 35.63846153846154 10.73456232933448 8782
15 40.861111111111114 10.964976510533127 8782
16 46.854166666666664 13.045576490604864 8782
17 52.67045454545455 13.764018961597175 8782
18 59.114285714285714 15.218919482147264 8782
19 65.75714285714285 13.93908760519519 8782
20 72.74603174603175 16.015833687242292 8782
21 80.68518518518519 18.14940471840256 8782
22 88.125 19.054335683338145 8782
23 96.375 19.86687464935875 8782
24 103.9 21.116107595861507 8782
25 113.74285714285715 23.022154370013563 8782
26 123.42857142857143 27.10960369029577 8782
27 132.85714285714286 26.46090685968141 8782
28 142.9 25.049750497759455 8782
29 151.16666666666666 30.428422385803852 8782
30 161.875 32.21970476276901 8782
31 174.66666666666666 31.28853180036133 8782
32 187.41666666666666 34.90811351088582 8782
33 199.6 36.3240966852584 8782
34 210.3 36.93927449206332 8782
35 222.2 37.32639816537352 8782
36 227.86666666666667 41.6891139534318 8782
37 243.0 40.52159917870962 8782
38 257.6 41.792822350255314 8782
39 276.75 41.49723886396941 8782
40 291.0 44.17389877895467 8782
41 305.3333333333333 47.00590979393501 8782
42 323.25 52.20652098477099 8782
43 337.5 53.10288755488412 8782
44 352.5 53.58715642141625 8782
45 367.75 53.617666553727105 8782
46 385.5 54.62828937464544 8782
47 403.1666666666667 53.59855926753587 8782
48 396.5 51.61879502661797 8782
49 428.6666666666667 53.181032541896194 8782
50 447.5 55.778580118177985 8782
51 462.0 59.52590472502987 8782
52 477.8333333333333 61.02572317382965 8782
53 499.3333333333333 61.72699751504379 8782
54 518.5 65.36755056346128 8782
55 540.0 71.38860786801584 8782
56 559.1666666666666 72.03567788873016 8782
57 580.5 79.72400307728324 8782
58 604.6666666666666 88.66729323086889 8782
59 624.8333333333334 95.32998245859251 8782
60 647.5 99.7826805279019 8782
61 671.0 102.45324136730211 8782
62 698.6666666666666 100.16264550996821 8782
63 726.1666666666666 107.50413428742584 8782
64 749.6666666666666 107.04931366223491 8782
65 801.0 103.79547196289441 8782
66 818.25 103.40303428816777 8782
67 837.0 103.91101962737157 8782
68 861.0 94.14616295951737 8782
69 887.0 82.86434697745466 8782
70 913.5 82.61204512660366 8782
71 938.75 81.21691634136327 8782
