# Supplementary material for: Self-organized and directed branching results in optimal coverage in developing dermal lymphatic networks
Source: Nat Commun. 2023 Sep 21;14:5878. doi: 10.1038/s41467-023-41456-7 (PMC10514270; doi:10.1038/s41467-023-41456-7)
Supplement: Supplementary file 15 — Supplementary Software 1 [file 41467_2023_41456_MOESM15_ESM.zip › code_submission_final/GNF/GNF_fluc355.txt]

1 0.1329020244461421 0.34608522305285166 10617
2 0.5316080977845684 0.8478356099551607 10617
3 1.1948930597992142 1.4288723639856806 10617
4 2.1194144838212634 1.9929557678508298 10617
5 3.316109422492401 2.591501553952099 10617
6 4.775419982316534 3.129811122386004 10617
7 6.514117647058823 3.766779024770817 10617
8 8.484326018808778 4.235123930003603 10617
9 10.734817813765183 4.827439521654231 10617
10 13.268542199488492 5.470872200284968 10617
11 16.038690476190474 5.8712619880879435 10617
12 19.112781954887218 6.810158417706658 10617
13 22.414529914529915 6.841549344161183 10617
14 26.07843137254902 7.6813834978712485 10617
15 29.78181818181818 7.579935817488509 10617
16 33.84415584415584 9.313535653301757 10617
17 38.42857142857143 9.685145368879425 10617
18 43.02564102564103 9.420346717684751 10617
19 47.842592592592595 10.633770486518186 10617
20 53.26136363636363 11.392276408903513 10617
21 58.54545454545455 12.616645832633795 10617
22 63.9625 12.444319738338455 10617
23 70.51428571428572 12.697292014039682 10617
24 76.15873015873017 13.748542605830208 10617
25 82.6984126984127 13.880024382023004 10617
26 90.20370370370371 17.23624478912756 10617
27 96.60416666666667 17.513970118324274 10617
28 103.83333333333333 14.354635333422987 10617
29 111.58333333333333 14.320488430528089 10617
30 118.68571428571428 19.21869837806241 10617
31 128.17142857142858 19.522127685981232 10617
32 136.37142857142857 19.98297234330942 10617
33 144.25714285714287 20.486013147849867 10617
34 153.71428571428572 20.42207688972392 10617
35 161.13333333333333 20.307196316139315 10617
36 171.70833333333334 22.731181166455517 10617
37 181.08333333333334 23.1028798108711 10617
38 192.16666666666666 24.623272641051507 10617
39 202.95833333333334 23.24234491660044 10617
40 213.0 25.440125785852555 10617
41 222.25 24.508926945094924 10617
42 232.35 25.67153092435276 10617
43 243.4 24.257782256422367 10617
44 255.85 26.558002560433643 10617
45 265.93333333333334 27.01719617001159 10617
46 278.2 24.16388489736974 10617
47 291.06666666666666 25.844320244279764 10617
48 305.5833333333333 30.420547697604366 10617
49 318.4166666666667 34.4321998845396 10617
50 330.0 36.58779395736598 10617
51 346.75 35.35563368592526 10617
52 359.8333333333333 38.60231714403798 10617
53 372.1666666666667 38.88837301245136 10617
54 386.4166666666667 34.21855815522072 10617
55 400.0 30.32325840011261 10617
56 415.3333333333333 33.041220047422925 10617
57 430.5833333333333 28.540784657904712 10617
58 446.3333333333333 31.30317697756713 10617
59 451.5 34.03307215048327 10617
60 478.8333333333333 39.74676786300435 10617
61 495.6666666666667 42.64843360416522 10617
62 508.0 45.70193285482209 10617
63 519.5 52.528563658261206 10617
64 536.6666666666666 56.87022263207893 10617
65 555.5 54.76236542249309 10617
66 571.5 59.202336665596796 10617
67 588.3333333333334 61.094644246083924 10617
68 610.6666666666666 55.03837045391352 10617
69 625.5 55.30446033850555 10617
70 643.8333333333334 58.513293836149366 10617
71 666.5 61.537928683590465 10617
72 686.8333333333334 61.57763843763055 10617
73 705.1666666666666 64.06355351437266 10617
74 724.3333333333334 66.2939581627835 10617
75 744.1666666666666 64.18571145944833 10617
76 768.6666666666666 60.75268626891233 10617
77 791.5 64.52066852309163 10617
78 811.8333333333334 65.75565036980134 10617
79 830.5 64.13722268178856 10617
80 884.0 47.80167361086848 10617
81 896.75 57.12431618846741 10617
82 911.75 57.803005977198104 10617
83 932.25 55.042597140759995 10617
84 954.25 54.846946131940655 10617
85 976.75 50.77093164400275 10617
86 996.5 47.92963592601137 10617
87 1021.25 44.85741298826761 10617
88 1045.25 45.124134340727245 10617
