# Supplementary material for: Self-organized and directed branching results in optimal coverage in developing dermal lymphatic networks
Source: Nat Commun. 2023 Sep 21;14:5878. doi: 10.1038/s41467-023-41456-7 (PMC10514270; doi:10.1038/s41467-023-41456-7)
Supplement: Supplementary file 15 — Supplementary Software 1 [file 41467_2023_41456_MOESM15_ESM.zip › code_submission_final/GNF/GNF_fluc180.txt]

1 0.17281788793103448 0.4531689162900247 6501
2 0.6912715517241379 1.1415840065784613 6501
3 1.5800492610837438 1.969532963952483 6501
4 2.7478197674418605 2.8209006915703574 6501
5 4.3882352941176475 3.818512545780596 6501
6 6.320197044334975 4.874544579182877 6501
7 8.534722222222221 6.090649931616998 6501
8 10.973214285714286 7.591261997585535 6501
9 14.12781954887218 8.841897470833425 6501
10 18.269607843137255 10.101002563478017 6501
11 21.8969696969697 11.204774005495748 6501
12 26.314285714285713 13.549952933121057 6501
13 31.572649572649574 14.050164241103623 6501
14 34.138888888888886 17.91360869683185 6501
15 41.03409090909091 18.214909517178732 6501
16 43.4375 23.0455222060599 6501
17 53.15714285714286 20.886520406565513 6501
18 56.04761904761905 26.430759240203546 6501
19 69.14814814814815 22.46759593149688 6501
20 72.33333333333333 28.440972010268723 6501
21 76.8125 35.40401121930489 6501
22 93.37142857142857 29.55874123966495 6501
23 99.71428571428571 33.181381550994125 6501
24 105.25714285714285 37.13938445304419 6501
25 108.63333333333334 45.92057152180152 6501
26 134.70833333333334 33.083831860223746 6501
27 142.83333333333334 38.6670258604006 6501
28 151.91666666666666 43.10637681622317 6501
29 159.83333333333334 48.1280121712455 6501
30 162.8 57.06540107630893 6501
31 168.0 65.18588804334877 6501
32 173.75 73.05742604280553 6501
33 220.33333333333334 41.66159969190921 6501
34 232.73333333333332 44.04462383638767 6501
35 243.16666666666666 50.1079390471765 6501
36 253.16666666666666 53.68866008965229 6501
37 263.3333333333333 61.78232397341133 6501
38 272.75 68.20328071288067 6501
39 281.25 76.81701742886577 6501
40 289.3333333333333 85.0532512932666 6501
41 298.5833333333333 95.26581962534563 6501
42 307.25 106.39480328787992 6501
43 381.875 37.21033962489459 6501
44 407.1666666666667 27.260573891407514 6501
45 423.8333333333333 25.8806019164075 6501
46 436.0 27.440845468024488 6501
47 452.6666666666667 27.866746411369153 6501
48 469.5 33.7231374578345 6501
49 484.3333333333333 44.31578600102777 6501
50 505.6666666666667 50.95640838555594 6501
51 521.1666666666666 59.02377110584816 6501
52 538.8333333333334 69.69556816772658 6501
53 554.3333333333334 83.17585119625902 6501
54 571.3333333333334 91.33759114162994 6501
55 590.1666666666666 94.71081716936503 6501
56 607.6666666666666 101.44730432867871 6501
57 622.3333333333334 105.11369505867867 6501
58 639.3333333333334 115.4767893946177 6501
59 634.25 141.59515351875572 6501
60 643.25 146.27435694611685 6501
61 658.25 164.07982051428505 6501
62 669.75 185.98706272211516 6501
63 681.25 200.8337309816257 6501
64 694.0 212.8179973592459 6501
