# Supplementary material for: Self-organized and directed branching results in optimal coverage in developing dermal lymphatic networks
Source: Nat Commun. 2023 Sep 21;14:5878. doi: 10.1038/s41467-023-41456-7 (PMC10514270; doi:10.1038/s41467-023-41456-7)
Supplement: Supplementary file 15 — Supplementary Software 1 [file 41467_2023_41456_MOESM15_ESM.zip › code_submission_final/GNF/GNF_fluc195.txt]

1 0.18074515898685262 0.45493580740074097 7116
2 0.7250595846101464 1.1307877058676405 7116
3 1.6317411402157165 1.9067175598049007 7116
4 2.8987603305785123 2.7181815354964796 7116
5 4.5978021978021975 3.635115005571537 7116
6 6.525078369905956 4.61717842330186 7116
7 8.810526315789474 5.591525047298866 7116
8 11.931818181818182 6.728155654590391 7116
9 15.300751879699249 7.788061967467447 7116
10 18.380090497737555 9.015339466330017 7116
11 21.921875 10.34554758423682 7116
12 26.0 12.684482799708624 7116
13 30.984615384615385 13.450756121374233 7116
14 36.861111111111114 13.999641750266413 7116
15 43.25 15.893287605435539 7116
16 47.72727272727273 18.496760940479717 7116
17 56.05714285714286 17.690098694940474 7116
18 60.73015873015873 21.16466533411203 7116
19 64.96825396825396 25.579610092941774 7116
20 76.79166666666667 22.876441970337567 7116
21 82.9375 26.636758944799073 7116
22 87.6875 30.958410441806173 7116
23 103.57142857142857 27.78621005800818 7116
24 110.97142857142858 32.95580218958695 7116
25 118.34285714285714 34.760357434577564 7116
26 123.63333333333334 40.83012232272748 7116
27 145.33333333333334 29.49246608128177 7116
28 154.5 32.50897312025302 7116
29 165.625 36.43580256194905 7116
30 173.35 41.05395839623751 7116
31 181.95 49.904383574992686 7116
32 189.4 57.699566722809976 7116
33 196.3 63.82953861653709 7116
34 233.0 35.76963330349735 7116
35 246.26666666666668 35.712680598851094 7116
36 259.75 34.14460669954578 7116
37 271.5 36.899638661284115 7116
38 283.4166666666667 42.25016436522927 7116
39 296.0 47.73014421376355 7116
40 307.1666666666667 57.506279850310456 7116
41 319.0833333333333 66.9744457900839 7116
42 331.75 76.65629458824631 7116
43 342.5 82.85881566455879 7116
44 350.75 89.58155036985387 7116
45 416.5 44.23328309467129 7116
46 437.6666666666667 49.0022675212303 7116
47 454.0 51.0 7116
48 469.0 51.198958322736736 7116
49 489.1666666666667 46.766856735180404 7116
50 506.3333333333333 47.00236400674143 7116
51 527.1666666666666 50.147836997776444 7116
52 545.5 49.875678775665136 7116
53 562.0 51.842710834471866 7116
54 581.3333333333334 60.09067222863203 7116
55 597.6666666666666 68.0530838553421 7116
56 618.0 71.16881339463234 7116
57 641.6666666666666 65.56845447486332 7116
58 662.5 71.21739019836845 7116
59 680.1666666666666 68.88012937141032 7116
60 701.5 74.06922437828008 7116
61 713.5 72.25475762882331 7116
62 728.25 81.67733773820007 7116
63 745.25 92.69405320731207 7116
64 760.25 108.90678353527846 7116
65 775.5 123.17974671186818 7116
66 788.0 134.44887504177936 7116
