# Supplementary material for: Self-organized and directed branching results in optimal coverage in developing dermal lymphatic networks
Source: Nat Commun. 2023 Sep 21;14:5878. doi: 10.1038/s41467-023-41456-7 (PMC10514270; doi:10.1038/s41467-023-41456-7)
Supplement: Supplementary file 15 — Supplementary Software 1 [file 41467_2023_41456_MOESM15_ESM.zip › code_submission_final/GNF/GNF_fluc340.txt]

1 0.13820669607056937 0.35308491510783907 10473
2 0.5528267842822775 0.8669601584082613 10473
3 1.240829346092504 1.4655179469576405 10473
4 2.21130713712911 2.0479067039238728 10473
5 3.4494884910485935 2.6330344818001077 10473
6 4.953007518796992 3.2625769336620505 10473
7 6.747474747474747 3.7557186950075203 10473
8 8.83743842364532 4.335462355091464 10473
9 11.170526315789473 4.957331066404486 10473
10 13.797953964194374 5.680999507527735 10473
11 16.692063492063493 6.231800208385905 10473
12 19.81203007518797 6.598758570806131 10473
13 23.334841628959275 7.600673261277081 10473
14 26.96875 7.428062114093644 10473
15 31.060606060606062 8.746737552625481 10473
16 35.27857142857143 10.233745199892684 10473
17 39.86923076923077 10.350316577498386 10473
18 44.52777777777778 9.838942217058563 10473
19 49.74074074074074 11.24340989726737 10473
20 55.19318181818182 12.617500431890631 10473
21 60.72727272727273 13.556889621087393 10473
22 67.2 12.532928058290516 10473
23 72.82857142857142 13.50023431391515 10473
24 79.15873015873017 13.467428490010066 10473
25 86.53703703703704 15.3968647156719 10473
26 93.25 18.426091102926126 10473
27 100.1875 15.391632263993316 10473
28 107.875 16.043722811949436 10473
29 115.725 18.76697564872934 10473
30 124.37142857142857 20.407401618440467 10473
31 132.97142857142856 22.86167812148995 10473
32 141.11428571428573 20.243900567926172 10473
33 150.22857142857143 20.88346675419264 10473
34 158.4 20.756685669923318 10473
35 168.54166666666666 24.017318693439165 10473
36 178.04166666666666 23.845822776513476 10473
37 189.08333333333334 24.857789970595174 10473
38 200.25 24.324627438051337 10473
39 210.25 27.788261910382232 10473
40 220.0 27.014810752622346 10473
41 230.3 27.362565669176572 10473
42 241.5 25.85633384685462 10473
43 254.2 28.3365488371467 10473
44 264.4 28.231896854444617 10473
45 276.6 26.310454196003537 10473
46 289.4 26.71279343934912 10473
47 304.75 30.42785182471261 10473
48 317.0833333333333 35.269104358095376 10473
49 328.8333333333333 37.775285865526186 10473
50 345.8333333333333 36.85067465084218 10473
51 359.8333333333333 39.20211162113025 10473
52 373.0 39.64635334218436 10473
53 386.25 34.523240964119616 10473
54 400.75 31.854159853934306 10473
55 417.4166666666667 33.10704439977826 10473
56 431.5 30.80990100600779 10473
57 447.6666666666667 32.73971424568163 10473
58 453.125 36.164338442725594 10473
59 482.0 40.636600907720286 10473
60 496.8333333333333 45.89995158554697 10473
61 509.0 50.24606120549815 10473
62 521.0 54.53439281774392 10473
63 541.0 56.47418289212632 10473
64 558.5 56.688476195196266 10473
65 573.1666666666666 61.061217005741234 10473
66 595.0 57.47463208523682 10473
67 613.1666666666666 55.90294168367966 10473
68 631.6666666666666 57.93866488700692 10473
69 650.1666666666666 62.31216218007168 10473
70 674.1666666666666 61.8854228033998 10473
71 693.0 62.527327359056905 10473
72 712.1666666666666 65.50932927623532 10473
73 732.0 66.93529213601248 10473
74 756.3333333333334 61.0482504981829 10473
75 778.8333333333334 64.8007630270577 10473
76 801.0 67.49320953498457 10473
77 820.8333333333334 67.07562067464518 10473
78 874.75 45.30659444275193 10473
79 889.75 53.42927568290628 10473
80 904.25 54.846946131940655 10473
81 925.0 50.631018160807315 10473
82 947.25 49.63554673819963 10473
83 970.25 44.40368790990226 10473
84 990.5 40.450587140361755 10473
85 1015.25 38.09445497706982 10473
86 1040.25 39.707524475847144 10473
