# Supplementary material for: Self-organized and directed branching results in optimal coverage in developing dermal lymphatic networks
Source: Nat Commun. 2023 Sep 21;14:5878. doi: 10.1038/s41467-023-41456-7 (PMC10514270; doi:10.1038/s41467-023-41456-7)
Supplement: Supplementary file 15 — Supplementary Software 1 [file 41467_2023_41456_MOESM15_ESM.zip › code_submission_final/GNF/GNF_fluc220.txt]

1 0.1875861013317006 0.4466164841508025 8287
2 0.7534690101757632 1.099911480422742 8287
3 1.6900420757363255 1.8291313010832968 8287
4 3.0225281602002503 2.599844631228695 8287
5 4.708708708708708 3.2989570096601475 8287
6 6.760168302945302 3.955571776401734 8287
7 9.271255060728745 5.017308467174621 8287
8 12.030690537084398 5.874569519746968 8287
9 15.29 6.646244553630774 8287
10 19.034188034188034 7.356526986151585 8287
11 22.92156862745098 8.381452766709623 8287
12 27.303030303030305 8.727819848170101 8287
13 32.142857142857146 10.887457678167 8287
14 37.64957264957265 11.420716099598488 8287
15 42.47222222222222 11.939243053533922 8287
16 48.82954545454545 13.743776765990793 8287
17 54.38636363636363 15.191528603873737 8287
18 62.27142857142857 14.400318874020442 8287
19 68.19047619047619 16.83708788195486 8287
20 76.62962962962963 16.897617952108465 8287
21 84.39583333333333 19.301057379641723 8287
22 91.52083333333333 20.446056652540335 8287
23 99.16666666666667 22.20860694015323 8287
24 110.11428571428571 23.274475815575222 8287
25 119.88571428571429 26.0173254676532 8287
26 128.57142857142858 25.145616731675652 8287
27 137.8 26.01973609909729 8287
28 148.20833333333334 29.643688432597067 8287
29 159.83333333333334 32.30926939577695 8287
30 172.41666666666666 30.51764061799157 8287
31 185.5 34.267331381360876 8287
32 196.45 35.94367120926853 8287
33 205.85 37.68590585351505 8287
34 216.75 39.38384821217957 8287
35 227.66666666666666 41.29998654828944 8287
36 243.26666666666668 40.19695953123265 8287
37 258.1333333333333 41.46784564240373 8287
38 277.5 41.04570623098109 8287
39 292.6666666666667 44.23108509734855 8287
40 307.8333333333333 45.60123049022057 8287
41 324.5 50.21868842041443 8287
42 337.5833333333333 50.09068165725925 8287
43 350.5833333333333 48.828711385367896 8287
44 366.0833333333333 52.16553513149803 8287
45 382.25 48.858852831395865 8287
46 396.6666666666667 51.98931514156431 8287
47 403.625 53.15293383248003 8287
48 437.1666666666667 52.81229865181867 8287
49 454.1666666666667 57.92643802463796 8287
50 468.1666666666667 60.867113908543054 8287
51 489.1666666666667 61.807272135962194 8287
52 509.1666666666667 61.268307921433205 8287
53 528.3333333333334 66.89710174755123 8287
54 550.6666666666666 69.19216397508865 8287
55 570.5 75.7072211439129 8287
56 592.8333333333334 82.56394827983674 8287
57 617.6666666666666 92.12069377844601 8287
58 639.3333333333334 96.13994429418445 8287
59 661.3333333333334 103.31451441539514 8287
60 689.6666666666666 95.83608691696232 8287
61 717.5 102.1204354345071 8287
62 742.0 100.74886269002413 8287
63 787.5 89.25665241313949 8287
64 803.5 86.1205550376912 8287
65 817.5 82.06552260236938 8287
66 840.75 73.93705092847564 8287
67 863.25 59.612813219978136 8287
68 886.25 61.5238774785855 8287
69 908.75 59.92651750268824 8287
