# Supplementary material for: Self-organized and directed branching results in optimal coverage in developing dermal lymphatic networks
Source: Nat Commun. 2023 Sep 21;14:5878. doi: 10.1038/s41467-023-41456-7 (PMC10514270; doi:10.1038/s41467-023-41456-7)
Supplement: Supplementary file 15 — Supplementary Software 1 [file 41467_2023_41456_MOESM15_ESM.zip › code_submission_final/GNF/GNF_fluc230.txt]

1 0.18467576291079812 0.44360502052678086 8638
2 0.7387030516431925 1.084300994449218 8638
3 1.6668882978723405 1.777165864177922 8638
4 2.9726190476190477 2.5385996885458075 8638
5 4.62593984962406 3.2451705094616834 8638
6 6.690217391304348 3.8609263301251997 8638
7 9.064814814814815 4.86383697823967 8638
8 11.919117647058824 5.5457833483596755 8638
9 15.047619047619047 6.147986046365416 8638
10 18.50375939849624 7.30086415747275 8638
11 22.44607843137255 8.285472421579264 8638
12 26.835227272727273 8.77309341852492 8638
13 31.457142857142856 10.726050683513765 8638
14 36.26923076923077 11.135382596127094 8638
15 41.7037037037037 11.43521142597079 8638
16 47.822916666666664 13.535443281488378 8638
17 53.56818181818182 14.084804396087046 8638
18 60.285714285714285 14.726208761585447 8638
19 67.0 14.373586887064759 8638
20 73.9047619047619 17.102598229893374 8638
21 82.35185185185185 18.9533124315039 8638
22 89.58333333333333 19.498753521414873 8638
23 97.97916666666667 20.020291355827528 8638
24 106.35 21.42142618968214 8638
25 116.02857142857142 24.19856632622887 8638
26 125.82857142857142 26.51413177295213 8638
27 135.42857142857142 25.394359007223535 8638
28 144.76666666666668 26.754044346395347 8638
29 154.29166666666666 31.695792526593948 8638
30 164.91666666666666 32.64444397171167 8638
31 178.54166666666666 32.49612690596972 8638
32 191.29166666666666 35.41124958572095 8638
33 202.6 36.89498610922628 8638
34 213.55 37.255167426814765 8638
35 226.0 38.771123274932336 8638
36 232.2 42.17613859360132 8638
37 247.6 40.33327823687697 8638
38 263.3333333333333 41.851589641918686 8638
39 281.8333333333333 43.83269961519088 8638
40 296.0833333333333 45.28329039379636 8638
41 312.8333333333333 48.16089930869462 8638
42 329.25 52.83326761299803 8638
43 343.9166666666667 53.945123865729414 8638
44 358.3333333333333 53.381228494252134 8638
45 375.3333333333333 56.570506646327836 8638
46 391.9166666666667 50.31477306804523 8638
47 407.25 52.640486636555075 8638
48 405.875 55.07367224908831 8638
49 439.1666666666667 53.81888350962163 8638
50 454.5 57.66209037718514 8638
51 468.6666666666667 61.10555530300734 8638
52 489.1666666666667 61.807272135962194 8638
53 509.3333333333333 62.46243315430128 8638
54 528.3333333333334 67.7856097478579 8638
55 550.1666666666666 71.00801989133967 8638
56 570.3333333333334 77.27152702573495 8638
57 592.1666666666666 84.69438522646522 8638
58 617.1666666666666 92.70098285467216 8638
59 636.8333333333334 99.65844447690098 8638
60 659.6666666666666 103.33870953756336 8638
61 686.5 99.07026126273549 8638
62 714.1666666666666 104.22478378752128 8638
63 741.1666666666666 108.16101680159795 8638
64 765.1666666666666 104.02310106680899 8638
65 811.75 101.47013107313896 8638
66 829.25 103.4707084154738 8638
67 852.0 97.78803607803972 8638
68 877.5 81.63792011069366 8638
69 900.25 79.51847269660051 8638
70 927.5 76.18890995413965 8638
71 948.0 76.18070621883207 8638
