# Supplementary material for: Self-organized and directed branching results in optimal coverage in developing dermal lymphatic networks
Source: Nat Commun. 2023 Sep 21;14:5878. doi: 10.1038/s41467-023-41456-7 (PMC10514270; doi:10.1038/s41467-023-41456-7)
Supplement: Supplementary file 15 — Supplementary Software 1 [file 41467_2023_41456_MOESM15_ESM.zip › code_submission_final/GNF/GNF_fluc350.txt]

1 0.13440677966101694 0.3476280040552164 10560
2 0.5381842976816676 0.856071914539117 10560
3 1.2075596816976126 1.4390122621599752 10560
4 2.154907370910524 2.01981916353488 10560
5 3.3556231003039514 2.5996212591016747 10560
6 4.8302387267904505 3.1694560522504944 10560
7 6.573333333333333 3.717577140824353 10560
8 8.587848932676518 4.268021788490643 10560
9 10.866396761133604 4.84354033410342 10560
10 13.40920716112532 5.524770274290382 10560
11 16.21904761904762 5.917926952103319 10560
12 19.330827067669173 6.628965607864081 10560
13 22.67094017094017 7.373915215935503 10560
14 26.317708333333332 7.562110799787577 10560
15 30.151515151515152 7.786239657713226 10560
16 34.52142857142857 9.54273684697489 10560
17 38.7 9.883669514756301 10560
18 43.46153846153846 9.727517107984317 10560
19 48.44444444444444 10.682569164326402 10560
20 53.85227272727273 11.662429745211046 10560
21 59.22727272727273 13.380555152845755 10560
22 65.42857142857143 12.6226230334625 10560
23 71.08571428571429 12.869390991410429 10560
24 77.07936507936508 13.839558653506977 10560
25 83.77777777777777 14.39294849884136 10560
26 91.14814814814815 18.391229197241266 10560
27 97.66666666666667 17.519433653961407 10560
28 105.27083333333333 15.18598529255035 10560
29 112.85416666666667 14.997207494693434 10560
30 120.37142857142857 20.43398529660919 10560
31 129.74285714285713 21.276872564417193 10560
32 138.0857142857143 19.453051804017694 10560
33 145.97142857142856 21.539977071596383 10560
34 154.36666666666667 20.150241244764846 10560
35 163.03333333333333 21.21553414102244 10560
36 173.70833333333334 23.33537937457961 10560
37 183.08333333333334 23.928568467187684 10560
38 194.54166666666666 23.97043172790641 10560
39 205.08333333333334 23.483889276598877 10560
40 214.85 26.063911832263397 10560
41 224.35 25.507400886801467 10560
42 235.1 27.136506775928254 10560
43 247.5 25.56266809235687 10560
44 256.53333333333336 29.502240969496235 10560
45 269.73333333333335 25.509388249993158 10560
46 281.4 25.199999999999996 10560
47 295.2 28.19503502391866 10560
48 309.0833333333333 32.25279918945882 10560
49 321.5833333333333 35.57025520790589 10560
50 334.5833333333333 36.643458564327084 10560
51 351.0 38.704004960727254 10560
52 364.0833333333333 39.659925897840786 10560
53 377.5833333333333 37.12245127801892 10560
54 390.6666666666667 32.627527573439515 10560
55 404.5833333333333 30.761063953568893 10560
56 421.0833333333333 32.128539580185645 10560
57 436.0 30.383657888191582 10560
58 451.4166666666667 31.35139107316009 10560
59 457.0 36.65378561622251 10560
60 485.3333333333333 40.396644525119775 10560
61 500.3333333333333 45.31249521072772 10560
62 512.1666666666666 49.99138814724881 10560
63 523.6666666666666 54.90496840501373 10560
64 544.1666666666666 56.35428604423585 10560
65 562.1666666666666 56.778565987135984 10560
66 576.8333333333334 61.27374823056137 10560
67 598.3333333333334 57.34592884900859 10560
68 616.1666666666666 54.82218731701812 10560
69 633.5 57.78912815861936 10560
70 652.5 60.81871970591511 10560
71 674.8333333333334 60.74376968509244 10560
72 694.8333333333334 61.93926236420823 10560
73 714.3333333333334 64.74994637492416 10560
74 732.3333333333334 66.5022973705086 10560
75 755.8333333333334 60.784912236142574 10560
76 778.1666666666666 63.81070094863052 10560
77 801.6666666666666 66.5974640825176 10560
78 820.3333333333334 65.65989812832656 10560
79 874.5 44.286002303210886 10560
80 890.75 52.399308201540215 10560
81 903.75 56.450752873633135 10560
82 922.5 55.724770075793046 10560
83 943.0 52.04325124355702 10560
84 966.75 49.43872470038037 10560
85 987.5 47.172555580549165 10560
86 1013.75 42.03792930200059 10560
87 1035.0 43.15669125408017 10560
