# Supplementary material for: Self-organized and directed branching results in optimal coverage in developing dermal lymphatic networks
Source: Nat Commun. 2023 Sep 21;14:5878. doi: 10.1038/s41467-023-41456-7 (PMC10514270; doi:10.1038/s41467-023-41456-7)
Supplement: Supplementary file 15 — Supplementary Software 1 [file 41467_2023_41456_MOESM15_ESM.zip › code_submission_final/GNF/GNF_fluc185.txt]

1 0.1752967032967033 0.4527288079033205 6704
2 0.6999115826702034 1.131632620726408 6704
3 1.58700882117081 1.9577144798682196 6704
4 2.8415697674418605 2.812898835971819 6704
5 4.382417582417583 3.8326128982487333 6704
6 6.499178981937603 4.796730137873565 6704
7 8.862222222222222 5.836181738427151 6704
8 11.360119047619047 7.474843841982119 6704
9 14.593984962406015 8.539195427917363 6704
10 17.470588235294116 10.437284979990096 6704
11 22.484848484848484 10.834628021809635 6704
12 27.09285714285714 13.148544964895448 6704
13 29.50769230769231 15.636370892075831 6704
14 35.342592592592595 16.39905261323949 6704
15 42.07954545454545 18.01843853018667 6704
16 45.025 21.8477544612713 6704
17 54.77142857142857 19.715962661596553 6704
18 57.98412698412698 25.409342153670323 6704
19 70.57407407407408 21.1534095420519 6704
20 74.54166666666667 25.459901752014325 6704
21 79.52083333333333 32.37153429540974 6704
22 95.08571428571429 27.427172583377374 6704
23 101.97142857142858 32.41999886691257 6704
24 108.37142857142857 34.582477573216764 6704
25 113.94285714285714 38.77697612696251 6704
26 116.96666666666667 48.53554253213709 6704
27 144.58333333333334 35.33991683949217 6704
28 154.5 38.69431482789171 6704
29 162.79166666666666 43.23384010882628 6704
30 167.95 53.190671174558425 6704
31 174.3 58.95260808479978 6704
32 180.1 67.00365661663548 6704
33 220.06666666666666 38.08143321299181 6704
34 234.6 38.77593755582621 6704
35 248.0 43.58440087921365 6704
36 257.1666666666667 43.81178177410983 6704
37 268.1666666666667 48.54694177345835 6704
38 279.6666666666667 57.16545188213672 6704
39 289.0833333333333 65.92351418289397 6704
40 298.1666666666667 75.03980425229147 6704
41 308.25 85.81872853093704 6704
42 318.0833333333333 94.84237654597699 6704
43 325.8333333333333 105.23294266636387 6704
44 406.3333333333333 34.40768647975172 6704
45 426.3333333333333 37.048016890996415 6704
46 440.6666666666667 33.968940061310256 6704
47 453.5 32.9785283682176 6704
48 472.6666666666667 28.25872529955227 6704
49 488.8333333333333 33.7955454000803 6704
50 508.6666666666667 39.38132665222045 6704
51 526.3333333333334 46.54269246855216 6704
52 543.8333333333334 55.08301815340994 6704
53 562.1666666666666 69.1385485014611 6704
54 578.3333333333334 79.81367190038448 6704
55 596.1666666666666 83.4693889332424 6704
56 618.0 83.89080203852308 6704
57 635.1666666666666 90.416474654174 6704
58 651.1666666666666 94.38293748813335 6704
59 659.5 115.7248892848898 6704
60 669.0 115.0369505854532 6704
61 682.0 126.44168616401792 6704
62 694.25 143.73826039019673 6704
63 706.0 160.3153143027827 6704
64 717.75 176.5224844035456 6704
65 731.75 185.85259616158177 6704
