# Supplementary material for: Self-organized and directed branching results in optimal coverage in developing dermal lymphatic networks
Source: Nat Commun. 2023 Sep 21;14:5878. doi: 10.1038/s41467-023-41456-7 (PMC10514270; doi:10.1038/s41467-023-41456-7)
Supplement: Supplementary file 15 — Supplementary Software 1 [file 41467_2023_41456_MOESM15_ESM.zip › code_submission_final/GNF/GNF_fluc190.txt]

1 0.17876396256523053 0.4577280414159946 6899
2 0.7181818181818181 1.1315337918891448 6899
3 1.6338194718171068 1.9200432643305823 6899
4 2.9176136363636362 2.7711535562904817 6899
5 4.4945054945054945 3.76675342289232 6899
6 6.668308702791461 4.663557202031928 6899
7 9.088888888888889 5.607226378016222 6899
8 11.670454545454545 7.129837418312586 6899
9 14.992481203007518 8.060388841719847 6899
10 17.95475113122172 9.61840889357209 6899
11 23.073863636363637 10.274095783241611 6899
12 27.585714285714285 12.429220015917396 6899
13 30.323076923076922 14.770144202522653 6899
14 36.25 14.914649149720528 6899
15 42.94318181818182 16.64151295743259 6899
16 46.68181818181818 20.250446378102307 6899
17 55.785714285714285 18.966054531446332 6899
18 59.57142857142857 23.371882636175968 6899
19 71.18518518518519 20.128360381123276 6899
20 76.02083333333333 23.806940149997345 6899
21 81.5625 28.834951483977452 6899
22 96.575 24.75771344450048 6899
23 103.28571428571429 30.917005425652015 6899
24 110.34285714285714 34.311133434368216 6899
25 116.82857142857142 35.82854864433087 6899
26 120.33333333333333 44.07065034943576 6899
27 145.08333333333334 33.69089474752621 6899
28 154.95833333333334 35.49117163308207 6899
29 164.83333333333334 39.86295969387566 6899
30 171.3 46.853068202626815 6899
31 178.5 55.56572684668131 6899
32 184.95 62.57673289650076 6899
33 220.06666666666666 37.07913459376071 6899
34 235.0 36.460023770334175 6899
35 247.8 38.29395078425137 6899
36 259.0 39.619019001821165 6899
37 270.0833333333333 41.07606426564692 6899
38 282.75 48.403038816448976 6899
39 293.75 54.58346055964816 6899
40 304.0833333333333 66.25890925419431 6899
41 315.4166666666667 75.74899155911069 6899
42 326.25 85.9933379202521 6899
43 334.5 94.27398015005696 6899
44 392.625 46.58845752973584 6899
45 422.8333333333333 41.115352634049266 6899
46 441.0 44.162578427140474 6899
47 455.1666666666667 43.70132212594438 6899
48 473.1666666666667 39.52390275376268 6899
49 491.1666666666667 37.010884284971574 6899
50 507.8333333333333 40.026727181832996 6899
51 529.3333333333334 42.99095512107427 6899
52 545.3333333333334 46.21207153499565 6899
53 563.6666666666666 54.89889697333535 6899
54 580.3333333333334 67.40342886101732 6899
55 598.3333333333334 73.02663136752845 6899
56 619.8333333333334 75.35121469197132 6899
57 640.6666666666666 77.04688327390163 6899
58 659.3333333333334 79.3424364525203 6899
59 677.5 81.40587611878314 6899
60 689.0 96.62556597505652 6899
61 699.5 97.01159724486553 6899
62 715.5 107.89230741809168 6899
63 728.5 125.77062455120432 6899
64 739.75 140.11312393919422 6899
65 751.25 152.65872886933127 6899
