# Supplementary material for: Self-organized and directed branching results in optimal coverage in developing dermal lymphatic networks
Source: Nat Commun. 2023 Sep 21;14:5878. doi: 10.1038/s41467-023-41456-7 (PMC10514270; doi:10.1038/s41467-023-41456-7)
Supplement: Supplementary file 15 — Supplementary Software 1 [file 41467_2023_41456_MOESM15_ESM.zip › code_submission_final/GNF/GNF_fluc345.txt]

1 0.1362827923521565 0.35091923139928055 10515
2 0.5452196382428941 0.8659350304169563 10515
3 1.2280701754385965 1.4494586795805025 10515
4 2.1744186046511627 2.0451134777118893 10515
5 3.4002557544757033 2.63551388507554 10515
6 4.906593406593407 3.2200255566683946 10515
7 6.664141414141414 3.6543632451463814 10515
8 8.694581280788178 4.308923058969894 10515
9 11.052631578947368 4.8924943711728694 10515
10 13.601023017902813 5.71437805893985 10515
11 16.476190476190474 5.922400689920667 10515
12 19.575187969924812 6.6967044528317885 10515
13 23.02991452991453 7.640644410077068 10515
14 26.635416666666668 7.652096378970639 10515
15 30.6 8.192235792061114 10515
16 34.885714285714286 10.033576284716455 10515
17 39.261538461538464 10.249618263926372 10515
18 44.136752136752136 9.70496919408928 10515
19 49.129629629629626 11.061354642605599 10515
20 54.36363636363637 12.530128979041075 10515
21 59.97727272727273 13.390954607094157 10515
22 66.15714285714286 12.42766006510789 10515
23 71.9 12.962748826651588 10515
24 77.98412698412699 13.863841359944812 10515
25 85.22222222222223 15.06733856253402 10515
26 92.42592592592592 18.920498243235848 10515
27 98.83333333333333 16.2779673860781 10515
28 106.54166666666667 15.998643605700522 10515
29 113.9 16.9952934661335 10515
30 122.45714285714286 20.145673561966255 10515
31 131.31428571428572 21.519122962175402 10515
32 139.54285714285714 19.54093557804503 10515
33 148.28571428571428 21.19241296660054 10515
34 156.26666666666668 20.625119528273178 10515
35 166.0 23.084987907007157 10515
36 175.83333333333334 23.856631968676734 10515
37 185.95833333333334 24.2460979105688 10515
38 197.54166666666666 24.52546154283113 10515
39 207.95833333333334 25.01079627991791 10515
40 217.55 26.88768305377018 10515
41 226.6 26.710297639674476 10515
42 238.15 26.965301778396626 10515
43 250.3 27.77966882451985 10515
44 259.6666666666667 29.798583113221266 10515
45 273.1333333333333 25.77819923027122 10515
46 285.06666666666666 26.88609719208465 10515
47 300.5833333333333 30.31627267473508 10515
48 313.25 33.793798740794635 10515
49 324.75 37.649977866306024 10515
50 341.0833333333333 35.20525134439779 10515
51 355.1666666666667 40.01423357867659 10515
52 367.0833333333333 39.52311208506851 10515
53 382.0 36.19852667351716 10515
54 395.3333333333333 32.20593458079151 10515
55 410.5 33.596874854664684 10515
56 426.1666666666667 30.328296285079315 10515
57 442.1666666666667 33.31124268004556 10515
58 446.375 34.60829922142953 10515
59 474.5 39.78588526935987 10515
60 491.8333333333333 43.693693925884645 10515
61 504.8333333333333 46.23280461125219 10515
62 516.3333333333334 52.43620462576936 10515
63 532.6666666666666 57.316858097964705 10515
64 551.0 55.6357199408198 10515
65 567.1666666666666 59.652931379960044 10515
66 584.3333333333334 60.8212316730122 10515
67 606.0 56.261295162245716 10515
68 622.0 57.5441859211974 10515
69 640.5 60.43936355279286 10515
70 664.0 61.48712602380003 10515
71 683.1666666666666 61.412313278545554 10515
72 703.3333333333334 64.13700613183902 10515
73 722.5 67.55429914767329 10515
74 743.8333333333334 62.916390727871715 10515
75 767.0 63.058174199173685 10515
76 790.1666666666666 68.1014357818949 10515
77 811.5 65.45418244848835 10515
78 831.8333333333334 63.66426697048266 10515
79 883.0 48.6672374395753 10515
80 896.5 54.52293095569973 10515
81 913.0 54.65802777268861 10515
82 933.0 49.72423956180728 10515
83 958.0 47.3392015141785 10515
84 978.25 44.24576250896802 10515
85 1004.0 40.367065783878814 10515
86 1023.25 39.60665979352462 10515
