# Supplementary material for: Self-organized and directed branching results in optimal coverage in developing dermal lymphatic networks
Source: Nat Commun. 2023 Sep 21;14:5878. doi: 10.1038/s41467-023-41456-7 (PMC10514270; doi:10.1038/s41467-023-41456-7)
Supplement: Supplementary file 15 — Supplementary Software 1 [file 41467_2023_41456_MOESM15_ESM.zip › code_submission_final/GNF/GNF_fluc225.txt]

1 0.18641284061216873 0.444326949439938 8473
2 0.748421052631579 1.1017490142423134 8473
3 1.6707193515704153 1.8266620230623125 8473
4 2.98419452887538 2.5520227459600298 8473
5 4.677631578947368 3.3050467833611297 8473
6 6.73492286115007 3.960339924201919 8473
7 9.12962962962963 4.937559362217168 8473
8 12.020460358056265 5.566118805815139 8473
9 15.206349206349206 6.421093043871499 8473
10 18.710526315789473 7.383865393142286 8473
11 22.784313725490197 8.125398875253357 8473
12 27.115151515151513 8.60261134462903 8473
13 31.97142857142857 10.914566189365512 8473
14 36.57692307692308 11.751180225253567 8473
15 42.25925925925926 11.419906572208452 8473
16 48.44318181818182 13.646393092003748 8473
17 54.18181818181818 14.396610597436291 8473
18 61.47142857142857 14.564851456818351 8473
19 68.17142857142858 15.261502854822485 8473
20 74.53968253968254 17.551579675504087 8473
21 83.75925925925925 19.747419132997255 8473
22 90.95833333333333 19.44753447669452 8473
23 99.10416666666667 20.379973404600467 8473
24 108.0 22.29413760226153 8473
25 118.42857142857143 25.586029351174904 8473
26 127.88571428571429 25.574285554686625 8473
27 136.85714285714286 25.154542738999716 8473
28 145.66666666666666 28.58593282640179 8473
29 156.83333333333334 33.223569277781635 8473
30 168.5 31.518513078295218 8473
31 182.79166666666666 34.12840845818757 8473
32 195.4 35.38700326391032 8473
33 205.35 36.89075087335577 8473
34 216.15 38.01483263148741 8473
35 227.55 40.30567577897684 8473
36 237.86666666666667 41.59305497582766 8473
37 252.86666666666667 41.69551001673388 8473
38 270.46666666666664 44.99461696198286 8473
39 287.4166666666667 44.13135380756961 8473
40 301.3333333333333 46.682140291788485 8473
41 319.25 50.10676102084428 8473
42 334.75 53.63476018404482 8473
43 349.0 52.12644882079218 8473
44 363.8333333333333 51.50215745211284 8473
45 380.3333333333333 53.76078703127608 8473
46 396.4166666666667 50.600491323921176 8473
47 410.5 50.372777039455215 8473
48 426.6666666666667 52.62023269512298 8473
49 446.3333333333333 55.071670474835685 8473
50 461.6666666666667 59.297742134268674 8473
51 477.1666666666667 61.11578264972878 8473
52 499.3333333333333 61.72699751504379 8473
53 518.8333333333334 65.49660720644663 8473
54 540.6666666666666 71.32242907311058 8473
55 560.0 72.77133135147842 8473
56 581.3333333333334 79.39913237701167 8473
57 606.6666666666666 89.54452647829582 8473
58 627.3333333333334 96.22658445333886 8473
59 649.8333333333334 100.68004877939929 8473
60 674.0 100.66611478877421 8473
61 702.3333333333334 100.79131355870351 8473
62 731.1666666666666 108.49180716635807 8473
63 753.8333333333334 107.46691997488757 8473
64 803.75 98.71771624181751 8473
65 819.75 99.55243593202529 8473
66 839.25 96.04263376230371 8473
67 863.25 82.04381451395346 8473
68 886.75 72.63392802265344 8473
69 911.25 70.87092139940047 8473
70 931.75 71.3175118747142 8473
