# Supplementary material for: Self-organized and directed branching results in optimal coverage in developing dermal lymphatic networks
Source: Nat Commun. 2023 Sep 21;14:5878. doi: 10.1038/s41467-023-41456-7 (PMC10514270; doi:10.1038/s41467-023-41456-7)
Supplement: Supplementary file 15 — Supplementary Software 1 [file 41467_2023_41456_MOESM15_ESM.zip › code_submission_final/GNF/GNF_fluc35.txt]

1 0.02762172284644195 0.2216831240039778 462
2 0.11174242424242424 0.63066703049372 462
3 0.2543103448275862 1.162628727865614 462
4 0.44696969696969696 1.8162331729367092 462
5 0.7230392156862745 2.6270199657449917 462
6 1.0535714285714286 3.7120443099704197 462
7 1.446078431372549 4.720837653500867 462
8 1.7878787878787878 5.815119143403174 462
9 2.5213675213675213 7.503387600298437 462
10 3.0729166666666665 8.278039209844438 462
11 3.6875 9.70514522044879 462
12 4.214285714285714 11.014137482789836 462
13 5.462962962962963 12.724594096652117 462
14 6.145833333333333 13.962732515720397 462
15 7.375 16.853319405980532 462
16 8.428571428571429 17.73662186274605 462
17 8.428571428571429 19.953210574864844 462
18 12.291666666666666 23.523887091399022 462
19 12.291666666666666 22.511995259318002 462
20 12.291666666666666 24.09612549537559 462
21 14.55 29.016331608251235 462
22 14.75 28.301722562416586 462
23 19.666666666666668 30.431708609423964 462
24 19.666666666666668 30.37689180208461 462
25 22.666666666666668 35.04124553849204 462
26 24.0 36.53080891521566 462
27 24.583333333333332 36.856610292079516 462
28 24.583333333333332 36.693456122614315 462
29 24.583333333333332 36.121227215524605 462
30 36.875 37.22713224249217 462
31 38.166666666666664 38.2379247461063 462
32 40.0 40.23679907746142 462
33 44.833333333333336 46.455773472076515 462
34 46.166666666666664 48.00839047037045 462
35 48.5 51.093867864288114 462
36 49.166666666666664 51.78293369655897 462
37 49.166666666666664 51.40822459058041 462
38 49.166666666666664 50.89995634139145 462
39 49.166666666666664 50.93923395140092 462
40 49.166666666666664 50.93923395140092 462
41 46.75 49.15981590689697 462
42 46.75 49.15981590689697 462
43 47.5 50.207071215118695 462
44 50.75 54.869732093386425 462
