# Supplementary material for: Self-organized and directed branching results in optimal coverage in developing dermal lymphatic networks
Source: Nat Commun. 2023 Sep 21;14:5878. doi: 10.1038/s41467-023-41456-7 (PMC10514270; doi:10.1038/s41467-023-41456-7)
Supplement: Supplementary file 15 — Supplementary Software 1 [file 41467_2023_41456_MOESM15_ESM.zip › code_submission_final/GNF/GNF_fluc435.txt]

1 0.10993833465743579 0.31528239511419975 11110
2 0.43912812333864965 0.7564793757012092 11110
3 0.989445011916922 1.2502192923570976 11110
4 1.7560296846011132 1.7780795596874561 11110
5 2.7426221577164975 2.31725140677461 11110
6 3.9517906336088156 2.8238732051972084 11110
7 5.378759398496241 3.3505077555956073 11110
8 7.018939393939394 3.657135668710855 11110
9 8.885579937304076 4.276612664977183 11110
10 10.983805668016194 4.855788824900924 11110
11 13.282407407407407 5.350568137083648 11110
12 15.792613636363637 6.252240688221336 11110
13 18.563333333333333 6.56145224440105 11110
14 21.515037593984964 6.888597926252059 11110
15 24.737556561085974 7.470841745248483 11110
16 28.098958333333332 7.751048246200676 11110
17 31.733333333333334 7.791318660191383 11110
18 35.5 9.008834048260125 11110
19 39.628571428571426 9.720628181599064 11110
20 44.042735042735046 9.797429596969577 11110
21 48.398148148148145 11.232344017443568 11110
22 53.129629629629626 10.722158254782642 11110
23 58.05681818181818 11.983281871903355 11110
24 63.17045454545455 13.259834764249764 11110
25 69.01428571428572 12.372195621222447 11110
26 74.2 13.075167302944925 11110
27 79.92063492063492 12.541109020732243 11110
28 85.9047619047619 13.691283620082265 11110
29 92.75925925925925 16.229756833012335 11110
30 98.91666666666667 17.93138929983459 11110
31 105.25 15.06721053590655 11110
32 112.39583333333333 15.461968912104593 11110
33 119.54166666666667 13.445814611080861 11110
34 126.65714285714286 17.298955967081376 11110
35 135.17142857142858 18.304543876606488 11110
36 142.62857142857143 17.71857091026364 11110
37 150.05714285714285 19.938394916259803 11110
38 158.5142857142857 19.50585469408963 11110
39 166.03333333333333 18.385652618882535 11110
40 176.0 20.605419998954968 11110
41 184.45833333333334 21.215126613391263 11110
42 193.25 24.219912606503488 11110
43 203.5 24.012149702459656 11110
44 213.33333333333334 23.312490691091377 11110
45 221.75 23.19024579429895 11110
46 230.8 22.531311546379186 11110
47 241.35 22.85229747749666 11110
48 251.7 23.000217390276987 11110
49 263.05 23.688552087453555 11110
50 272.3333333333333 27.22172335143795 11110
51 284.73333333333335 24.745280133570706 11110
52 294.93333333333334 25.262532643334783 11110
53 306.93333333333334 27.812387328111356 11110
54 318.0833333333333 26.231210206334147 11110
55 330.1666666666667 30.511837411441192 11110
56 341.0833333333333 32.19331797473231 11110
57 355.75 30.914195768287424 11110
58 370.1666666666667 31.529968107958638 11110
59 381.9166666666667 29.081661843085165 11110
60 395.6666666666667 26.615576057806617 11110
61 407.1666666666667 26.788782893011188 11110
62 421.0 26.194783195641584 11110
63 435.5833333333333 30.844930251537647 11110
64 449.5833333333333 26.859071507076006 11110
65 464.0833333333333 29.1989107483291 11110
66 478.1666666666667 28.383778622461264 11110
67 482.6666666666667 37.9546513033061 11110
68 499.3333333333333 40.59419772441487 11110
69 514.0 42.76680956068619 11110
70 527.3333333333334 46.92428890125975 11110
71 540.1666666666666 51.589458440869706 11110
72 559.6666666666666 51.366872160523414 11110
73 577.1666666666666 51.01443150935059 11110
74 593.0 54.30469592954186 11110
75 609.0 55.5517776493246 11110
76 629.0 49.59838707054898 11110
77 647.1666666666666 43.22197229290779 11110
78 663.5 45.72654225574755 11110
79 682.3333333333334 46.77843757782235 11110
80 704.0 45.938364504337045 11110
81 720.3333333333334 45.08017549014447 11110
82 737.8333333333334 46.766856735180404 11110
83 755.5 47.08414453578472 11110
84 773.0 46.52239604033023 11110
85 795.1666666666666 41.55886053405325 11110
86 814.0 42.941821107167776 11110
87 834.8333333333334 43.73944317076852 11110
88 853.3333333333334 42.893926013934525 11110
89 871.8333333333334 42.89684008046384 11110
90 900.0 52.929197991278876 11110
91 912.25 61.87638887330126 11110
92 926.0 64.68771135231174 11110
93 947.0 62.61389622120636 11110
94 966.5 64.61230532955777 11110
95 987.5 64.0956316764255 11110
96 1006.75 59.52887954598172 11110
97 1030.0 55.56527692723217 11110
98 1047.0 56.78468103282786 11110
99 1070.75 54.24193488436783 11110
