# Supplementary material for: Self-organized and directed branching results in optimal coverage in developing dermal lymphatic networks
Source: Nat Commun. 2023 Sep 21;14:5878. doi: 10.1038/s41467-023-41456-7 (PMC10514270; doi:10.1038/s41467-023-41456-7)
Supplement: Supplementary file 15 — Supplementary Software 1 [file 41467_2023_41456_MOESM15_ESM.zip › code_submission_final/GNF/GNF_fluc390.txt]

1 0.12239215182281626 0.33150716117639756 10822
2 0.4887741935483871 0.8024041848677423 10822
3 1.0973571706179557 1.3560063486398684 10822
4 1.953015427769986 1.8950093224467621 10822
5 3.057297297297297 2.4742923079393426 10822
6 4.390243902439025 2.992836848733889 10822
7 5.99010989010989 3.601420810743458 10822
8 7.812061711079944 3.9843340257476276 10822
9 9.894444444444444 4.662494828382265 10822
10 12.22 4.99137478278502 10822
11 14.769886363636363 5.528942648035752 10822
12 17.586666666666666 6.211480410408525 10822
13 20.665413533834588 6.527910523776606 10822
14 23.963800904977376 7.2160299206395155 10822
15 27.479166666666668 7.497887433952462 10822
16 31.266666666666666 7.816946108592952 10822
17 35.371428571428574 9.46296756319289 10822
18 39.53076923076923 9.834936518928886 10822
19 44.042735042735046 9.658611287691453 10822
20 48.851851851851855 10.537248582137362 10822
21 53.92045454545455 11.682564311156069 10822
22 59.07954545454545 12.05783561811109 10822
23 64.4375 11.771622392431723 10822
24 70.65714285714286 12.669294392670938 10822
25 76.24285714285715 14.008605227079654 10822
26 82.57142857142857 13.021001699591741 10822
27 89.20370370370371 15.770788314486902 10822
28 95.70833333333333 17.930372664529003 10822
29 102.375 15.806940722353582 10822
30 109.91666666666667 14.59142632583334 10822
31 117.27083333333333 14.689479772007662 10822
32 124.65714285714286 19.027713408368868 10822
33 133.34285714285716 20.096826838573094 10822
34 141.4857142857143 18.707326950493304 10822
35 149.34285714285716 20.70326800585958 10822
36 158.16666666666666 19.14694637678697 10822
37 166.26666666666668 19.493474691689922 10822
38 175.70833333333334 21.427161825330224 10822
39 184.875 22.922537126883082 10822
40 195.375 24.27586678850692 10822
41 205.83333333333334 22.449325651836897 10822
42 216.45 24.88066518403397 10822
43 225.5 24.47754072614322 10822
44 235.4 24.9367199126108 10822
45 246.2 25.190474390134064 10822
46 257.75 25.386758359428246 10822
47 266.46666666666664 28.751502376204428 10822
48 279.3333333333333 24.29723349592615 10822
49 290.06666666666666 25.344208192186414 10822
50 303.73333333333335 28.485005802273513 10822
51 317.9166666666667 28.845734327433735 10822
52 330.1666666666667 32.40841797366165 10822
53 341.9166666666667 34.286679467234634 10822
54 357.1666666666667 35.71608725614956 10822
55 370.3333333333333 36.3967336751833 10822
56 382.8333333333333 35.25108351368634 10822
57 395.6666666666667 32.24989233401494 10822
58 409.5 30.2393231846658 10822
59 425.0 34.49879224939138 10822
60 439.6666666666667 29.55879263810047 10822
61 455.0833333333333 32.85437143246271 10822
62 469.0833333333333 31.42042417847912 10822
63 482.6666666666667 37.62829904325851 10822
64 500.8333333333333 40.097450736369204 10822
65 514.6666666666666 42.69139908173022 10822
66 528.0 48.24589792579952 10822
67 541.5 52.911088944883126 10822
68 562.0 52.26215966962457 10822
69 579.0 53.60970061472084 10822
70 593.5 58.63659267044769 10822
71 612.3333333333334 56.717624147075206 10822
72 630.1666666666666 50.95559068661869 10822
73 645.8333333333334 55.149544170575176 10822
74 662.3333333333334 57.809072721233726 10822
75 685.1666666666666 57.217178850023316 10822
76 702.8333333333334 57.042138420255206 10822
77 721.1666666666666 59.862110071582194 10822
78 739.5 61.50541981538429 10822
79 758.6666666666666 58.568099014926396 10822
80 781.5 53.89418645209642 10822
81 802.8333333333334 56.602169177122136 10822
82 823.3333333333334 57.90701358404026 10822
83 840.8333333333334 58.16189092142342 10822
84 890.25 51.18288288090072 10822
85 905.25 57.8678451300893 10822
86 917.5 63.55509420966977 10822
87 937.75 65.8611228267481 10822
88 958.25 65.02835919812217 10822
89 981.75 64.45686542176868 10822
90 1002.0 59.18192291570121 10822
91 1026.5 55.30144663568938 10822
92 1045.0 55.915114235777075 10822
93 1069.0 56.0223169817172 10822
