# Supplementary material for: Self-organized and directed branching results in optimal coverage in developing dermal lymphatic networks
Source: Nat Commun. 2023 Sep 21;14:5878. doi: 10.1038/s41467-023-41456-7 (PMC10514270; doi:10.1038/s41467-023-41456-7)
Supplement: Supplementary file 15 — Supplementary Software 1 [file 41467_2023_41456_MOESM15_ESM.zip › code_submission_final/GNF/GNF_fluc145.txt]

1 0.14807662195312907 0.4416413251169505 5090
2 0.5942796610169492 1.1351515196824327 5090
3 1.3478471214320271 2.0227178447052694 5090
4 2.418103448275862 2.9974442889168578 5090
5 3.811141304347826 4.182122381096457 5090
6 5.506072874493927 5.673912491240268 5090
7 7.255754475703325 7.033428502684705 5090
8 10.017857142857142 8.682270669565167 5090
9 12.02262443438914 10.43638060685638 5090
10 15.9375 12.624001423154949 5090
11 19.15 15.188776401390221 5090
12 23.247863247863247 17.297747485839384 5090
13 25.185185185185187 19.97412592448511 5090
14 30.46590909090909 22.5019942871921 5090
15 36.97142857142857 24.70163177291934 5090
16 40.07142857142857 27.898961285616476 5090
17 42.17460317460318 31.993818689964765 5090
18 52.020833333333336 34.38476502714861 5090
19 54.8125 39.08146206430017 5090
20 70.125 37.310311912392265 5090
21 72.48571428571428 43.65931183841635 5090
22 76.6 50.62647528714595 5090
23 81.05714285714286 55.75351000207089 5090
24 104.04166666666667 52.41300662897415 5090
25 107.83333333333333 57.556976601933805 5090
26 113.33333333333333 61.09737219299115 5090
27 117.9 68.94048157650191 5090
28 122.15 77.70345873897763 5090
29 125.65 85.6850482873179 5090
30 172.46666666666667 61.0921344273458 5090
31 180.0 71.91105617358154 5090
32 187.0 84.28918475502458 5090
33 192.83333333333334 98.34957492988411 5090
34 198.16666666666666 106.16091036200136 5090
35 203.58333333333334 117.56732704662844 5090
36 208.08333333333334 127.30047023566812 5090
37 212.58333333333334 134.4665127663968 5090
38 219.25 140.6450170938641 5090
39 226.66666666666666 145.38015300889214 5090
40 338.875 31.746801019945302 5090
41 359.6666666666667 39.266893038396724 5090
42 368.5 46.028071145045104 5090
43 374.5 54.65269130305173 5090
44 385.1666666666667 69.14095907797505 5090
45 392.8333333333333 77.9025388261227 5090
46 402.8333333333333 90.22641273793144 5090
47 409.0 102.98381749899673 5090
48 416.1666666666667 113.25695956050069 5090
49 422.8333333333333 125.23233962874322 5090
50 431.3333333333333 140.58528451520885 5090
51 442.8333333333333 156.98770298621764 5090
52 453.3333333333333 172.6476823540421 5090
53 464.3333333333333 190.2390309292204 5090
54 474.25 229.19028666154244 5090
55 478.25 249.32747040789548 5090
56 488.25 268.8767143134563 5090
57 499.5 299.46744397346436 5090
58 508.25 318.5218791543212 5090
59 518.25 338.2339242299625 5090
