# Supplementary material for: Self-organized and directed branching results in optimal coverage in developing dermal lymphatic networks
Source: Nat Commun. 2023 Sep 21;14:5878. doi: 10.1038/s41467-023-41456-7 (PMC10514270; doi:10.1038/s41467-023-41456-7)
Supplement: Supplementary file 15 — Supplementary Software 1 [file 41467_2023_41456_MOESM15_ESM.zip › code_submission_final/GNF/GNF_fluc150.txt]

1 0.15204498977505113 0.44364509620985815 5275
2 0.6045267489711934 1.1379987860006626 5275
3 1.3601851851851852 1.9890645397986217 5275
4 2.4058333333333333 3.005461579450873 5275
5 3.7591145833333335 4.132952592602998 5275
6 5.440740740740741 5.518840408211074 5275
7 7.455242966751918 6.914340106602001 5275
8 9.623333333333333 8.7308717905042 5275
9 12.555555555555555 10.378680024469977 5275
10 15.036458333333334 12.43791766293421 5275
11 19.678571428571427 14.76543640550111 5275
12 21.584615384615386 17.24519313868453 5275
13 25.98148148148148 19.320868338684157 5275
14 31.306818181818183 21.63979811835835 5275
15 33.325 25.75692867948351 5275
16 41.24285714285714 26.654099504732162 5275
17 43.26984126984127 30.935265923417937 5275
18 54.407407407407405 32.542006197414096 5275
19 56.416666666666664 37.582039889051025 5275
20 60.145833333333336 41.61179199023864 5275
21 75.05714285714286 40.56454670003835 5275
22 78.71428571428571 48.215333321952045 5275
23 83.28571428571429 53.22328782917247 5275
24 85.8 60.25136236357371 5275
25 111.08333333333333 54.89225557601202 5275
26 116.91666666666667 57.792673026565886 5275
27 122.41666666666667 64.39650395962674 5275
28 125.85 74.1102388337806 5275
29 129.65 82.17984850314582 5275
30 133.3 89.10224464063741 5275
31 185.2 62.90225221193064 5275
32 192.46666666666667 72.3195378549639 5275
33 198.08333333333334 89.17441555114836 5275
34 203.91666666666666 96.81292814265849 5275
35 209.75 108.78888193806081 5275
36 214.5 117.31261654229694 5275
37 220.0 128.07875181569605 5275
38 225.66666666666666 136.55178098028927 5275
39 233.83333333333334 141.91419551577243 5275
40 240.58333333333334 146.92144064847113 5275
41 363.1666666666667 24.909279841501284 5275
42 376.3333333333333 33.06895153396242 5275
43 384.1666666666667 38.48989766448103 5275
44 393.1666666666667 51.624983185361806 5275
45 404.0 60.45659600076736 5275
46 412.6666666666667 68.75722184291303 5275
47 421.1666666666667 82.32945334987285 5275
48 429.0 93.12178406080216 5275
49 437.8333333333333 103.59603703274024 5275
50 444.3333333333333 116.20336579558365 5275
51 454.3333333333333 129.41105911869442 5275
52 467.6666666666667 148.15607386206688 5275
53 478.0 161.52708751166165 5275
54 489.6666666666667 176.98273613233832 5275
55 496.25 221.66571115082277 5275
56 501.5 236.82219068322124 5275
57 512.75 259.5046964892928 5275
58 522.75 291.3429036376208 5275
59 533.75 311.0637997260369 5275
60 546.25 324.28642817731367 5275
