# Supplementary material for: Self-organized and directed branching results in optimal coverage in developing dermal lymphatic networks
Source: Nat Commun. 2023 Sep 21;14:5878. doi: 10.1038/s41467-023-41456-7 (PMC10514270; doi:10.1038/s41467-023-41456-7)
Supplement: Supplementary file 15 — Supplementary Software 1 [file 41467_2023_41456_MOESM15_ESM.zip › code_submission_final/GNF/GNF_fluc385.txt]

1 0.12414876898899947 0.333960530569734 10817
2 0.49588008415147267 0.8121084860989454 10817
3 1.1187043254987161 1.3565925744564422 10817
4 1.9835203366058907 1.9237047750754677 10817
5 3.0958049886621315 2.4783425809127038 10817
6 4.45609756097561 2.996628087187467 10817
7 6.078021978021978 3.614905108653889 10817
8 7.934081346423563 4.125639365347617 10817
9 10.025925925925925 4.671750611097597 10817
10 12.381944444444445 4.955351383125811 10817
11 15.022727272727273 5.763279670637497 10817
12 17.83 6.123814170923219 10817
13 20.928571428571427 6.6195321760574855 10817
14 24.312217194570135 7.134600228703408 10817
15 27.859375 7.343223607020852 10817
16 31.763636363636362 8.200436728274616 10817
17 35.81428571428572 9.829682246198223 10817
18 40.03846153846154 9.840578349290285 10817
19 44.55555555555556 9.847073793680824 10817
20 49.52777777777778 10.627060439286442 10817
21 54.75 11.799701460013916 10817
22 60.09090909090909 12.922528217697574 10817
23 65.4125 11.768277008551424 10817
24 71.57142857142857 12.544288886719302 10817
25 77.14285714285714 13.738899869149364 10817
26 83.66666666666667 13.436505592589265 10817
27 90.57407407407408 16.558092853872875 10817
28 97.08333333333333 17.721024863766267 10817
29 103.9375 14.926774392011156 10817
30 111.4375 14.843497804875149 10817
31 118.375 16.3320046228257 10817
32 126.85714285714286 18.181847866395067 10817
33 135.25714285714287 20.06039859615792 10817
34 143.25714285714287 19.183836733999136 10817
35 151.88571428571427 20.5061265111136 10817
36 160.0 18.495044381311082 10817
37 168.16666666666666 20.072092289766132 10817
38 178.45833333333334 21.2445662987556 10817
39 187.29166666666666 23.582265876901836 10817
40 198.375 23.561643441548526 10817
41 208.79166666666666 22.211069249863282 10817
42 219.1 24.53548450713782 10817
43 228.5 24.284768889161782 10817
44 238.85 26.23409041686027 10817
45 249.75 24.857342979489985 10817
46 261.65 25.68905408924198 10817
47 271.0 26.64832702691359 10817
48 282.8 24.18594633252956 10817
49 295.0 26.812932203198763 10817
50 310.1666666666667 29.812842124754823 10817
51 322.9166666666667 30.034586544330672 10817
52 333.9166666666667 34.252635746108 10817
53 348.75 33.54381463101655 10817
54 362.3333333333333 36.90152059498663 10817
55 374.5 36.065911883661 10817
56 388.3333333333333 33.13440642125476 10817
57 401.4166666666667 30.84222844665339 10817
58 415.75 31.37441898532412 10817
59 431.75 33.0154635486666 10817
60 445.75 30.31535639462834 10817
61 461.1666666666667 32.13729228724093 10817
62 467.0 34.08078637590395 10817
63 490.6666666666667 38.70687564531942 10817
64 507.6666666666667 40.330578418311276 10817
65 522.1666666666666 43.20268767359529 10817
66 534.1666666666666 50.88358172228926 10817
67 552.1666666666666 53.064164513874665 10817
68 570.3333333333334 51.84806864505391 10817
69 585.8333333333334 56.1290675338743 10817
70 601.5 59.91591330078067 10817
71 622.0 51.73329037798904 10817
72 637.0 51.70428737864331 10817
73 655.1666666666666 55.992310980070194 10817
74 672.6666666666666 58.78113832023179 10817
75 696.0 57.526805346145665 10817
76 713.8333333333334 57.79681844377095 10817
77 732.0 58.884066888533894 10817
78 749.1666666666666 61.12123653490295 10817
79 772.3333333333334 54.29139485733955 10817
80 793.5 55.751681588988866 10817
81 815.1666666666666 57.92931516560122 10817
82 835.1666666666666 56.83137826549304 10817
83 855.6666666666666 55.05956370654925 10817
84 899.75 54.82871054475019 10817
85 912.75 61.80766538221614 10817
86 929.75 63.64501158771204 10817
87 950.5 64.43019478474359 10817
88 975.25 63.32998894678571 10817
89 996.25 60.429194103512586 10817
90 1015.0 57.758116312774604 10817
91 1039.25 55.90784828626478 10817
92 1061.5 55.084026722816844 10817
