# Supplementary material for: Self-organized and directed branching results in optimal coverage in developing dermal lymphatic networks
Source: Nat Commun. 2023 Sep 21;14:5878. doi: 10.1038/s41467-023-41456-7 (PMC10514270; doi:10.1038/s41467-023-41456-7)
Supplement: Supplementary file 15 — Supplementary Software 1 [file 41467_2023_41456_MOESM15_ESM.zip › code_submission_final/GNF/GNF_fluc420.txt]

1 0.1133823876603447 0.3197782841554109 10982
2 0.4535295506413788 0.770374428971524 10982
3 1.0197557471264367 1.274883563804939 10982
4 1.8096153846153846 1.8161412618076518 10982
5 2.8299595141700404 2.3375203128391675 10982
6 4.075581395348837 2.842797346805196 10982
7 5.538538538538538 3.3588015443131436 10982
8 7.24609375 3.9460040905804448 10982
9 9.169129720853858 4.326111129184719 10982
10 11.319838056680162 4.997462025310657 10982
11 13.71611253196931 5.640438685993913 10982
12 16.294642857142858 6.087611922590665 10982
13 19.07857142857143 6.911241212838753 10982
14 22.145299145299145 6.968506636258003 10982
15 25.416666666666668 7.896258524947785 10982
16 28.984375 7.6604208452304805 10982
17 32.733333333333334 8.743574841568009 10982
18 36.607142857142854 10.201327944769476 10982
19 40.853846153846156 10.210937980316492 10982
20 45.136752136752136 10.327877784755898 10982
21 49.851851851851855 11.02338827961881 10982
22 54.89772727272727 11.787936604010271 10982
23 59.94318181818182 12.536635363592156 10982
24 65.0375 11.96290490432821 10982
25 71.12857142857143 13.083164130800675 10982
26 76.31428571428572 14.27039178273158 10982
27 82.33333333333333 12.41990210323609 10982
28 88.79629629629629 15.390448733175548 10982
29 95.37037037037037 18.939764455784648 10982
30 101.5 18.21972374470407 10982
31 108.85416666666667 15.220585817861574 10982
32 115.9375 14.113241787413692 10982
33 122.34285714285714 18.527111959261767 10982
34 131.25714285714287 18.93348184285916 10982
35 139.02857142857144 20.76602405618468 10982
36 146.42857142857142 19.321765246604617 10982
37 155.05714285714285 20.52168589167895 10982
38 162.43333333333334 18.888591500926925 10982
39 171.70833333333334 20.119391903225 10982
40 180.875 21.264823261276668 10982
41 189.33333333333334 23.62496325687913 10982
42 199.79166666666666 24.60348750121052 10982
43 210.0 22.11146007541489 10982
44 219.1 24.472229158783225 10982
45 228.0 23.624140195994435 10982
46 238.0 24.236336356801125 10982
47 248.7 23.759419184820153 10982
48 260.15 23.988069951540492 10982
49 269.4 27.358849878360505 10982
50 281.8 23.653611422641855 10982
51 292.1333333333333 24.727492571809396 10982
52 304.53333333333336 27.726922335921493 10982
53 317.0 27.72483844257107 10982
54 329.5 30.893634727345805 10982
55 339.5833333333333 34.59879172585206 10982
56 354.75 32.95735881407975 10982
57 367.75 35.57415962933395 10982
58 380.0833333333333 31.621349152466948 10982
59 393.4166666666667 30.090026956156457 10982
60 406.0 28.26658805020514 10982
61 420.0833333333333 28.270887067008626 10982
62 435.4166666666667 30.817901543673536 10982
63 448.6666666666667 26.587382136812355 10982
64 463.75 29.580751061008126 10982
65 469.625 29.836795655700026 10982
66 487.8333333333333 40.395613073148866 10982
67 504.8333333333333 41.87448175467038 10982
68 518.6666666666666 42.31495664130539 10982
69 530.1666666666666 50.06800930290274 10982
70 545.1666666666666 53.079866448797915 10982
71 566.1666666666666 51.54744308778942 10982
72 582.8333333333334 52.58458794065889 10982
73 597.5 58.47720353550889 10982
74 614.0 57.766772456144714 10982
75 632.3333333333334 50.38738819276992 10982
76 647.3333333333334 51.04137755020158 10982
77 665.1666666666666 52.88483294438544 10982
78 686.8333333333334 53.967325505552175 10982
79 707.0 51.37444241384361 10982
80 723.5 52.86697141568322 10982
81 741.0 52.38002163675256 10982
82 757.3333333333334 53.81346382541165 10982
83 779.5 47.14428208524692 10982
84 799.1666666666666 49.87790648729712 10982
85 821.0 51.048996072400875 10982
86 840.0 50.85600587279081 10982
87 858.3333333333334 49.992221617189834 10982
88 897.0 52.04325124355702 10982
89 910.25 62.02166960022924 10982
90 923.5 64.37584950895794 10982
91 944.25 64.8165680979794 10982
92 963.5 65.73241209631668 10982
93 985.75 64.72007030280483 10982
94 1005.0 60.85638832530238 10982
95 1029.0 55.84353140695885 10982
96 1046.25 57.69044548276604 10982
97 1069.75 55.539963089652844 10982
