# Supplementary material for: Self-organized and directed branching results in optimal coverage in developing dermal lymphatic networks
Source: Nat Commun. 2023 Sep 21;14:5878. doi: 10.1038/s41467-023-41456-7 (PMC10514270; doi:10.1038/s41467-023-41456-7)
Supplement: Supplementary file 15 — Supplementary Software 1 [file 41467_2023_41456_MOESM15_ESM.zip › code_submission_final/GNF/GNF_fluc20.txt]

1 0.011662404092071612 0.1447002319581855 176
2 0.047619047619047616 0.41210354917528746 176
3 0.10714285714285714 0.7632203944925025 176
4 0.19387755102040816 1.2022498461173852 176
5 0.2915601023017903 1.5821592842894747 176
6 0.42857142857142855 2.2286099861711626 176
7 0.59375 2.6928846251123844 176
8 0.8142857142857143 3.5346968233008504 176
9 1.0555555555555556 3.8725848706318775 176
10 1.2954545454545454 4.8104032407733675 176
11 1.6285714285714286 5.547641528668931 176
12 1.8095238095238095 7.009873179699116 176
13 2.375 7.814583055629605 176
14 2.375 8.061288668693114 176
15 3.257142857142857 8.942172497754223 176
16 3.257142857142857 9.76390687947302 176
17 3.8 10.879338215167321 176
18 4.75 9.6835341344642 176
19 4.75 9.786257371096129 176
20 5.7 10.872442227944921 176
21 5.7 11.384638773364742 176
22 7.6 13.375599675030156 176
23 7.6 14.439759924135402 176
24 9.5 16.760568804985905 176
25 9.5 16.760568804985905 176
26 9.5 15.489243579551154 176
27 9.5 14.174507634012077 176
28 9.5 13.865424623862047 176
29 13.5 14.091959882618646 176
30 14.5 15.052685253247454 176
31 16.5 16.63079472945696 176
32 19.0 19.1049731745428 176
33 19.0 19.244046698481412 176
34 19.0 19.527758021169078 176
35 19.0 19.527758021169078 176
36 19.0 19.527758021169078 176
37 19.0 19.527758021169078 176
38 19.0 19.527758021169078 176
39 20.25 20.765054779605084 176
40 20.25 20.765054779605084 176
41 20.25 20.765054779605084 176
42 20.25 20.765054779605084 176
