# Supplementary material for: Self-organized and directed branching results in optimal coverage in developing dermal lymphatic networks
Source: Nat Commun. 2023 Sep 21;14:5878. doi: 10.1038/s41467-023-41456-7 (PMC10514270; doi:10.1038/s41467-023-41456-7)
Supplement: Supplementary file 15 — Supplementary Software 1 [file 41467_2023_41456_MOESM15_ESM.zip › code_submission_final/GNF/GNF_fluc5.txt]

1 0.0026050515347151434 0.06973899515561739 39
2 0.010648148148148148 0.195735900812661 39
3 0.023662551440329218 0.3182639400107755 39
4 0.04259259259259259 0.3897301306801282 39
5 0.06845238095238096 0.6395347900876226 39
6 0.09829059829059829 0.8690778004557118 39
7 0.1393939393939394 0.8800617726044179 39
8 0.17692307692307693 1.0631259033578953 39
9 0.21296296296296297 1.2696669578332114 39
10 0.2875 1.4679386056644237 39
11 0.36507936507936506 1.5045073791838437 39
12 0.42592592592592593 1.7701417797563432 39
13 0.4791666666666667 1.870712690987644 39
14 0.6571428571428571 1.9703931028076203 39
15 0.6571428571428571 2.1638967118584578 39
16 0.7666666666666667 2.3192431715731936 39
17 0.9583333333333334 2.5573287930095243 39
18 0.9583333333333334 2.5573287930095243 39
19 1.15 2.761792895928294 39
20 1.15 2.761792895928294 39
21 1.5333333333333334 2.8720878971384023 39
22 1.3333333333333333 3.0092450142112974 39
23 1.9166666666666667 3.3530665897884515 39
24 1.9166666666666667 3.3530665897884515 39
25 1.9166666666666667 3.3530665897884515 39
26 1.9166666666666667 3.3530665897884515 39
27 1.9166666666666667 3.3530665897884515 39
28 2.6666666666666665 3.1446603773522015 39
29 2.6666666666666665 3.8151743807531995 39
30 3.8333333333333335 3.8908725099762504 39
31 3.8333333333333335 3.8908725099762504 39
32 3.8333333333333335 3.8908725099762504 39
33 3.8333333333333335 3.8908725099762504 39
34 3.8333333333333335 3.8908725099762504 39
35 3.8333333333333335 3.8908725099762504 39
36 3.8333333333333335 3.8908725099762504 39
37 4.0 4.06201920231798 39
38 4.0 4.06201920231798 39
39 4.0 4.06201920231798 39
40 4.0 4.06201920231798 39
