# Supplementary material for: Self-organized and directed branching results in optimal coverage in developing dermal lymphatic networks
Source: Nat Commun. 2023 Sep 21;14:5878. doi: 10.1038/s41467-023-41456-7 (PMC10514270; doi:10.1038/s41467-023-41456-7)
Supplement: Supplementary file 15 — Supplementary Software 1 [file 41467_2023_41456_MOESM15_ESM.zip › code_submission_final/GNF/GNF_fluc90.txt]

1 0.10140480087288598 0.39398531868008 2708
2 0.4035714285714286 1.0514450510832842 2708
3 0.9305381727158949 1.9619805797908119 2708
4 1.6142857142857143 3.03959480485608 2708
5 2.6232142857142855 4.455634116784436 2708
6 3.6751918158567776 5.868496969136319 2708
7 5.246428571428571 7.713160466874482 2708
8 6.416289592760181 9.651319595956085 2708
9 8.557575757575757 11.97084919655595 2708
10 10.492857142857142 14.389230312271437 2708
11 12.648148148148149 17.519467909440184 2708
12 15.522727272727273 20.229915557685203 2708
13 16.8875 22.324870520341186 2708
14 20.985714285714284 25.884078314749445 2708
15 26.14814814814815 30.556206502606027 2708
16 27.6875 34.35668072466645 2708
17 29.541666666666668 37.51552919199669 2708
18 37.628571428571426 41.73048609095937 2708
19 39.48571428571429 45.94491821958203 2708
20 41.97142857142857 49.482167474345594 2708
21 54.875 56.02403688001547 2708
22 56.916666666666664 61.07366908542137 2708
23 59.875 65.10396333301581 2708
24 63.55 72.3764291741448 2708
25 65.55 75.63231782776462 2708
26 67.55 79.70161541650207 2708
27 94.13333333333334 87.14651774773078 2708
28 97.93333333333334 94.07122597030165 2708
29 102.58333333333333 107.37431282925893 2708
30 105.91666666666667 112.12973017397701 2708
31 108.83333333333333 119.588762942938 2708
32 110.75 127.12534824599958 2708
33 113.83333333333333 133.1395466752418 2708
34 118.16666666666667 140.29958026388468 2708
35 183.625 144.89991157692265 2708
36 193.0 159.82907536907462 2708
37 196.16666666666666 168.5382416215646 2708
38 202.16666666666666 180.71194082172755 2708
39 206.16666666666666 188.84333601044955 2708
40 211.83333333333334 193.44716476484103 2708
41 216.5 200.4418036904145 2708
42 219.5 206.06532135870572 2708
43 222.66666666666666 214.03712035272966 2708
44 227.66666666666666 220.36686582958782 2708
45 235.33333333333334 231.252867850085 2708
46 239.5 235.3407104603876 2708
47 247.83333333333334 245.4508889551816 2708
48 242.75 247.98727285891104 2708
49 249.25 253.4081441074852 2708
50 258.75 263.11535017934625 2708
51 267.25 270.43240837591935 2708
52 274.75 277.24661855467235 2708
