# Supplementary material for: Self-organized and directed branching results in optimal coverage in developing dermal lymphatic networks
Source: Nat Commun. 2023 Sep 21;14:5878. doi: 10.1038/s41467-023-41456-7 (PMC10514270; doi:10.1038/s41467-023-41456-7)
Supplement: Supplementary file 15 — Supplementary Software 1 [file 41467_2023_41456_MOESM15_ESM.zip › code_submission_final/GNF/GNF_fluc255.txt]

1 0.17149153561053793 0.4154524485703771 9267
2 0.6841891891891891 1.0206615591181554 9267
3 1.5440146207736827 1.6996881948107778 9267
4 2.7367567567567566 2.3806427181842285 9267
5 4.262931034482759 3.066055259990068 9267
6 6.136363636363637 3.627419556026763 9267
7 8.369047619047619 4.541366307237061 9267
8 10.917777777777777 5.058756495815013 9267
9 13.806818181818182 6.229708796903341 9267
10 17.00357142857143 6.911945257660679 9267
11 20.632478632478634 7.451378912827804 9267
12 24.505208333333332 8.2139346767103 9267
13 28.793939393939393 9.08845219325349 9267
14 33.292857142857144 10.619050555199253 9267
15 38.38461538461539 11.462198111000859 9267
16 43.56481481481482 11.266365173602606 9267
17 49.04545454545455 13.572121401565893 9267
18 55.22727272727273 14.630080526037684 9267
19 61.371428571428574 14.290027920168095 9267
20 68.01428571428572 15.39433370445378 9267
21 74.88888888888889 16.98001730429981 9267
22 82.5 18.86673537482581 9267
23 89.33333333333333 19.229245666143246 9267
24 98.02083333333333 20.013005753898028 9267
25 104.975 21.006531722300092 9267
26 114.45714285714286 23.345042737338545 9267
27 123.74285714285715 27.091741342696892 9267
28 133.17142857142858 26.462356783374606 9267
29 142.96666666666667 24.740632346180824 9267
30 150.375 30.046925106129137 9267
31 161.04166666666666 32.19534019940705 9267
32 172.91666666666666 30.640273968894096 9267
33 185.625 34.20625247426753 9267
34 197.5 34.98356757107542 9267
35 207.45 36.78379398593897 9267
36 219.25 37.972193773865634 9267
37 232.3 39.623351700733245 9267
38 237.13333333333333 40.88661829444391 9267
39 251.66666666666666 40.68688022228077 9267
40 267.2 43.09091164812676 9267
41 284.0833333333333 42.59980112107984 9267
42 298.0 44.36214602563767 9267
43 314.3333333333333 47.163427450609326 9267
44 329.8333333333333 51.87297519475392 9267
45 343.9166666666667 53.24387027839188 9267
46 357.3333333333333 52.37100554908434 9267
47 373.5833333333333 55.210896166930276 9267
48 392.0833333333333 52.19268520481476 9267
49 410.0833333333333 55.81884140284134 9267
50 401.375 51.79270580882988 9267
51 432.6666666666667 50.59534453770316 9267
52 450.3333333333333 55.138210183340384 9267
53 464.6666666666667 58.747103947532786 9267
54 479.6666666666667 59.38480913125474 9267
55 500.6666666666667 60.48048353716172 9267
56 518.5 63.52886483061591 9267
57 539.8333333333334 68.63773662416972 9267
58 559.1666666666666 70.20070433328208 9267
59 578.8333333333334 76.88393127883673 9267
60 601.5 87.60279675900765 9267
61 621.6666666666666 92.33934998447604 9267
62 644.1666666666666 97.79130272620817 9267
63 663.8333333333334 103.81139415090983 9267
64 691.6666666666666 98.20839520575055 9267
65 717.3333333333334 103.78610482890066 9267
66 742.5 107.11636974182176 9267
67 766.3333333333334 104.4312639437486 9267
68 812.5 98.66230283142595 9267
69 827.5 101.05815157620883 9267
70 851.25 97.26863574657557 9267
71 876.0 90.19700660221491 9267
72 902.25 84.32192775310584 9267
73 929.75 84.36342513198477 9267
74 955.25 88.45726369270078 9267
