# Supplementary material for: Self-organized and directed branching results in optimal coverage in developing dermal lymphatic networks
Source: Nat Commun. 2023 Sep 21;14:5878. doi: 10.1038/s41467-023-41456-7 (PMC10514270; doi:10.1038/s41467-023-41456-7)
Supplement: Supplementary file 15 — Supplementary Software 1 [file 41467_2023_41456_MOESM15_ESM.zip › code_submission_final/GNF/GNF_fluc335.txt]

1 0.14032556137819296 0.3558213463135442 10439
2 0.5611253196930946 0.8781069863266546 10439
3 1.2629300524037366 1.4630388696135421 10439
4 2.2418546365914787 2.089573728020702 10439
5 3.5070332480818416 2.6797195422248166 10439
6 5.044172932330827 3.262472290116602 10439
7 6.890151515151516 3.8296166405277194 10439
8 8.97278911564626 4.418106803941948 10439
9 11.334736842105263 4.938309287089902 10439
10 14.028132992327366 5.581456908385542 10439
11 16.99047619047619 6.163119038374899 10439
12 20.17669172932331 6.798577772743125 10439
13 23.65158371040724 7.445175772823732 10439
14 27.479166666666668 7.281510784552581 10439
15 31.484848484848484 8.776418860067366 10439
16 35.80714285714286 9.982052772402099 10439
17 40.46153846153846 10.323352054111883 10439
18 45.28703703703704 10.25693164530241 10439
19 50.49074074074074 11.389969084576105 10439
20 55.97727272727273 12.273379612292533 10439
21 62.01136363636363 13.267779082305355 10439
22 68.18571428571428 12.85778569821509 10439
23 74.08571428571429 14.091276792138212 10439
24 80.57142857142857 14.001943499697013 10439
25 87.98148148148148 16.664989627560352 10439
26 94.52083333333333 17.583123517705523 10439
27 101.89583333333333 15.504353667240986 10439
28 109.91666666666667 15.929314346686603 10439
29 117.02857142857142 20.291427766826235 10439
30 126.4 20.583210911531065 10439
31 134.94285714285715 20.88053482777387 10439
32 143.22857142857143 21.362297514594278 10439
33 152.9142857142857 21.30240955998228 10439
34 160.46666666666667 21.874998412698353 10439
35 170.79166666666666 24.70826306904006 10439
36 180.70833333333334 24.66184496793016 10439
37 191.95833333333334 24.74786045746626 10439
38 203.125 24.875209379353304 10439
39 212.85 27.506862780040912 10439
40 222.7 26.82554752470115 10439
41 233.4 28.411969308726203 10439
42 246.15 26.670723649724994 10439
43 254.86666666666667 30.43652776225012 10439
44 268.46666666666664 25.98939954844838 10439
45 280.53333333333336 25.909757921593084 10439
46 295.2 28.47267696113825 10439
47 309.0 33.50373113550191 10439
48 321.1666666666667 37.17712857240173 10439
49 335.9166666666667 35.91299285155103 10439
50 351.0 38.93370433613187 10439
51 363.5833333333333 40.664190498384315 10439
52 378.0833333333333 37.88020224632152 10439
53 391.75 33.73456437147712 10439
54 407.5833333333333 33.695841319400564 10439
55 423.3333333333333 30.858098162754985 10439
56 439.6666666666667 33.247389204099754 10439
57 454.4166666666667 32.48450485316893 10439
58 471.5 37.91547617178681 10439
59 489.1666666666667 42.64745661297465 10439
60 502.1666666666667 45.82727232651851 10439
61 514.1666666666666 51.86976211842717 10439
62 530.6666666666666 56.2632700396587 10439
63 549.0 54.8270006474912 10439
64 565.3333333333334 59.09220666795994 10439
65 583.1666666666666 60.468770635942505 10439
66 604.1666666666666 55.699840414692595 10439
67 621.0 57.8215646046813 10439
68 639.5 60.10476963880099 10439
69 663.6666666666666 61.36412270663988 10439
70 683.1666666666666 62.62432079915562 10439
71 704.6666666666666 63.29735820360558 10439
72 722.8333333333334 67.77515933011314 10439
73 744.5 61.4593361500106 10439
74 767.8333333333334 63.17018459860809 10439
75 791.8333333333334 66.62185994268114 10439
76 812.5 66.1935293917263 10439
77 836.0 63.796551630946325 10439
78 883.5 48.9004089962446 10439
79 896.75 54.45812611539255 10439
80 916.0 53.670289732774876 10439
81 937.5 48.17416319978999 10439
82 960.5 44.07663780280887 10439
83 982.25 41.589511899035315 10439
84 1009.0 37.1012129181783 10439
85 1031.0 38.95510236156491 10439
