# Supplementary material for: Self-organized and directed branching results in optimal coverage in developing dermal lymphatic networks
Source: Nat Commun. 2023 Sep 21;14:5878. doi: 10.1038/s41467-023-41456-7 (PMC10514270; doi:10.1038/s41467-023-41456-7)
Supplement: Supplementary file 15 — Supplementary Software 1 [file 41467_2023_41456_MOESM15_ESM.zip › code_submission_final/GNF/GNF_fluc490.txt]

1 0.09630138554906675 0.29671812223719674 11392
2 0.3849452434358095 0.6940097919160881 11392
3 0.8644922164566345 1.1505080507204288 11392
4 1.539463194259899 1.6300794784120423 11392
5 2.4039264828738514 2.132260371140105 11392
6 3.461398176291793 2.6399777543728127 11392
7 4.724390243902439 3.100952947247508 11392
8 6.154945054945055 3.5925981212372315 11392
9 7.788218793828892 3.989646670824357 11392
10 9.627551020408163 4.615751218233212 11392
11 11.653846153846153 5.036266790273235 11392
12 13.856777493606138 5.678960033131753 11392
13 16.25284090909091 6.47032060623099 11392
14 18.87 6.667815734306599 11392
15 21.63533834586466 6.956261802791834 11392
16 24.647058823529413 7.710975485189364 11392
17 27.848958333333332 7.851028260569689 11392
18 31.078787878787878 7.760808985313306 11392
19 34.72727272727273 9.713073748968068 11392
20 38.40714285714286 10.427913384326722 11392
21 42.46923076923077 10.483091485844799 11392
22 46.41880341880342 10.034333638047247 11392
23 50.81481481481482 11.397813425900265 11392
24 55.54545454545455 12.047169689211703 11392
25 60.06818181818182 12.038570073787318 11392
26 65.01136363636364 13.44052075406663 11392
27 70.45714285714286 12.714093096454267 11392
28 75.31428571428572 13.777354978517526 11392
29 80.80952380952381 13.798846446906566 11392
30 86.53968253968254 13.839012485213154 11392
31 92.94444444444444 16.192609958989024 11392
32 98.52083333333333 19.3638296652691 11392
33 104.41666666666667 18.07834032451234 11392
34 111.39583333333333 15.261252110237296 11392
35 117.9375 13.852506166153955 11392
36 124.22857142857143 16.820201653769473 11392
37 132.05714285714285 17.199572847092718 11392
38 139.54285714285714 20.555628853212458 11392
39 146.71428571428572 18.744250819264828 11392
40 153.62857142857143 20.753086812445467 11392
41 161.85714285714286 19.644181773518092 11392
42 169.1 19.28099236726851 11392
43 178.54166666666666 22.61448497214906 11392
44 186.5 21.905098341101628 11392
45 194.33333333333334 25.084302306865588 11392
46 204.08333333333334 27.853660242217515 11392
47 213.33333333333334 23.197820778876814 11392
48 220.7 23.843447737271553 11392
49 229.7 22.625428172744048 11392
50 238.85 22.437190109280618 11392
51 249.1 24.306172055673432 11392
52 259.55 23.946763873225127 11392
53 269.8 26.68445240210112 11392
54 279.2 29.93815848266779 11392
55 290.8666666666667 29.275397331016514 11392
56 300.46666666666664 29.80574143050668 11392
57 311.6 33.22208101047655 11392
58 319.4166666666667 27.127656039957124 11392
59 331.8333333333333 28.366157457239236 11392
60 342.6666666666667 29.49670414733747 11392
61 356.5 27.390691849604675 11392
62 370.9166666666667 27.38752250366741 11392
63 383.0 26.143832924802744 11392
64 394.0833333333333 26.193059937488954 11392
65 406.5 26.979930812859152 11392
66 417.6666666666667 27.710808160154567 11392
67 430.75 28.807189496142566 11392
68 445.5833333333333 31.481365740527984 11392
69 457.3333333333333 29.833798879049166 11392
70 471.75 30.684211466702763 11392
71 484.6666666666667 31.401521548414742 11392
72 485.0 39.92075483588288 11392
73 500.3333333333333 42.18082766165479 11392
74 513.8333333333334 42.93955700232078 11392
75 527.5 45.20600992493513 11392
76 538.3333333333334 52.00534160598847 11392
77 554.0 53.752519320803316 11392
78 574.6666666666666 49.036267757197386 11392
79 591.6666666666666 48.48596589621464 11392
80 607.0 50.57667446560717 11392
81 624.8333333333334 47.467240165074784 11392
82 645.5 37.84507894033252 11392
83 660.0 36.29049462324811 11392
84 677.5 39.96143974716961 11392
85 694.0 42.10304818735416 11392
86 714.1666666666666 41.80676447126177 11392
87 730.3333333333334 41.03115347581098 11392
88 746.0 40.3773864103824 11392
89 762.0 39.35310237664455 11392
90 777.3333333333334 40.45848352186336 11392
91 796.8333333333334 38.43356461335442 11392
92 816.3333333333334 40.206411871187356 11392
93 836.5 37.84067476494925 11392
94 853.3333333333334 39.46165508721374 11392
95 869.1666666666666 42.807385136471744 11392
96 892.5 48.91063279083598 11392
97 907.25 55.858638544096294 11392
98 918.75 61.7672040811303 11392
99 932.0 65.11144292672371 11392
100 951.5 63.07733348834587 11392
101 968.75 66.25471681322017 11392
102 989.5 66.18723441873063 11392
103 1007.0 61.71304562246138 11392
104 1027.0 57.78840714191731 11392
105 1046.5 57.019733426244635 11392
106 1065.25 57.198666942508375 11392
