# Supplementary material for: Self-organized and directed branching results in optimal coverage in developing dermal lymphatic networks
Source: Nat Commun. 2023 Sep 21;14:5878. doi: 10.1038/s41467-023-41456-7 (PMC10514270; doi:10.1038/s41467-023-41456-7)
Supplement: Supplementary file 15 — Supplementary Software 1 [file 41467_2023_41456_MOESM15_ESM.zip › code_submission_final/GNF/GNF_fluc485.txt]

1 0.0975706757697279 0.29862597718492806 11381
2 0.39054279054279056 0.7013548126143584 11381
3 0.8781954887218045 1.169238447986694 11381
4 1.55931744312026 1.6493875451495645 11381
5 2.4394319131161235 2.127878916462384 11381
6 3.508206686930091 2.6537968681613346 11381
7 4.769166666666667 3.1025606583737932 11381
8 6.231868131868132 3.7038850740744462 11381
9 7.889200561009818 4.0077496535039385 11381
10 9.732993197278912 4.623049309527321 11381
11 11.81174089068826 4.96046962621678 11381
12 14.043478260869565 5.698355501448024 11381
13 16.508522727272727 6.482488305878159 11381
14 19.076666666666668 6.785581936888112 11381
15 21.954887218045112 7.087386510108732 11381
16 24.97285067873303 7.823805506121219 11381
17 28.171875 7.898222415056969 11381
18 31.509090909090908 7.80878928404683 11381
19 35.21818181818182 9.77385053446043 11381
20 38.857142857142854 9.990403558681004 11381
21 43.01538461538462 10.008446137280272 11381
22 47.0940170940171 10.375005225810982 11381
23 51.592592592592595 11.077201342160393 11381
24 56.29545454545455 11.989729592550427 11381
25 60.78409090909091 12.403673267915035 11381
26 66.0340909090909 12.688083944140406 11381
27 71.34285714285714 12.66816675685917 11381
28 76.05714285714286 13.707021885865357 11381
29 81.80952380952381 13.54341302187817 11381
30 87.68253968253968 14.578550668079405 11381
31 94.05555555555556 16.80654267073421 11381
32 99.97916666666667 19.463094974135593 11381
33 105.83333333333333 16.993054136584423 11381
34 112.6875 15.622041386558076 11381
35 119.22916666666667 13.77231459506918 11381
36 125.8 17.745502448306645 11381
37 134.17142857142858 17.89411030684312 11381
38 141.05714285714285 21.14432427342127 11381
39 148.25714285714287 19.61244919089164 11381
40 155.42857142857142 20.220619906119474 11381
41 163.13333333333333 19.025830395076643 11381
42 171.06666666666666 19.79551015311862 11381
43 180.875 22.5264890369834 11381
44 189.04166666666666 23.337164863986565 11381
45 197.125 26.568014133540355 11381
46 207.125 25.611378493422283 11381
47 215.91666666666666 23.625404170558063 11381
48 223.55 23.195850922093804 11381
49 232.65 23.39503152380864 11381
50 242.15 23.039694008384743 11381
51 252.4 24.475293665245367 11381
52 263.4 23.288194434090418 11381
53 272.53333333333336 29.84374120127852 11381
54 283.46666666666664 30.25638591915579 11381
55 293.8666666666667 29.81021450591875 11381
56 304.06666666666666 31.055792088147136 11381
57 316.6666666666667 33.283963439203305 11381
58 323.8333333333333 27.45855462733285 11381
59 336.4166666666667 28.42961581793809 11381
60 347.0 29.166190472303143 11381
61 362.5833333333333 26.71597004706278 11381
62 375.8333333333333 26.959331511659475 11381
63 387.0 25.942243542145693 11381
64 399.9166666666667 26.812491906240684 11381
65 410.75 28.01227409547465 11381
66 423.3333333333333 28.21740991342441 11381
67 436.75 29.60609453023707 11381
68 450.75 31.12909946229305 11381
69 464.3333333333333 29.861718340079197 11381
70 476.9166666666667 30.382172221368386 11381
71 483.0 34.292856398964496 11381
72 491.6666666666667 41.89139397166068 11381
73 507.0 42.26503677193873 11381
74 519.6666666666666 44.41346142281139 11381
75 532.5 48.63383595810637 11381
76 544.5 52.911088944883126 11381
77 566.1666666666666 50.25076008269814 11381
78 583.0 48.40110191583108 11381
79 599.5 49.61098668641856 11381
80 614.6666666666666 48.59926839870009 11381
81 636.3333333333334 42.07796995525754 11381
82 654.0 36.17089069035117 11381
83 669.0 37.995613781944186 11381
84 685.5 41.10454151712841 11381
85 704.6666666666666 43.55711448457327 11381
86 723.5 41.31888188225814 11381
87 739.1666666666666 39.39719392150777 11381
88 756.1666666666666 38.303249064392546 11381
89 771.6666666666666 40.66393433443886 11381
90 788.5 39.22053033807676 11381
91 809.1666666666666 38.61095123867781 11381
92 828.5 38.4133223417779 11381
93 846.5 38.71584516275819 11381
94 863.6666666666666 42.279493321887806 11381
95 880.8333333333334 42.83852108662119 11381
96 902.25 51.484827862196454 11381
97 914.5 60.077033881509166 11381
98 926.0 63.25741063306338 11381
99 943.75 67.5920668421968 11381
100 961.75 65.7927617599383 11381
101 983.75 64.13803473758765 11381
102 1001.25 63.499507872108744 11381
103 1018.5 61.44306307468728 11381
104 1041.5 56.055775795184566 11381
105 1058.75 55.53095983323177 11381
