# Supplementary material for: Self-organized and directed branching results in optimal coverage in developing dermal lymphatic networks
Source: Nat Commun. 2023 Sep 21;14:5878. doi: 10.1038/s41467-023-41456-7 (PMC10514270; doi:10.1038/s41467-023-41456-7)
Supplement: Supplementary file 15 — Supplementary Software 1 [file 41467_2023_41456_MOESM15_ESM.zip › code_submission_final/GNF/GNF_fluc320.txt]

1 0.14605455755156355 0.364800279417672 10312
2 0.5839070567986231 0.9021961453303566 10312
3 1.3153939393939393 1.5094588622857545 10312
4 2.3375435540069684 2.1126180301897857 10312
5 3.6538720538720537 2.7224085983228874 10312
6 5.246246246246246 3.337148480875069 10312
7 7.148097826086956 3.9122260525284487 10312
8 9.3375 4.612330620196254 10312
9 11.828888888888889 5.009285698567871 10312
10 14.573863636363637 5.772702107139133 10312
11 17.636666666666667 6.651665622650882 10312
12 20.95299145299145 7.094744324788238 10312
13 24.568627450980394 7.650464299535168 10312
14 28.568181818181817 7.969822991283851 10312
15 32.88484848484848 9.629755691294193 10312
16 37.35 9.381535817003218 10312
17 42.15384615384615 9.8420130181704 10312
18 47.138888888888886 10.8230364170112 10312
19 52.73863636363637 12.184653460754545 10312
20 58.29545454545455 13.87538622796521 10312
21 64.62857142857143 13.515252155114478 10312
22 70.48571428571428 12.950171380159807 10312
23 76.71428571428571 14.11790327009518 10312
24 84.01851851851852 14.9672367383893 10312
25 91.57407407407408 18.566798176126962 10312
26 98.16666666666667 15.614274096337478 10312
27 106.0625 16.10176782478661 10312
28 113.7 18.01693647654895 10312
29 122.51428571428572 19.42953779109298 10312
30 131.4857142857143 22.866533785139772 10312
31 139.9142857142857 20.749349633279632 10312
32 149.4 21.71135318543865 10312
33 157.43333333333334 21.6050662782804 10312
34 167.79166666666666 25.118020036530655 10312
35 177.54166666666666 24.87297590871578 10312
36 189.04166666666666 26.01038120742477 10312
37 200.66666666666666 26.12097922275418 10312
38 210.15 29.261365313327403 10312
39 220.2 28.10978477327779 10312
40 231.2 29.459463674683562 10312
41 244.1 27.719848484434397 10312
42 252.4 31.37684921509275 10312
43 266.53333333333336 26.532663308123105 10312
44 278.6 25.963564213463968 10312
45 294.2 28.538161585264504 10312
46 307.1666666666667 33.052567558696886 10312
47 319.25 36.51512243806211 10312
48 335.4166666666667 34.8148874605231 10312
49 350.5 38.51298482330343 10312
50 363.5 38.10183722604462 10312
51 378.5 33.29289213430799 10312
52 392.6666666666667 28.23217234921102 10312
53 408.75 30.865636231900357 10312
54 424.25 26.261902063635834 10312
55 440.9166666666667 29.559145041011515 10312
56 444.25 27.972084298457276 10312
57 471.6666666666667 32.5610537640019 10312
58 487.8333333333333 36.992867180339275 10312
59 501.1666666666667 42.1640315382146 10312
60 512.6666666666666 46.696419087073004 10312
61 533.0 49.349096580721046 10312
62 551.0 49.45031176174053 10312
63 566.5 54.29165067792039 10312
64 589.0 50.355403549834314 10312
65 606.8333333333334 49.00141721306527 10312
66 626.1666666666666 52.282618739139515 10312
67 647.3333333333334 57.247028064539926 10312
68 671.1666666666666 56.00719199848851 10312
69 689.8333333333334 58.513293836149366 10312
70 710.1666666666666 61.933880514267436 10312
71 732.0 59.66014861977242 10312
72 756.1666666666666 58.95596284987258 10312
73 780.5 64.55682251577545 10312
74 802.6666666666666 63.37104140606251 10312
75 824.1666666666666 61.93657149769342 10312
76 871.25 49.27156888104945 10312
77 884.75 53.09602150820719 10312
78 902.5 51.9879793798528 10312
79 925.0 43.977266854592045 10312
80 949.75 37.405714804024264 10312
81 971.75 33.17661073708404 10312
82 998.75 31.538666744172936 10312
83 1021.75 36.14813273185767 10312
