# Supplementary material for: Self-organized and directed branching results in optimal coverage in developing dermal lymphatic networks
Source: Nat Commun. 2023 Sep 21;14:5878. doi: 10.1038/s41467-023-41456-7 (PMC10514270; doi:10.1038/s41467-023-41456-7)
Supplement: Supplementary file 15 — Supplementary Software 1 [file 41467_2023_41456_MOESM15_ESM.zip › code_submission_final/GNF/GNF_fluc85.txt]

1 0.09645875532583642 0.3842421061663587 2497
2 0.38903097470872405 1.0509088335438908 2497
3 0.8753196930946292 1.9171935978555028 2497
4 1.5752941176470587 3.0531914212298212 2497
5 2.464814814814815 4.325277015637589 2497
6 3.501278772378517 5.848852677972711 2497
7 4.951127819548872 7.650830379438577 2497
8 6.563725490196078 9.866802024929543 2497
9 8.066666666666666 11.749988179663113 2497
10 9.76923076923077 14.053490374849122 2497
11 12.064814814814815 17.206950118284034 2497
12 14.806818181818182 19.784554325939027 2497
13 18.142857142857142 22.802434528097308 2497
14 19.61904761904762 26.2372742071872 2497
15 24.64814814814815 30.46318811129223 2497
16 26.0 33.834154341434335 2497
17 27.895833333333332 36.51097984587041 2497
18 35.31428571428572 40.84869043438334 2497
19 37.628571428571426 45.80024061963349 2497
20 39.93333333333333 49.5297441499101 2497
21 51.5 55.92256551101115 2497
22 54.291666666666664 60.580166698534434 2497
23 57.041666666666664 64.4815730568733 2497
24 59.9 71.542225293878 2497
25 61.6 74.06375631845849 2497
26 84.66666666666667 80.1845094488677 2497
27 88.73333333333333 88.06169554478394 2497
28 93.41666666666667 100.93930381945158 2497
29 96.5 107.29437698842067 2497
30 99.83333333333333 113.35257189651921 2497
31 101.91666666666667 120.41072649708393 2497
32 104.0 126.18901167164543 2497
33 108.58333333333333 133.14118967805905 2497
34 111.58333333333333 138.89651923484462 2497
35 175.5 152.04029071269233 2497
36 181.16666666666666 161.0159584913523 2497
37 184.33333333333334 169.45173026230475 2497
38 190.66666666666666 180.59500423753576 2497
39 194.66666666666666 184.78606248548317 2497
40 199.66666666666666 191.41548758888055 2497
41 203.0 196.92215043852568 2497
42 206.0 205.14953895471794 2497
43 211.16666666666666 211.00269877157706 2497
44 217.16666666666666 218.6644435862605 2497
45 221.83333333333334 223.1497379688257 2497
46 228.16666666666666 229.72985342692309 2497
47 224.0 231.03246525109842 2497
48 227.75 234.92804749539803 2497
49 236.25 242.05203469502172 2497
50 243.75 248.24420939872897 2497
51 253.5 256.1527864380944 2497
