# Supplementary material for: Self-organized and directed branching results in optimal coverage in developing dermal lymphatic networks
Source: Nat Commun. 2023 Sep 21;14:5878. doi: 10.1038/s41467-023-41456-7 (PMC10514270; doi:10.1038/s41467-023-41456-7)
Supplement: Supplementary file 15 — Supplementary Software 1 [file 41467_2023_41456_MOESM15_ESM.zip › code_submission_final/GNF/GNF_fluc240.txt]

1 0.1802603800140746 0.43466627063265095 8930
2 0.7225056689342404 1.0674971588760012 8930
3 1.6211538461538462 1.7601540439355479 8930
4 2.8900226757369616 2.459036783833815 8930
5 4.494252873563219 3.149209076975096 8930
6 6.46484375 3.901630732324533 8930
7 8.85 4.646311901467041 8930
8 11.493055555555555 5.327683458497756 8930
9 14.532738095238095 6.2272538186492845 8930
10 17.962406015037594 6.909627167550379 8930
11 21.728506787330318 7.633490868415921 8930
12 25.859375 8.183826505739333 8930
13 30.47878787878788 10.092053807125371 8930
14 35.4 10.488633303315952 8930
15 40.35897435897436 10.87965366660747 8930
16 45.97222222222222 12.451727779362914 8930
17 51.69318181818182 13.516284752564097 8930
18 57.85 14.572319650625289 8930
19 64.81428571428572 14.810510608679094 8930
20 71.36507936507937 16.774225870815314 8930
21 78.81481481481481 16.858972854431173 8930
22 86.64583333333333 19.126214104527385 8930
23 94.52083333333333 20.692178054494143 8930
24 103.4375 20.227772008223415 8930
25 111.22857142857143 23.49356837736747 8930
26 120.88571428571429 26.44754531258477 8930
27 130.37142857142857 25.67387300549025 8930
28 141.6 26.900026553359172 8930
29 149.96666666666667 27.98271291748215 8930
30 158.54166666666666 33.249034029410375 8930
31 170.33333333333334 31.208528036775817 8930
32 183.95833333333334 34.57055486810834 8930
33 196.55 35.587181681049145 8930
34 206.5 37.037143518365454 8930
35 218.55 38.29030556159092 8930
36 231.4 39.98049524455644 8930
37 237.2 41.47481163308641 8930
38 252.06666666666666 41.70126563493674 8930
39 268.1333333333333 44.32586403243847 8930
40 285.5 44.56736474147871 8930
41 299.0833333333333 46.040667409970894 8930
42 316.5833333333333 49.23152501756933 8930
43 332.3333333333333 53.24836982376915 8930
44 346.5833333333333 53.52796517294073 8930
45 360.5833333333333 53.7439273055312 8930
46 378.0833333333333 57.101456976936134 8930
47 395.6666666666667 51.698377365466925 8930
48 413.75 56.21999199573049 8930
49 407.25 55.36413550304926 8930
50 439.6666666666667 54.09764833664728 8930
51 455.3333333333333 57.14795612170998 8930
52 469.5 60.55507135382359 8930
53 489.5 62.23276200416198 8930
54 509.1666666666667 62.79707176471067 8930
55 527.8333333333334 67.68903571152093 8930
56 549.6666666666666 71.35280108182315 8930
57 569.0 76.87002016391045 8930
58 590.6666666666666 83.62150175376878 8930
59 614.3333333333334 92.53768001318285 8930
60 634.1666666666666 97.59852571746268 8930
61 656.3333333333334 102.49986449855543 8930
62 681.3333333333334 99.19957437184675 8930
63 709.3333333333334 102.79699520035702 8930
64 735.8333333333334 108.47951675572469 8930
65 759.0 106.88467305153407 8930
66 808.25 101.90528690897249 8930
67 823.75 103.36192480792916 8930
68 846.0 99.59166631802081 8930
69 871.75 92.08521868356506 8930
70 899.0 85.39028047734706 8930
71 926.75 85.61943412567032 8930
72 950.5 87.2510744919511 8930
