# Supplementary material for: Self-organized and directed branching results in optimal coverage in developing dermal lymphatic networks
Source: Nat Commun. 2023 Sep 21;14:5878. doi: 10.1038/s41467-023-41456-7 (PMC10514270; doi:10.1038/s41467-023-41456-7)
Supplement: Supplementary file 15 — Supplementary Software 1 [file 41467_2023_41456_MOESM15_ESM.zip › code_submission_final/GNF/GNF_fluc295.txt]

1 0.1552662037037037 0.38107887594462253 10003
2 0.6210648148148148 0.942770137857554 10003
3 1.3970125786163523 1.5649399978614933 10003
4 2.484259259259259 2.199691141494609 10003
5 3.873546511627907 2.839965644883 10003
6 5.582264957264957 3.4321359622152223 10003
7 7.571212121212121 4.291932712607459 10003
8 9.937037037037037 4.771027387467132 10003
9 12.568627450980392 5.485291927315616 10003
10 15.476190476190476 6.035561658631897 10003
11 18.68796992481203 6.553166457189742 10003
12 22.32905982905983 7.531036180611898 10003
13 26.0625 7.345367729619351 10003
14 30.284848484848485 8.485142852036578 10003
15 34.707142857142856 10.030308661089885 10003
16 39.54615384615385 10.01315407041507 10003
17 44.55555555555556 10.42462658833269 10003
18 50.302083333333336 11.958365091421248 10003
19 55.78409090909091 12.599106086288572 10003
20 61.65 13.030828830124348 10003
21 68.17142857142858 12.37967392666754 10003
22 74.41269841269842 13.938225298243697 10003
23 81.64814814814815 14.536234938947374 10003
24 89.42592592592592 17.809279574353255 10003
25 96.04166666666667 14.821097481480768 10003
26 104.25 15.16369018412075 10003
27 112.1 18.842505141302205 10003
28 121.51428571428572 19.44570672935498 10003
29 130.0 21.5565700955814 10003
30 138.82857142857142 21.99153826138683 10003
31 148.43333333333334 20.61339909433236 10003
32 157.66666666666666 22.683817041132112 10003
33 166.875 26.851928080990135 10003
34 177.0 26.95830113341714 10003
35 189.75 27.831711529596355 10003
36 201.20833333333334 29.612749459574935 10003
37 211.5 30.309239515368905 10003
38 222.6 29.68400242554902 10003
39 233.9 28.43044143167672 10003
40 246.6 31.262437524927574 10003
41 254.6 29.225103364516382 10003
42 267.4 27.548260683147795 10003
43 282.6 28.742071370495673 10003
44 298.4166666666667 31.044211305097694 10003
45 311.4166666666667 34.67097329018741 10003
46 327.3333333333333 33.53439362140839 10003
47 343.0833333333333 38.23928680762175 10003
48 356.1666666666667 38.66055986258979 10003
49 370.8333333333333 35.657709155556006 10003
50 384.1666666666667 32.56489247981977 10003
51 401.0 38.15319995317125 10003
52 417.0 32.802438933713454 10003
53 434.1666666666667 36.78503620888375 10003
54 433.875 35.05509057184135 10003
55 465.0 30.973106614179557 10003
56 479.8333333333333 35.75572992154156 10003
57 492.6666666666667 40.11926663780827 10003
58 508.3333333333333 43.983582795806385 10003
59 528.3333333333334 45.01357819838612 10003
60 545.1666666666666 49.827758885540455 10003
61 565.0 52.77625728803942 10003
62 586.5 47.31014690317501 10003
63 604.3333333333334 50.799168847093895 10003
64 625.5 57.67654058049367 10003
65 649.0 61.90853468356901 10003
66 667.5 68.87609648250013 10003
67 687.1666666666666 74.63782925270239 10003
68 708.0 73.59121324361126 10003
69 734.8333333333334 72.03799151990721 10003
70 759.0 79.15385861304131 10003
71 782.1666666666666 77.94317730814474 10003
72 804.8333333333334 76.29857287146478 10003
73 853.25 61.936963923008044 10003
74 867.25 65.27394196767956 10003
75 887.75 59.31852577399408 10003
76 911.75 52.04024884644577 10003
77 935.25 43.49353400219393 10003
78 958.5 41.403502267320334 10003
79 984.75 42.79237665753095 10003
80 1012.25 49.16490109824284 10003
