# Supplementary material for: Self-organized and directed branching results in optimal coverage in developing dermal lymphatic networks
Source: Nat Commun. 2023 Sep 21;14:5878. doi: 10.1038/s41467-023-41456-7 (PMC10514270; doi:10.1038/s41467-023-41456-7)
Supplement: Supplementary file 15 — Supplementary Software 1 [file 41467_2023_41456_MOESM15_ESM.zip › code_submission_final/GNF/GNF_fluc50.txt]

1 0.048472435569209764 0.2883745751557272 943
2 0.19599723947550035 0.8034332747076309 943
3 0.4362519201228879 1.4914525825409253 943
4 0.7784011220196353 2.2541802767051964 943
5 1.248888888888889 3.34867285301855 943
6 1.8031746031746032 4.557149215190772 943
7 2.427350427350427 5.601917009055576 943
8 3.272727272727273 7.1616517786295075 943
9 4.057142857142857 9.23794305225656 943
10 5.0 10.549705981509451 943
11 6.159090909090909 12.065056948624578 943
12 7.714285714285714 15.652606224927936 943
13 8.412698412698413 16.921513423098215 943
14 10.518518518518519 18.864763096686417 943
15 11.25 20.495426319059575 943
16 14.914285714285715 24.019481888751933 943
17 15.285714285714286 25.87505299215711 943
18 16.228571428571428 28.695530477545724 943
19 21.875 33.61462045499448 943
20 22.5 34.96784236981173 943
21 23.666666666666668 38.646546489376696 943
22 25.85 42.56204294908788 943
23 26.35 43.86259796227306 943
24 36.0 50.88287203634113 943
25 37.46666666666667 54.41552066174583 943
26 41.416666666666664 60.728162513139026 943
27 42.75 62.29248884630206 943
28 43.5 63.394926190245435 943
29 44.083333333333336 64.4353142478736 943
30 45.0 64.15476080021912 943
31 46.25 65.46898120484234 943
32 73.83333333333333 74.5193859937727 943
33 76.83333333333333 78.58417284811377 943
34 80.66666666666667 83.75095356007729 943
35 83.16666666666667 87.05250650549293 943
36 85.5 90.00324068239617 943
37 86.66666666666667 91.18235696790373 943
38 87.5 90.97572936411851 943
39 88.33333333333333 89.79359046663014 943
40 90.0 90.74322747915315 943
41 91.66666666666667 92.49264235002096 943
42 94.66666666666667 95.99247655704876 943
43 87.5 87.52571050839862 943
44 90.5 90.63525804012475 943
45 95.75 96.29739093038815 943
46 101.5 102.6851985438992 943
