# Supplementary material for: Self-organized and directed branching results in optimal coverage in developing dermal lymphatic networks
Source: Nat Commun. 2023 Sep 21;14:5878. doi: 10.1038/s41467-023-41456-7 (PMC10514270; doi:10.1038/s41467-023-41456-7)
Supplement: Supplementary file 15 — Supplementary Software 1 [file 41467_2023_41456_MOESM15_ESM.zip › code_submission_final/GNF/GNF_fluc450.txt]

1 0.10653537881260654 0.31022144574627064 11226
2 0.42559697146185205 0.7335836884885655 11226
3 0.9593242578317205 1.2299840728276745 11226
4 1.7026470588235294 1.7298738628336077 11226
5 2.6569444444444446 2.2247342572613378 11226
6 3.826936026936027 2.748556101981404 11226
7 5.21978021978022 3.2495777053414043 11226
8 6.810588235294118 3.77211201659548 11226
9 8.610606060606061 4.287565841455001 11226
10 10.627777777777778 4.879318283692951 11226
11 12.877314814814815 5.082308112732188 11226
12 15.318181818181818 5.73722980062015 11226
13 18.003174603174603 6.330324304086685 11226
14 20.838345864661655 6.582629474432759 11226
15 23.897435897435898 7.599915221507146 11226
16 27.230392156862745 7.915661928593313 11226
17 30.647727272727273 7.827747517539586 11226
18 34.442424242424245 9.415880534727531 11226
19 38.31428571428572 10.16653172654956 11226
20 42.57692307692308 10.161666568807567 11226
21 46.84615384615385 10.154882102035744 11226
22 51.50925925925926 10.687908857564206 11226
23 56.40909090909091 11.973110368689767 11226
24 61.27272727272727 12.747305662487761 11226
25 66.4 12.020399327809375 11226
26 72.22857142857143 12.78746197153561 11226
27 77.24285714285715 14.032040595198769 11226
28 83.26984126984127 12.665672077752289 11226
29 89.64814814814815 14.623873691872134 11226
30 95.87037037037037 18.703382835531528 11226
31 102.0 18.54161985012816 11226
32 108.77083333333333 14.25254302357614 11226
33 115.89583333333333 14.284664830004083 11226
34 122.525 16.05768896821706 11226
35 130.57142857142858 16.791640291331554 11226
36 138.4857142857143 19.71420289837678 11226
37 146.05714285714285 18.184676213218424 11226
38 153.25714285714287 20.64992958430451 11226
39 162.02857142857144 19.385540582441063 11226
40 169.5 19.48118750658354 11226
41 179.16666666666666 21.116081286282473 11226
42 188.0 22.336442569636436 11226
43 196.45833333333334 25.869833085833562 11226
44 206.5 23.973944189473706 11226
45 215.70833333333334 22.650384777207552 11226
46 224.15 22.47059189251587 11226
47 233.45 23.139738546491834 11226
48 244.1 23.436936659896492 11226
49 254.4 23.84827037753472 11226
50 265.6 24.62803280816395 11226
51 274.93333333333334 28.930875471640253 11226
52 287.06666666666666 27.503858315193202 11226
53 297.3333333333333 27.851191875553347 11226
54 308.6 30.669854906732116 11226
55 317.8333333333333 27.048824168323634 11226
56 331.0833333333333 27.481685820843587 11226
57 342.0833333333333 29.14749369823911 11226
58 356.9166666666667 27.24413800353308 11226
59 371.0 27.021596301230367 11226
60 383.8333333333333 26.438082801561503 11226
61 396.25 26.439002124386867 11226
62 408.0 26.879360111431225 11226
63 421.0 27.691755692504103 11226
64 435.0833333333333 29.1103026817349 11226
65 449.75 29.38005275693017 11226
66 463.5833333333333 28.613686507606033 11226
67 477.25 30.01423273493205 11226
68 482.75 33.439310698637314 11226
69 493.3333333333333 40.63523375375392 11226
70 509.1666666666667 42.88518262627418 11226
71 522.5 43.33108968550564 11226
72 535.0 51.32250968142536 11226
73 550.5 53.240805152940105 11226
74 572.3333333333334 48.116756148167575 11226
75 590.0 47.75632593349981 11226
76 605.8333333333334 49.3505037686772 11226
77 624.1666666666666 46.9872914260394 11226
78 644.6666666666666 38.29998549463027 11226
79 660.8333333333334 34.91139578354832 11226
80 679.0 40.783983784487425 11226
81 696.1666666666666 42.52613575464178 11226
82 716.6666666666666 40.92947864586382 11226
83 733.8333333333334 39.91414397038835 11226
84 752.0 38.89301565405628 11226
85 767.6666666666666 41.24183420859078 11226
86 785.8333333333334 38.96330182221328 11226
87 806.8333333333334 37.382779755152264 11226
88 826.0 37.66076649954609 11226
89 845.8333333333334 37.458495550260544 11226
90 862.8333333333334 40.76524936211669 11226
91 883.6666666666666 39.73942906261013 11226
92 903.5 54.72887720390397 11226
93 916.25 60.81272481972832 11226
94 929.5 64.08002808988148 11226
95 950.0 62.94044804416314 11226
96 970.25 64.41806811757087 11226
97 990.0 63.29296959378664 11226
98 1009.0 59.3253739979783 11226
99 1032.0 55.00454526673228 11226
100 1048.25 56.55251983775789 11226
101 1071.5 53.723830838837245 11226
