# Supplementary material for: Self-organized and directed branching results in optimal coverage in developing dermal lymphatic networks
Source: Nat Commun. 2023 Sep 21;14:5878. doi: 10.1038/s41467-023-41456-7 (PMC10514270; doi:10.1038/s41467-023-41456-7)
Supplement: Supplementary file 15 — Supplementary Software 1 [file 41467_2023_41456_MOESM15_ESM.zip › code_submission_final/GNF/GNF_fluc120.txt]

1 0.13316494360902256 0.4321378618312911 4131
2 0.5326597744360902 1.1261439767751147 4131
3 1.2059459459459458 2.016758785050499 4131
4 2.130639097744361 3.046759829099757 4131
5 3.3803030303030304 4.392063079008656 4131
6 4.957777777777777 5.738020908868934 4131
7 6.494047619047619 7.614598310239599 4131
8 8.522556390977444 9.39772102066022 4131
9 11.145833333333334 11.49907529494825 4131
10 13.521212121212121 13.976425120066363 4131
11 16.26153846153846 16.718278272668126 4131
12 19.814814814814813 19.476076563287563 4131
13 24.022727272727273 22.54136464002815 4131
14 25.8 25.69357896440276 4131
15 31.87142857142857 28.919060164817374 4131
16 33.96825396825397 32.18595190647583 4131
17 41.979166666666664 35.844856432114355 4131
18 44.583333333333336 41.42706106989595 4131
19 56.675 42.87679296542595 4131
20 58.97142857142857 47.55897734950377 4131
21 62.34285714285714 53.396063448879225 4131
22 65.53333333333333 60.326739971223006 4131
23 85.08333333333333 61.737290639900586 4131
24 89.16666666666667 65.74804602081764 4131
25 92.95833333333333 71.52242024164326 4131
26 97.15 80.22859527624799 4131
27 99.85 86.74922189852771 4131
28 103.2 91.01736098129851 4131
29 143.8 87.9145039228454 4131
30 148.73333333333332 97.53048526258627 4131
31 154.16666666666666 104.37898362324775 4131
32 159.08333333333334 110.16991296276049 4131
33 163.83333333333334 117.92782632704726 4131
34 167.91666666666666 124.20779520178631 4131
35 172.0 131.96843056832444 4131
36 178.33333333333334 138.6261960172832 4131
37 182.83333333333334 143.92349433717283 4131
38 283.375 83.88673539362466 4131
39 293.5 108.76695270163636 4131
40 298.6666666666667 120.34625969352858 4131
41 305.6666666666667 137.42715241982648 4131
42 313.5 149.44870915021872 4131
43 322.0 159.06707180725158 4131
44 327.6666666666667 175.66698292191646 4131
45 332.8333333333333 185.27944360403887 4131
46 340.3333333333333 195.18680510958953 4131
47 347.1666666666667 208.84796437174634 4131
48 356.6666666666667 223.43878107635854 4131
49 363.6666666666667 236.40548968997223 4131
50 371.8333333333333 251.47525833679057 4131
51 373.5 292.5256399018725 4131
52 378.25 305.0798051330176 4131
53 388.5 322.98026255485024 4131
54 399.0 346.39500573766935 4131
55 409.5 356.59395676315097 4131
56 418.25 364.6788827173847 4131
