# Supplementary material for: Self-organized and directed branching results in optimal coverage in developing dermal lymphatic networks
Source: Nat Commun. 2023 Sep 21;14:5878. doi: 10.1038/s41467-023-41456-7 (PMC10514270; doi:10.1038/s41467-023-41456-7)
Supplement: Supplementary file 15 — Supplementary Software 1 [file 41467_2023_41456_MOESM15_ESM.zip › code_submission_final/GNF/GNF_fluc135.txt]

1 0.14232374258730507 0.4400782168971961 4684
2 0.5665340406719717 1.1317862666380536 4684
3 1.2970647773279351 2.0086632934797777 4684
4 2.2661361626878866 3.036310324166922 4684
5 3.573632538569425 4.1450530328062065 4684
6 5.1882591093117405 5.66320103449927 4684
7 7.1647727272727275 7.24577525453669 4684
8 9.353383458646617 9.113070419018062 4684
9 12.259803921568627 11.121704268856753 4684
10 14.848484848484848 13.118391466716231 4684
11 18.014285714285716 15.710772334514262 4684
12 21.905982905982906 18.50755581713842 4684
13 26.697916666666668 20.65143245216634 4684
14 28.65909090909091 24.565259266083846 4684
15 35.0 26.37368818674075 4684
16 37.04761904761905 30.52525811880966 4684
17 46.31481481481482 32.3818788339645 4684
18 48.625 37.248951327520615 4684
19 51.833333333333336 42.83268481999334 4684
20 65.17142857142858 43.59192960320307 4684
21 67.88571428571429 49.19045867330163 4684
22 72.05714285714286 53.91206748408155 4684
23 75.2 60.017997300809704 4684
24 97.25 58.851685050925546 4684
25 102.08333333333333 62.785956940138206 4684
26 106.79166666666667 69.864141473927 4684
27 111.0 79.43676730582634 4684
28 114.05 87.32209056132359 4684
29 117.15 92.4755508229067 4684
30 163.33333333333334 83.57086148227077 4684
31 169.86666666666667 92.83236983342012 4684
32 175.58333333333334 104.09327414498125 4684
33 180.5 110.22212421590625 4684
34 186.08333333333334 118.71917728638266 4684
35 190.08333333333334 125.14755180275091 4684
36 194.5 133.75132398098594 4684
37 199.58333333333334 139.74587551059324 4684
38 207.33333333333334 145.92083089432055 4684
39 317.0 48.52319033204639 4684
40 331.5 64.50516775163574 4684
41 339.6666666666667 73.56327586204651 4684
42 344.6666666666667 84.32213364367757 4684
43 354.5 100.63589485533149 4684
44 361.0 110.32376594974146 4684
45 370.0 125.17321332191378 4684
46 376.0 138.41363131329706 4684
47 383.3333333333333 149.4385789844406 4684
48 389.0 160.39430580083987 4684
49 396.0 177.9559870679639 4684
50 408.3333333333333 196.04562960925418 4684
51 416.8333333333333 213.20054461051976 4684
52 427.1666666666667 231.09912495627404 4684
53 434.0 276.9702150051518 4684
54 438.75 292.6468648388361 4684
55 449.25 314.9225103100761 4684
56 459.0 344.29856229731774 4684
57 469.75 360.25641909617656 4684
58 478.5 372.301289280604 4684
