# Supplementary material for: Self-organized and directed branching results in optimal coverage in developing dermal lymphatic networks
Source: Nat Commun. 2023 Sep 21;14:5878. doi: 10.1038/s41467-023-41456-7 (PMC10514270; doi:10.1038/s41467-023-41456-7)
Supplement: Supplementary file 15 — Supplementary Software 1 [file 41467_2023_41456_MOESM15_ESM.zip › code_submission_final/GNF/GNF_fluc445.txt]

1 0.10759853867195389 0.31188052815191286 11180
2 0.4298518518518519 0.7419977889407553 11180
3 0.9671641791044776 1.2300479643510025 11180
4 1.7173134328358208 1.736465428778216 11180
5 2.6865740740740742 2.221820517319023 11180
6 3.872053872053872 2.791725416018663 11180
7 5.25093984962406 3.280152071615465 11180
8 6.872727272727273 3.7139599651301487 11180
9 8.712121212121213 4.382351491079674 11180
10 10.746296296296297 4.778470736425527 11180
11 13.006944444444445 5.158815532718462 11180
12 15.46875 5.876488266523716 11180
13 18.133333333333333 6.317348248188388 11180
14 21.00375939849624 6.6250255328211365 11180
15 24.14957264957265 7.688309739791866 11180
16 27.510416666666668 7.735867210148815 11180
17 30.945454545454545 7.673057583009286 11180
18 34.84848484848485 9.425051119935999 11180
19 38.67142857142857 9.717026924162452 11180
20 42.96153846153846 9.737638195842772 11180
21 47.21296296296296 10.43857777839804 11180
22 52.02777777777778 10.881906775089027 11180
23 56.86363636363637 11.504131489265674 11180
24 61.875 13.080878219752679 11180
25 67.0 12.408666326402688 11180
26 72.87142857142857 12.974614146281883 11180
27 78.14285714285714 14.439317073567587 11180
28 84.07936507936508 12.48783736827792 11180
29 90.44444444444444 14.712890124053434 11180
30 96.77777777777777 18.29760829004169 11180
31 102.91666666666667 17.759778214330897 11180
32 110.04166666666667 14.930335915697126 11180
33 117.0625 13.417038685318506 11180
34 123.48571428571428 16.444489182999753 11180
35 132.0 17.010920861947145 11180
36 139.4857142857143 19.82404229871457 11180
37 147.05714285714285 18.625547519688205 11180
38 154.68571428571428 20.0595847109433 11180
39 162.46666666666667 18.76829477839926 11180
40 170.86666666666667 19.189812111870427 11180
41 180.83333333333334 21.220404226959378 11180
42 189.29166666666666 22.29439235672405 11180
43 198.66666666666666 26.46171238265246 11180
44 208.70833333333334 23.073215291521226 11180
45 217.75 23.798196710395235 11180
46 226.35 21.959678959401934 11180
47 235.55 22.10763442795271 11180
48 246.2 23.258546816170607 11180
49 257.0 22.919424076533858 11180
50 268.0 25.0499500997507 11180
51 277.4 27.68104044287353 11180
52 289.6666666666667 26.4365067451978 11180
53 300.06666666666666 27.812387328111353 11180
54 312.4 30.467031361785153 11180
55 322.0 27.141603981096377 11180
56 334.6666666666667 29.465610840812754 11180
57 345.75 30.411415071756636 11180
58 361.0 28.37545888028362 11180
59 374.3333333333333 28.796218887593945 11180
60 386.3333333333333 26.253042151762568 11180
61 399.6666666666667 26.824532718307612 11180
62 411.6666666666667 26.442810407031665 11180
63 424.9166666666667 26.762717641442087 11180
64 440.1666666666667 30.04672287547438 11180
65 453.3333333333333 27.444894283312923 11180
66 468.25 29.496115563465867 11180
67 481.8333333333333 29.930010951477378 11180
68 484.6666666666667 38.482319172431495 11180
69 500.8333333333333 41.21656894448585 11180
70 515.1666666666666 43.78514461422834 11180
71 528.5 47.29605339419629 11180
72 541.0 52.080066564217574 11180
73 561.5 49.99583315970776 11180
74 579.3333333333334 48.82167096234576 11180
75 595.5 50.98610921940733 11180
76 612.0 51.364709026074834 11180
77 632.5 44.5374374356376 11180
78 650.5 39.51687403291578 11180
79 666.3333333333334 42.12547395051545 11180
80 684.1666666666666 44.663246137686365 11180
81 706.1666666666666 42.745045196945206 11180
82 723.3333333333334 43.230647564995934 11180
83 739.6666666666666 42.8044649799787 11180
84 757.1666666666666 43.14091896203521 11180
85 773.1666666666666 44.19055957504448 11180
86 794.6666666666666 38.62066228789397 11180
87 814.0 40.73491540844701 11180
88 834.8333333333334 41.16396752284967 11180
89 853.3333333333334 41.958974672357705 11180
90 871.0 42.79797502997854 11180
91 896.5 51.89653167601858 11180
92 910.75 60.4870853984551 11180
93 923.0 63.933559262722106 11180
94 941.5 66.9085196368893 11180
95 961.0 66.37770710110436 11180
96 983.5 64.5155020130821 11180
97 1001.75 62.02166960022924 11180
98 1021.0 58.63019699779287 11180
99 1043.25 56.86112468110352 11180
100 1063.0 56.18718715152058 11180
