# Supplementary material for: Self-organized and directed branching results in optimal coverage in developing dermal lymphatic networks
Source: Nat Commun. 2023 Sep 21;14:5878. doi: 10.1038/s41467-023-41456-7 (PMC10514270; doi:10.1038/s41467-023-41456-7)
Supplement: Supplementary file 15 — Supplementary Software 1 [file 41467_2023_41456_MOESM15_ESM.zip › code_submission_final/GNF/GNF_fluc280.txt]

1 0.16043956043956045 0.39412387458821996 9809
2 0.6417582417582418 0.9750813923836322 9809
3 1.443956043956044 1.627423554775847 9809
4 2.5606508875739644 2.264068437124265 9809
5 4.011520737327189 2.894831878435892 9809
6 5.775824175824176 3.597353748391154 9809
7 7.868181818181818 4.2617985636636035 9809
8 10.222672064777328 4.969442264764009 9809
9 12.971867007672634 5.698003091020555 9809
10 16.015873015873016 6.300143771330191 9809
11 19.360902255639097 6.889938557147888 9809
12 23.02262443438914 7.883451617276339 9809
13 27.046875 7.955795229540225 9809
14 31.472727272727273 9.700086620271561 9809
15 36.035714285714285 9.648397879060187 9809
16 40.82051282051282 10.148146548483313 9809
17 46.25925925925926 10.732755652475628 9809
18 51.44318181818182 13.160597142560073 9809
19 57.61363636363637 13.88625204537814 9809
20 63.91428571428571 13.406547288697475 9809
21 70.47142857142858 14.11455320741319 9809
22 77.0952380952381 15.221866357956936 9809
23 84.66666666666667 17.381343765978254 9809
24 91.41666666666667 16.781479540122664 9809
25 99.60416666666667 16.833423576490777 9809
26 108.1875 17.405286852467174 9809
27 116.02857142857142 19.95779219722851 9809
28 124.85714285714286 23.60767775490829 9809
29 133.94285714285715 22.46259475807072 9809
30 144.14285714285714 22.954791416599537 9809
31 153.03333333333333 23.381592950200996 9809
32 161.33333333333334 28.00099204591787 9809
33 171.45833333333334 27.72029816859039 9809
34 184.5 28.47074521914264 9809
35 196.20833333333334 31.03355598738601 9809
36 207.2 32.02592699673188 9809
37 218.2 32.11479409867048 9809
38 229.15 32.083134198516206 9809
39 242.1 34.25332100687465 9809
40 249.13333333333333 33.66475242082668 9809
41 262.4 32.659454986266994 9809
42 278.53333333333336 35.12049101150052 9809
43 294.5 34.9463875100131 9809
44 307.5 36.59348758089796 9809
45 324.3333333333333 36.73402903152456 9809
46 339.5 41.808093315369774 9809
47 353.1666666666667 42.96283923992402 9809
48 365.6666666666667 41.4031668139313 9809
49 380.6666666666667 42.59368758656877 9809
50 398.4166666666667 43.07253249526379 9809
51 416.3333333333333 44.3684071784818 9809
52 432.75 44.93537025551253 9809
53 441.6666666666667 38.599078860626825 9809
54 460.8333333333333 42.95119969867612 9809
55 475.3333333333333 46.35970472535629 9809
56 487.3333333333333 50.598638541192216 9809
57 507.1666666666667 52.29218127236826 9809
58 526.6666666666666 50.456802206331794 9809
59 544.3333333333334 54.92924742086152 9809
60 566.5 54.14409786240171 9809
61 584.5 57.48840462794794 9809
62 603.6666666666666 64.26939828219615 9809
63 626.6666666666666 72.80491436404246 9809
64 645.3333333333334 79.22050800701098 9809
65 665.6666666666666 83.9318506620434 9809
66 685.8333333333334 87.62499009351664 9809
67 712.3333333333334 82.53012917851409 9809
68 738.0 88.3666603797307 9809
69 762.0 91.78235124467012 9809
70 784.8333333333334 89.13550857480362 9809
71 834.25 78.66503352824557 9809
72 848.75 80.13231245883273 9809
73 869.75 78.649141762641 9809
74 892.5 69.16104394816492 9809
75 917.25 61.340749098784244 9809
76 941.75 60.631571808753236 9809
77 968.75 61.40999511480196 9809
78 995.75 67.2769462743368 9809
