# Supplementary material for: Self-organized and directed branching results in optimal coverage in developing dermal lymphatic networks
Source: Nat Commun. 2023 Sep 21;14:5878. doi: 10.1038/s41467-023-41456-7 (PMC10514270; doi:10.1038/s41467-023-41456-7)
Supplement: Supplementary file 15 — Supplementary Software 1 [file 41467_2023_41456_MOESM15_ESM.zip › code_submission_final/GNF/GNF_fluc45.txt]

1 0.03927068723702665 0.26155061606681584 745
2 0.1570827489481066 0.7361690877993946 745
3 0.359349593495935 1.3480390695632243 745
4 0.6283309957924264 2.1186766205723155 745
5 1.0046296296296295 3.160809913182078 745
6 1.4466666666666668 4.247409668125837 745
7 1.9638009049773755 5.095340079964946 745
8 2.6303030303030304 6.6771652871416345 745
9 3.3384615384615386 8.552600905486065 745
10 4.018518518518518 9.413329282224412 745
11 4.954545454545454 11.162955264979521 745
12 6.2 14.13263699991721 745
13 6.888888888888889 14.559250712351739 745
14 8.916666666666666 17.010821718998653 745
15 9.041666666666666 18.325708641747593 745
16 12.228571428571428 21.600377925643162 745
17 12.4 23.440136518373762 745
18 13.966666666666667 26.949933003421158 745
19 17.958333333333332 30.186198787230918 745
20 18.083333333333332 30.846281065236308 745
21 20.3 36.15121021487386 745
22 21.2 37.93889824441399 745
23 21.65 38.60346487039732 745
24 28.933333333333334 42.968929343060076 745
25 31.583333333333332 47.53675478569773 745
26 33.583333333333336 49.65289238526011 745
27 34.916666666666664 51.43516685001506 745
28 35.666666666666664 52.5711158548325 745
29 36.166666666666664 52.5893419704876 745
30 36.166666666666664 51.35632601951022 745
31 56.0 56.30053285715864 745
32 60.0 61.133733186624006 745
33 61.666666666666664 63.15237305297579 745
34 66.33333333333333 69.70573067466468 745
35 67.66666666666667 71.11180555216474 745
36 69.83333333333333 73.96038729542246 745
37 71.0 75.08883627632893 745
38 71.83333333333333 74.62443001829598 745
39 72.33333333333333 73.51568237835758 745
40 72.33333333333333 73.11786527396859 745
41 73.66666666666667 74.61605427490491 745
42 69.25 69.81180057841225 745
43 70.0 70.69653456853455 745
44 75.0 76.89603370785778 745
45 78.0 80.65048046974054 745
46 81.5 84.97205422961127 745
