# Supplementary material for: Self-organized and directed branching results in optimal coverage in developing dermal lymphatic networks
Source: Nat Commun. 2023 Sep 21;14:5878. doi: 10.1038/s41467-023-41456-7 (PMC10514270; doi:10.1038/s41467-023-41456-7)
Supplement: Supplementary file 15 — Supplementary Software 1 [file 41467_2023_41456_MOESM15_ESM.zip › code_submission_final/GNF/GNF_fluc290.txt]

1 0.15719271264639773 0.3862936484171372 9952
2 0.6287708505855909 0.9585693459287828 9952
3 1.4119718309859155 1.5956664333397135 9952
4 2.5079825834542815 2.2744259059020338 9952
5 3.9093701996927805 2.8786658567594046 9952
6 5.637362637362638 3.6192904517306412 9952
7 7.656060606060606 4.154757360376129 9952
8 10.022267206477732 4.906979879715907 9952
9 12.677749360613811 5.484084486804296 9952
10 15.60952380952381 5.956714612904654 9952
11 18.92105263157895 6.572711330213178 9952
12 22.524886877828056 7.322905588232843 9952
13 26.489583333333332 7.2629120532370175 9952
14 30.624242424242425 8.971572285534116 9952
15 35.121428571428574 9.331565369481048 9952
16 40.17948717948718 9.94481816244137 9952
17 45.157407407407405 10.370151287368381 9952
18 50.69318181818182 11.95670024651969 9952
19 56.51136363636363 13.445170067369762 9952
20 62.642857142857146 12.97253771217789 9952
21 68.78571428571429 11.973653049380491 9952
22 75.36507936507937 13.591899533553399 9952
23 82.81481481481481 15.141400290048612 9952
24 90.33333333333333 16.75103645217878 9952
25 97.27083333333333 15.597461843909805 9952
26 105.95833333333333 16.06751164790477 9952
27 113.37142857142857 19.143198291203237 9952
28 122.88571428571429 20.86661233176295 9952
29 131.68571428571428 21.355188634911492 9952
30 140.4857142857143 22.11963759528937 9952
31 150.36666666666667 20.10718500658133 9952
32 159.04166666666666 24.054589247976963 9952
33 168.79166666666666 26.705148015982903 9952
34 179.75 26.592997198510737 9952
35 192.08333333333334 28.33124992340123 9952
36 203.95 30.629193590429377 9952
37 214.05 29.766550018435122 9952
38 225.35 30.63376405210434 9952
39 237.5 31.198557658968788 9952
40 243.33333333333334 33.95421754199158 9952
41 258.0 29.186754986922864 9952
42 270.93333333333334 28.306575600418753 9952
43 288.6666666666667 27.090383697705146 9952
44 302.1666666666667 32.707882162493426 9952
45 314.9166666666667 34.72141110163711 9952
46 332.9166666666667 35.172096737170634 9952
47 347.5833333333333 37.996619001636915 9952
48 361.3333333333333 37.665929196320405 9952
49 373.8333333333333 36.587414350960756 9952
50 389.0833333333333 38.03388474622187 9952
51 406.4166666666667 36.58200453167589 9952
52 423.8333333333333 39.7677284015849 9952
53 420.875 34.05303767654216 9952
54 451.8333333333333 32.29249998924759 9952
55 469.6666666666667 35.19785346990479 9952
56 484.5 39.60113634733226 9952
57 496.1666666666667 43.90678256893297 9952
58 515.8333333333334 47.41102778421446 9952
59 535.1666666666666 47.23846126010269 9952
60 552.0 51.65913923660233 9952
61 574.6666666666666 49.39185717864388 9952
62 593.0 49.27473997901968 9952
63 612.8333333333334 54.10920028567744 9952
64 636.1666666666666 62.26667558886446 9952
65 654.5 68.40260716278779 9952
66 675.1666666666666 74.8363028364057 9952
67 693.8333333333334 81.35399327766415 9952
68 719.0 74.74623736349542 9952
69 745.3333333333334 79.947204801391 9952
70 768.3333333333334 82.96518680881893 9952
71 790.3333333333334 82.53618734968452 9952
72 843.5 64.16580085995966 9952
73 858.25 67.99402547283107 9952
74 875.75 66.09604753689891 9952
75 897.75 58.64032315736331 9952
76 924.0 49.994999749974994 9952
77 946.75 45.42232380669223 9952
78 975.5 46.9547654663507 9952
79 999.0 52.340233090806926 9952
