# Supplementary material for: Self-organized and directed branching results in optimal coverage in developing dermal lymphatic networks
Source: Nat Commun. 2023 Sep 21;14:5878. doi: 10.1038/s41467-023-41456-7 (PMC10514270; doi:10.1038/s41467-023-41456-7)
Supplement: Supplementary file 15 — Supplementary Software 1 [file 41467_2023_41456_MOESM15_ESM.zip › code_submission_final/GNF/GNF_fluc55.txt]

1 0.05909242021276596 0.31698710578692735 1169
2 0.23636968085106383 0.8707994074510167 1169
3 0.5345622119815668 1.6325097535978645 1169
4 0.9660326086956522 2.502756853652012 1169
5 1.5333333333333334 3.6527006751473916 1169
6 2.2095238095238097 4.849536527870193 1169
7 2.9743589743589745 6.272258196190916 1169
8 4.0397727272727275 7.946097380771916 1169
9 4.9714285714285715 10.044858569112332 1169
10 6.018518518518518 11.90858815642251 1169
11 7.5 13.462067921655748 1169
12 9.285714285714286 16.120211676333405 1169
13 10.142857142857142 18.777610057080786 1169
14 12.88888888888889 21.11491193855279 1169
15 13.541666666666666 23.188501400957783 1169
16 17.775 25.949458086827185 1169
17 18.4 28.822808428643565 1169
18 19.885714285714286 31.82251801886873 1169
19 26.375 37.042557169648354 1169
20 27.083333333333332 39.13748913197621 1169
21 29.0 43.93745554763043 1169
22 31.25 46.938124163626306 1169
23 31.75 48.156905008523964 1169
24 43.333333333333336 55.49734728395184 1169
25 46.0 62.14284619594868 1169
26 50.0 70.89781378857884 1169
27 51.166666666666664 72.23091827988591 1169
28 52.5 75.51545095762411 1169
29 53.083333333333336 76.55875557737049 1169
30 54.166666666666664 77.52186071611601 1169
31 57.083333333333336 80.84291180362622 1169
32 88.875 89.02869972654885 1169
33 93.66666666666667 95.33391608213498 1169
34 96.16666666666667 98.61949886080113 1169
35 101.0 105.05871374299865 1169
36 102.33333333333333 106.47795807375138 1169
37 104.5 108.95220664737973 1169
38 105.5 109.22720967475702 1169
39 106.5 109.54717400888684 1169
40 108.33333333333333 109.21334879745953 1169
41 113.33333333333333 114.59445400580645 1169
42 116.0 117.70726400694224 1169
43 110.0 110.65486884904794 1169
44 111.75 112.43303562565586 1169
45 116.75 117.03284795304265 1169
46 122.0 122.05121875671705 1169
47 127.5 127.51764583774279 1169
