# Supplementary material for: Self-organized and directed branching results in optimal coverage in developing dermal lymphatic networks
Source: Nat Commun. 2023 Sep 21;14:5878. doi: 10.1038/s41467-023-41456-7 (PMC10514270; doi:10.1038/s41467-023-41456-7)
Supplement: Supplementary file 15 — Supplementary Software 1 [file 41467_2023_41456_MOESM15_ESM.zip › code_submission_final/GNF/GNF_fluc455.txt]

1 0.10532915360501567 0.30883873263081174 11256
2 0.42111729421117294 0.7309602736351756 11256
3 0.9462030506806626 1.2183573855057335 11256
4 1.6826470588235294 1.7218813391232177 11256
5 2.6359090909090908 2.23701944375448 11256
6 3.7784511784511783 2.7224110968544504 11256
7 5.150309460654288 3.242681672813611 11256
8 6.7305882352941175 3.810095676717837 11256
9 8.501515151515152 4.22492576317217 11256
10 10.518518518518519 4.883231856134641 11256
11 12.733333333333333 5.185021161426872 11256
12 15.09375 5.606891622349475 11256
13 17.755555555555556 6.463616801116498 11256
14 20.6203007518797 6.697730054240251 11256
15 23.636752136752136 7.236577297994257 11256
16 26.818627450980394 7.837907263611378 11256
17 30.335227272727273 8.036571800959878 11256
18 34.00606060606061 9.326077462942914 11256
19 37.864285714285714 10.285364577388398 11256
20 42.146153846153844 10.40718061167499 11256
21 46.21367521367522 10.171040723484857 11256
22 50.81481481481482 11.267906036490892 11256
23 55.75 11.975590704732387 11256
24 60.375 12.251449357673417 11256
25 65.89772727272727 12.55265253816107 11256
26 71.5 12.983230942807946 11256
27 76.38571428571429 13.91432238188187 11256
28 82.26984126984127 12.970303504185159 11256
29 88.52380952380952 14.775416243546848 11256
30 94.96296296296296 17.699092844469366 11256
31 101.0625 19.102144567648242 11256
32 107.39583333333333 15.304873384172625 11256
33 114.33333333333333 15.230634334203621 11256
34 121.175 15.014805193541475 11256
35 128.8 17.08767308408525 11256
36 136.94285714285715 18.955501059274674 11256
37 144.28571428571428 18.370117704843263 11256
38 151.45714285714286 20.0475760660098 11256
39 159.8 19.141279252666774 11256
40 167.53333333333333 18.543162860981642 11256
41 177.29166666666666 21.818339317087258 11256
42 185.70833333333334 21.427161825330224 11256
43 193.83333333333334 24.536820404354664 11256
44 203.875 27.462569223095887 11256
45 213.66666666666666 23.021125563756048 11256
46 221.65 23.67968538642353 11256
47 231.05 22.533253204985737 11256
48 240.25 22.724161150634362 11256
49 251.4 23.979991659714983 11256
50 262.8 22.907640646736187 11256
51 272.2 29.67647777842467 11256
52 283.93333333333334 30.259911140355687 11256
53 294.3333333333333 28.405789707186262 11256
54 305.1333333333333 32.1037207950868 11256
55 318.2 32.137620737488746 11256
56 326.5 27.140068779082586 11256
57 338.4166666666667 28.464768672089285 11256
58 350.4166666666667 27.51502115007163 11256
59 366.9166666666667 26.91795662543665 11256
60 379.3333333333333 26.04269997949948 11256
61 391.25 25.24917490401089 11256
62 404.25 26.842519131656278 11256
63 415.75 27.175739793671365 11256
64 429.5833333333333 28.37093093682726 11256
65 444.75 31.0647844565729 11256
66 457.3333333333333 29.465610840812758 11256
67 472.0833333333333 30.280517205328945 11256
68 478.125 32.830768723866335 11256
69 486.3333333333333 40.036094825655624 11256
70 503.3333333333333 41.62798204199777 11256
71 516.1666666666666 44.16792451039052 11256
72 529.3333333333334 47.74818204799937 11256
73 542.1666666666666 52.68275070857844 11256
74 563.3333333333334 50.83196719475736 11256
75 581.3333333333334 47.450559064731316 11256
76 598.3333333333334 48.62669591444144 11256
77 614.5 47.99565952597519 11256
78 636.1666666666666 39.82217416911784 11256
79 655.0 34.341422995172074 11256
80 670.1666666666666 38.92478502045822 11256
81 687.6666666666666 40.43788103031886 11256
82 709.1666666666666 41.666999998666675 11256
83 727.1666666666666 40.05170269650079 11256
84 742.8333333333334 39.270076252649275 11256
85 760.0 37.88579329159327 11256
86 775.3333333333334 39.122315314351674 11256
87 796.6666666666666 36.55437350334734 11256
88 815.5 39.894652941632835 11256
89 836.5 37.6773583645846 11256
90 854.6666666666666 39.693268390944525 11256
91 872.1666666666666 40.838775147591726 11256
92 895.5 50.127337850717744 11256
93 909.25 56.88310381826927 11256
94 920.75 62.81470767264622 11256
95 936.5 65.9147176281595 11256
96 956.0 64.23783931609157 11256
97 978.0 64.40496875241847 11256
98 998.0 61.200490194115275 11256
99 1015.25 60.36296463892409 11256
100 1039.0 54.566473223033206 11256
101 1056.5 54.02082931610732 11256
