# Supplementary material for: Self-organized and directed branching results in optimal coverage in developing dermal lymphatic networks
Source: Nat Commun. 2023 Sep 21;14:5878. doi: 10.1038/s41467-023-41456-7 (PMC10514270; doi:10.1038/s41467-023-41456-7)
Supplement: Supplementary file 15 — Supplementary Software 1 [file 41467_2023_41456_MOESM15_ESM.zip › code_submission_final/GNF/GNF_fluc125.txt]

1 0.13725490196078433 0.4349307544790229 4336
2 0.5484764542936288 1.130335908918033 4336
3 1.2352941176470589 2.0320834629484223 4336
4 2.2330827067669174 3.079491262655001 4336
5 3.537878787878788 4.368976898179107 4336
6 4.91578947368421 5.7128906092777 4336
7 6.830357142857143 7.65151135808639 4336
8 8.93233082706767 9.466359502808766 4336
9 11.735294117647058 11.46343416924922 4336
10 14.151515151515152 13.595278173447076 4336
11 17.00769230769231 16.418327542412502 4336
12 20.61111111111111 19.00917582201023 4336
13 25.125 22.058709112894 4336
14 27.15 25.85638219086342 4336
15 33.357142857142854 27.710253756782986 4336
16 35.333333333333336 31.629803104737228 4336
17 44.333333333333336 34.97618237219913 4336
18 46.375 40.25265260410383 4336
19 49.5 44.35510117224399 4336
20 62.05714285714286 45.87868652818016 4336
21 65.57142857142857 52.09841550334505 4336
22 68.93333333333334 58.32148451090348 4336
23 89.41666666666667 58.53910136728176 4336
24 92.75 63.17584585899899 4336
25 97.29166666666667 68.74074432645864 4336
26 101.6 78.73906273254717 4336
27 105.1 85.46981923462808 4336
28 108.6 91.94095931629165 4336
29 149.93333333333334 84.92621634231813 4336
30 155.66666666666666 92.94131959945958 4336
31 161.58333333333334 103.60538783716264 4336
32 166.83333333333334 109.00445964373301 4336
33 172.33333333333334 117.06716970279166 4336
34 175.91666666666666 123.05111291202893 4336
35 181.0 131.23071286859644 4336
36 185.5 137.1042790482242 4336
37 192.41666666666666 143.0550350583843 4336
38 198.0 148.9244775045392 4336
39 308.0 85.53751613570894 4336
40 315.3333333333333 95.20620894785289 4336
41 320.3333333333333 107.64396045399957 4336
42 329.3333333333333 125.14746856764178 4336
43 335.3333333333333 135.1316230774853 4336
44 344.6666666666667 150.78866741974417 4336
45 350.3333333333333 167.01064503664296 4336
46 357.6666666666667 176.9912113323396 4336
47 363.0 187.0080212183424 4336
48 371.0 201.1433982676704 4336
49 382.5 221.70832941802917 4336
50 389.1666666666667 235.80035105053503 4336
51 399.0 252.8016350158097 4336
52 402.0 300.312337408905 4336
53 407.0 314.2093251321482 4336
54 418.5 336.6856842813487 4336
55 429.25 357.8773358289122 4336
56 439.5 372.22137230417064 4336
57 449.0 381.6359521848014 4336
