# Supplementary material for: Self-organized and directed branching results in optimal coverage in developing dermal lymphatic networks
Source: Nat Commun. 2023 Sep 21;14:5878. doi: 10.1038/s41467-023-41456-7 (PMC10514270; doi:10.1038/s41467-023-41456-7)
Supplement: Supplementary file 15 — Supplementary Software 1 [file 41467_2023_41456_MOESM15_ESM.zip › code_submission_final/GNF/GNF_fluc130.txt]

1 0.1402524544179523 0.43334821980117155 4509
2 0.5645933014354066 1.1402990936687405 4509
3 1.2678018575851393 2.0215570478688347 4509
4 2.287593984962406 3.0699850971634643 4509
5 3.506311360448808 4.248623504319452 4509
6 5.056842105263158 5.726662528201861 4509
7 7.0397727272727275 7.489660141772561 4509
8 9.150375939849624 9.27604744757411 4509
9 12.044117647058824 11.239505549879278 4509
10 14.557575757575757 13.346365531893968 4509
11 17.7 16.084020463979602 4509
12 21.166666666666668 18.52900628943911 4509
13 25.772727272727273 21.382196966341844 4509
14 28.15909090909091 25.413349374812455 4509
15 34.31428571428572 26.889479013782573 4509
16 36.285714285714285 30.960511752583475 4509
17 45.5 33.764297383149824 4509
18 47.625 38.774253162805515 4509
19 50.708333333333336 43.939806522357614 4509
20 63.91428571428571 44.82624959843533 4509
21 66.82857142857142 50.81927964536165 4509
22 70.8 55.270658710437985 4509
23 73.5 61.44469057615963 4509
24 95.25 60.69544875853543 4509
25 100.08333333333333 65.80584869312318 4509
26 104.55 74.24989898983029 4509
27 108.25 82.54930344951434 4509
28 111.85 89.70578297969423 4509
29 153.33333333333334 79.34537723704445 4509
30 160.13333333333333 88.40653570610917 4509
31 166.66666666666666 98.3752453053556 4509
32 172.33333333333334 106.90208396264104 4509
33 177.41666666666666 114.5203463242328 4509
34 181.66666666666666 121.63287201885663 4509
35 186.41666666666666 128.29228239540453 4509
36 190.5 135.5055349423041 4509
37 197.0 141.59331434310968 4509
38 202.83333333333334 147.34191151498237 4509
39 315.5 68.46836252362596 4509
40 325.1666666666667 79.00509828837349 4509
41 331.0 89.15342580817259 4509
42 338.5 105.23267870137425 4509
43 346.6666666666667 117.87375544294082 4509
44 354.8333333333333 128.41782932633961 4509
45 360.8333333333333 144.11270666468735 4509
46 367.5 155.79339951786574 4509
47 375.5 167.48706417710792 4509
48 381.0 180.96132183425274 4509
49 389.8333333333333 198.65415229041204 4509
50 400.3333333333333 217.5106638509682 4509
51 409.5 233.70405074224396 4509
52 417.25 280.12709169232454 4509
53 421.5 299.65772140894353 4509
54 430.5 317.64012655834273 4509
55 441.5 344.4056474566002 4509
56 450.0 359.556671471967 4509
57 459.25 377.3018519700109 4509
