# Supplementary material for: Self-organized and directed branching results in optimal coverage in developing dermal lymphatic networks
Source: Nat Commun. 2023 Sep 21;14:5878. doi: 10.1038/s41467-023-41456-7 (PMC10514270; doi:10.1038/s41467-023-41456-7)
Supplement: Supplementary file 15 — Supplementary Software 1 [file 41467_2023_41456_MOESM15_ESM.zip › code_submission_final/GNF/GNF_fluc440.txt]

1 0.10877809119949189 0.3139893713856952 11145
2 0.43472033770541235 0.7449497190129826 11145
3 0.9765066394279878 1.2430780711404157 11145
4 1.740176667681998 1.770005162482754 11145
5 2.7160135462022255 2.2900787208020095 11145
6 3.9056473829201104 2.781044863231901 11145
7 5.3242481203007515 3.2722825491227754 11145
8 6.936868686868687 3.696647989259222 11145
9 8.802507836990596 4.285485452114313 11145
10 10.874493927125506 4.755184390751212 11145
11 13.127314814814815 5.232996646367313 11145
12 15.607954545454545 6.041969155057081 11145
13 18.376666666666665 6.256313255868466 11145
14 21.296992481203006 6.74161623433663 11145
15 24.46153846153846 7.4999013800222185 11145
16 27.8125 7.763848514106905 11145
17 31.363636363636363 7.5951267542565155 11145
18 35.175324675324674 9.192835378553415 11145
19 39.2 9.600744018787593 11145
20 43.64102564102564 9.646275166564871 11145
21 47.861111111111114 10.790477912504475 11145
22 52.50925925925926 10.670568184367179 11145
23 57.29545454545455 11.783230660281092 11145
24 62.43181818181818 13.324443920296412 11145
25 68.21428571428571 12.51501139448469 11145
26 73.61428571428571 12.829979241874824 11145
27 78.88888888888889 13.794536658495458 11145
28 85.22222222222223 13.079056861833031 11145
29 91.75925925925925 15.460745017247396 11145
30 97.70833333333333 17.95359566276968 11145
31 103.9375 16.409354864934006 11145
32 111.25 15.20485119953497 11145
33 118.14583333333333 12.966285743119432 11145
34 124.94285714285714 16.9738334034526 11145
35 133.54285714285714 17.530940578047158 11145
36 141.2 19.374209661299737 11145
37 148.42857142857142 19.13603289874996 11145
38 156.8 19.774153404308937 11145
39 164.4 18.394926836857312 11145
40 173.16666666666666 19.949241144019044 11145
41 182.70833333333334 20.915463112783858 11145
42 191.20833333333334 23.706502565517525 11145
43 201.33333333333334 26.664062372831005 11145
44 210.91666666666666 22.97265886996008 11145
45 219.5 24.152639607297584 11145
46 228.2 22.166641603995853 11145
47 238.0 22.235107375499673 11145
48 248.75 23.2505376281926 11145
49 260.6 22.11650967037973 11145
50 269.6 28.134913067811908 11145
51 281.4 27.714737355181025 11145
52 292.4 26.014867544028228 11145
53 303.6666666666667 28.35175871479973 11145
54 313.9166666666667 28.642795293445474 11145
55 326.75 28.104344266797376 11145
56 337.8333333333333 31.751202951839307 11145
57 350.5 30.27512730498971 11145
58 366.0 30.202097057434052 11145
59 378.8333333333333 28.538959725649118 11145
60 390.8333333333333 27.094997488261352 11145
61 403.9166666666667 26.69724808956076 11145
62 415.75 27.07743525520835 11145
63 430.75 29.57229841140748 11145
64 445.0 28.685071611089512 11145
65 459.4166666666667 27.109218399323545 11145
66 472.5833333333333 29.030037126320654 11145
67 477.5 29.415132160165456 11145
68 491.5 41.031491970599035 11145
69 507.6666666666667 42.421168719821424 11145
70 521.0 43.003875794320365 11145
71 533.5 50.55937104039171 11145
72 549.1666666666666 52.45765488044195 11145
73 569.6666666666666 50.61839806060858 11145
74 586.6666666666666 51.360382483864825 11145
75 602.3333333333334 53.844426101707334 11145
76 620.1666666666666 52.69856628874156 11145
77 640.0 43.75309512861157 11145
78 656.3333333333334 41.07986800801039 11145
79 674.6666666666666 44.296977574347245 11145
80 692.6666666666666 46.721396478368334 11145
81 714.6666666666666 44.22543260262005 11145
82 730.8333333333334 43.18725377804068 11145
83 748.5 44.22951503238533 11145
84 764.8333333333334 45.97976608127633 11145
85 784.5 42.16930163045151 11145
86 805.3333333333334 41.75191279716682 11145
87 825.8333333333334 41.66299983865247 11145
88 843.6666666666666 42.12943019895817 11145
89 860.8333333333334 42.8385210866212 11145
90 891.0 48.877397639399746 11145
91 905.5 56.32273075766125 11145
92 917.0 64.07807737440318 11145
93 933.5 64.5155020130821 11145
94 953.25 65.12440018917641 11145
95 975.0 66.77948786865619 11145
96 995.0 62.65780079128216 11145
97 1013.0 61.4288205975013 11145
98 1037.5 55.69784555977008 11145
99 1055.5 54.96589851899085 11145
