# Supplementary material for: Self-organized and directed branching results in optimal coverage in developing dermal lymphatic networks
Source: Nat Commun. 2023 Sep 21;14:5878. doi: 10.1038/s41467-023-41456-7 (PMC10514270; doi:10.1038/s41467-023-41456-7)
Supplement: Supplementary file 15 — Supplementary Software 1 [file 41467_2023_41456_MOESM15_ESM.zip › code_submission_final/GNF/GNF_fluc285.txt]

1 0.15878500180266794 0.3895114662676609 9883
2 0.6352201257861635 0.9662810505347228 9883
3 1.4244505494505495 1.6021297553722469 9883
4 2.540880503144654 2.265119665903579 9883
5 3.956989247311828 2.8898880058785 9883
6 5.697802197802198 3.593323418736973 9883
7 7.753030303030303 4.151075789624055 9883
8 10.107287449392713 4.894703773542701 9883
9 12.787723785166241 5.617696981083575 9883
10 15.815873015873017 6.062458151692091 9883
11 19.154135338345863 6.708954977039209 9883
12 22.751131221719458 7.366093353978278 9883
13 26.734375 7.759890572212235 9883
14 31.01212121212121 9.257912506894176 9883
15 35.58571428571429 9.225729327953049 9883
16 40.47863247863248 9.945662878647019 9883
17 45.5462962962963 10.473409239468957 9883
18 51.125 12.203587866614548 9883
19 57.06818181818182 13.63967762760997 9883
20 63.142857142857146 12.731609385738334 9883
21 69.52857142857142 12.802590617941831 9883
22 76.3015873015873 14.018847767151513 9883
23 83.75925925925925 16.355919967089033 9883
24 90.85416666666667 16.088284535821572 9883
25 98.39583333333333 16.215655479779066 9883
26 106.9375 16.60874048254914 9883
27 114.65714285714286 20.17203560397818 9883
28 123.82857142857142 21.547934225529715 9883
29 132.74285714285713 21.37200152020376 9883
30 142.34285714285716 21.67413581357527 9883
31 151.7 20.84890085032462 9883
32 160.25 25.487333455398325 9883
33 169.875 26.71970636689957 9883
34 182.04166666666666 26.480305837022016 9883
35 193.79166666666666 29.127563072724705 9883
36 205.5 30.67327827278982 9883
37 215.65 30.712009051835082 9883
38 227.05 31.596637479326816 9883
39 239.3 33.176949829663364 9883
40 245.46666666666667 34.02326001755597 9883
41 259.73333333333335 29.907561288447145 9883
42 273.93333333333334 29.422138301323752 9883
43 290.75 30.86293623966024 9883
44 304.9166666666667 33.38277583159049 9883
45 319.4166666666667 34.86272683285434 9883
46 336.4166666666667 39.0031159723881 9883
47 349.4166666666667 39.265036044241135 9883
48 363.4166666666667 39.12471157153182 9883
49 377.0833333333333 37.61528575223406 9883
50 393.5833333333333 43.03188417389547 9883
51 409.9166666666667 36.67755520145196 9883
52 427.75 42.24161652525465 9883
53 424.875 39.20917462788525 9883
54 455.6666666666667 36.09093453425051 9883
55 471.1666666666667 41.51873740319611 9883
56 484.8333333333333 46.47370821825557 9883
57 501.0 48.95235779136009 9883
58 521.0 48.778410524875994 9883
59 538.3333333333334 51.34090853197759 9883
60 558.3333333333334 54.325152758388285 9883
61 580.6666666666666 51.59026609308732 9883
62 598.3333333333334 55.93945139364724 9883
63 618.5 64.01497220702878 9883
64 641.0 71.5565044795603 9883
65 659.5 76.99296504659803 9883
66 679.5 81.46727359293833 9883
67 702.6666666666666 79.73010026890026 9883
68 728.1666666666666 80.3625465555248 9883
69 753.8333333333334 85.77182261999307 9883
70 775.1666666666666 85.54806965807131 9883
71 828.75 70.88503015446915 9883
72 846.25 73.26450368357108 9883
73 861.25 74.3114224059801 9883
74 883.5 69.24413332550274 9883
75 908.5 60.76388730158728 9883
76 932.5 54.99772722576816 9883
77 959.25 55.22850260508608 9883
78 982.75 57.56898036269185 9883
