# Supplementary material for: Self-organized and directed branching results in optimal coverage in developing dermal lymphatic networks
Source: Nat Commun. 2023 Sep 21;14:5878. doi: 10.1038/s41467-023-41456-7 (PMC10514270; doi:10.1038/s41467-023-41456-7)
Supplement: Supplementary file 15 — Supplementary Software 1 [file 41467_2023_41456_MOESM15_ESM.zip › code_submission_final/GNF/GNF_fluc40.txt]

1 0.03269581056466302 0.2390140273770905 584
2 0.1307832422586521 0.665586232701527 584
3 0.2975 1.2763203947285036 584
4 0.5409090909090909 2.024806558117616 584
5 0.8263888888888888 2.898746203528193 584
6 1.19 3.9226564128576973 584
7 1.75 4.969638208317446 584
8 2.1636363636363636 6.412384711318448 584
9 2.746153846153846 7.842989558012997 584
10 3.3055555555555554 8.898042162239248 584
11 4.068181818181818 10.231186119970994 584
12 5.1 12.530135103592693 584
13 6.611111111111111 13.824852375699226 584
14 7.4375 15.034552218694998 584
15 7.4375 16.91018708008085 584
16 10.2 19.684366530683334 584
17 10.2 21.121147154992734 584
18 11.7 24.565762081943767 584
19 14.875 27.097528331319566 584
20 14.875 28.222792945891563 584
21 17.2 33.049357028541415 584
22 17.75 33.36296599524689 584
23 23.8 35.6149781225072 584
24 23.8 36.14268021789935 584
25 27.0 41.966256286052804 584
26 28.333333333333332 42.86866247297929 584
27 29.25 43.661815888332754 584
28 29.75 44.51053246142985 584
29 29.75 43.43217893068073 584
30 29.75 42.30469832063574 584
31 45.333333333333336 45.44471610894079 584
32 48.5 49.145193050795925 584
33 52.333333333333336 54.137684554189136 584
34 55.0 57.57893133198404 584
35 57.333333333333336 60.612613282128734 584
36 58.5 61.99395131785036 584
37 59.5 62.964937332878634 584
38 59.5 61.897092015699734 584
39 59.5 60.79679267856159 584
40 59.5 60.70900537262436 584
41 56.25 57.59503016754137 584
42 56.25 57.59503016754137 584
43 58.0 59.87069399965228 584
44 60.25 62.890281443160994 584
45 64.0 68.12121549121096 584
