# Supplementary material for: Self-organized and directed branching results in optimal coverage in developing dermal lymphatic networks
Source: Nat Commun. 2023 Sep 21;14:5878. doi: 10.1038/s41467-023-41456-7 (PMC10514270; doi:10.1038/s41467-023-41456-7)
Supplement: Supplementary file 15 — Supplementary Software 1 [file 41467_2023_41456_MOESM15_ESM.zip › code_submission_final/GNF/GNF_fluc0.txt]

1 0.0006944444444444445 0.037261328959167055 10
2 0.002777777777777778 0.07448382043218192 10
3 0.00641025641025641 0.1130461031317226 10
4 0.011111111111111112 0.14865653511399873 10
5 0.017857142857142856 0.18813667415808444 10
6 0.02564102564102564 0.22499908685620995 10
7 0.03636363636363636 0.26721706284907326 10
8 0.046153846153846156 0.30029571224527957 10
9 0.0625 0.34798527267687634 10
10 0.075 0.37996710383926685 10
11 0.09523809523809523 0.4259177099999596 10
12 0.1111111111111111 0.4581228472908504 10
13 0.125 0.4841229182759271 10
14 0.17142857142857143 0.5598833697790123 10
15 0.17142857142857143 0.5598833697790123 10
16 0.2 0.5999999999999994 10
17 0.25 0.6614378277661477 10
18 0.25 0.6614378277661477 10
19 0.3 0.7141428428542849 10
20 0.3 0.7141428428542849 10
21 0.4 0.8000000000000002 10
22 0.5 0.8660254037844386 10
23 0.5 0.8660254037844386 10
24 0.5 0.8660254037844386 10
25 0.5 0.8660254037844386 10
26 0.5 0.8660254037844386 10
27 0.75 0.9682458365518543 10
28 0.6666666666666666 0.9428090415820635 10
29 0.6666666666666666 0.9428090415820635 10
30 1.0 1.0 10
31 1.0 1.0 10
32 1.0 1.0 10
33 1.0 1.0 10
34 1.0 1.0 10
35 1.0 1.0 10
36 1.0 1.0 10
37 1.0 1.0 10
38 1.0 1.0 10
39 1.0 1.0 10
40 1.0 1.0 10
