# Supplementary material for: Self-organized and directed branching results in optimal coverage in developing dermal lymphatic networks
Source: Nat Commun. 2023 Sep 21;14:5878. doi: 10.1038/s41467-023-41456-7 (PMC10514270; doi:10.1038/s41467-023-41456-7)
Supplement: Supplementary file 15 — Supplementary Software 1 [file 41467_2023_41456_MOESM15_ESM.zip › code_submission_final/GNF/GNF_fluc95.txt]

1 0.10576794097920858 0.4007206751533691 2943
2 0.4271397616468039 1.0831368458497566 2943
3 0.9507598784194529 1.950919282985552 2943
4 1.6934065934065934 3.0751503920268113 2943
5 2.620748299319728 4.323332298255231 2943
6 3.887468030690537 5.805687438418456 2943
7 5.136666666666667 7.722995245081757 2943
8 6.782805429864253 9.386997520309984 2943
9 8.981818181818182 11.981031840661393 2943
10 11.007142857142858 14.191293320992616 2943
11 13.425925925925926 17.355329901632903 2943
12 16.477272727272727 20.209683363499106 2943
13 17.85 22.607576163755358 2943
14 22.014285714285716 25.804480705679683 2943
15 23.523809523809526 29.337043673814065 2943
16 29.583333333333332 34.42130719320358 2943
17 31.229166666666668 37.96722247727491 2943
18 40.114285714285714 42.20681829046204 2943
19 41.68571428571428 45.677610288112184 2943
20 44.02857142857143 49.569279492320206 2943
21 46.8 55.598800946303406 2943
22 60.416666666666664 60.96646391437036 2943
23 63.333333333333336 64.65012675075656 2943
24 67.1 71.97839953763908 2943
25 69.75 76.60605393831483 2943
26 71.4 80.62344572145253 2943
27 98.8 85.4729586867488 2943
28 102.73333333333333 92.28395791733735 2943
29 108.5 105.56238282014415 2943
30 111.83333333333333 110.35460520018584 2943
31 115.5 117.66229925794696 2943
32 118.33333333333333 125.45937810923327 2943
33 120.83333333333333 132.4932912347724 2943
34 124.91666666666667 139.65043163397513 2943
35 128.41666666666666 145.69228893649642 2943
36 203.5 155.71849601123176 2943
37 208.83333333333334 166.70074651569166 2943
38 212.0 175.82756704605035 2943
39 218.33333333333334 189.01293312598713 2943
40 223.66666666666666 193.70137382636764 2943
41 229.33333333333334 201.1083179670984 2943
42 234.0 207.00724624998034 2943
43 237.16666666666666 214.10310340788828 2943
44 241.66666666666666 221.58269086029463 2943
45 247.0 230.1180856285167 2943
46 253.33333333333334 236.3624805721547 2943
47 260.6666666666667 246.6499994368989 2943
48 259.0 259.04536282280753 2943
49 263.0 262.7479781083006 2943
50 271.25 270.5941379631126 2943
51 281.0 281.1138559374119 2943
52 290.75 290.7794482077439 2943
