# Supplementary material for: Self-organized and directed branching results in optimal coverage in developing dermal lymphatic networks
Source: Nat Commun. 2023 Sep 21;14:5878. doi: 10.1038/s41467-023-41456-7 (PMC10514270; doi:10.1038/s41467-023-41456-7)
Supplement: Supplementary file 15 — Supplementary Software 1 [file 41467_2023_41456_MOESM15_ESM.zip › code_submission_final/GNF/GNF_fluc250.txt]

1 0.17424962651093304 0.42138891454438093 9160
2 0.6945126945126945 1.040690003096165 9160
3 1.5640074211502784 1.7189016555971732 9160
4 2.7777164920022064 2.433610460013047 9160
5 4.341290893015031 3.072979372523955 9160
6 6.237373737373737 3.7202309545604604 9160
7 8.513605442176871 4.531239103944215 9160
8 11.06712962962963 5.102435248455155 9160
9 14.034090909090908 6.3154731767525565 9160
10 17.25563909774436 6.945171022473365 9160
11 20.965811965811966 7.869047471034555 9160
12 24.901041666666668 7.924487296660306 9160
13 29.272727272727273 9.457633528315785 9160
14 33.892857142857146 10.035434668194089 9160
15 38.965811965811966 11.272788220100717 9160
16 44.26851851851852 11.656826390957203 9160
17 49.72727272727273 14.226038285104401 9160
18 56.13636363636363 14.753413948659334 9160
19 62.42857142857143 14.626367021406852 9160
20 68.66666666666667 15.63370392494045 9160
21 76.34920634920636 16.466569047482697 9160
22 83.75925925925925 19.723960973606196 9160
23 90.83333333333333 19.183688094026365 9160
24 99.60416666666667 19.558395025467252 9160
25 106.71428571428571 21.165431963559865 9160
26 116.62857142857143 24.380420381100564 9160
27 126.0 26.541611534666522 9160
28 135.57142857142858 26.078218293966234 9160
29 145.43333333333334 26.10068113202327 9160
30 152.95833333333334 31.244305036633833 9160
31 163.41666666666666 32.57544661585198 9160
32 176.04166666666666 31.31224356736869 9160
33 188.45833333333334 34.89386188460976 9160
34 199.9 36.56487385456157 9160
35 211.0 36.75731219771108 9160
36 222.9 37.376329407794984 9160
37 236.25 39.368610592704435 9160
38 242.4 41.06060561332886 9160
39 256.1333333333333 41.35515552973884 9160
40 275.0 40.64275253145797 9160
41 289.25 44.74767219271486 9160
42 302.9166666666667 47.2060348072386 9160
43 320.25 50.29268502144886 9160
44 334.75 53.15562842572114 9160
45 349.0 53.16013544000805 9160
46 363.3333333333333 52.262691175339306 9160
47 381.0 57.4499782419454 9160
48 398.4166666666667 52.20705305692794 9160
49 417.1666666666667 56.457702948510246 9160
50 421.1666666666667 48.80033014460273 9160
51 440.6666666666667 54.463035374666944 9160
52 456.1666666666667 57.11805513340087 9160
53 469.8333333333333 60.278289808373145 9160
54 489.8333333333333 62.014559222456434 9160
55 509.1666666666667 62.61633617160585 9160
56 527.6666666666666 67.5318854731271 9160
57 549.8333333333334 70.53466444868714 9160
58 567.6666666666666 76.21388033393625 9160
59 589.1666666666666 82.18154023596513 9160
60 611.8333333333334 90.47175741019343 9160
61 632.0 97.81785794696863 9160
62 653.6666666666666 101.42430127385097 9160
63 677.6666666666666 99.89272023303577 9160
64 704.1666666666666 100.73300794123487 9160
65 732.0 108.43584893075415 9160
66 753.8333333333334 106.61678521175213 9160
67 803.25 101.3172616092638 9160
68 820.5 102.97936686540659 9160
69 839.25 103.0251789612617 9160
70 864.0 93.52539762011173 9160
71 891.0 86.11910357173953 9160
72 916.25 85.20966787870964 9160
73 943.5 85.76275415353683 9160
74 971.5 92.8453014427763 9160
