# Supplementary material for: Self-organized and directed branching results in optimal coverage in developing dermal lymphatic networks
Source: Nat Commun. 2023 Sep 21;14:5878. doi: 10.1038/s41467-023-41456-7 (PMC10514270; doi:10.1038/s41467-023-41456-7)
Supplement: Supplementary file 15 — Supplementary Software 1 [file 41467_2023_41456_MOESM15_ESM.zip › code_submission_final/GNF/GNF_fluc330.txt]

1 0.1422702255755665 0.3597490770147767 10397
2 0.5680868838763575 0.8864999367256445 10397
3 1.2781954887218046 1.4777975049185503 10397
4 2.27234753550543 2.085117472319284 10397
5 3.5434343434343436 2.68534474896119 10397
6 5.112781954887218 3.315273688422738 10397
7 6.94921875 3.8859086257890536 10397
8 9.076530612244898 4.520842909946085 10397
9 11.491111111111111 4.9144830053502595 10397
10 14.139204545454545 5.537624146277346 10397
11 17.13 6.16980010481161 10397
12 20.451127819548873 6.97036278644373 10397
13 23.963800904977376 7.754056129413739 10397
14 27.796875 7.637993752793225 10397
15 31.89090909090909 9.184979953669538 10397
16 36.23571428571429 9.658165098051727 10397
17 41.23931623931624 10.268739028813277 10397
18 45.907407407407405 10.607070525376718 10397
19 51.4375 11.554952491608667 10397
20 56.55681818181818 12.437898421709363 10397
21 62.25 13.271680375898148 10397
22 68.97142857142858 12.869644715455081 10397
23 74.61904761904762 13.875213221789181 10397
24 81.52380952380952 14.519671541670789 10397
25 89.16666666666667 17.540165546750334 10397
26 95.625 17.55423144619743 10397
27 103.29166666666667 15.387980067427812 10397
28 111.1875 15.921233528949111 10397
29 118.48571428571428 20.934416541149826 10397
30 128.2 21.78046306735859 10397
31 136.8 20.235470978316407 10397
32 144.94285714285715 22.200312555255174 10397
33 153.53333333333333 20.793802495508658 10397
34 162.125 23.685988298288645 10397
35 173.08333333333334 24.872871209858786 10397
36 183.25 24.81305100143874 10397
37 195.29166666666666 24.53310546769179 10397
38 205.75 25.54448733745372 10397
39 215.2 28.086651633827767 10397
40 224.6 27.859289294596156 10397
41 236.55 27.715474017234488 10397
42 249.0 28.490349243208655 10397
43 258.3333333333333 30.427326899059377 10397
44 271.73333333333335 25.89843410109748 10397
45 284.46666666666664 26.802653268328164 10397
46 299.9166666666667 29.733422085069332 10397
47 312.5 35.11765937530575 10397
48 324.1666666666667 37.5673469326163 10397
49 341.4166666666667 35.306888688878956 10397
50 355.1666666666667 39.43313609418128 10397
51 368.25 39.46754996196242 10397
52 382.5 35.38949938423355 10397
53 396.8333333333333 30.350269996968542 10397
54 413.1666666666667 33.04248107445256 10397
55 428.25 29.160832749883305 10397
56 444.75 31.546592525976557 10397
57 449.0 33.473870406632095 10397
58 477.5 37.02589184161087 10397
59 493.0 43.154760262725745 10397
60 505.8333333333333 47.44968094963571 10397
61 517.5 51.60345595661851 10397
62 537.5 54.14717598053168 10397
63 555.3333333333334 53.903205429320764 10397
64 570.6666666666666 58.42564125070049 10397
65 592.5 54.847515896346664 10397
66 611.0 53.08797729555472 10397
67 629.0 56.27610505356603 10397
68 648.5 59.829619197629306 10397
69 673.5 60.340008838801694 10397
70 692.3333333333334 62.74728856470391 10397
71 712.1666666666666 65.60085534672717 10397
72 733.0 62.854328941343944 10397
73 757.5 59.174177926975325 10397
74 781.1666666666666 64.10256538461537 10397
75 802.5 66.18597535228542 10397
76 823.0 64.13267497929586 10397
77 874.75 45.90955782840867 10397
78 888.25 52.27989575353034 10397
79 904.25 52.869532814277825 10397
80 925.0 47.10626285325551 10397
81 950.25 41.595522595587134 10397
82 971.5 38.37642505497353 10397
83 997.75 34.77337343428158 10397
84 1017.75 33.98804937033015 10397
