# Supplementary material for: Self-organized and directed branching results in optimal coverage in developing dermal lymphatic networks
Source: Nat Commun. 2023 Sep 21;14:5878. doi: 10.1038/s41467-023-41456-7 (PMC10514270; doi:10.1038/s41467-023-41456-7)
Supplement: Supplementary file 15 — Supplementary Software 1 [file 41467_2023_41456_MOESM15_ESM.zip › code_submission_final/GNF/GNF_fluc495.txt]

1 0.09528506289816642 0.2955294626566807 11420
2 0.3806464174454829 0.6875859599655507 11420
3 0.8565140845070423 1.1384286421536558 11420
4 1.5217505241090146 1.621575144833058 11420
5 2.379281537176274 2.133358039902717 11420
6 3.426190476190476 2.6234800156071714 11420
7 4.656910569105691 3.065307615985709 11420
8 6.083333333333333 3.501754749377285 11420
9 7.705163043478261 3.9800829513345395 11420
10 9.522108843537415 4.442511199407447 11420
11 11.487854251012147 5.06024977490492 11420
12 13.700980392156863 5.6593492852932155 11420
13 16.051136363636363 6.3646483570325945 11420
14 18.663333333333334 6.4360952620530885 11420
15 21.413533834586467 6.76971120267713 11420
16 24.333333333333332 7.780097334218551 11420
17 27.53921568627451 7.965823528229283 11420
18 30.738636363636363 7.962974430252776 11420
19 34.2969696969697 9.38872582598115 11420
20 37.98571428571429 10.23298986770988 11420
21 41.93846153846154 10.431279769670445 11420
22 45.92307692307692 10.000986144669822 11420
23 50.370370370370374 11.442766267945252 11420
24 54.854166666666664 11.105534624931645 11420
25 59.38636363636363 12.106001346234903 11420
26 64.20454545454545 13.761077431150358 11420
27 69.75714285714285 13.033402926202152 11420
28 74.75714285714285 13.361389699199615 11420
29 79.60317460317461 14.837254358742445 11420
30 85.58730158730158 13.14103583730366 11420
31 91.72222222222223 15.21015336648841 11420
32 97.51851851851852 19.024098499827492 11420
33 103.22916666666667 19.007936482047583 11420
34 109.83333333333333 14.894536656849121 11420
35 116.64583333333333 14.430132800459214 11420
36 122.95 15.749523802324944 11420
37 130.4 17.00957713424159 11420
38 137.94285714285715 18.979602369977325 11420
39 145.17142857142858 18.53411636382363 11420
40 151.94285714285715 20.096826838573094 11420
41 159.68571428571428 19.196385714237874 11420
42 166.9 18.57300909025424 11420
43 175.70833333333334 21.36679504641619 11420
44 184.54166666666666 21.798278155752477 11420
45 192.45833333333334 24.221166994089188 11420
46 201.83333333333334 28.566686114345774 11420
47 211.25 23.457852274522775 11420
48 219.41666666666666 23.226989808314713 11420
49 227.05 22.13701651081283 11420
50 236.45 23.499946808450442 11420
51 246.2 23.53635485796388 11420
52 255.95 24.457054197102316 11420
53 266.8 25.051147678300087 11420
54 275.6666666666667 29.704470295825104 11420
55 287.46666666666664 28.899519411613444 11420
56 297.73333333333335 28.90782285510658 11420
57 308.53333333333336 32.089181285217535 11420
58 314.9166666666667 28.078634621758628 11420
59 327.8333333333333 27.58270392031129 11420
60 339.25 28.349382709328964 11420
61 350.1666666666667 27.8592693531056 11420
62 366.0833333333333 27.55738961190305 11420
63 378.25 26.836309358777335 11420
64 389.5 25.940637360455632 11420
65 402.4166666666667 27.277763634302737 11420
66 412.9166666666667 27.53318704561622 11420
67 425.5 27.584717991429 11420
68 439.3333333333333 30.68206135331994 11420
69 453.3333333333333 30.895882501646653 11420
70 466.5833333333333 29.1989107483291 11420
71 479.3333333333333 30.167127068309895 11420
72 485.375 33.37640446483114 11420
73 494.0 41.291645644125154 11420
74 509.1666666666667 42.47907981844972 11420
75 521.5 43.995264896728756 11420
76 533.5 48.307176830501426 11420
77 545.6666666666666 52.35031571591097 11420
78 567.0 49.58494395143214 11420
79 583.8333333333334 47.60748073803341 11420
80 600.0 48.84328681268969 11420
81 614.8333333333334 47.93543110847712 11420
82 636.0 41.52910625894406 11420
83 653.1666666666666 35.671728612757505 11420
84 668.3333333333334 36.94440267332643 11420
85 685.1666666666666 40.99762865771087 11420
86 702.8333333333334 43.80417280985403 11420
87 722.1666666666666 41.63899080856254 11420
88 738.1666666666666 40.275785391335184 11420
89 754.6666666666666 39.37286149395574 11420
90 769.8333333333334 40.32954527666066 11420
91 787.1666666666666 39.507031722916814 11420
92 807.3333333333334 38.460658109582866 11420
93 825.5 38.16084380618437 11420
94 845.0 38.94012497839899 11420
95 862.1666666666666 40.7652493621167 11420
96 877.6666666666666 43.04519588628781 11420
97 900.0 50.32395056034453 11420
98 913.0 58.077534382926416 11420
99 924.0 63.57279292275903 11420
100 939.25 64.1731057375284 11420
101 957.75 64.13803473758765 11420
102 978.5 66.08138921057879 11420
103 995.75 64.04441817988513 11420
104 1013.5 60.788568004189734 11420
105 1036.5 54.92950027080166 11420
106 1051.0 57.31928122368598 11420
107 1073.75 55.033512517374355 11420
