# Supplementary material for: Self-organized and directed branching results in optimal coverage in developing dermal lymphatic networks
Source: Nat Commun. 2023 Sep 21;14:5878. doi: 10.1038/s41467-023-41456-7 (PMC10514270; doi:10.1038/s41467-023-41456-7)
Supplement: Supplementary file 15 — Supplementary Software 1 [file 41467_2023_41456_MOESM15_ESM.zip › code_submission_final/GNF/GNF_fluc480.txt]

1 0.09877598926894701 0.3002098150492653 11364
2 0.39510395707578805 0.7064635283526226 11364
3 0.8866261398176292 1.1740237553651294 11364
4 1.579902491874323 1.6601430551029566 11364
5 2.463860544217687 2.145526922802517 11364
6 3.5465045592705167 2.637546571272762 11364
7 4.829166666666667 3.1804060493730866 11364
8 6.304395604395604 3.70575471952737 11364
9 7.984572230014026 4.019383311941919 11364
10 9.855442176870747 4.629231394938143 11364
11 11.943157894736842 4.965876243907622 11364
12 14.191815856777493 5.643866781962184 11364
13 16.657738095238095 6.188420417581473 11364
14 19.316666666666666 6.876752301938922 11364
15 22.1984126984127 7.165304235136216 11364
16 25.248868778280542 7.783063238916341 11364
17 28.489583333333332 7.820905200788604 11364
18 31.90909090909091 7.8884788884520525 11364
19 35.59090909090909 9.506398143727212 11364
20 39.4 9.83927988073459 11364
21 43.47692307692308 9.912086937452743 11364
22 47.574074074074076 10.697181788524267 11364
23 52.19444444444444 11.129256017639849 11364
24 56.875 11.840620088952651 11364
25 61.64772727272727 13.032337204681626 11364
26 66.575 12.233943558803924 11364
27 72.18571428571428 12.90215137890118 11364
28 77.02857142857142 14.183462632407432 11364
29 82.74603174603175 13.108785681013256 11364
30 88.7936507936508 14.86570435723734 11364
31 95.07407407407408 17.775192713287613 11364
32 100.95833333333333 19.04266955783482 11364
33 107.04166666666667 15.386626137294977 11364
34 113.95833333333333 15.502631945002829 11364
35 120.72916666666667 14.07234223476043 11364
36 127.57142857142857 17.390121521444645 11364
37 135.8 18.390680869862944 11364
38 142.88571428571427 20.25659882404663 11364
39 149.71428571428572 19.74200949183011 11364
40 157.6 19.751600296829476 11364
41 164.83333333333334 18.292226642909156 11364
42 173.16666666666666 19.84285485732557 11364
43 182.70833333333334 22.46567597964108 11364
44 191.0 23.323807579381203 11364
45 199.91666666666666 27.74574541959341 11364
46 209.5 23.592018424317438 11364
47 218.08333333333334 23.106486583256707 11364
48 226.0 21.78531615561271 11364
49 235.4 23.371777852786465 11364
50 245.4 23.652484013312428 11364
51 255.4 24.411882352657692 11364
52 266.3 25.203372790164412 11364
53 275.4 29.906075191059987 11364
54 287.4 29.329848277821007 11364
55 297.4 29.59234135155018 11364
56 308.06666666666666 32.00930420292755 11364
57 315.75 28.752173830860162 11364
58 328.6666666666667 27.216212488555826 11364
59 340.0833333333333 29.001317019902544 11364
60 352.25 27.922884879610844 11364
61 367.5 26.914989627838732 11364
62 379.8333333333333 26.359164545856828 11364
63 391.25 24.913600703230355 11364
64 403.8333333333333 27.54945048857095 11364
65 415.6666666666667 27.538861430511048 11364
66 428.1666666666667 27.87123168350397 11364
67 442.75 30.892623175552227 11364
68 455.8333333333333 30.4188355391122 11364
69 469.75 30.285103598964294 11364
70 482.9166666666667 31.507825306668746 11364
71 488.875 35.87630659641541 11364
72 498.5 41.61630289521964 11364
73 512.5 42.36252274514979 11364
74 525.6666666666666 45.05058884804455 11364
75 537.1666666666666 51.708853744359445 11364
76 552.6666666666666 53.97736150976217 11364
77 573.6666666666666 48.05089893944638 11364
78 590.8333333333334 47.7368364636321 11364
79 606.6666666666666 49.567014121176285 11364
80 624.3333333333334 46.5641731615866 11364
81 645.3333333333334 37.17824931626317 11364
82 660.0 34.597687784012386 11364
83 678.0 39.60639678974429 11364
84 695.0 40.98373661181551 11364
85 715.5 41.290636549545546 11364
86 730.8333333333334 40.29233453427862 11364
87 746.6666666666666 39.92771245917079 11364
88 764.0 38.99572626156188 11364
89 779.1666666666666 40.50274339130896 11364
90 799.6666666666666 35.551215012835904 11364
91 818.1666666666666 40.06002440782526 11364
92 838.0 38.384024454626086 11364
93 855.6666666666666 40.1275743376325 11364
94 872.3333333333334 41.851589641918686 11364
95 895.75 50.69701667751269 11364
96 909.25 55.88995884772147 11364
97 919.25 63.26679618883826 11364
98 935.0 64.319514923544 11364
99 954.5 63.20007911387453 11364
100 973.75 65.63297570581422 11364
101 993.25 63.19562880453046 11364
102 1011.0 60.35312750802563 11364
103 1034.0 54.61226968365259 11364
104 1048.5 57.002192940272046 11364
105 1071.75 54.47189642375231 11364
