# Supplementary material for: Self-organized and directed branching results in optimal coverage in developing dermal lymphatic networks
Source: Nat Commun. 2023 Sep 21;14:5878. doi: 10.1038/s41467-023-41456-7 (PMC10514270; doi:10.1038/s41467-023-41456-7)
Supplement: Supplementary file 15 — Supplementary Software 1 [file 41467_2023_41456_MOESM15_ESM.zip › code_submission_final/GNF/GNF_fluc325.txt]

1 0.14427312775330398 0.3625325680378908 10371
2 0.5759587020648967 0.8948177919117164 10371
3 1.2940476190476191 1.4984000348368502 10371
4 2.302295918367347 2.105837731613751 10371
5 3.602020202020202 2.711963014779377 10371
6 5.181467181467181 3.2617302668775374 10371
7 7.05078125 3.9697783331879424 10371
8 9.209183673469388 4.560863984596777 10371
9 11.653333333333334 4.87622805045047 10371
10 14.400568181818182 5.664512708311631 10371
11 17.446666666666665 6.402641815861814 10371
12 20.702380952380953 6.9655269549142655 10371
13 24.318627450980394 7.950301885896753 10371
14 28.203125 7.9257879882302555 10371
15 32.41818181818182 9.37829391169923 10371
16 36.857142857142854 9.322454787517401 10371
17 41.76068376068376 9.945706948827647 10371
18 46.629629629629626 10.599259751050221 10371
19 52.06818181818182 12.397576242726435 10371
20 57.60227272727273 13.060645059879903 10371
21 63.2375 13.448274749944696 10371
22 69.92857142857143 13.246370315320805 10371
23 75.7936507936508 13.911464645265344 10371
24 82.80952380952381 14.528414570488161 10371
25 90.24074074074075 18.43701508859905 10371
26 97.02083333333333 17.383528582316718 10371
27 104.91666666666667 16.12817582851686 10371
28 112.8125 16.45911126853452 10371
29 120.74285714285715 20.861917261765146 10371
30 130.0857142857143 21.754961901757923 10371
31 138.5142857142857 19.85572451255223 10371
32 147.42857142857142 21.571523178600486 10371
33 155.86666666666667 21.40830576097874 10371
34 165.66666666666666 24.006364896742603 10371
35 175.79166666666666 24.438663299961576 10371
36 186.375 25.273194792111266 10371
37 198.375 25.445714275688943 10371
38 208.35 29.108890394516933 10371
39 218.1 28.09252569634849 10371
40 228.55 28.14156179034845 10371
41 240.1 26.54223050159877 10371
42 252.95 28.90756821318597 10371
43 262.8666666666667 28.714378899003812 10371
44 275.6 26.785070468453128 10371
45 288.6666666666667 27.22172335143795 10371
46 303.5833333333333 30.968958472781885 10371
47 316.6666666666667 35.3679076125361 10371
48 329.5833333333333 36.543258232158536 10371
49 346.5833333333333 38.38719042713193 10371
50 360.0 39.344631145812 10371
51 374.1666666666667 36.78503620888376 10371
52 388.0833333333333 31.276877330634456 10371
53 403.0833333333333 30.736672812058817 10371
54 419.6666666666667 30.6874929282635 10371
55 436.1666666666667 30.94574104604524 10371
56 451.25 30.949219160855524 10371
57 466.5 34.40324597088672 10371
58 484.1666666666667 39.01459840737681 10371
59 498.1666666666667 42.526135754641786 10371
60 510.0 47.798186855430686 10371
61 526.6666666666666 51.59672685570493 10371
62 545.3333333333334 51.03811212112855 10371
63 561.6666666666666 55.46069679411618 10371
64 579.8333333333334 57.07718945038864 10371
65 601.1666666666666 51.71529969189217 10371
66 619.0 55.22982286168708 10371
67 637.3333333333334 57.93866488700692 10371
68 662.6666666666666 58.902933335747846 10371
69 681.8333333333334 59.21828734061426 10371
70 703.1666666666666 62.71208460540564 10371
71 721.1666666666666 66.02882367235961 10371
72 745.5 58.54556629953573 10371
73 768.8333333333334 61.12396329500312 10371
74 793.5 66.24889936192652 10371
75 812.1666666666666 64.49397043307398 10371
76 866.25 46.558431030265616 10371
77 882.0 50.798622028555066 10371
78 895.75 52.39453692895854 10371
79 917.0 46.438130884005226 10371
80 939.0 44.704585894514224 10371
81 963.0 38.19031290785662 10371
82 984.0 34.69149751740331 10371
83 1009.0 32.61134771824066 10371
84 1034.5 35.082046690579496 10371
