# Supplementary material for: Self-organized and directed branching results in optimal coverage in developing dermal lymphatic networks
Source: Nat Commun. 2023 Sep 21;14:5878. doi: 10.1038/s41467-023-41456-7 (PMC10514270; doi:10.1038/s41467-023-41456-7)
Supplement: Supplementary file 15 — Supplementary Software 1 [file 41467_2023_41456_MOESM15_ESM.zip › code_submission_final/GNF/GNF_fluc80.txt]

1 0.09236106092361061 0.38037065601497594 2290
2 0.3735294117647059 1.0391763773550378 2290
3 0.8457912457912458 1.930036582282063 2290
4 1.4941176470588236 2.977656122885833 2290
5 2.325925925925926 4.28620462280875 2290
6 3.4857954545454546 5.914141607888745 2290
7 4.635338345864661 7.5527288848022405 2290
8 6.2254901960784315 9.6267670776617 2290
9 7.612121212121212 11.90751628112717 2290
10 9.238461538461538 13.895657233136873 2290
11 11.36111111111111 16.569974146324945 2290
12 13.943181818181818 19.298114577327745 2290
13 17.15714285714286 22.835833817105264 2290
14 18.253968253968253 25.84936108262531 2290
15 23.25925925925926 29.993940860450326 2290
16 24.458333333333332 32.93551675454462 2290
17 31.75 37.09565338419045 2290
18 32.857142857142854 40.87552034244099 2290
19 35.22857142857143 44.66515785856592 2290
20 37.3 49.14342953708732 2290
21 47.916666666666664 54.70444578723826 2290
22 51.125 58.95712601826291 2290
23 53.95 65.6067641329764 2290
24 55.95 69.02932347922874 2290
25 57.15 72.032128248442 2290
26 80.06666666666666 80.27657746123018 2290
27 83.73333333333333 88.24773210809569 2290
28 88.16666666666667 101.6807367313112 2290
29 90.5 106.08840652964865 2290
30 93.25 112.46119701182863 2290
31 94.83333333333333 118.39892548311222 2290
32 97.83333333333333 124.17650967697378 2290
33 102.25 131.5346120481855 2290
34 158.75 142.92108836697264 2290
35 165.5 154.68651093959895 2290
36 168.5 161.67018896506553 2290
37 174.83333333333334 171.05497816654022 2290
38 178.83333333333334 177.04464283212738 2290
39 182.66666666666666 182.2614117750168 2290
40 186.5 188.223050306456 2290
41 189.0 192.83671849520775 2290
42 191.66666666666666 196.48720625583292 2290
43 197.0 200.6946270664298 2290
44 204.5 209.24527075500018 2290
45 209.33333333333334 214.29937522592598 2290
46 205.0 211.22736565132843 2290
47 208.25 214.80965411265854 2290
48 214.5 220.7900586530109 2290
49 222.25 226.8814393025573 2290
50 232.0 234.89572154468885 2290
