# Supplementary material for: Self-organized and directed branching results in optimal coverage in developing dermal lymphatic networks
Source: Nat Commun. 2023 Sep 21;14:5878. doi: 10.1038/s41467-023-41456-7 (PMC10514270; doi:10.1038/s41467-023-41456-7)
Supplement: Supplementary file 15 — Supplementary Software 1 [file 41467_2023_41456_MOESM15_ESM.zip › code_submission_final/GNF/GNF_fluc245.txt]

1 0.17714345316737362 0.4239071981444574 9057
2 0.7067374895163545 1.038047190616868 9057
3 1.5932692307692307 1.731019657808664 9057
4 2.830498866213152 2.4479061302129903 9057
5 4.4217506631299734 3.1307811153602096 9057
6 6.3671875 3.8165028721562733 9057
7 8.646428571428572 4.640657445945806 9057
8 11.319444444444445 5.374389859139794 9057
9 14.297619047619047 6.349971432078147 9057
10 17.597744360902254 6.9368685505804475 9057
11 21.28054298642534 7.76481399369936 9057
12 25.46875 7.93391076986417 9057
13 29.866666666666667 9.780954488549197 9057
14 34.58571428571429 10.142545266834944 9057
15 39.65811965811966 11.173964238630564 9057
16 45.27777777777778 12.29787194277887 9057
17 50.72727272727273 13.897945623795751 9057
18 56.9375 14.452805739717116 9057
19 63.65714285714286 14.734687658995805 9057
20 70.07936507936508 16.400059608197505 9057
21 77.12962962962963 16.831458967479225 9057
22 85.02083333333333 19.686596099179315 9057
23 92.52083333333333 19.933210963253153 9057
24 101.875 20.4792832312722 9057
25 108.68571428571428 22.59300957448239 9057
26 118.71428571428571 25.999529038120706 9057
27 128.28571428571428 25.757741059529966 9057
28 138.34285714285716 25.75704381567203 9057
29 147.7 26.990306902046644 9057
30 155.66666666666666 32.82106369729997 9057
31 166.5 31.979159880563884 9057
32 180.375 33.73772925079576 9057
33 193.25 34.89537935028075 9057
34 203.3 36.86204009546948 9057
35 214.85 37.871196178626306 9057
36 227.75 39.15338427262706 9057
37 231.8 42.31185806997057 9057
38 247.06666666666666 40.752041530319545 9057
39 262.1333333333333 41.890120818902176 9057
40 280.25 42.75341116994838 9057
41 294.25 44.78304180527863 9057
42 309.8333333333333 47.1413359542934 9057
43 326.4166666666667 52.808550970042305 9057
44 340.0833333333333 54.07781173662838 9057
45 354.5 54.01157283397698 9057
46 370.0833333333333 54.909711243903736 9057
47 388.8333333333333 54.7004468801571 9057
48 407.5 55.97990710960496 9057
49 398.375 52.12709827911007 9057
50 429.6666666666667 52.813087603568704 9057
51 448.1666666666667 56.025044003155905 9057
52 463.0 59.80245256955047 9057
53 478.3333333333333 60.78559770939897 9057
54 499.3333333333333 61.72699751504379 9057
55 518.1666666666666 65.16496161452274 9057
56 538.8333333333334 70.02003681486862 9057
57 558.5 71.853438794999 9057
58 578.8333333333334 78.84883568505555 9057
59 602.3333333333334 88.6635337792388 9057
60 622.6666666666666 94.53688286707057 9057
61 644.3333333333334 100.24747156689567 9057
62 666.0 101.8299235653908 9057
63 694.1666666666666 98.44358226359344 9057
64 721.5 106.19910545762615 9057
65 746.1666666666666 106.84789292364272 9057
66 795.5 100.67397876313422 9057
67 815.0 102.53535975457442 9057
68 831.25 103.34257351159782 9057
69 855.0 97.52691936075905 9057
70 882.5 88.3671318986873 9057
71 907.0 86.47253899360189 9057
72 936.25 85.76530475664387 9057
73 961.0 90.26350314495888 9057
