# Supplementary material for: Self-organized and directed branching results in optimal coverage in developing dermal lymphatic networks
Source: Nat Commun. 2023 Sep 21;14:5878. doi: 10.1038/s41467-023-41456-7 (PMC10514270; doi:10.1038/s41467-023-41456-7)
Supplement: Supplementary file 15 — Supplementary Software 1 [file 41467_2023_41456_MOESM15_ESM.zip › code_submission_final/data/lymphatic_simu210.txt]

3.4348000000000294 0.0 0.0 0.0 0.0 0.0 0.588278770977753 0.588278770977753 0.0 0.0 0.0 
3.4348000000000294 56.6742000000003 0.0 0.0 0.0 0.0 0.10994947733180682 0.10994947733180682 0.0 0.0 0.0 
3.4348000000000294 113.3484000000006 0.0 0.0 0.0 0.0 0.48351012399881477 0.48351012399881477 0.0 0.0 0.0 
3.4348000000000294 -56.6742000000003 0.0 0.0 0.0 0.0 0.34280350401011916 0.34280350401011916 0.0 0.0 0.0 
3.4348000000000294 -113.3484000000006 0.0 0.0 0.0 0.0 0.4830628235921566 0.4830628235921566 0.0 0.0 0.0 
4.263985044709822 0.22319912999285715 0.262943781448245 0.0 0.5 0.0 0.588278770977753 0.588278770977753 0.0 0.0 0.0 
4.282618712796521 56.81046855922117 0.15936382900156376 0.0 0.5 0.0 0.10994947733180682 0.10994947733180682 0.0 0.0 0.0 
4.279909232904099 113.5005712011519 0.17815023688475584 0.0 0.5 0.0 0.48351012399881477 0.48351012399881477 0.0 0.0 0.0 
4.2932687605010695 -56.65427320287426 0.02320762402447187 0.0 0.5 0.0 0.34280350401011916 0.34280350401011916 0.0 0.0 0.0 
4.289130277481439 -113.26188140674671 0.10092556777812786 0.0 0.5 0.0 0.4830628235921566 0.4830628235921566 0.0 0.0 0.0 
5.075388925766324 0.5042497158424535 0.3334391281904137 0.0 1.0017 0.0 0.588278770977753 0.588278770977753 0.0 0.0 0.0 
5.140515642403245 56.84759736436371 0.04325144134114488 0.0 1.0017 0.0 0.10994947733180682 0.10994947733180682 0.0 0.0 0.0 
5.138000962500543 113.53288642354399 0.0376412387286135 0.0 1.0017 0.0 0.48351012399881477 0.48351012399881477 0.0 0.0 0.0 
5.143210299589552 -56.776605006309616 6.1402387608437365 0.0 1.0017 0.0 0.34280350401011916 0.34280350401011916 0.0 0.0 0.0 
5.101805479477957 -112.98452837168328 0.3288857668816268 0.0 1.0017 0.0 0.4830628235921566 0.4830628235921566 0.0 0.0 0.0 
5.799186146613002 0.9662922172367242 0.5681428136042138 0.0 1.5051 0.0 0.588278770977753 0.588278770977753 0.0 0.0 0.0 
5.999091226799495 56.832980392080536 6.266162444598779 0.0 1.5051 0.0 0.10994947733180682 0.10994947733180682 0.0 0.0 0.0 
5.967506342399611 113.75489208725192 0.2615047491437036 0.0 1.5051 0.0 0.48351012399881477 0.48351012399881477 0.0 0.0 0.0 
5.996537284080485 -56.87251510765321 6.171260670402028 0.0 1.5051 0.0 0.34280350401011916 0.34280350401011916 0.0 0.0 0.0 
5.865179235154739 -112.59130299210372 0.47566189332825004 0.0 1.5051 0.0 0.4830628235921566 0.4830628235921566 0.0 0.0 0.0 
6.531018639135688 1.4154991772096788 0.5505076968518497 0.0 2.0102 0.0 0.588278770977753 0.588278770977753 0.0 0.0 0.0 
6.857719284425868 56.82186514774773 6.270240805483849 0.0 2.0102 0.0 0.10994947733180682 0.10994947733180682 0.0 0.0 0.0 
6.82020076888219 113.85627209043622 0.11833701674503841 0.0 2.0102 0.0 0.48351012399881477 0.48351012399881477 0.0 0.0 0.0 
6.852790338771269 -56.937294705772594 6.207675172817801 0.0 2.0102 0.0 0.34280350401011916 0.34280350401011916 0.0 0.0 0.0 
6.6347424671313915 -112.21033301692314 0.45967293355873234 0.0 2.0102 0.0 0.4830628235921566 0.4830628235921566 0.0 0.0 0.0 
6.930922054709048 0.6556025077784267 -1.086361886141817 0.0 0.0 1.0 0.36879242953085445 0.588278770977753 1.0 0.0 0.0 
6.093110661991329 2.1541481422488844 2.1059418248014854 0.0 0.0 1.0 0.6616836486743999 0.588278770977753 1.0 0.0 0.0 
7.6956799022142235 56.63428131839127 6.062960694382401 0.0 2.5170000000000003 0.0 0.10994947733180682 0.10994947733180682 0.0 0.0 0.0 
7.408824205354632 113.23106161384594 -0.8155307587220145 0.0 0.0 1.0 0.987022094648278 0.48351012399881477 1.0 0.0 0.0 
7.453844644345149 114.43580736036147 0.7408270293401813 0.0 0.0 1.0 0.5969334743546024 0.48351012399881477 1.0 0.0 0.0 
7.656119691262359 -57.24065528565478 5.922115156924363 0.0 2.5170000000000003 0.0 0.34280350401011916 0.34280350401011916 0.0 0.0 0.0 
7.344473067483714 -111.72696135357978 0.5978979531537049 0.0 2.5170000000000003 0.0 0.4830628235921566 0.4830628235921566 0.0 0.0 0.0 
7.471382372141725 -0.011681790913302594 5.393169415013483 0.0 0.5085 1.0 0.36879242953085445 0.588278770977753 0.0 0.0 0.0 
5.747884691729014 2.9403953803721126 1.9845235745510617 0.0 0.5085 1.0 0.6616836486743999 0.588278770977753 0.0 0.0 0.0 
8.484521129750433 56.29502447212363 5.877032231902601 0.0 3.0255 0.0 0.10994947733180682 0.10994947733180682 0.0 0.0 0.0 
7.874104916365081 112.5093417582498 5.285025919706075 0.0 0.5085 1.0 0.987022094648278 0.48351012399881477 0.0 0.0 0.0 
7.942111730689077 115.14217903475956 0.9659706062210526 0.0 0.5085 1.0 0.5969334743546024 0.48351012399881477 0.0 0.0 0.0 
8.371139543788559 -57.716167956877314 5.6963192469453965 0.0 3.0255 0.0 0.34280350401011916 0.34280350401011916 0.0 0.0 0.0 
8.064640384151943 -111.25928120005415 0.5759512824968476 0.0 3.0255 0.0 0.4830628235921566 0.4830628235921566 0.0 0.0 0.0 
7.835898608965544 -0.7891736578108232 5.15080516294531 0.0 1.0187 1.0 0.36879242953085445 0.588278770977753 0.0 0.0 0.0 
5.478578849785958 3.7557726264952676 1.8897902403986115 0.0 1.0187 1.0 0.6616836486743999 0.588278770977753 0.0 0.0 0.0 
9.317416327851122 56.086095587140136 6.03741248523813 0.0 3.5357000000000003 0.0 0.10994947733180682 0.10994947733180682 0.0 0.0 0.0 
8.21379184261979 111.7206856341182 5.119100459426434 0.0 1.0187 1.0 0.987022094648278 0.48351012399881477 0.0 0.0 0.0 
8.240896974937424 115.9472213117997 1.215402654409517 0.0 1.0187 1.0 0.5969334743546024 0.48351012399881477 0.0 0.0 0.0 
9.101217618291512 -58.16822071389761 5.728784391011608 0.0 3.5357000000000003 0.0 0.34280350401011916 0.34280350401011916 0.0 0.0 0.0 
8.78194379912422 -110.78722029204532 0.5820462994676107 0.0 3.5357000000000003 0.0 0.4830628235921566 0.4830628235921566 0.0 0.0 0.0 
8.20736579203023 -1.5633686086507406 5.159764277476594 0.0 1.5306 1.0 0.36879242953085445 0.588278770977753 0.0 0.0 0.0 
5.107779512346666 4.530287662730532 2.0172911343393913 0.0 1.5306 1.0 0.6616836486743999 0.588278770977753 0.0 0.0 0.0 
10.169156757681 55.976990453470364 6.155783701202404 0.0 4.0476 0.0 0.10994947733180682 0.10994947733180682 0.0 0.0 0.0 
8.691456825955832 111.00710182425789 5.302282054853053 0.0 1.5306 1.0 0.987022094648278 0.48351012399881477 0.0 0.0 0.0 
8.558619871716099 116.74497932702796 1.1917731311760111 0.0 1.5306 1.0 0.5969334743546024 0.48351012399881477 0.0 0.0 0.0 
9.917912991041902 -58.43350237200573 5.969116355786129 0.0 4.0476 0.0 0.34280350401011916 0.34280350401011916 0.0 0.0 0.0 
9.565736284725794 -110.43645679691521 0.420786283336597 0.0 4.0476 0.0 0.4830628235921566 0.4830628235921566 0.0 0.0 0.0 
8.62095888563091 -2.3159019586930083 5.214934581449477 0.0 2.0442 1.0 0.36879242953085445 0.588278770977753 0.0 0.0 0.0 
4.980275540440501 5.37946869593147 1.719822436097369 0.0 2.0442 1.0 0.6616836486743999 0.588278770977753 0.0 0.0 0.0 
10.997782986655224 55.751725581250966 6.017749419121394 0.0 4.5612 0.0 0.10994947733180682 0.10994947733180682 0.0 0.0 0.0 
9.313115059873622 110.4147280147417 5.521910989387167 0.0 2.0442 1.0 0.987022094648278 0.48351012399881477 0.0 0.0 0.0 
9.063442271737493 117.43961594745463 0.9423384157398426 0.0 2.0442 1.0 0.5969334743546024 0.48351012399881477 0.0 0.0 0.0 
10.745387008398707 -58.662963568288646 6.012681761379151 0.0 4.5612 0.0 0.34280350401011916 0.34280350401011916 0.0 0.0 0.0 
10.31984299939217 -110.02573943315568 0.49871465124079306 0.0 4.5612 0.0 0.4830628235921566 0.4830628235921566 0.0 0.0 0.0 
8.434661807293448 -3.1541495883365442 4.493697494439587 0.0 0.0 2.0 0.13458423242334094 0.36879242953085445 1.0 0.0 0.0 
9.35046395798684 -1.8629250945963969 6.838857749160426 2.0 0.0 2.0 0.31186261232296997 0.36879242953085445 1.0 0.0 0.0 
4.674746486539948 6.181975821895154 1.9345614032895535 0.0 2.5595 1.0 0.6616836486743999 0.588278770977753 0.0 0.0 0.0 
11.84514279127468 55.61263190233062 6.120488390637096 0.0 5.0765 0.0 0.10994947733180682 0.10994947733180682 0.0 0.0 0.0 
9.84572776446199 109.7411633208087 5.3814641831036125 0.0 2.5595 1.0 0.987022094648278 0.48351012399881477 0.0 0.0 0.0 
9.707792937285204 116.87200876831551 -0.7221606828739647 2.0 0.0 2.0 0.34561849499515274 0.5969334743546024 1.0 0.0 0.0 
8.727993666568219 118.23008411461208 1.9721306959013836 0.0 0.0 2.0 0.8599158800733868 0.5969334743546024 1.0 0.0 0.0 
10.753295802295401 -59.5216271467512 4.721599304962536 0.0 0.0 1.0 0.1871424455195685 0.34280350401011916 1.0 0.0 0.0 
11.54903627220001 -58.3604515011052 6.643202955454434 0.0 0.0 1.0 0.32498702356976605 0.34280350401011916 1.0 0.0 0.0 
11.08349852374681 -109.63306153700675 0.4749448428483043 0.0 5.0765 0.0 0.4830628235921566 0.4830628235921566 0.0 0.0 0.0 
8.298664261204372 -4.0020118162118266 4.5533530893748635 0.0 0.517 2.0 0.13458423242334094 0.36879242953085445 0.0 0.0 0.0 
4.58338785333534 7.0358020865058455 1.6773799183946088 0.0 3.0765 1.0 0.6616836486743999 0.588278770977753 0.0 0.0 0.0 
12.64779825430231 55.30749275756001 5.919900257364072 0.0 5.593500000000001 0.0 0.10994947733180682 0.10994947733180682 0.0 0.0 0.0 
10.301921937384432 109.0136658523675 5.27248622657049 0.0 3.0765 1.0 0.987022094648278 0.48351012399881477 0.0 0.0 0.0 
8.374661686325393 119.0127220907788 1.994856989320029 0.0 0.517 2.0 0.8599158800733868 0.5969334743546024 0.0 0.0 0.0 
10.723318836573899 -60.37980374368551 4.677482172356589 0.0 0.517 1.0 0.1871424455195685 0.34280350401011916 0.0 0.0 0.0 
12.357391487576905 -58.07074900582259 0.3441218841264464 0.0 0.517 1.0 0.32498702356976605 0.34280350401011916 0.0 0.0 0.0 
11.705421878010657 -109.04096607897675 0.7608266600452561 0.0 5.593500000000001 0.0 0.4830628235921566 0.4830628235921566 0.0 0.0 0.0 
8.242920798326418 -4.858900581657146 4.647437169683972 0.0 1.0357 2.0 0.13458423242334094 0.36879242953085445 0.0 0.0 0.0 
4.438284337577116 7.882153467266058 1.7405816260774545 0.0 3.5951999999999997 1.0 0.6616836486743999 0.588278770977753 0.0 0.0 0.0 
13.021328203238921 54.53429092928436 5.162421371150458 0.0 0.0 1.0 0.5135744048618022 0.10994947733180682 1.0 0.0 0.0 
13.386381296280893 55.7455119125075 6.81848132697733 0.0 0.0 1.0 0.6322276636032108 0.10994947733180682 1.0 0.0 0.0 
10.8241463076838 108.33201535756268 5.366133677503287 0.0 3.5951999999999997 1.0 0.987022094648278 0.48351012399881477 0.0 0.0 0.0 
7.915959105061625 119.73864056550119 2.1343283856642388 0.0 1.0357 2.0 0.8599158800733868 0.5969334743546024 0.0 0.0 0.0 
10.724560836898236 -61.238502845487 4.713845353679474 0.0 1.0357 1.0 0.1871424455195685 0.34280350401011916 0.0 0.0 0.0 
13.161176725900027 -57.76859841314728 0.3595643762889886 0.0 1.0357 1.0 0.32498702356976605 0.34280350401011916 0.0 0.0 0.0 
12.45224985696816 -108.61715756107493 0.5161580587904542 0.0 6.1122000000000005 0.0 0.4830628235921566 0.4830628235921566 0.0 0.0 0.0 
8.399545930708252 -5.70319570654326 4.895823592306185 0.0 1.5561 2.0 0.13458423242334094 0.36879242953085445 0.0 0.0 0.0 
4.3933332587611895 8.739676114496454 1.62315810484485 0.0 4.1156 1.0 0.6616836486743999 0.588278770977753 0.0 0.0 0.0 
13.33320303574448 53.73422856993444 5.084092183326361 0.0 0.5204 1.0 0.5135744048618022 0.10994947733180682 0.0 0.0 0.0 
14.161571509689116 56.11489764996406 0.44467517916773 0.0 0.5204 1.0 0.6322276636032108 0.10994947733180682 0.0 0.0 0.0 
11.303653015480457 107.61966782497868 5.304865227151503 0.0 4.1156 1.0 0.987022094648278 0.48351012399881477 0.0 0.0 0.0 
7.518812780957916 120.49998180781505 2.051597105328251 0.0 1.5561 2.0 0.8599158800733868 0.5969334743546024 0.0 0.0 0.0 
10.560501374713828 -62.0813849148594 4.520161330186211 0.0 1.5561 1.0 0.1871424455195685 0.34280350401011916 0.0 0.0 0.0 
13.995980597753256 -57.5674313543662 0.23646455412822817 0.0 1.5561 1.0 0.32498702356976605 0.34280350401011916 0.0 0.0 0.0 
13.205687119577176 -108.20521341278328 0.5003421639498257 0.0 6.6326 0.0 0.4830628235921566 0.4830628235921566 0.0 0.0 0.0 
8.749208182878235 -6.487480093361866 5.131783904319963 0.0 2.0782 2.0 0.13458423242334094 0.36879242953085445 0.0 0.0 0.0 
4.4875178081807 9.593195276935607 1.4608825512895256 0.0 4.6377 1.0 0.6616836486743999 0.588278770977753 0.0 0.0 0.0 
13.859685501585801 53.055861484085526 5.372395443067648 0.0 1.0425 1.0 0.5135744048618022 0.10994947733180682 0.0 0.0 0.0 
14.830610375026888 56.65318445703566 0.6775134269367885 0.0 1.0425 1.0 0.6322276636032108 0.10994947733180682 0.0 0.0 0.0 
11.677346906642631 106.84654521781476 5.1626424156937185 0.0 4.6377 1.0 0.987022094648278 0.48351012399881477 0.0 0.0 0.0 
7.256573884042367 121.31765928148431 1.8811353892159333 0.0 2.0782 2.0 0.8599158800733868 0.5969334743546024 0.0 0.0 0.0 
10.203862277310526 -62.86252142290625 4.28409864672102 0.0 2.0782 1.0 0.1871424455195685 0.34280350401011916 0.0 0.0 0.0 
14.839499323759794 -57.40667735324431 0.18831546200336116 0.0 2.0782 1.0 0.32498702356976605 0.34280350401011916 0.0 0.0 0.0 
14.003905421720951 -107.88864867671263 0.37755886833902297 0.0 7.1547 0.0 0.4830628235921566 0.4830628235921566 0.0 0.0 0.0 
8.358710906667076 -7.252252979434253 4.240292977260954 0.0 0.0 3.0 0.5526480617699989 0.13458423242334094 1.0 0.0 0.0 
9.543821519100215 -6.8129879057076135 5.894393715812952 0.0 0.0 3.0 0.1405726733052708 0.13458423242334094 1.0 0.0 0.0 
4.80134380389247 10.392494303843195 1.1966532060885506 0.0 5.1615 1.0 0.6616836486743999 0.588278770977753 0.0 0.0 0.0 
14.17788569680043 52.25829372786455 5.09201054489201 0.0 1.5663 1.0 0.5135744048618022 0.10994947733180682 0.0 0.0 0.0 
15.491293965187976 57.20169415037962 0.6928889749344036 0.0 1.5663 1.0 0.6322276636032108 0.10994947733180682 0.0 0.0 0.0 
12.016724503879187 106.05775593258453 5.118708271159074 0.0 5.1615 1.0 0.987022094648278 0.48351012399881477 0.0 0.0 0.0 
7.241406823453818 122.17622532452985 1.5884500634450904 0.0 2.602 2.0 0.8599158800733868 0.5969334743546024 0.0 0.0 0.0 
10.015662865666814 -63.7003440004576 4.491437259919156 0.0 2.602 1.0 0.1871424455195685 0.34280350401011916 0.0 0.0 0.0 
15.659052315823928 -57.15036000463259 0.3031120152737049 0.0 2.602 1.0 0.32498702356976605 0.34280350401011916 0.0 0.0 0.0 
14.743590908322311 -107.45249380638447 0.5327686875740827 0.0 7.6785 0.0 0.4830628235921566 0.4830628235921566 0.0 0.0 0.0 
8.187747718675995 -8.09376190888893 4.511964064087819 0.0 0.5255 3.0 0.5526480617699989 0.13458423242334094 0.0 0.0 0.0 
10.28147137786909 -7.2525767771071505 5.745767755883085 0.0 0.5255 3.0 0.1405726733052708 0.13458423242334094 0.0 0.0 0.0 
5.134762571432965 11.183820794902294 1.1720192404510328 0.0 5.687 1.0 0.6616836486743999 0.588278770977753 0.0 0.0 0.0 
14.32568487449547 51.412408928927384 4.885379900844248 0.0 2.0918 1.0 0.5135744048618022 0.10994947733180682 0.0 0.0 0.0 
16.246265479960677 57.61081968353731 0.4966049978186224 0.0 2.0918 1.0 0.6322276636032108 0.10994947733180682 0.0 0.0 0.0 
12.519178581336813 105.36140430442104 5.337441677359681 0.0 5.687 1.0 0.987022094648278 0.48351012399881477 0.0 0.0 0.0 
7.244534570174107 123.03491962822646 1.5671438980315129 0.0 3.1275 2.0 0.8599158800733868 0.5969334743546024 0.0 0.0 0.0 
9.671459157401312 -64.4870393018398 4.299961546106636 0.0 3.1275 1.0 0.1871424455195685 0.34280350401011916 0.0 0.0 0.0 
16.41464399944118 -56.74238096393622 0.4950870445705964 0.0 3.1275 1.0 0.32498702356976605 0.34280350401011916 0.0 0.0 0.0 
15.414747681020875 -106.91685001013616 0.6735692464074514 0.0 8.203999999999999 0.0 0.4830628235921566 0.4830628235921566 0.0 0.0 0.0 
7.814439152088975 -8.867070646789017 4.2626518944060106 0.0 1.0527 3.0 0.5526480617699989 0.13458423242334094 0.0 0.0 0.0 
11.008623908975732 -7.70932056360581 5.722346187679934 0.0 1.0527 3.0 0.1405726733052708 0.13458423242334094 0.0 0.0 0.0 
5.351692352615686 12.014668049237306 1.3153935199123736 0.0 6.2142 1.0 0.6616836486743999 0.588278770977753 0.0 0.0 0.0 
14.679841667903462 50.63014384873755 5.137522006538482 0.0 2.619 1.0 0.5135744048618022 0.10994947733180682 0.0 0.0 0.0 
16.957316556661215 58.09224678738865 0.5951606681478164 0.0 2.619 1.0 0.6322276636032108 0.10994947733180682 0.0 0.0 0.0 
13.074863259247369 104.70674391251141 5.4162015288144545 0.0 6.2142 1.0 0.987022094648278 0.48351012399881477 0.0 0.0 0.0 
7.190724232965045 123.89193196046699 1.6334923176180007 0.0 3.6547 2.0 0.8599158800733868 0.5969334743546024 0.0 0.0 0.0 
9.25374913681691 -65.23729527729378 4.204381846362193 0.0 3.6547 1.0 0.1871424455195685 0.34280350401011916 0.0 0.0 0.0 
17.24309204494829 -56.51646167326894 0.26622572845363945 0.0 3.6547 1.0 0.32498702356976605 0.34280350401011916 0.0 0.0 0.0 
16.095089507974027 -106.39292187718377 0.6562325245504899 0.0 8.7312 0.0 0.4830628235921566 0.4830628235921566 0.0 0.0 0.0 
7.351253675255761 -9.590136967433947 4.14266927159046 0.0 1.5816 3.0 0.5526480617699989 0.13458423242334094 0.0 0.0 0.0 
11.672972848785989 -8.253385059941543 5.5970058219143715 0.0 1.5816 3.0 0.1405726733052708 0.13458423242334094 0.0 0.0 0.0 
5.35023881058946 12.87336681901377 1.5724790515328653 0.0 6.7431 1.0 0.6616836486743999 0.588278770977753 0.0 0.0 0.0 
15.178314498438967 49.93093677839426 5.3317361302944235 0.0 3.1479000000000004 1.0 0.5135744048618022 0.10994947733180682 0.0 0.0 0.0 
17.556544891826224 58.70730051864759 0.7984229813190885 0.0 3.1479000000000004 1.0 0.6322276636032108 0.10994947733180682 0.0 0.0 0.0 
13.543654173491696 103.98729914831927 5.289897226082266 0.0 6.7431 1.0 0.987022094648278 0.48351012399881477 0.0 0.0 0.0 
7.268064105776091 124.74714201306769 1.4805979210616937 0.0 4.1836 2.0 0.8599158800733868 0.5969334743546024 0.0 0.0 0.0 
9.076687080084234 -66.0775420970234 4.504711103166217 0.0 4.1836 1.0 0.1871424455195685 0.34280350401011916 0.0 0.0 0.0 
18.085370102878905 -56.34932890230916 0.19588301325616517 0.0 4.1836 1.0 0.32498702356976605 0.34280350401011916 0.0 0.0 0.0 
16.880284724392318 -106.04530979149897 0.4167692009701264 0.0 9.2601 0.0 0.4830628235921566 0.4830628235921566 0.0 0.0 0.0 
6.869956313598352 -10.301275870645936 4.117413441537314 0.0 2.1121999999999996 3.0 0.5526480617699989 0.13458423242334094 0.0 0.0 0.0 
12.361512149228641 -8.766492574743392 5.642761761686054 0.0 2.1121999999999996 3.0 0.1405726733052708 0.13458423242334094 0.0 0.0 0.0 
5.155283845865712 13.70964323966037 1.7998186948025605 0.0 7.2737 1.0 0.6616836486743999 0.588278770977753 0.0 0.0 0.0 
15.661585866062522 49.22113788065266 5.310159520127693 0.0 3.6785000000000005 1.0 0.5135744048618022 0.10994947733180682 0.0 0.0 0.0 
18.21272626770825 59.261188315900434 0.7010569084876335 0.0 3.6785000000000005 1.0 0.6322276636032108 0.10994947733180682 0.0 0.0 0.0 
14.015038372425877 103.2695508449466 5.293506021221748 0.0 7.2737 1.0 0.987022094648278 0.48351012399881477 0.0 0.0 0.0 
7.108423267233641 125.59087211960114 1.7577843351551845 0.0 4.7142 2.0 0.8599158800733868 0.5969334743546024 0.0 0.0 0.0 
8.790132266654876 -66.88701848883495 4.372164379896625 0.0 4.7142 1.0 0.1871424455195685 0.34280350401011916 0.0 0.0 0.0 
18.94252800170799 -56.40076844424771 6.223246047428348 0.0 4.7142 1.0 0.32498702356976605 0.34280350401011916 0.0 0.0 0.0 
17.577836232132245 -105.54452282676158 0.6226467503616574 0.0 9.7907 0.0 0.4830628235921566 0.4830628235921566 0.0 0.0 0.0 
6.542358134448534 -11.095029688285619 4.320974539012302 0.0 2.6445 3.0 0.5526480617699989 0.13458423242334094 0.0 0.0 0.0 
12.981198143329149 -9.360929248170775 5.5185874195762645 0.0 2.6445 3.0 0.1405726733052708 0.13458423242334094 0.0 0.0 0.0 
4.801217134976522 14.491949096879962 1.9957959797209281 0.0 7.806 1.0 0.6616836486743999 0.588278770977753 0.0 0.0 0.0 
15.92146642287149 48.40270780655305 5.019864231260444 0.0 4.210800000000001 1.0 0.5135744048618022 0.10994947733180682 0.0 0.0 0.0 
18.875079625743236 59.80768051081242 0.6898392017164345 0.0 4.210800000000001 1.0 0.6322276636032108 0.10994947733180682 0.0 0.0 0.0 
14.391491907127621 102.49776821608803 5.166214969512391 0.0 7.806 1.0 0.987022094648278 0.48351012399881477 0.0 0.0 0.0 
7.135056513281243 126.4491589948382 1.5397655816404878 0.0 5.2465 2.0 0.8599158800733868 0.5969334743546024 0.0 0.0 0.0 
8.333597899839798 -67.61430251995097 4.151840985175893 0.0 5.2465 1.0 0.1871424455195685 0.34280350401011916 0.0 0.0 0.0 
19.780675531594945 -56.21402153491984 0.21922597581738076 0.0 5.2465 1.0 0.32498702356976605 0.34280350401011916 0.0 0.0 0.0 
18.164373894873496 -104.91735517757554 0.8188543529333169 0.0 10.322999999999999 0.0 0.4830628235921566 0.4830628235921566 0.0 0.0 0.0 
6.2086914191810525 -11.886251662906202 4.313316971168916 0.0 3.1784999999999997 3.0 0.5526480617699989 0.13458423242334094 0.0 0.0 0.0 
13.632638126652097 -9.920385804239654 5.573611127677665 0.0 3.1784999999999997 3.0 0.1405726733052708 0.13458423242334094 0.0 0.0 0.0 
4.494237908348421 15.293902614497215 1.9363690855288784 0.0 8.34 1.0 0.6616836486743999 0.588278770977753 0.0 0.0 0.0 
16.337142166651798 47.65132284128315 5.217704198350548 0.0 4.744800000000001 1.0 0.5135744048618022 0.10994947733180682 0.0 0.0 0.0 
19.5042867442424 59.22333122140712 -0.7484510422841548 0.0 0.0 2.0 0.2985806006351699 0.6322276636032108 1.0 0.0 0.0 
18.75821130684378 60.65839050019712 1.7073191534282313 0.0 0.0 2.0 0.4975669872044428 0.6322276636032108 1.0 0.0 0.0 
14.700344953603729 101.696534488837 5.080318026197167 0.0 8.34 1.0 0.987022094648278 0.48351012399881477 0.0 0.0 0.0 
7.374880971998825 127.2736891149678 1.28773438021334 0.0 5.7805 2.0 0.8599158800733868 0.5969334743546024 0.0 0.0 0.0 
7.84979181392881 -68.32373705620931 4.113881437244398 0.0 5.7805 1.0 0.1871424455195685 0.34280350401011916 0.0 0.0 0.0 
20.610768002055906 -55.99422121534723 0.25884709141505824 0.0 5.7805 1.0 0.32498702356976605 0.34280350401011916 0.0 0.0 0.0 
18.731522904378473 -104.27260120045149 0.8493389693393902 0.0 10.857 0.0 0.4830628235921566 0.4830628235921566 0.0 0.0 0.0 
5.381102968153683 -12.115299792622055 3.4115997163096115 0.0 0.0 4.0 0.1691534012696937 0.5526480617699989 1.0 0.0 0.0 
6.569087699341138 -12.665661831717594 5.1455036150722755 0.0 0.0 4.0 0.7297325027177373 0.5526480617699989 1.0 0.0 0.0 
14.281413972808679 -10.482929661591042 5.568862266700738 0.0 3.7141999999999995 3.0 0.1405726733052708 0.13458423242334094 0.0 0.0 0.0 
4.351457416277381 16.1406489880259 1.7378375126706516 0.0 8.8757 1.0 0.6616836486743999 0.588278770977753 0.0 0.0 0.0 
16.06270372658965 46.83765876279832 4.387084219596478 0.0 0.0 2.0 0.3681626548442425 0.5135744048618022 1.0 0.0 0.0 
17.15118115433184 47.92464722098123 6.607121193983655 0.0 0.0 2.0 0.7265012272397101 0.5135744048618022 1.0 0.0 0.0 
20.11063704569247 58.61529750364796 5.49640799486614 0.0 0.5357 2.0 0.2985806006351699 0.6322276636032108 0.0 0.0 0.0 
18.72405619729003 61.516410965274936 1.6105721993729962 0.0 0.5357 2.0 0.4975669872044428 0.6322276636032108 0.0 0.0 0.0 
14.9767164909938 100.88352497885627 5.0400799568306125 0.0 8.8757 1.0 0.987022094648278 0.48351012399881477 0.0 0.0 0.0 
8.23303001988053 127.30444462861513 0.035824028223323756 0.0 0.0 3.0 0.6521991295450413 0.8599158800733868 1.0 0.0 0.0 
6.694812810469609 127.7979724216578 2.4848318707776476 0.0 0.0 3.0 0.8909072419763011 0.8599158800733868 1.0 0.0 0.0 
7.437812397264246 -69.07715503465425 4.2120039825913596 0.0 6.3162 1.0 0.1871424455195685 0.34280350401011916 0.0 0.0 0.0 
21.450505635059933 -55.81475980524281 0.21054196999598088 0.0 6.3162 1.0 0.32498702356976605 0.34280350401011916 0.0 0.0 0.0 
19.13235852383379 -105.03200655740874 -1.0851347387428032 0.0 0.0 1.0 0.7649702319316436 0.4830628235921566 1.0 0.0 0.0 
18.320054224115715 -103.51890416903719 2.0705123316032683 0.0 0.0 1.0 0.037946312807070726 0.4830628235921566 1.0 0.0 0.0 
4.530866460971231 -12.235564383645789 3.2821102663658586 0.0 0.5374 4.0 0.1691534012696937 0.5526480617699989 0.0 0.0 0.0 
6.938697925957502 -13.440745033948614 5.157367099742872 0.0 0.5374 4.0 0.7297325027177373 0.5526480617699989 0.0 0.0 0.0 
14.816565248970273 -11.154479214209777 5.385238662160473 0.0 4.2516 3.0 0.1405726733052708 0.13458423242334094 0.0 0.0 0.0 
4.297539340895127 16.99765454877045 1.633618031872268 0.0 9.4131 1.0 0.6616836486743999 0.588278770977753 0.0 0.0 0.0 
15.942981734380238 45.98734568246794 4.57252081572986 0.0 0.5374 2.0 0.3681626548442425 0.5135744048618022 0.0 0.0 0.0 
18.009868418772893 47.929323959865165 0.0054462737133696565 0.0 0.5374 2.0 0.7265012272397101 0.5135744048618022 0.0 0.0 0.0 
20.842858007791108 58.16672403958336 5.733543002866175 0.0 1.0731 2.0 0.2985806006351699 0.6322276636032108 0.0 0.0 0.0 
18.950683236708343 62.3446656815326 1.303703915613854 0.0 1.0731 2.0 0.4975669872044428 0.6322276636032108 0.0 0.0 0.0 
15.165131541221752 100.045750869177 4.933617601245097 0.0 9.4131 1.0 0.987022094648278 0.48351012399881477 0.0 0.0 0.0 
9.088453418222583 127.22950131958112 6.195799692319727 0.0 0.5374 3.0 0.6521991295450413 0.8599158800733868 0.0 0.0 0.0 
5.926988284349334 128.18243462667732 2.6773677443385218 0.0 0.5374 3.0 0.8909072419763011 0.8599158800733868 0.0 0.0 0.0 
6.9341597538589275 -69.77264026439752 4.085630213124625 0.0 6.8536 1.0 0.1871424455195685 0.34280350401011916 0.0 0.0 0.0 
22.2947607430968 -55.6579191136029 0.18367827195611086 0.0 6.8536 1.0 0.32498702356976605 0.34280350401011916 0.0 0.0 0.0 
19.51442698154566 -105.80102501207752 5.17350322159821 0.0 0.5374 1.0 0.7649702319316436 0.4830628235921566 0.0 0.0 0.0 
18.195229073424727 -102.66932523112008 1.7166685791950331 0.0 0.5374 1.0 0.037946312807070726 0.4830628235921566 0.0 0.0 0.0 
3.7209688720433616 -12.520926584101488 3.4803570734782943 0.0 1.0765 4.0 0.1691534012696937 0.5526480617699989 0.0 0.0 0.0 
7.208562370046461 -14.255937570603017 5.032087044680096 0.0 1.0765 4.0 0.7297325027177373 0.5526480617699989 0.0 0.0 0.0 
15.402730852437136 -11.781994612676217 5.463737885385109 0.0 4.7907 3.0 0.1405726733052708 0.13458423242334094 0.0 0.0 0.0 
4.1115485087008965 17.835970181655654 1.7891127240282345 0.0 9.9522 1.0 0.6616836486743999 0.588278770977753 0.0 0.0 0.0 
15.750444205997557 45.150509384160614 4.486256364018417 0.0 1.0765 2.0 0.3681626548442425 0.5135744048618022 0.0 0.0 0.0 
18.86850315337716 47.93991086361126 0.01232917911464188 0.0 1.0765 2.0 0.7265012272397101 0.5135744048618022 0.0 0.0 0.0 
21.56838147922748 57.70739694219502 5.718789597895512 0.0 1.6122 2.0 0.2985806006351699 0.6322276636032108 0.0 0.0 0.0 
18.96582819583935 63.20323211472997 1.5531483355458293 0.0 1.6122 2.0 0.4975669872044428 0.6322276636032108 0.0 0.0 0.0 
15.20574060184858 99.18801163479637 4.759707939380485 0.0 9.9522 1.0 0.987022094648278 0.48351012399881477 0.0 0.0 0.0 
9.943371625867545 127.14899946719834 6.189299858131694 0.0 1.0765 3.0 0.6521991295450413 0.8599158800733868 0.0 0.0 0.0 
5.096876934874731 128.4021636358533 2.8828263492238175 0.0 1.0765 3.0 0.8909072419763011 0.8599158800733868 0.0 0.0 0.0 
6.314576838014587 -70.36718437579171 3.9063777767529717 0.0 7.3927000000000005 1.0 0.1871424455195685 0.34280350401011916 0.0 0.0 0.0 
23.123916221858263 -55.434610175045634 0.2630762120357276 0.0 7.3927000000000005 1.0 0.32498702356976605 0.34280350401011916 0.0 0.0 0.0 
20.044871822080985 -106.47629826132591 5.378249788404447 0.0 1.0765 1.0 0.7649702319316436 0.4830628235921566 0.0 0.0 0.0 
17.91978651070418 -101.85600052066167 1.8973259484232878 0.0 1.0765 1.0 0.037946312807070726 0.4830628235921566 0.0 0.0 0.0 
2.9650375757167056 -12.92827602283159 3.6358561234657545 0.0 1.6173 4.0 0.1691534012696937 0.5526480617699989 0.0 0.0 0.0 
7.2468259231117385 -15.113784637688255 4.756973591337749 0.0 1.6173 4.0 0.7297325027177373 0.5526480617699989 0.0 0.0 0.0 
15.211495547991298 -12.61912945744945 4.48780246821947 0.0 0.0 4.0 0.8127425395778676 0.1405726733052708 1.0 0.0 0.0 
15.759555248245716 -11.000942731841254 7.425444974270777 0.0 0.0 4.0 0.8511327428736073 0.1405726733052708 1.0 0.0 0.0 
4.0565707754833396 18.692908416798975 1.6348545465989865 0.0 10.492999999999999 1.0 0.6616836486743999 0.588278770977753 0.0 0.0 0.0 
15.811093073094368 44.293953837264084 4.7830865112802075 0.0 1.6173 2.0 0.3681626548442425 0.5135744048618022 0.0 0.0 0.0 
19.72605788292707 47.89557604854579 6.231532701604559 0.0 1.6173 2.0 0.7265012272397101 0.5135744048618022 0.0 0.0 0.0 
22.306542548615752 57.2686670416411 5.746931811997667 0.0 2.153 2.0 0.2985806006351699 0.6322276636032108 0.0 0.0 0.0 
18.831637123051486 64.05138212857376 1.727701955516135 0.0 2.153 2.0 0.4975669872044428 0.6322276636032108 0.0 0.0 0.0 
15.290207249444832 98.33347604428842 4.810923979134969 0.0 10.492999999999999 1.0 0.987022094648278 0.48351012399881477 0.0 0.0 0.0 
10.801855569966792 127.1297379064145 6.260752578884537 0.0 1.6173 3.0 0.6521991295450413 0.8599158800733868 0.0 0.0 0.0 
4.28128393572368 128.67081536158102 2.8233882349419623 0.0 1.6173 3.0 0.8909072419763011 0.8599158800733868 0.0 0.0 0.0 
5.67501987037363 -70.9401874954539 3.8721654563853964 0.0 7.9335 1.0 0.1871424455195685 0.34280350401011916 0.0 0.0 0.0 
23.977750284072073 -55.34332444667877 0.10650708615138779 0.0 7.9335 1.0 0.32498702356976605 0.34280350401011916 0.0 0.0 0.0 
20.489624014626738 -107.21084654239903 5.256834614066696 0.0 1.6173 1.0 0.7649702319316436 0.4830628235921566 0.0 0.0 0.0 
17.638290054974245 -101.04475121532374 1.9047788370701428 0.0 1.6173 1.0 0.037946312807070726 0.4830628235921566 0.0 0.0 0.0 
2.178141613069729 -13.272020744929174 3.553449891151499 0.0 2.1597999999999997 4.0 0.1691534012696937 0.5526480617699989 0.0 0.0 0.0 
7.068835263881694 -15.953835240465668 4.503605817506652 0.0 2.1597999999999997 4.0 0.7297325027177373 0.5526480617699989 0.0 0.0 0.0 
14.908576902696472 -13.422625558455929 4.351874726193761 0.0 0.5425 4.0 0.8127425395778676 0.1405726733052708 0.0 0.0 0.0 
16.105815771553704 -10.215150558300058 1.1557345797767626 0.0 0.5425 4.0 0.8511327428736073 0.1405726733052708 0.0 0.0 0.0 
4.196938599002594 19.54005808723518 1.4065840745965836 0.0 11.035499999999999 1.0 0.6616836486743999 0.588278770977753 0.0 0.0 0.0 
15.946241734804799 43.44595588370613 4.8704434952034275 0.0 2.1597999999999997 2.0 0.3681626548442425 0.5135744048618022 0.0 0.0 0.0 
20.58380000128557 47.936124148303925 0.04723742654629223 0.0 2.1597999999999997 2.0 0.7265012272397101 0.5135744048618022 0.0 0.0 0.0 
22.959934059767775 56.7114909266158 5.577106477698868 0.0 2.6955 2.0 0.2985806006351699 0.6322276636032108 0.0 0.0 0.0 
19.621727339276138 64.38771996502193 0.40245958054283704 0.0 0.0 3.0 0.01806241092051164 0.4975669872044428 1.0 0.0 0.0 
17.99187362145642 64.2307224513934 2.931192788041676 0.0 0.0 3.0 0.16900805125777518 0.4975669872044428 1.0 0.0 0.0 
15.295092093622893 97.47478993848691 4.71808766139681 0.0 11.035499999999999 1.0 0.987022094648278 0.48351012399881477 0.0 0.0 0.0 
11.659610836800686 127.17000690464639 0.04691204134029642 0.0 2.1597999999999997 3.0 0.6521991295450413 0.8599158800733868 0.0 0.0 0.0 
3.4307769714060194 128.7891521421995 3.0033420830844975 0.0 2.1597999999999997 3.0 0.8909072419763011 0.8599158800733868 0.0 0.0 0.0 
4.936465792375903 -71.37825548546492 3.676959896189306 0.0 8.476 1.0 0.1871424455195685 0.34280350401011916 0.0 0.0 0.0 
24.83644895877976 -55.344833106888956 6.281428411989252 0.0 8.476 1.0 0.32498702356976605 0.34280350401011916 0.0 0.0 0.0 
20.75599476979973 -108.0271873479383 5.027804358477582 0.0 2.1597999999999997 1.0 0.7649702319316436 0.4830628235921566 0.0 0.0 0.0 
17.60062135614084 -100.18687782190838 1.6146675410755957 0.0 2.1597999999999997 1.0 0.037946312807070726 0.4830628235921566 0.0 0.0 0.0 
1.3734063868463888 -13.571632002520364 3.4980066853030496 2.0 2.7039999999999997 4.0 0.1691534012696937 0.5526480617699989 0.0 0.0 0.0 
6.693707255882393 -16.726263015480374 4.260297743506814 0.0 2.7039999999999997 4.0 0.7297325027177373 0.5526480617699989 0.0 0.0 0.0 
14.802773941960853 -14.274782482677821 4.588872046111177 0.0 1.0867 4.0 0.8127425395778676 0.1405726733052708 0.0 0.0 0.0 
16.345518635667144 -9.390585080647826 1.2878818480308023 0.0 1.0867 4.0 0.8511327428736073 0.1405726733052708 0.0 0.0 0.0 
4.255915528371419 20.39673037685477 1.5020505923819703 0.0 11.579699999999999 1.0 0.6616836486743999 0.588278770977753 0.0 0.0 0.0 
16.15132156969389 42.612104607205865 4.953555315245236 0.0 2.7039999999999997 2.0 0.3681626548442425 0.5135744048618022 0.0 0.0 0.0 
21.413401800506836 48.157769235613806 0.2610700901733094 0.0 2.7039999999999997 2.0 0.7265012272397101 0.5135744048618022 0.0 0.0 0.0 
23.49837890231549 56.04257924221074 5.390152700818035 0.0 3.2397 2.0 0.2985806006351699 0.6322276636032108 0.0 0.0 0.0 
20.25076156037375 64.97225536915799 0.7487400682364955 0.0 0.5442 3.0 0.01806241092051164 0.4975669872044428 0.0 0.0 0.0 
17.134045275215776 64.26940343362239 3.0965309760258326 0.0 0.5442 3.0 0.16900805125777518 0.4975669872044428 0.0 0.0 0.0 
14.5260044872611 97.09286069930737 3.60251691331204 0.0 0.0 2.0 0.21464189802833833 0.987022094648278 1.0 0.0 0.0 
16.107942643501683 97.75162865247377 6.611441498148112 0.0 0.0 2.0 0.38387271496315956 0.987022094648278 1.0 0.0 0.0 
12.518306560061662 127.16729676560122 6.280029238186537 0.0 2.7039999999999997 3.0 0.6521991295450413 0.8599158800733868 0.0 0.0 0.0 
2.6517262827015213 129.15032483555902 2.7074774283050296 0.0 2.7039999999999997 3.0 0.8909072419763011 0.8599158800733868 0.0 0.0 0.0 
4.157661494265564 -71.73995916977755 3.5763895799988 0.0 9.0202 1.0 0.1871424455195685 0.34280350401011916 0.0 0.0 0.0 
24.417970528703272 -56.094660749457695 4.203348620416915 0.0 0.0 2.0 0.7897518402774322 0.32498702356976605 1.0 0.0 0.0 
24.559683822896837 -54.53195750167013 8.182147307726083 0.0 0.0 2.0 0.7693898119086222 0.32498702356976605 1.0 0.0 0.0 
21.266626573503615 -108.71756467306213 5.3492357387612515 0.0 2.7039999999999997 1.0 0.7649702319316436 0.4830628235921566 0.0 0.0 0.0 
17.793477987887073 -99.35011500629636 1.3442628826436267 0.0 2.7039999999999997 1.0 0.037946312807070726 0.4830628235921566 0.0 0.0 0.0 
6.1750527845364696 -17.410633696729345 4.063886890381322 0.0 3.2499 4.0 0.7297325027177373 0.5526480617699989 0.0 0.0 0.0 
14.596356062304842 -15.108303537576052 4.46963708909481 0.0 1.6326 4.0 0.8127425395778676 0.1405726733052708 0.0 0.0 0.0 
16.543036594589427 -8.55491029587612 1.338688618457069 0.0 1.6326 4.0 0.8511327428736073 0.1405726733052708 0.0 0.0 0.0 
4.192460130992355 21.25308258391877 1.6447508264225255 0.0 12.125599999999999 1.0 0.6616836486743999 0.588278770977753 0.0 0.0 0.0 
15.47161135010412 42.08735732766565 3.799035860594712 0.0 0.0 3.0 0.0014622223099662879 0.3681626548442425 1.0 0.0 0.0 
16.993509396574364 42.444517751353885 6.086761203544383 0.0 0.0 3.0 0.9443600983895937 0.3681626548442425 1.0 0.0 0.0 
22.245306720335186 48.37060695399467 0.25046862689784183 0.0 3.2499 2.0 0.7265012272397101 0.5135744048618022 0.0 0.0 0.0 
24.235380286363696 55.60190402176906 5.744294404780693 0.0 3.7856 2.0 0.2985806006351699 0.6322276636032108 0.0 0.0 0.0 
20.870133497960744 65.567019265951 0.7651260646798693 0.0 1.0901 3.0 0.01806241092051164 0.4975669872044428 0.0 0.0 0.0 
16.28337050637535 64.1522790225974 3.278417883845321 0.0 1.0901 3.0 0.16900805125777518 0.4975669872044428 0.0 0.0 0.0 
13.761330210412263 96.70217036115363 3.6139456663137532 0.0 0.5459 2.0 0.21464189802833833 0.987022094648278 0.0 0.0 0.0 
16.933044601596595 97.98947828721779 0.2806553159168618 0.0 0.5459 2.0 0.38387271496315956 0.987022094648278 0.0 0.0 0.0 
13.337512189532095 127.42472214633108 0.30446428444002344 0.0 3.2499 3.0 0.6521991295450413 0.8599158800733868 0.0 0.0 0.0 
1.8537832228699567 129.46758271688932 2.7631578888429353 0.0 3.2499 3.0 0.8909072419763011 0.8599158800733868 0.0 0.0 0.0 
3.5191759575878847 -72.31415592129433 3.874033376095064 0.0 9.5661 1.0 0.1871424455195685 0.34280350401011916 0.0 0.0 0.0 
24.260023360924386 -56.93870955266255 4.527407956845436 0.0 0.5459 2.0 0.7897518402774322 0.32498702356976605 0.0 0.0 0.0 
24.563620057708533 -53.67326652346175 1.566202364402922 0.0 0.5459 2.0 0.7693898119086222 0.32498702356976605 0.0 0.0 0.0 
21.914983665479447 -109.28059111230267 5.568118197671667 0.0 3.2499 1.0 0.7649702319316436 0.4830628235921566 0.0 0.0 0.0 
18.192967193527714 -98.59000049875371 1.0868980433096338 0.0 3.2499 1.0 0.037946312807070726 0.4830628235921566 0.0 0.0 0.0 
5.459934030353731 -16.93526977570021 2.554929077878721 0.0 0.0 5.0 0.8998357067371711 0.7297325027177373 1.0 0.0 0.0 
6.913687383789076 -17.84856590471001 5.748007004588725 0.0 0.0 5.0 0.10000010812234206 0.7297325027177373 1.0 0.0 0.0 
14.676198799762354 -15.963283553292884 4.805514383081654 0.0 2.1802 4.0 0.8127425395778676 0.1405726733052708 0.0 0.0 0.0 
16.784166421560748 -7.730760978977355 1.2861508530633372 0.0 2.1802 4.0 0.8511327428736073 0.1405726733052708 0.0 0.0 0.0 
4.110812035585326 22.107892082296598 1.6660136070430336 0.0 12.673199999999998 1.0 0.6616836486743999 0.588278770977753 0.0 0.0 0.0 
14.77909617873944 41.57962863295688 3.774238687175805 0.0 0.5476 3.0 0.0014622223099662879 0.3681626548442425 0.0 0.0 0.0 
17.823170565180813 42.22309499889466 6.022383206716457 0.0 0.5476 3.0 0.9443600983895937 0.3681626548442425 0.0 0.0 0.0 
23.019649464891252 48.74176595490051 0.4469639290340833 0.0 3.7975 2.0 0.7265012272397101 0.5135744048618022 0.0 0.0 0.0 
25.003390001375564 55.217811887449216 5.819451263022071 0.0 4.3332 2.0 0.2985806006351699 0.6322276636032108 0.0 0.0 0.0 
21.536510560065583 66.10859779312922 0.6824432585745742 0.0 1.6377000000000002 3.0 0.01806241092051164 0.4975669872044428 0.0 0.0 0.0 
15.449207329676758 63.94847155305814 3.381226046904861 0.0 1.6377000000000002 3.0 0.16900805125777518 0.4975669872044428 0.0 0.0 0.0 
13.043502454690426 96.23090716174795 3.7225382512893894 0.0 1.0935000000000001 2.0 0.21464189802833833 0.987022094648278 0.0 0.0 0.0 
17.77187766639963 98.17312136330136 0.21552432368861874 0.0 1.0935000000000001 2.0 0.38387271496315956 0.987022094648278 0.0 0.0 0.0 
14.187574091556474 127.54621474991991 0.14195926424935762 0.0 3.7975 3.0 0.6521991295450413 0.8599158800733868 0.0 0.0 0.0 
1.148225228089173 129.95702485443266 2.535104998189621 2.0 3.7975 3.0 0.8909072419763011 0.8599158800733868 0.0 0.0 0.0 
2.92663410723076 -72.9356539869193 3.9508446563863737 0.0 10.1137 1.0 0.1871424455195685 0.34280350401011916 0.0 0.0 0.0 
24.01237446088052 -57.7609234617567 4.419843358920138 0.0 1.0935000000000001 2.0 0.7897518402774322 0.32498702356976605 0.0 0.0 0.0 
24.574765349631665 -52.81463885533816 1.5578067016086603 0.0 1.0935000000000001 2.0 0.7693898119086222 0.32498702356976605 0.0 0.0 0.0 
22.655640311128913 -109.71509476390524 5.752647460400634 0.0 3.7975 1.0 0.7649702319316436 0.4830628235921566 0.0 0.0 0.0 
18.72712621706676 -97.91766142687788 0.8994233243306665 0.0 3.7975 1.0 0.037946312807070726 0.4830628235921566 0.0 0.0 0.0 
4.665421304984983 -16.60951646531484 2.7524882962357826 2.0 0.5493 5.0 0.8998357067371711 0.7297325027177373 0.0 0.0 0.0 
7.660785758430742 -18.271897581540205 5.767665615745126 0.0 0.5493 5.0 0.10000010812234206 0.7297325027177373 0.0 0.0 0.0 
14.995242372605537 -16.76051431576203 5.093068201280097 0.0 2.7295000000000003 4.0 0.8127425395778676 0.1405726733052708 0.0 0.0 0.0 
17.501031419687504 -8.203487395057975 -0.5829798719515915 2.0 0.0 5.0 0.7325355750172202 0.8511327428736073 1.0 0.0 0.0 
16.223397359373976 -7.080450477067452 2.282393545597332 2.0 0.0 5.0 0.6241643736122411 0.8511327428736073 1.0 0.0 0.0 
4.966357571159204 22.034356196093384 -0.08574131160374532 0.0 0.0 2.0 0.9135780276790005 0.6616836486743999 1.0 0.0 0.0 
3.540472902345663 22.74982585076135 2.297204825971564 0.0 0.0 2.0 0.8641032534106874 0.6616836486743999 1.0 0.0 0.0 
14.070480895814535 41.09462340535103 3.7418053609591224 0.0 1.0969 3.0 0.0014622223099662879 0.3681626548442425 0.0 0.0 0.0 
18.65962994058377 42.028926506856465 6.05509580436879 0.0 1.0969 3.0 0.9443600983895937 0.3681626548442425 0.0 0.0 0.0 
23.792562239945642 49.11589364988825 0.45080125733191195 0.0 4.3468 2.0 0.7265012272397101 0.5135744048618022 0.0 0.0 0.0 
25.74894874762568 54.791774511283165 5.764040305124914 0.0 4.882499999999999 2.0 0.2985806006351699 0.6322276636032108 0.0 0.0 0.0 
22.03309299939505 66.80914869845391 0.9541501853980628 0.0 2.1870000000000003 3.0 0.01806241092051164 0.4975669872044428 0.0 0.0 0.0 
14.612916584597823 63.7535780444546 3.3705535429629716 0.0 2.1870000000000003 3.0 0.16900805125777518 0.4975669872044428 0.0 0.0 0.0 
12.327369014013579 95.7570732402693 3.7261237608401414 0.0 1.6428000000000003 2.0 0.21464189802833833 0.987022094648278 0.0 0.0 0.0 
18.61962130631055 98.3098561832644 0.15991380126032226 0.0 1.6428000000000003 2.0 0.38387271496315956 0.987022094648278 0.0 0.0 0.0 
14.934499703495124 127.12257832534114 -0.5159325769305112 0.0 0.0 4.0 0.4351271070823347 0.6521991295450413 1.0 0.0 0.0 
14.452161353008965 128.36313535259646 1.2575744205446837 0.0 0.0 4.0 0.20484622968106903 0.6521991295450413 1.0 0.0 0.0 
2.3691206022624822 -73.58875764008475 4.005794787171721 0.0 10.663 1.0 0.1871424455195685 0.34280350401011916 0.0 0.0 0.0 
23.94225425329688 -58.61675571546494 4.630649359610913 0.0 1.6428000000000003 2.0 0.7897518402774322 0.32498702356976605 0.0 0.0 0.0 
24.721422366853407 -51.968555284229296 1.3991555005352556 0.0 1.6428000000000003 2.0 0.7693898119086222 0.32498702356976605 0.0 0.0 0.0 
22.0802442876475 -110.3524997420471 3.978075047374846 0.0 0.0 2.0 0.8280257668647052 0.7649702319316436 1.0 0.0 0.0 
23.098046094677866 -108.97913089747922 7.312735833080906 0.0 0.0 2.0 0.9279166286063315 0.7649702319316436 1.0 0.0 0.0 
19.300059831358265 -97.27804219357199 0.8403314204010395 0.0 4.3468 1.0 0.037946312807070726 0.4830628235921566 0.0 0.0 0.0 
8.422728311985416 -18.66788903988555 5.803896558028568 0.0 1.1003 5.0 0.10000010812234206 0.7297325027177373 0.0 0.0 0.0 
15.13589933726476 -17.607616026475156 4.876942552256663 0.0 3.2805000000000004 4.0 0.8127425395778676 0.1405726733052708 0.0 0.0 0.0 
5.81792331858934 22.144816450500898 0.1289927550377337 0.0 0.551 2.0 0.9135780276790005 0.6616836486743999 0.0 0.0 0.0 
2.876744327179814 23.294646985179185 2.4542610391441326 0.0 0.551 2.0 0.8641032534106874 0.6616836486743999 0.0 0.0 0.0 
13.545867291962743 40.414810006944315 4.055150340979419 0.0 1.6479 3.0 0.0014622223099662879 0.3681626548442425 0.0 0.0 0.0 
19.511712638348953 41.92252741771864 6.158960105333715 0.0 1.6479 3.0 0.9443600983895937 0.3681626548442425 0.0 0.0 0.0 
24.636848438982334 49.27256688983986 0.18347993503590654 0.0 4.8978 2.0 0.7265012272397101 0.5135744048618022 0.0 0.0 0.0 
26.418740994057895 54.254425428638505 5.607072679723548 0.0 5.4334999999999996 2.0 0.2985806006351699 0.6322276636032108 0.0 0.0 0.0 
22.541672272826418 67.50103945040485 0.9369193491964443 0.0 2.7380000000000004 3.0 0.01806241092051164 0.4975669872044428 0.0 0.0 0.0 
14.831494226242217 64.58399330477552 1.3134193309594808 2.0 0.0 4.0 0.27220609282809116 0.16900805125777518 1.0 0.0 0.0 
14.997603886728568 62.985866269386236 5.176902596040838 2.0 0.0 4.0 0.5566245743460188 0.16900805125777518 1.0 0.0 0.0 
11.596421221250656 95.30642813128108 3.69407715171128 0.0 2.1938000000000004 2.0 0.21464189802833833 0.987022094648278 0.0 0.0 0.0 
19.465957358997166 98.16466329114333 6.113286239599771 0.0 2.1938000000000004 2.0 0.38387271496315956 0.987022094648278 0.0 0.0 0.0 
15.688489415755523 126.71164620952926 5.784185859609864 0.0 0.551 4.0 0.4351271070823347 0.6521991295450413 0.0 0.0 0.0 
14.516197447989544 129.21944433219335 1.496143759226675 0.0 0.551 4.0 0.20484622968106903 0.6521991295450413 0.0 0.0 0.0 
1.9864936206774895 -74.35749835252476 4.250566234521364 0.0 11.214 1.0 0.1871424455195685 0.34280350401011916 0.0 0.0 0.0 
23.832207279495204 -59.4683749693319 4.58389015978471 0.0 2.1938000000000004 2.0 0.7897518402774322 0.32498702356976605 0.0 0.0 0.0 
25.003519216721486 -51.15751455942389 1.2360547431454627 0.0 2.1938000000000004 2.0 0.7693898119086222 0.32498702356976605 0.0 0.0 0.0 
21.459386705940595 -110.94571264922118 3.9042314209583866 0.0 0.551 2.0 0.8280257668647052 0.7649702319316436 0.0 0.0 0.0 
23.603027359724162 -108.28460975888787 0.942109695727213 0.0 0.551 2.0 0.9279166286063315 0.7649702319316436 0.0 0.0 0.0 
19.56752442410156 -98.09402527037294 -1.2540502343371303 0.0 0.0 2.0 0.46606392681396835 0.037946312807070726 1.0 0.0 0.0 
18.48627496229131 -97.00396213797168 2.8167283176240936 0.0 0.0 2.0 0.6246791108215185 0.037946312807070726 1.0 0.0 0.0 
9.224369829612929 -18.975682098962498 5.916591783776771 0.0 1.653 5.0 0.10000010812234206 0.7297325027177373 0.0 0.0 0.0 
15.446050436716087 -18.408348182385822 5.0819385950567995 0.0 3.8332000000000006 4.0 0.8127425395778676 0.1405726733052708 0.0 0.0 0.0 
6.64233467598422 22.385048845898208 0.28354433304403137 0.0 1.1037 2.0 0.9135780276790005 0.6616836486743999 0.0 0.0 0.0 
2.245995690512051 23.87733201788718 2.3957765941195523 0.0 1.1037 2.0 0.8641032534106874 0.6616836486743999 0.0 0.0 0.0 
12.89972400831098 39.84924431934285 3.8605960337714262 0.0 2.2005999999999997 3.0 0.0014622223099662879 0.3681626548442425 0.0 0.0 0.0 
20.3505241057031 41.7387857179463 6.0675434106390265 0.0 2.2005999999999997 3.0 0.9443600983895937 0.3681626548442425 0.0 0.0 0.0 
24.98387510878372 48.487112766133606 -1.1547685221141006 0.0 0.0 3.0 0.8369751506716282 0.7265012272397101 1.0 0.0 0.0 
25.25627661398396 49.86727221688321 0.7650384321203993 0.0 0.0 3.0 0.33872916198751823 0.7265012272397101 1.0 0.0 0.0 
27.147641094582745 53.8004757249765 5.726184037572705 0.0 5.986199999999999 2.0 0.2985806006351699 0.6322276636032108 0.0 0.0 0.0 
23.135574012601538 68.12123813912702 0.8070471706480692 0.0 3.2907 3.0 0.01806241092051164 0.4975669872044428 0.0 0.0 0.0 
10.928305007283916 94.76699656506041 3.820830861628701 0.0 2.7465 2.0 0.21464189802833833 0.987022094648278 0.0 0.0 0.0 
20.32187606795468 98.09560640403754 6.202678901372858 0.0 2.7465 2.0 0.38387271496315956 0.987022094648278 0.0 0.0 0.0 
16.43627187861734 126.28952409658427 5.7692838759613645 0.0 1.1037 4.0 0.4351271070823347 0.6521991295450413 0.0 0.0 0.0 
14.625687923121813 130.07113531245267 1.4429311022111808 0.0 1.1037 4.0 0.20484622968106903 0.6521991295450413 0.0 0.0 0.0 
1.5505136025849449 -75.09728691273946 4.179860199671966 2.0 11.7667 1.0 0.1871424455195685 0.34280350401011916 0.0 0.0 0.0 
23.5421703420327 -60.27661024752049 4.367859372508705 0.0 2.7465 2.0 0.7897518402774322 0.32498702356976605 0.0 0.0 0.0 
25.247313222243665 -50.33414940782189 1.2829166857688705 0.0 2.7465 2.0 0.7693898119086222 0.32498702356976605 0.0 0.0 0.0 
20.86121535719409 -111.56179440316167 3.941747063643454 0.0 1.1037 2.0 0.8280257668647052 0.7649702319316436 0.0 0.0 0.0 
24.080797739873603 -107.57109651174174 0.9807555451666274 0.0 1.1037 2.0 0.9279166286063315 0.7649702319316436 0.0 0.0 0.0 
20.01665321659076 -98.82590573722347 5.2628036243924665 0.0 0.5527 2.0 0.46606392681396835 0.037946312807070726 0.0 0.0 0.0 
17.6812092653735 -96.70524000346178 2.786283269428841 0.0 0.5527 2.0 0.6246791108215185 0.037946312807070726 0.0 0.0 0.0 
10.055886590315588 -19.190031268940988 6.030899418236563 0.0 2.2074 5.0 0.10000010812234206 0.7297325027177373 0.0 0.0 0.0 
15.575411130278887 -19.257248353761113 4.863621710558746 0.0 4.387600000000001 4.0 0.8127425395778676 0.1405726733052708 0.0 0.0 0.0 
7.480684503536929 22.57088548556442 0.21814006812575967 0.0 1.6581 2.0 0.9135780276790005 0.6616836486743999 0.0 0.0 0.0 
1.5988447341836247 24.44174439348038 2.4243728124535258 0.0 1.6581 2.0 0.8641032534106874 0.6616836486743999 0.0 0.0 0.0 
12.255847170170137 39.28109970104085 3.8645943382836045 0.0 2.755 3.0 0.0014622223099662879 0.3681626548442425 0.0 0.0 0.0 
21.19882470426499 41.605549895138566 6.127397527586499 0.0 2.755 3.0 0.9443600983895937 0.3681626548442425 0.0 0.0 0.0 
25.49175239435853 47.794706561080325 5.345251748368786 0.0 0.5544 3.0 0.8369751506716282 0.7265012272397101 0.0 0.0 0.0 
25.799971724726603 50.53192349127855 0.8851586504272468 2.0 0.5544 3.0 0.33872916198751823 0.7265012272397101 0.0 0.0 0.0 
27.800803317903423 53.243030839784495 5.576695062367622 2.0 6.5405999999999995 2.0 0.2985806006351699 0.6322276636032108 0.0 0.0 0.0 
23.847945204540387 68.60070969708936 0.5924130246777357 0.0 3.8451000000000004 3.0 0.01806241092051164 0.4975669872044428 0.0 0.0 0.0 
10.430593426955829 94.06724741514573 4.0941464336216296 0.0 3.3009000000000004 2.0 0.21464189802833833 0.987022094648278 0.0 0.0 0.0 
21.18008568134952 98.1246227697066 0.03379713558621994 0.0 3.3009000000000004 2.0 0.38387271496315956 0.987022094648278 0.0 0.0 0.0 
17.12396589032302 125.7752842340073 5.641116199939297 0.0 1.6581 4.0 0.4351271070823347 0.6521991295450413 0.0 0.0 0.0 
14.98780453084854 130.8497477015211 1.1354642782602684 0.0 1.6581 4.0 0.20484622968106903 0.6521991295450413 0.0 0.0 0.0 
23.288283703908117 -61.09691949712086 4.412248061067748 0.0 3.3009000000000004 2.0 0.7897518402774322 0.32498702356976605 0.0 0.0 0.0 
25.447728553785634 -49.49916474635611 1.3352200922916242 0.0 3.3009000000000004 2.0 0.7693898119086222 0.32498702356976605 0.0 0.0 0.0 
20.47113636494502 -112.326780723174 4.240848748431313 0.0 1.6581 2.0 0.8280257668647052 0.7649702319316436 0.0 0.0 0.0 
24.640929654090833 -106.92023713470635 0.8601708746981256 0.0 1.6581 2.0 0.9279166286063315 0.7649702319316436 0.0 0.0 0.0 
20.66438739841994 -99.38964869255881 5.567012549284364 0.0 1.1071 2.0 0.46606392681396835 0.037946312807070726 0.0 0.0 0.0 
16.9410110123605 -96.26995591664414 2.609990644447966 0.0 1.1071 2.0 0.6246791108215185 0.037946312807070726 0.0 0.0 0.0 
10.83854743655299 -19.543312587109465 5.859184376006873 0.0 2.7634999999999996 5.0 0.10000010812234206 0.7297325027177373 0.0 0.0 0.0 
15.139189364210765 -19.996894391273873 4.179524773110941 0.0 0.0 5.0 0.9728199160992397 0.8127425395778676 1.0 0.0 0.0 
16.424330048279053 -19.386485966943784 6.132107449314938 0.0 0.0 5.0 0.6324913273782411 0.8127425395778676 1.0 0.0 0.0 
8.221606748771965 23.00493607768009 0.5299262619812901 0.0 2.2142 2.0 0.9135780276790005 0.6616836486743999 0.0 0.0 0.0 
0.8985213496869306 24.93864765079246 2.524490858317141 2.0 2.2142 2.0 0.8641032534106874 0.6616836486743999 0.0 0.0 0.0 
11.667777952397564 38.65536790137856 3.958016781242331 0.0 3.3110999999999997 3.0 0.0014622223099662879 0.3681626548442425 0.0 0.0 0.0 
22.041959317756806 41.442793286878526 6.092495217879794 0.0 3.3110999999999997 3.0 0.9443600983895937 0.3681626548442425 0.0 0.0 0.0 
25.979918679143942 47.08826521999151 5.317072005521861 0.0 1.1105 3.0 0.8369751506716282 0.7265012272397101 0.0 0.0 0.0 
24.59949560264898 69.01608626010582 0.5049035019382437 0.0 4.4012 3.0 0.01806241092051164 0.4975669872044428 0.0 0.0 0.0 
9.578390610628897 93.9618147359412 3.2646850006806574 0.0 0.0 3.0 0.1123236305474854 0.21464189802833833 1.0 0.0 0.0 
11.274044945619469 93.90614115932537 6.094450354986623 0.0 0.0 3.0 0.4215652157158236 0.21464189802833833 1.0 0.0 0.0 
22.01263536608962 98.33492424958371 0.24742112779185774 0.0 3.857 2.0 0.38387271496315956 0.987022094648278 0.0 0.0 0.0 
17.719944853163568 125.15708138230495 5.479492794383459 0.0 2.2142 4.0 0.4351271070823347 0.6521991295450413 0.0 0.0 0.0 
15.277268832912512 131.65818824220858 1.2269563027891754 0.0 2.2142 4.0 0.20484622968106903 0.6521991295450413 0.0 0.0 0.0 
22.88796933580153 -61.85659975663104 4.227422509087857 0.0 3.857 2.0 0.7897518402774322 0.32498702356976605 0.0 0.0 0.0 
25.83486244116971 -48.73268379862269 1.1030843772375785 0.0 3.857 2.0 0.7693898119086222 0.32498702356976605 0.0 0.0 0.0 
20.130497592032153 -113.11502619026557 4.304488628713258 0.0 2.2142 2.0 0.8280257668647052 0.7649702319316436 0.0 0.0 0.0 
25.189644627838256 -106.25972402538585 0.8775825230808425 0.0 2.2142 2.0 0.9279166286063315 0.7649702319316436 0.0 0.0 0.0 
21.170796977395888 -100.08312906598228 5.34313368559908 0.0 1.6632 2.0 0.46606392681396835 0.037946312807070726 0.0 0.0 0.0 
16.32781990101233 -95.6688216962211 2.3661160437248117 0.0 1.6632 2.0 0.6246791108215185 0.037946312807070726 0.0 0.0 0.0 
11.613544216932507 -19.91310398830982 5.837986758799792 2.0 3.3212999999999995 5.0 0.10000010812234206 0.7297325027177373 0.0 0.0 0.0 
14.57316601936177 -20.642636803606962 3.9926911961989293 2.0 0.5578 5.0 0.9728199160992397 0.8127425395778676 0.0 0.0 0.0 
17.218854564942447 -19.712210516864296 5.894124735221785 0.0 0.5578 5.0 0.6324913273782411 0.8127425395778676 0.0 0.0 0.0 
8.989485740526142 22.620582667362548 -0.46407874483583456 0.0 0.0 3.0 0.9813514163557269 0.9135780276790005 1.0 0.0 0.0 
8.512100097427302 23.813007426254288 1.2256925484110117 0.0 0.0 3.0 0.5889007376842053 0.9135780276790005 1.0 0.0 0.0 
11.01790857767973 38.094087680986064 3.853982697239682 0.0 3.8688999999999996 3.0 0.0014622223099662879 0.3681626548442425 0.0 0.0 0.0 
22.819686398610003 41.07877916942269 5.845428139712794 0.0 3.8688999999999996 3.0 0.9443600983895937 0.3681626548442425 0.0 0.0 0.0 
26.377448611688088 46.327124206295146 5.193711413996982 0.0 1.6683 3.0 0.8369751506716282 0.7265012272397101 0.0 0.0 0.0 
25.183007016654503 69.64607048191138 0.8236687629374747 0.0 4.9590000000000005 3.0 0.01806241092051164 0.4975669872044428 0.0 0.0 0.0 
8.725730767917286 93.86014427500427 3.260272677086379 0.0 0.5578 3.0 0.1123236305474854 0.21464189802833833 0.0 0.0 0.0 
12.090607643767033 93.64045139664285 5.968616617634317 0.0 0.5578 3.0 0.4215652157158236 0.21464189802833833 0.0 0.0 0.0 
22.036636394940004 97.47655973458303 -1.5428422625257239 0.0 0.0 3.0 0.554891259800495 0.38387271496315956 1.0 0.0 0.0 
22.27662287013561 99.15203886070617 1.2583085018845386 0.0 0.0 3.0 0.1458672962742189 0.38387271496315956 1.0 0.0 0.0 
18.295381084537542 124.51971270279415 5.4467734182307295 0.0 2.772 4.0 0.4351271070823347 0.6521991295450413 0.0 0.0 0.0 
15.516790363541181 132.48280641225264 1.288101754380749 0.0 2.772 4.0 0.20484622968106903 0.6521991295450413 0.0 0.0 0.0 
22.10895266729413 -61.49535369064825 2.7073874502378903 0.0 0.0 3.0 0.3653070019672945 0.7897518402774322 1.0 0.0 0.0 
23.33514408241307 -62.58967576632738 5.260127384219284 0.0 0.0 3.0 0.8134707664285656 0.7897518402774322 1.0 0.0 0.0 
26.007994347856755 -47.89161838327966 1.3677739596920024 0.0 4.4148000000000005 2.0 0.7693898119086222 0.32498702356976605 0.0 0.0 0.0 
19.32796917566115 -113.42049931660758 3.505297385604657 0.0 0.0 3.0 0.5296598413781961 0.8280257668647052 1.0 0.0 0.0 
20.72687974842294 -113.73284008905635 5.480138003028862 0.0 0.0 3.0 0.7894845505021845 0.8280257668647052 1.0 0.0 0.0 
25.825125690116003 -105.68220388765316 0.737644681929913 0.0 2.772 2.0 0.9279166286063315 0.7649702319316436 0.0 0.0 0.0 
21.672115521081416 -100.78029863485139 5.335811954200989 0.0 2.221 2.0 0.46606392681396835 0.037946312807070726 0.0 0.0 0.0 
15.845565454327678 -94.95833148611767 2.1671183353271743 0.0 2.221 2.0 0.6246791108215185 0.037946312807070726 0.0 0.0 0.0 
17.89486993114149 -20.241709255921112 5.618738824215321 0.0 1.1173 5.0 0.6324913273782411 0.8127425395778676 0.0 0.0 0.0 
9.832946810414024 22.4595264238218 6.09451152500283 0.0 0.5595 3.0 0.9813514163557269 0.9135780276790005 0.0 0.0 0.0 
8.6302896308744 24.6635348650733 1.4327103562061745 0.0 0.5595 3.0 0.5889007376842053 0.9135780276790005 0.0 0.0 0.0 
10.245944540773209 37.71800628590926 3.594931909411153 0.0 4.4284 3.0 0.0014622223099662879 0.3681626548442425 0.0 0.0 0.0 
23.600980997785204 40.72248653786841 5.855333521750099 0.0 4.4284 3.0 0.9443600983895937 0.3681626548442425 0.0 0.0 0.0 
26.613268708555285 45.501439901058994 4.990597808681994 0.0 2.2278 3.0 0.8369751506716282 0.7265012272397101 0.0 0.0 0.0 
25.576777175911694 70.40916336726646 1.0944071889720353 0.0 5.5185 3.0 0.01806241092051164 0.4975669872044428 0.0 0.0 0.0 
7.900010453423335 93.62445029495235 3.419641872357044 0.0 1.1173 3.0 0.1123236305474854 0.21464189802833833 0.0 0.0 0.0 
12.802419105355456 93.16014926969503 5.689605912440596 0.0 1.1173 3.0 0.4215652157158236 0.21464189802833833 0.0 0.0 0.0 
22.334386127592115 96.67113389274239 5.066496681511796 0.0 0.5595 3.0 0.554891259800495 0.38387271496315956 0.0 0.0 0.0 
22.8144964855217 99.82140995648989 0.8938862727993057 0.0 0.5595 3.0 0.1458672962742189 0.38387271496315956 0.0 0.0 0.0 
19.04939492581669 124.10882486267272 5.784244580030579 0.0 3.3314999999999997 4.0 0.4351271070823347 0.6521991295450413 0.0 0.0 0.0 
15.96450401102225 133.2155534217027 1.022314102054823 0.0 3.3314999999999997 4.0 0.20484622968106903 0.6521991295450413 0.0 0.0 0.0 
21.252741099424842 -61.43002803683099 3.065443261649349 0.0 0.5595 3.0 0.3653070019672945 0.7897518402774322 0.0 0.0 0.0 
23.93967915828644 -63.19951429580752 5.493427039452177 0.0 0.5595 3.0 0.8134707664285656 0.7897518402774322 0.0 0.0 0.0 
26.375994484875317 -47.115769435896134 1.1278944840870238 0.0 4.9743 2.0 0.7693898119086222 0.32498702356976605 0.0 0.0 0.0 
18.479635711972566 -113.55352572145294 3.2971366710910077 0.0 0.5595 3.0 0.5296598413781961 0.8280257668647052 0.0 0.0 0.0 
21.2095120247956 -114.44307369555649 5.309259417332 0.0 0.5595 3.0 0.7894845505021845 0.8280257668647052 0.0 0.0 0.0 
26.61503945029134 -105.34545184016662 0.4029799753688422 0.0 3.3314999999999997 2.0 0.9279166286063315 0.7649702319316436 0.0 0.0 0.0 
22.254333098404192 -101.41147878556403 5.4574647459590135 0.0 2.7805 2.0 0.46606392681396835 0.037946312807070726 0.0 0.0 0.0 
15.487874519219229 -94.1776760660102 2.0004336285175466 0.0 2.7805 2.0 0.6246791108215185 0.037946312807070726 0.0 0.0 0.0 
18.5015282576918 -20.849435645694726 5.496914711472366 0.0 1.6785 5.0 0.6324913273782411 0.8127425395778676 0.0 0.0 0.0 
10.61306138928553 22.1006574591119 5.852033544484833 0.0 1.1207 3.0 0.9813514163557269 0.9135780276790005 0.0 0.0 0.0 
8.942721411716292 25.46337989526318 1.1983969006935247 0.0 1.1207 3.0 0.5889007376842053 0.9135780276790005 0.0 0.0 0.0 
9.61393863628167 37.13668518127981 3.8852484554138518 0.0 4.9896 3.0 0.0014622223099662879 0.3681626548442425 0.0 0.0 0.0 
24.271576744997226 40.18614053590624 5.608569369743609 0.0 4.9896 3.0 0.9443600983895937 0.3681626548442425 0.0 0.0 0.0 
26.985312404364116 44.72752183148751 5.16050906834691 0.0 2.7889999999999997 3.0 0.8369751506716282 0.7265012272397101 0.0 0.0 0.0 
25.866538118815445 71.21749763349985 1.2265893502182819 0.0 6.079700000000001 3.0 0.01806241092051164 0.4975669872044428 0.0 0.0 0.0 
7.063330705264566 93.43123360566005 3.368548922929069 0.0 1.6785 3.0 0.1123236305474854 0.21464189802833833 0.0 0.0 0.0 
13.576927109091965 92.78933524333111 5.836666832848573 0.0 1.6785 3.0 0.4215652157158236 0.21464189802833833 0.0 0.0 0.0 
22.81272888768393 95.95800424543597 5.30323217266233 0.0 1.1207 3.0 0.554891259800495 0.38387271496315956 0.0 0.0 0.0 
23.54855364001548 100.266972279782 0.5455351560187706 0.0 1.1207 3.0 0.1458672962742189 0.38387271496315956 0.0 0.0 0.0 
19.85012451823314 123.79866714500582 5.913640364100797 0.0 3.8926999999999996 4.0 0.4351271070823347 0.6521991295450413 0.0 0.0 0.0 
16.300632179628746 134.00573285972268 1.1685929012860228 0.0 3.8926999999999996 4.0 0.20484622968106903 0.6521991295450413 0.0 0.0 0.0 
20.394173233578222 -61.41496451347102 3.1240493361485226 0.0 1.1207 3.0 0.3653070019672945 0.7897518402774322 0.0 0.0 0.0 
24.565603915460905 -63.78737813068473 5.529140844659985 0.0 1.1207 3.0 0.8134707664285656 0.7897518402774322 0.0 0.0 0.0 
26.61271754500399 -46.290343556241844 1.291493736620958 0.0 5.535500000000001 2.0 0.7693898119086222 0.32498702356976605 0.0 0.0 0.0 
17.62207978570083 -113.50921406027712 3.089966015560828 0.0 1.1207 3.0 0.5296598413781961 0.8280257668647052 0.0 0.0 0.0 
21.836583587095262 -115.02971408434306 5.531093662488957 0.0 1.1207 3.0 0.7894845505021845 0.8280257668647052 0.0 0.0 0.0 
27.45011540935135 -105.14541726165696 0.23510820612612307 0.0 3.8926999999999996 2.0 0.9279166286063315 0.7649702319316436 0.0 0.0 0.0 
22.89672562840378 -101.98130115034381 5.557588174577404 0.0 3.3417 2.0 0.46606392681396835 0.037946312807070726 0.0 0.0 0.0 
15.30959666538241 -93.33768636557959 1.7799213805184761 0.0 3.3417 2.0 0.6246791108215185 0.037946312807070726 0.0 0.0 0.0 
19.186320319479115 -21.367533630744944 5.635494166242007 0.0 2.2414 5.0 0.6324913273782411 0.8127425395778676 0.0 0.0 0.0 
11.329338452277 21.627040674113204 5.69896840980534 0.0 1.6836 3.0 0.9813514163557269 0.9135780276790005 0.0 0.0 0.0 
9.190566341550321 26.2855347351537 1.2779931302328305 0.0 1.6836 3.0 0.5889007376842053 0.9135780276790005 0.0 0.0 0.0 
8.954553848783911 36.5866148294005 3.836858932608256 0.0 5.5525 3.0 0.0014622223099662879 0.3681626548442425 0.0 0.0 0.0 
25.040915295299484 39.804717037654115 5.822922967592872 0.0 5.5525 3.0 0.9443600983895937 0.3681626548442425 0.0 0.0 0.0 
27.422648067358143 43.98853386955991 5.246768449941545 0.0 3.3518999999999997 3.0 0.8369751506716282 0.7265012272397101 0.0 0.0 0.0 
26.021209525416072 72.06215285664193 1.389675248092773 0.0 6.642600000000001 3.0 0.01806241092051164 0.4975669872044428 0.0 0.0 0.0 
6.241546450263301 93.18216267553827 3.4358807158686893 0.0 2.2414 3.0 0.1123236305474854 0.21464189802833833 0.0 0.0 0.0 
14.220646440842561 92.22101217329788 5.5599196713677195 0.0 2.2414 3.0 0.4215652157158236 0.21464189802833833 0.0 0.0 0.0 
23.336567555703358 95.27759353131717 5.368504036663117 0.0 1.6836 3.0 0.554891259800495 0.38387271496315956 0.0 0.0 0.0 
24.319021052708056 100.64611032321667 0.4572938712174562 0.0 1.6836 3.0 0.1458672962742189 0.38387271496315956 0.0 0.0 0.0 
19.351656364631694 123.09945674044698 4.093056661946446 0.0 0.0 5.0 0.11141960200171896 0.4351271070823347 1.0 0.0 0.0 
20.614007660697286 124.19090206780052 6.757554739776353 0.0 0.0 5.0 0.7511532136687687 0.4351271070823347 1.0 0.0 0.0 
16.456215124411116 134.85022065554588 1.38859595944075 0.0 4.4556 4.0 0.20484622968106903 0.6521991295450413 0.0 0.0 0.0 
19.592610467814335 -61.72296260200557 3.508449122781235 0.0 1.6836 3.0 0.3653070019672945 0.7897518402774322 0.0 0.0 0.0 
25.11723169758442 -64.4454605571246 5.410020795379919 0.0 1.6836 3.0 0.8134707664285656 0.7897518402774322 0.0 0.0 0.0 
26.779281123826724 -45.44795275369869 1.3755772889052746 0.0 6.098400000000001 2.0 0.7693898119086222 0.32498702356976605 0.0 0.0 0.0 
16.78585096155742 -113.31405503877954 2.912314260632642 0.0 1.6836 3.0 0.5296598413781961 0.8280257668647052 0.0 0.0 0.0 
22.46504041539707 -115.61487022159176 5.5334579897392 0.0 1.6836 3.0 0.7894845505021845 0.8280257668647052 0.0 0.0 0.0 
28.302980033690353 -105.04547916806712 0.1166461987930591 0.0 4.4556 2.0 0.9279166286063315 0.7649702319316436 0.0 0.0 0.0 
23.68705569432784 -102.31707499818758 5.8814433566015305 2.0 3.9046 2.0 0.46606392681396835 0.037946312807070726 0.0 0.0 0.0 
15.236761042065147 -92.4820809296588 1.6557092044526103 0.0 3.9046 2.0 0.6246791108215185 0.037946312807070726 0.0 0.0 0.0 
19.870783268954522 -21.88606633057688 5.634859205919199 0.0 2.806 5.0 0.6324913273782411 0.8127425395778676 0.0 0.0 0.0 
12.019543228909273 21.116175666196227 5.6460147031729555 0.0 2.2481999999999998 3.0 0.9813514163557269 0.9135780276790005 0.0 0.0 0.0 
9.569821634402228 27.055944439690137 1.1133368832939265 0.0 2.2481999999999998 3.0 0.5889007376842053 0.9135780276790005 0.0 0.0 0.0 
8.317482150801293 36.01084982383866 3.8764923247947207 0.0 6.117100000000001 3.0 0.0014622223099662879 0.3681626548442425 0.0 0.0 0.0 
25.760579041392273 39.33626236262145 5.706158183276422 0.0 6.117100000000001 3.0 0.9443600983895937 0.3681626548442425 0.0 0.0 0.0 
26.565158886701457 43.942948838497095 3.194703715713813 0.0 0.0 4.0 0.09951171794967162 0.8369751506716282 1.0 0.0 0.0 
28.247042686718594 44.22882369782968 6.566802103842331 0.0 0.0 4.0 0.9772478899018213 0.8369751506716282 1.0 0.0 0.0 
26.04194419345096 72.92060248448342 1.5466374028700076 0.0 7.2072 3.0 0.01806241092051164 0.4975669872044428 0.0 0.0 0.0 
5.417968075415052 92.93908994880326 3.428589637082955 0.0 2.806 3.0 0.1123236305474854 0.21464189802833833 0.0 0.0 0.0 
14.732505938250466 91.531544592544 5.351015193924428 0.0 2.806 3.0 0.4215652157158236 0.21464189802833833 0.0 0.0 0.0 
23.9296855969147 94.65664532156887 5.474875283530135 0.0 2.2481999999999998 3.0 0.554891259800495 0.38387271496315956 0.0 0.0 0.0 
25.058468619657116 101.08266843587988 0.5333139243282647 0.0 2.2481999999999998 3.0 0.1458672962742189 0.38387271496315956 0.0 0.0 0.0 
18.943000997195817 122.34423062816771 4.216410667711028 0.0 0.5646 5.0 0.11141960200171896 0.4351271070823347 0.0 0.0 0.0 
21.458741969721846 124.34514096418138 0.18059741474463892 0.0 0.5646 5.0 0.7511532136687687 0.4351271070823347 0.0 0.0 0.0 
16.46299454235261 135.70889389344956 1.5628912667005233 0.0 5.020199999999999 4.0 0.20484622968106903 0.6521991295450413 0.0 0.0 0.0 
18.931489184483322 -62.27094466259384 3.8336960458141065 0.0 2.2481999999999998 3.0 0.3653070019672945 0.7897518402774322 0.0 0.0 0.0 
25.825717935801197 -64.9306542712821 5.682717881269349 0.0 2.2481999999999998 3.0 0.8134707664285656 0.7897518402774322 0.0 0.0 0.0 
27.626351432469164 -45.58879870577461 -0.16476680993888637 0.0 0.0 3.0 0.7259973208844831 0.7693898119086222 1.0 0.0 0.0 
26.096413405792042 -44.927321051181714 2.4901902966449843 0.0 0.0 3.0 0.702725558177914 0.7693898119086222 1.0 0.0 0.0 
15.932007890996916 -113.405256468898 3.248003136342708 0.0 2.2481999999999998 3.0 0.5296598413781961 0.8280257668647052 0.0 0.0 0.0 
23.20007602180514 -116.0588165554123 5.739850114347757 0.0 2.2481999999999998 3.0 0.7894845505021845 0.8280257668647052 0.0 0.0 0.0 
29.077114492053855 -105.41707240047947 -0.44752910104127946 0.0 0.0 3.0 0.891298303716642 0.9279166286063315 1.0 0.0 0.0 
27.968303225567976 -104.25468392016433 1.9711545182730519 0.0 0.0 3.0 0.329883856778026 0.9279166286063315 1.0 0.0 0.0 
15.269445619270401 -91.62400318935033 1.5327142780435712 0.0 4.4692 2.0 0.6246791108215185 0.037946312807070726 0.0 0.0 0.0 
20.59814582726911 -22.34247557540261 5.722806188179527 0.0 3.3723 5.0 0.6324913273782411 0.8127425395778676 0.0 0.0 0.0 
12.712968100172297 20.609690090968172 5.65234498496257 0.0 2.8145 3.0 0.9813514163557269 0.9135780276790005 0.0 0.0 0.0 
10.138229781264114 27.699588649313256 0.847384404913979 0.0 2.8145 3.0 0.5889007376842053 0.9135780276790005 0.0 0.0 0.0 
7.480485970327355 36.20269112250016 2.9162821906944414 0.0 0.0 4.0 0.5365574511752891 0.0014622223099662879 1.0 0.0 0.0 
9.10697553847463 35.67311341653248 5.878954917558119 0.0 0.0 4.0 0.19938060710851446 0.0014622223099662879 1.0 0.0 0.0 
26.38449775724861 38.74626988300419 5.525734614621261 0.0 6.683400000000001 3.0 0.9443600983895937 0.3681626548442425 0.0 0.0 0.0 
25.737987500934157 43.71239908558641 3.413417314462351 2.0 0.5663 4.0 0.09951171794967162 0.8369751506716282 0.0 0.0 0.0 
29.10346229248611 44.2913628764025 0.07289387735260824 0.0 0.5663 4.0 0.9772478899018213 0.8369751506716282 0.0 0.0 0.0 
25.98089915029867 73.77712988784252 1.6419364378710526 0.0 7.7735 3.0 0.01806241092051164 0.4975669872044428 0.0 0.0 0.0 
4.693212737615051 92.47855179584566 3.707669175132078 0.0 3.3723 3.0 0.1123236305474854 0.21464189802833833 0.0 0.0 0.0 
15.019825134189475 90.72233919856322 5.053576881800053 0.0 3.3723 3.0 0.4215652157158236 0.21464189802833833 0.0 0.0 0.0 
24.581235469988357 94.09731674827962 5.573807570969158 0.0 2.8145 3.0 0.554891259800495 0.38387271496315956 0.0 0.0 0.0 
25.82490334509565 101.46989382456496 0.4678178961783127 0.0 2.8145 3.0 0.1458672962742189 0.38387271496315956 0.0 0.0 0.0 
18.71024075274851 121.51767853749077 4.437903280789849 0.0 1.1309 5.0 0.11141960200171896 0.4351271070823347 0.0 0.0 0.0 
22.28468278118527 124.58006109094583 0.27710667769089586 0.0 1.1309 5.0 0.7511532136687687 0.4351271070823347 0.0 0.0 0.0 
17.17315989155524 136.19162660084743 0.597003578378973 0.0 0.0 5.0 0.8741135829169636 0.20484622968106903 1.0 0.0 0.0 
15.690819438576261 136.0845417326672 2.6888193277033636 0.0 0.0 5.0 0.7464256278305184 0.20484622968106903 1.0 0.0 0.0 
18.446663649237852 -62.97968290085543 4.112443735256388 0.0 2.8145 3.0 0.3653070019672945 0.7897518402774322 0.0 0.0 0.0 
26.595257091723248 -65.31167287647409 5.823449181496199 0.0 2.8145 3.0 0.8134707664285656 0.7897518402774322 0.0 0.0 0.0 
28.48373840004882 -45.54133000213129 0.055307369816016264 0.0 0.5663 3.0 0.7259973208844831 0.7693898119086222 0.0 0.0 0.0 
25.373907540857683 -44.46326182528966 2.57065025759097 0.0 0.5663 3.0 0.702725558177914 0.7693898119086222 0.0 0.0 0.0 
16.168556360683535 -112.57978053860849 1.2917148582772335 2.0 0.0 4.0 0.22932382151187158 0.5296598413781961 1.0 0.0 0.0 
15.608004526402757 -114.20048442975667 4.32548996446612 0.0 0.0 4.0 0.9659778866709213 0.5296598413781961 1.0 0.0 0.0 
23.94436540430493 -116.48706765593425 5.761068588102258 0.0 2.8145 3.0 0.7894845505021845 0.8280257668647052 0.0 0.0 0.0 
29.809832079230052 -105.86483419813831 5.7346511167871475 0.0 0.5663 3.0 0.891298303716642 0.9279166286063315 0.0 0.0 0.0 
27.88955215036984 -103.39960266194632 1.6626250629139794 0.0 0.5663 3.0 0.329883856778026 0.9279166286063315 0.0 0.0 0.0 
16.121005255386248 -91.73451054719783 -0.12904935550892893 0.0 0.0 3.0 0.5740536625628504 0.6246791108215185 1.0 0.0 0.0 
14.472090978078976 -91.30526934086487 2.7613111868912563 0.0 0.0 3.0 0.5852332357625901 0.6246791108215185 1.0 0.0 0.0 
21.344493169493074 -22.76712994633885 5.7658942995957005 0.0 3.9403 5.0 0.6324913273782411 0.8127425395778676 0.0 0.0 0.0 
13.496244808390609 20.2577763396565 5.8609310025381 0.0 3.3825 3.0 0.9813514163557269 0.9135780276790005 0.0 0.0 0.0 
10.690865033584242 28.356825264158015 0.8716326195521884 0.0 3.3825 3.0 0.5889007376842053 0.9135780276790005 0.0 0.0 0.0 
6.709011345779321 36.579775454816364 2.6869537722805092 0.0 0.5680000000000001 4.0 0.5365574511752891 0.0014622223099662879 0.0 0.0 0.0 
9.952282578096218 35.52204489311979 6.106339679991378 0.0 0.5680000000000001 4.0 0.19938060710851446 0.0014622223099662879 0.0 0.0 0.0 
26.956181009279206 38.105532846968984 5.440900753014082 0.0 7.2514 3.0 0.9443600983895937 0.3681626548442425 0.0 0.0 0.0 
29.931597059823602 44.51842783875108 0.2676088895481018 0.0 1.1343 4.0 0.9772478899018213 0.8369751506716282 0.0 0.0 0.0 
25.755778814388304 74.60579539597084 1.836050763192095 0.0 8.3415 3.0 0.01806241092051164 0.4975669872044428 0.0 0.0 0.0 
3.972343940595596 92.01195360951846 3.716053164769085 0.0 3.9403 3.0 0.1123236305474854 0.21464189802833833 0.0 0.0 0.0 
15.261573429669717 89.8983710853266 4.997784967071167 0.0 3.9403 3.0 0.4215652157158236 0.21464189802833833 0.0 0.0 0.0 
23.813431209109005 93.71281407341868 3.6058657933869283 0.0 0.0 4.0 0.7378084653213527 0.554891259800495 1.0 0.0 0.0 
25.365294377265524 94.44748430805535 6.703215481664776 0.0 0.0 4.0 0.49446869527034765 0.554891259800495 1.0 0.0 0.0 
26.592307400706442 101.855194623204 0.4653084123007973 0.0 3.3825 3.0 0.1458672962742189 0.38387271496315956 0.0 0.0 0.0 
18.367754172546714 120.73023416969005 4.302143225765854 0.0 1.6989 5.0 0.11141960200171896 0.4351271070823347 0.0 0.0 0.0 
23.014231265344073 125.03296803421414 0.5555713236067877 0.0 1.6989 5.0 0.7511532136687687 0.4351271070823347 0.0 0.0 0.0 
17.96254796990596 136.52960907340852 0.4045381493411521 0.0 0.5680000000000001 5.0 0.8741135829169636 0.20484622968106903 0.0 0.0 0.0 
14.878916052410341 136.3641460629839 2.809928858758438 0.0 0.5680000000000001 5.0 0.7464256278305184 0.20484622968106903 0.0 0.0 0.0 
17.84289969044352 -63.59028487600802 3.9326288038876003 0.0 3.3825 3.0 0.3653070019672945 0.7897518402774322 0.0 0.0 0.0 
27.412890214335494 -65.57405002259746 5.972670697883036 0.0 3.3825 3.0 0.8134707664285656 0.7897518402774322 0.0 0.0 0.0 
29.34243622959785 -45.53939932155232 0.0022483555361467893 0.0 1.1343 3.0 0.7259973208844831 0.7693898119086222 0.0 0.0 0.0 
24.609135671136297 -44.07276255860355 2.6694895001593926 0.0 1.1343 3.0 0.702725558177914 0.7693898119086222 0.0 0.0 0.0 
15.222482375544091 -114.96777730812744 4.246796552905245 0.0 0.5680000000000001 4.0 0.9659778866709213 0.5296598413781961 0.0 0.0 0.0 
24.72441751058206 -116.84607239335631 5.851859497081925 0.0 3.3825 3.0 0.7894845505021845 0.8280257668647052 0.0 0.0 0.0 
30.614902632819877 -106.16354324343665 5.927899138923664 0.0 1.1343 3.0 0.891298303716642 0.9279166286063315 0.0 0.0 0.0 
27.941833295901457 -102.5424956838967 1.5098646038534618 0.0 1.1343 3.0 0.329883856778026 0.9279166286063315 0.0 0.0 0.0 
16.95955872814366 -91.91942610448254 6.066143779791122 0.0 0.5680000000000001 3.0 0.5740536625628504 0.6246791108215185 0.0 0.0 0.0 
13.785611166642436 -90.78940971025835 2.497154108699365 0.0 0.5680000000000001 3.0 0.5852332357625901 0.6246791108215185 0.0 0.0 0.0 
20.764677619569117 -23.400517361801207 3.97111953104198 0.0 0.0 6.0 0.6240771789200265 0.6324913273782411 1.0 0.0 0.0 
22.2015474155528 -22.713991360444744 6.3451074683335715 0.0 0.0 6.0 0.3745226579449844 0.6324913273782411 1.0 0.0 0.0 
14.239375833505918 19.827518312989692 5.758370080625658 0.0 3.9522 3.0 0.9813514163557269 0.9135780276790005 0.0 0.0 0.0 
11.259309466000683 29.000437427851974 0.84732802870935 0.0 3.9522 3.0 0.5889007376842053 0.9135780276790005 0.0 0.0 0.0 
5.9410902105183006 36.96404465735477 2.677619093517776 0.0 1.1377000000000002 4.0 0.5365574511752891 0.0014622223099662879 0.0 0.0 0.0 
10.697174963332749 35.094843506866304 5.762478362268338 0.0 1.1377000000000002 4.0 0.19938060710851446 0.0014622223099662879 0.0 0.0 0.0 
27.49759310400088 37.4390205562426 5.394596575855489 0.0 7.8211 3.0 0.9443600983895937 0.3681626548442425 0.0 0.0 0.0 
30.679427777236686 44.94046445812681 0.5137871064382965 0.0 1.7040000000000002 4.0 0.9772478899018213 0.8369751506716282 0.0 0.0 0.0 
25.442707885773135 75.40539047077813 1.9439763409459605 0.0 8.9112 3.0 0.01806241092051164 0.4975669872044428 0.0 0.0 0.0 
3.1721041104773917 91.70053443173332 3.5127207052674283 0.0 4.51 3.0 0.1123236305474854 0.21464189802833833 0.0 0.0 0.0 
15.368221861892351 89.04631955994608 4.836917977003113 0.0 4.51 3.0 0.4215652157158236 0.21464189802833833 0.0 0.0 0.0 
23.118654898996024 93.20818394262177 3.7697715887591725 0.0 0.5697 4.0 0.7378084653213527 0.554891259800495 0.0 0.0 0.0 
26.075577562433942 94.93004361722589 0.5967538130390407 0.0 0.5697 4.0 0.49446869527034765 0.554891259800495 0.0 0.0 0.0 
27.356282873634967 102.24724967898604 0.4741294171436755 0.0 3.9522 3.0 0.1458672962742189 0.38387271496315956 0.0 0.0 0.0 
18.015048205447616 119.94731387312393 4.289128052618375 0.0 2.2686 5.0 0.11141960200171896 0.4351271070823347 0.0 0.0 0.0 
23.714995500909797 125.52924938199264 0.6162024766667438 0.0 2.2686 5.0 0.7511532136687687 0.4351271070823347 0.0 0.0 0.0 
18.616373613478686 137.08627568620838 0.7052993135161514 0.0 1.1377000000000002 5.0 0.8741135829169636 0.20484622968106903 0.0 0.0 0.0 
14.075872606372902 136.66826267511826 2.7795741378674883 0.0 1.1377000000000002 5.0 0.7464256278305184 0.20484622968106903 0.0 0.0 0.0 
17.255281839814405 -64.21644056880558 3.95873788472279 0.0 3.9522 3.0 0.3653070019672945 0.7897518402774322 0.0 0.0 0.0 
28.266663839984496 -65.6658992803271 6.176018205565635 0.0 3.9522 3.0 0.8134707664285656 0.7897518402774322 0.0 0.0 0.0 
30.180533784948 -45.72637038272497 6.063691888783341 0.0 1.7040000000000002 3.0 0.7259973208844831 0.7693898119086222 0.0 0.0 0.0 
23.889071891550905 -43.6049230099011 2.5654091298239097 0.0 1.7040000000000002 3.0 0.702725558177914 0.7693898119086222 0.0 0.0 0.0 
14.931510975866878 -115.77567664255497 4.366702952412528 0.0 1.1377000000000002 4.0 0.9659778866709213 0.5296598413781961 0.0 0.0 0.0 
25.546879867861502 -117.09289492243066 5.991637888957831 0.0 3.9522 3.0 0.7894845505021845 0.8280257668647052 0.0 0.0 0.0 
31.36577729171799 -106.58014009486844 5.776657394802789 0.0 1.7040000000000002 3.0 0.891298303716642 0.9279166286063315 0.0 0.0 0.0 
28.10112830595965 -101.69870021710922 1.3841985309168974 0.0 1.7040000000000002 3.0 0.329883856778026 0.9279166286063315 0.0 0.0 0.0 
17.795637696772562 -92.1152261254658 6.053144862504491 0.0 1.1377000000000002 3.0 0.5740536625628504 0.6246791108215185 0.0 0.0 0.0 
13.17059163211234 -90.19014627724592 2.369162425627621 0.0 1.1377000000000002 3.0 0.5852332357625901 0.6246791108215185 0.0 0.0 0.0 
20.0704316159458 -23.905876814520905 3.7708217198463343 0.0 0.5714 6.0 0.6240771789200265 0.6324913273782411 0.0 0.0 0.0 
23.033737728923878 -22.92571044870071 6.034061097469968 0.0 0.5714 6.0 0.3745226579449844 0.6324913273782411 0.0 0.0 0.0 
15.06845043832231 19.603909302328933 6.019747180105548 0.0 4.5236 3.0 0.9813514163557269 0.9135780276790005 0.0 0.0 0.0 
11.952925027937765 29.50666182694701 0.6304637304256973 0.0 4.5236 3.0 0.5889007376842053 0.9135780276790005 0.0 0.0 0.0 
5.09275332892454 37.097049263769826 2.9860743318819596 0.0 1.7091000000000003 4.0 0.5365574511752891 0.0014622223099662879 0.0 0.0 0.0 
11.298510323712115 34.48184964526799 5.488193802669347 0.0 1.7091000000000003 4.0 0.19938060710851446 0.0014622223099662879 0.0 0.0 0.0 
28.122642806279245 36.85022639893356 5.527653499371006 0.0 8.3925 3.0 0.9443600983895937 0.3681626548442425 0.0 0.0 0.0 
31.423716884487444 45.36871603702307 0.5221173617985367 0.0 2.2754000000000003 4.0 0.9772478899018213 0.8369751506716282 0.0 0.0 0.0 
25.285610068759183 76.24959777108326 1.7547711614631607 0.0 9.4826 3.0 0.01806241092051164 0.4975669872044428 0.0 0.0 0.0 
2.9571510565407726 92.53189528876516 1.8238110238558962 0.0 0.0 4.0 0.32212128072990764 0.1123236305474854 1.0 0.0 0.0 
3.7493062969694195 91.06476456306257 5.449540169884854 0.0 0.0 4.0 0.33399288796133975 0.1123236305474854 1.0 0.0 0.0 
15.455709924331368 88.1920880170192 4.814460340069731 0.0 5.0813999999999995 3.0 0.4215652157158236 0.21464189802833833 0.0 0.0 0.0 
22.50417749769813 92.60836462541543 3.9149271345331935 0.0 1.1411 4.0 0.7378084653213527 0.554891259800495 0.0 0.0 0.0 
26.664293980732456 95.55516654019725 0.8153747476445908 0.0 1.1411 4.0 0.49446869527034765 0.554891259800495 0.0 0.0 0.0 
28.213536511865392 102.19743111075415 -0.05804886214723026 0.0 0.0 4.0 0.11147939163415377 0.1458672962742189 1.0 0.0 0.0 
26.8646768256368 102.95130165403546 2.180348505744701 0.0 0.0 4.0 0.9827367532178508 0.1458672962742189 1.0 0.0 0.0 
17.647080170033654 119.1714497001436 4.269546583863412 0.0 2.8400000000000003 5.0 0.11141960200171896 0.4351271070823347 0.0 0.0 0.0 
24.282472305711238 126.17371487060535 0.8488304552616356 0.0 2.8400000000000003 5.0 0.7511532136687687 0.4351271070823347 0.0 0.0 0.0 
19.1084675925388 137.78998671054475 0.9605427522685853 0.0 1.7091000000000003 5.0 0.8741135829169636 0.20484622968106903 0.0 0.0 0.0 
13.238537167165365 136.85861774399524 2.9180552845599337 0.0 1.7091000000000003 5.0 0.7464256278305184 0.20484622968106903 0.0 0.0 0.0 
16.857718581715197 -64.97756417625011 4.231040490139646 0.0 4.5236 3.0 0.3653070019672945 0.7897518402774322 0.0 0.0 0.0 
29.1249053583331 -65.63784244189294 0.03267911069551696 0.0 4.5236 3.0 0.8134707664285656 0.7897518402774322 0.0 0.0 0.0 
30.968339995813714 -46.06802380963819 5.873992165061878 0.0 2.2754000000000003 3.0 0.7259973208844831 0.7693898119086222 0.0 0.0 0.0 
23.172436537689848 -43.13184853416183 2.558121664352762 0.0 2.2754000000000003 3.0 0.702725558177914 0.7693898119086222 0.0 0.0 0.0 
14.826438914700532 -116.62792399629942 4.5897297069739444 0.0 1.7091000000000003 4.0 0.9659778866709213 0.5296598413781961 0.0 0.0 0.0 
25.55656556934821 -117.95154029578893 4.723668713561937 0.0 0.0 4.0 0.2179821385002032 0.7894845505021845 1.0 0.0 0.0 
25.960761079941168 -116.34051999442875 7.351061891471154 0.0 0.0 4.0 0.7949460998843464 0.7894845505021845 1.0 0.0 0.0 
32.16463118189714 -106.89509747634649 5.907639296005982 0.0 2.2754000000000003 3.0 0.891298303716642 0.9279166286063315 0.0 0.0 0.0 
28.19012245676239 -100.84462426549672 1.4669617173079845 0.0 2.2754000000000003 3.0 0.329883856778026 0.9279166286063315 0.0 0.0 0.0 
18.56808579947553 -92.49031227374401 5.831143634671259 0.0 1.7091000000000003 3.0 0.5740536625628504 0.6246791108215185 0.0 0.0 0.0 
12.440635720070215 -89.73789628390688 2.5869110259087162 0.0 1.7091000000000003 3.0 0.5852332357625901 0.6246791108215185 0.0 0.0 0.0 
19.623349000128396 -24.639009015855557 4.164784786477381 0.0 1.1444999999999999 6.0 0.6240771789200265 0.6324913273782411 0.0 0.0 0.0 
23.892306525297737 -22.910700055878255 0.01748108450305141 0.0 1.1444999999999999 6.0 0.3745226579449844 0.6324913273782411 0.0 0.0 0.0 
15.591526909526031 18.922912462928682 5.367376394298752 0.0 0.0 4.0 0.47534073997197135 0.9813514163557269 1.0 0.0 0.0 
15.645085467446124 20.24019362021457 7.117722163296615 0.0 0.0 4.0 0.7069258970205919 0.9813514163557269 1.0 0.0 0.0 
12.58794875842132 30.084684795108686 0.7384362203584631 2.0 5.0967 3.0 0.5889007376842053 0.9135780276790005 0.0 0.0 0.0 
4.247904251070494 37.25065826627033 2.961737274117492 0.0 2.2822000000000005 4.0 0.5365574511752891 0.0014622223099662879 0.0 0.0 0.0 
11.84310842140337 33.8179380532686 5.399385991880841 2.0 2.2822000000000005 4.0 0.19938060710851446 0.0014622223099662879 0.0 0.0 0.0 
28.847759073861557 36.39025673853436 5.717903702488271 0.0 8.9656 3.0 0.9443600983895937 0.3681626548442425 0.0 0.0 0.0 
32.19070024451488 45.75485359728041 0.46639908086328236 0.0 2.8485000000000005 4.0 0.9772478899018213 0.8369751506716282 0.0 0.0 0.0 
25.249465651311986 77.10753673807817 1.6128907947652407 0.0 10.0557 3.0 0.01806241092051164 0.4975669872044428 0.0 0.0 0.0 
2.8374753181361547 93.38221488023314 1.710610095377188 0.0 0.5730999999999999 4.0 0.32212128072990764 0.1123236305474854 0.0 0.0 0.0 
4.291321209223631 90.39874239759547 5.395501338483714 0.0 0.5730999999999999 4.0 0.33399288796133975 0.1123236305474854 0.0 0.0 0.0 
15.67715163143142 87.36243190732178 4.97322616746031 0.0 5.6545 3.0 0.4215652157158236 0.21464189802833833 0.0 0.0 0.0 
22.083489285242987 91.85977453871818 4.200407852547524 0.0 1.7142 4.0 0.7378084653213527 0.554891259800495 0.0 0.0 0.0 
27.13230002141917 96.27512211930015 0.9943786313419039 0.0 1.7142 4.0 0.49446869527034765 0.554891259800495 0.0 0.0 0.0 
29.06370764497352 102.31815697554806 0.14105735123295685 0.0 0.5730999999999999 4.0 0.11147939163415377 0.1458672962742189 0.0 0.0 0.0 
26.679265205779082 103.78974558252428 1.7884218514912211 0.0 0.5730999999999999 4.0 0.9827367532178508 0.1458672962742189 0.0 0.0 0.0 
16.81635672012541 119.38885310346006 2.8856294326872485 0.0 0.0 6.0 0.09341899982305002 0.11141960200171896 1.0 0.0 0.0 
17.94672895412841 118.36672844642408 5.0688461554570265 0.0 0.0 6.0 0.366757327255977 0.11141960200171896 1.0 0.0 0.0 
24.92295377102965 126.74568443498929 0.7289445877236175 0.0 3.4131 5.0 0.7511532136687687 0.4351271070823347 0.0 0.0 0.0 
19.7119274762144 138.400889205871 0.7915197950860522 0.0 2.2822000000000005 5.0 0.8741135829169636 0.20484622968106903 0.0 0.0 0.0 
12.393942632391058 137.01362020148943 2.9600876560120573 0.0 2.2822000000000005 5.0 0.7464256278305184 0.20484622968106903 0.0 0.0 0.0 
16.39544582210192 -65.7012143581195 4.143931055797168 0.0 5.0967 3.0 0.3653070019672945 0.7897518402774322 0.0 0.0 0.0 
29.97793037606284 -65.73640211481982 6.168155164473798 0.0 5.0967 3.0 0.8134707664285656 0.7897518402774322 0.0 0.0 0.0 
31.237214180585294 -46.883543498403334 5.030863040097303 0.0 0.0 4.0 0.27350749396754126 0.7259973208844831 1.0 0.0 0.0 
31.810088666590598 -45.89824493802665 6.482212851651312 0.0 0.0 4.0 0.8667722098701836 0.7259973208844831 1.0 0.0 0.0 
22.37368806506041 -42.816623903982084 2.7657047413996567 0.0 2.8485000000000005 3.0 0.702725558177914 0.7693898119086222 0.0 0.0 0.0 
14.530385725357458 -117.43397498667133 4.360405620748857 0.0 2.2822000000000005 4.0 0.9659778866709213 0.5296598413781961 0.0 0.0 0.0 
25.68465469007193 -118.80063326310838 4.862123976950678 0.0 0.5730999999999999 4.0 0.2179821385002032 0.7894845505021845 0.0 0.0 0.0 
26.398351616047037 -115.60168292666 1.0360719289740565 0.0 0.5730999999999999 4.0 0.7949460998843464 0.7894845505021845 0.0 0.0 0.0 
32.96443934587177 -107.20762362059331 5.910680855310389 0.0 2.8485000000000005 3.0 0.891298303716642 0.9279166286063315 0.0 0.0 0.0 
28.5043369695158 -100.04547788968424 1.1961670892495937 0.0 2.8485000000000005 3.0 0.329883856778026 0.9279166286063315 0.0 0.0 0.0 
19.23372870056928 -93.03279288927257 5.599387592605726 0.0 2.2822000000000005 3.0 0.5740536625628504 0.6246791108215185 0.0 0.0 0.0 
11.758684808503055 -89.21606427625252 2.4884252974922907 0.0 2.2822000000000005 3.0 0.5852332357625901 0.6246791108215185 0.0 0.0 0.0 
19.390052326040234 -25.46540985797739 4.437254222892272 0.0 1.7192999999999998 6.0 0.6240771789200265 0.6324913273782411 0.0 0.0 0.0 
24.743598268133592 -22.79814758553862 0.1314500295270595 0.0 1.7192999999999998 6.0 0.3745226579449844 0.6324913273782411 0.0 0.0 0.0 
16.283651307800703 18.41465120401485 5.649781859381596 0.0 0.5748 4.0 0.47534073997197135 0.9813514163557269 0.0 0.0 0.0 
16.372040596542245 20.697251527137812 0.5612711614572393 0.0 0.5748 4.0 0.7069258970205919 0.9813514163557269 0.0 0.0 0.0 
4.511183616074868 38.068001319072074 1.2591750143835025 0.0 0.0 5.0 0.1247362503627415 0.5365574511752891 1.0 0.0 0.0 
4.504030519810645 36.43104553792802 5.015270837743925 2.0 0.0 5.0 0.9486455998502459 0.5365574511752891 1.0 0.0 0.0 
29.52973425452883 35.86845644823742 5.6300766136219265 0.0 9.5404 3.0 0.9443600983895937 0.3681626548442425 0.0 0.0 0.0 
33.01466120764981 45.99662626163601 0.2854131507953736 0.0 3.4233000000000002 4.0 0.9772478899018213 0.8369751506716282 0.0 0.0 0.0 
25.228885948899016 77.96599009490589 1.594754738886674 0.0 10.6305 3.0 0.01806241092051164 0.4975669872044428 0.0 0.0 0.0 
2.86654656037662 94.24042263647573 1.5369249158817004 0.0 1.1479 4.0 0.32212128072990764 0.1123236305474854 0.0 0.0 0.0 
4.970649567481393 89.87350086109329 5.625020854198564 0.0 1.1479 4.0 0.33399288796133975 0.1123236305474854 0.0 0.0 0.0 
16.03638843538588 86.58248664726621 5.1440255757538065 0.0 6.229299999999999 3.0 0.4215652157158236 0.21464189802833833 0.0 0.0 0.0 
21.579692777774884 91.16439351434181 4.085423342182736 0.0 2.2889999999999997 4.0 0.7378084653213527 0.554891259800495 0.0 0.0 0.0 
27.6319461233891 96.9734912643713 0.9497701781632453 0.0 2.2889999999999997 4.0 0.49446869527034765 0.554891259800495 0.0 0.0 0.0 
29.84680499168574 102.67046967127682 0.4227636858704282 0.0 1.1479 4.0 0.11147939163415377 0.1458672962742189 0.0 0.0 0.0 
26.626788859167846 104.64684063154115 1.6319358326878006 0.0 1.1479 4.0 0.9827367532178508 0.1458672962742189 0.0 0.0 0.0 
16.086922854047856 119.84194462293266 2.585757758693283 0.0 0.5748 6.0 0.09341899982305002 0.11141960200171896 0.0 0.0 0.0 
18.50294950718692 117.71252329025573 5.417020362573463 0.0 0.5748 6.0 0.366757327255977 0.11141960200171896 0.0 0.0 0.0 
25.401314448277272 127.45880206376081 0.9799280097642059 0.0 3.9879 5.0 0.7511532136687687 0.4351271070823347 0.0 0.0 0.0 
20.452048125256095 138.83630523090997 0.5317701258807136 0.0 2.857 5.0 0.8741135829169636 0.20484622968106903 0.0 0.0 0.0 
11.582513079455657 137.29459666068612 2.808238334910891 0.0 2.857 5.0 0.7464256278305184 0.20484622968106903 0.0 0.0 0.0 
15.811675417767491 -66.33095859590445 3.964864902341337 0.0 5.6715 3.0 0.3653070019672945 0.7897518402774322 0.0 0.0 0.0 
30.82878509093533 -65.62059216628964 0.13527748152277952 0.0 5.6715 3.0 0.8134707664285656 0.7897518402774322 0.0 0.0 0.0 
31.74938393584554 -47.57278063596652 5.351465262735954 0.0 0.5748 4.0 0.27350749396754126 0.7259973208844831 0.0 0.0 0.0 
32.659479758441066 -45.77214789965947 0.1473779230358768 0.0 0.5748 4.0 0.8667722098701836 0.7259973208844831 0.0 0.0 0.0 
21.90587158801606 -42.09654513481459 2.1469423614877625 0.0 0.0 4.0 0.033128373299433855 0.702725558177914 1.0 0.0 0.0 
21.74487821410077 -43.401400665948856 3.8907232932942577 0.0 0.0 4.0 0.9483805485310947 0.702725558177914 1.0 0.0 0.0 
14.13751538461734 -118.19753152378303 4.23719643590309 0.0 2.857 4.0 0.9659778866709213 0.5296598413781961 0.0 0.0 0.0 
25.970396626688686 -119.61039695435373 5.051628415242581 0.0 1.1479 4.0 0.2179821385002032 0.7894845505021845 0.0 0.0 0.0 
26.918181512692893 -114.9182046398392 0.9205596601290487 0.0 1.1479 4.0 0.7949460998843464 0.7894845505021845 0.0 0.0 0.0 
33.772891728749606 -107.4970548466554 5.939398981428213 0.0 3.4233000000000002 3.0 0.891298303716642 0.9279166286063315 0.0 0.0 0.0 
28.804114148762427 -99.24080445728784 1.2141702238509813 0.0 3.4233000000000002 3.0 0.329883856778026 0.9279166286063315 0.0 0.0 0.0 
19.882809857876204 -93.59498444135026 5.569405165649463 2.0 2.857 3.0 0.5740536625628504 0.6246791108215185 0.0 0.0 0.0 
10.97491922802724 -88.86524066692368 2.72072150202189 0.0 2.857 3.0 0.5852332357625901 0.6246791108215185 0.0 0.0 0.0 
19.03430154993954 -26.246951331799213 4.285235573076855 0.0 2.2958 6.0 0.6240771789200265 0.6324913273782411 0.0 0.0 0.0 
25.588946169272297 -22.647307882408438 0.17657494152237682 0.0 2.2958 6.0 0.3745226579449844 0.6324913273782411 0.0 0.0 0.0 
16.82849595447718 17.750941929566896 5.399757404268794 0.0 1.1513 4.0 0.47534073997197135 0.9813514163557269 0.0 0.0 0.0 
17.196441212494978 20.937520781135674 0.283589041898118 0.0 1.1513 4.0 0.7069258970205919 0.9813514163557269 0.0 0.0 0.0 
4.73548654854268 38.89688845522906 1.30650886477468 0.0 0.5765 5.0 0.1247362503627415 0.5365574511752891 0.0 0.0 0.0 
30.1875698172353 35.316534295720544 5.585120183915833 0.0 10.1169 3.0 0.9443600983895937 0.3681626548442425 0.0 0.0 0.0 
33.847433550565874 45.7872082230747 -0.24636259137024824 0.0 0.0 5.0 0.31812222950906355 0.9772478899018213 1.0 0.0 0.0 
32.7873736896341 46.82469997463177 1.8386766138059873 0.0 0.0 5.0 0.16330864392935773 0.9772478899018213 1.0 0.0 0.0 
25.446878367405123 78.79655917419633 1.3141143288200756 0.0 11.206999999999999 3.0 0.01806241092051164 0.4975669872044428 0.0 0.0 0.0 
2.802278174526745 95.0967142133245 1.6457002229309743 0.0 1.7244 4.0 0.32212128072990764 0.1123236305474854 0.0 0.0 0.0 
5.493092815124881 89.19201810783251 5.366454814136252 0.0 1.7244 4.0 0.33399288796133975 0.1123236305474854 0.0 0.0 0.0 
16.336273259018295 85.77785332546364 5.069148860198071 0.0 6.8058 3.0 0.4215652157158236 0.21464189802833833 0.0 0.0 0.0 
21.07770199408816 90.46770782976574 4.088017662313835 0.0 2.8655 4.0 0.7378084653213527 0.554891259800495 0.0 0.0 0.0 
28.29702220408755 96.43031588120029 -0.6848482307856036 0.0 0.0 5.0 0.7381526210782806 0.49446869527034765 1.0 0.0 0.0 
26.914599357721436 97.44548629377968 2.5596326960292863 2.0 0.0 5.0 0.1923964396058595 0.49446869527034765 1.0 0.0 0.0 
30.67877429888876 102.88305556420545 0.2501659321311494 0.0 1.7244 4.0 0.11147939163415377 0.1458672962742189 0.0 0.0 0.0 
26.802245547343716 105.48742414349805 1.3650090838006994 0.0 1.7244 4.0 0.9827367532178508 0.1458672962742189 0.0 0.0 0.0 
15.275962761296109 120.12427318678135 2.8065715132397555 0.0 1.1513 6.0 0.09341899982305002 0.11141960200171896 0.0 0.0 0.0 
19.151322832775094 117.14951554549062 5.568147030703875 0.0 1.1513 6.0 0.366757327255977 0.11141960200171896 0.0 0.0 0.0 
26.051433826655305 128.01979269100687 0.7119314424667013 0.0 4.5644 5.0 0.7511532136687687 0.4351271070823347 0.0 0.0 0.0 
21.266784871853453 139.10754262461526 0.3213700857691419 0.0 3.4335000000000004 5.0 0.8741135829169636 0.20484622968106903 0.0 0.0 0.0 
10.731929950660637 137.4123847373743 3.0039872098187237 0.0 3.4335000000000004 5.0 0.7464256278305184 0.20484622968106903 0.0 0.0 0.0 
15.118135604087561 -66.8372867669955 3.772217794125598 0.0 6.248 3.0 0.3653070019672945 0.7897518402774322 0.0 0.0 0.0 
31.664321156193925 -65.42248821970344 0.2327969426413385 0.0 6.248 3.0 0.8134707664285656 0.7897518402774322 0.0 0.0 0.0 
32.42874710928126 -48.09797714069578 5.625087140645052 0.0 1.1513 4.0 0.27350749396754126 0.7259973208844831 0.0 0.0 0.0 
33.47759775081084 -45.511286556106064 0.30866128615351446 0.0 1.1513 4.0 0.8667722098701836 0.7259973208844831 0.0 0.0 0.0 
21.385305852230932 -41.41362712749119 2.222094131814917 0.0 0.5765 4.0 0.033128373299433855 0.702725558177914 0.0 0.0 0.0 
21.133817083275282 -44.0046999154051 3.9206061852345506 0.0 0.5765 4.0 0.9483805485310947 0.702725558177914 0.0 0.0 0.0 
13.841592748737403 -119.00363045293038 4.360567583245143 0.0 3.4335000000000004 4.0 0.9659778866709213 0.5296598413781961 0.0 0.0 0.0 
26.424735581495586 -120.33905448992377 5.269938136194365 0.0 1.7244 4.0 0.2179821385002032 0.7894845505021845 0.0 0.0 0.0 
27.648117717332596 -114.46592283923775 0.5547146687606365 0.0 1.7244 4.0 0.7949460998843464 0.7894845505021845 0.0 0.0 0.0 
34.50280302617905 -107.949376842455 5.728415571219493 0.0 3.9998000000000005 3.0 0.891298303716642 0.9279166286063315 0.0 0.0 0.0 
29.193934509829738 -98.47568631209974 1.0995763328849228 0.0 3.9998000000000005 3.0 0.329883856778026 0.9279166286063315 0.0 0.0 0.0 
10.326703988803736 -88.30205091769339 2.4262605183794124 0.0 3.4335000000000004 3.0 0.5852332357625901 0.6246791108215185 0.0 0.0 0.0 
18.72334133333636 -27.047369618502856 4.341847342271711 0.0 2.8739999999999997 6.0 0.6240771789200265 0.6324913273782411 0.0 0.0 0.0 
25.694437709827245 -23.499503414473523 -1.447634909758608 0.0 0.0 7.0 0.674285264999597 0.3745226579449844 1.0 0.0 0.0 
25.535625682098026 -21.790264933865373 1.6329307294489404 0.0 0.0 7.0 0.24990586309152174 0.3745226579449844 1.0 0.0 0.0 
17.352441354890047 17.070613400556084 5.368660909837271 0.0 1.7295 4.0 0.47534073997197135 0.9813514163557269 0.0 0.0 0.0 
18.05235020035934 21.006698049749406 0.080647051163428 0.0 1.7295 4.0 0.7069258970205919 0.9813514163557269 0.0 0.0 0.0 
4.725538771140385 39.75553083231272 1.5823712813752486 0.0 1.1547 5.0 0.1247362503627415 0.5365574511752891 0.0 0.0 0.0 
29.70071875680913 34.609185912699694 4.10957474727104 0.0 0.0 4.0 0.2669855216413859 0.9443600983895937 1.0 0.0 0.0 
30.68709953063177 36.01498669598405 7.233130265894832 0.0 0.0 4.0 0.6715183615301972 0.9443600983895937 1.0 0.0 0.0 
34.70584455393454 45.809484652211395 0.025944690537745303 0.0 0.5782 5.0 0.31812222950906355 0.9772478899018213 0.0 0.0 0.0 
32.79598609279435 47.683356784138105 1.5607565758637967 0.0 0.5782 5.0 0.16330864392935773 0.9772478899018213 0.0 0.0 0.0 
25.542605623366143 79.64990668984568 1.4590749063984925 0.0 11.7852 3.0 0.01806241092051164 0.4975669872044428 0.0 0.0 0.0 
2.4641359866331047 95.88603388922554 1.975531556805843 0.0 2.3026 4.0 0.32212128072990764 0.1123236305474854 0.0 0.0 0.0 
5.8728201681264425 88.42184096757055 5.170461252756949 0.0 2.3026 4.0 0.33399288796133975 0.1123236305474854 0.0 0.0 0.0 
16.730766440654428 85.01513396708637 5.189725835083415 0.0 7.3839999999999995 3.0 0.4215652157158236 0.21464189802833833 0.0 0.0 0.0 
20.76840236296658 89.6666463913051 4.343921162948101 0.0 3.4436999999999998 4.0 0.7378084653213527 0.554891259800495 0.0 0.0 0.0 
28.98880065383429 95.92158386287778 5.649101528970375 0.0 0.5782 5.0 0.7381526210782806 0.49446869527034765 0.0 0.0 0.0 
31.486737879371077 103.17384851909783 0.34547118376089586 0.0 2.3026 4.0 0.11147939163415377 0.1458672962742189 0.0 0.0 0.0 
26.819445505524204 106.34595186665979 1.5507547595460396 0.0 2.3026 4.0 0.9827367532178508 0.1458672962742189 0.0 0.0 0.0 
14.510046521657458 120.51252311125914 2.6724285190523682 0.0 1.7295 6.0 0.09341899982305002 0.11141960200171896 0.0 0.0 0.0 
19.93848578240787 116.80638265472571 5.872113461799462 0.0 1.7295 6.0 0.366757327255977 0.11141960200171896 0.0 0.0 0.0 
26.536194238739526 128.7285754735831 0.9709264570788128 0.0 5.1426 5.0 0.7511532136687687 0.4351271070823347 0.0 0.0 0.0 
22.074588436020452 139.39877979895837 0.34602103435441245 0.0 4.0117 5.0 0.8741135829169636 0.20484622968106903 0.0 0.0 0.0 
9.9190634633744 137.68917665171847 2.813390813361165 0.0 4.0117 5.0 0.7464256278305184 0.20484622968106903 0.0 0.0 0.0 
14.38387668174918 -67.28251651102259 3.686685175618164 0.0 6.8262 3.0 0.3653070019672945 0.7897518402774322 0.0 0.0 0.0 
32.521597101988924 -65.4719214348568 6.225586535336378 0.0 6.8262 3.0 0.8134707664285656 0.7897518402774322 0.0 0.0 0.0 
33.23852926766327 -48.383666737927776 5.944023264015178 0.0 1.7295 4.0 0.27350749396754126 0.7259973208844831 0.0 0.0 0.0 
34.33394831032124 -45.4478089283454 0.07398969248746394 0.0 1.7295 4.0 0.8667722098701836 0.7259973208844831 0.0 0.0 0.0 
20.887973880788124 -40.71360812761999 2.1884964821977784 0.0 1.1547 4.0 0.033128373299433855 0.702725558177914 0.0 0.0 0.0 
20.479830761718112 -44.56117775073661 3.8466162381789197 0.0 1.1547 4.0 0.9483805485310947 0.702725558177914 0.0 0.0 0.0 
13.383140630167263 -119.72970713275045 4.149201914441768 0.0 4.0117 4.0 0.9659778866709213 0.5296598413781961 0.0 0.0 0.0 
26.95947477327765 -121.01093222193548 5.384625183777196 0.0 2.3026 4.0 0.2179821385002032 0.7894845505021845 0.0 0.0 0.0 
28.429283150454488 -114.10934710240824 0.42821416615023017 0.0 2.3026 4.0 0.7949460998843464 0.7894845505021845 0.0 0.0 0.0 
35.29195920377014 -108.28790042711348 5.8779615804763985 0.0 4.578 3.0 0.891298303716642 0.9279166286063315 0.0 0.0 0.0 
29.6255167031836 -97.73332352990927 1.0441846483876656 0.0 4.578 3.0 0.329883856778026 0.9279166286063315 0.0 0.0 0.0 
9.589232278797146 -87.86216324232669 2.603759735813174 0.0 4.0117 3.0 0.5852332357625901 0.6246791108215185 0.0 0.0 0.0 
18.524747704634912 -27.882789429519697 4.4790133495052284 0.0 3.4538999999999995 6.0 0.6240771789200265 0.6324913273782411 0.0 0.0 0.0 
25.67744175818774 -24.35803520050599 4.692605032315231 0.0 0.5799 7.0 0.674285264999597 0.3745226579449844 0.0 0.0 0.0 
25.410845827901536 -20.940679341952315 1.7166152629213407 0.0 0.5799 7.0 0.24990586309152174 0.3745226579449844 0.0 0.0 0.0 
18.028799972540913 16.541553186280268 5.619387344991345 0.0 2.3094 4.0 0.47534073997197135 0.9813514163557269 0.0 0.0 0.0 
18.86624495464671 21.28045162313923 0.3244599852596135 0.0 2.3094 4.0 0.7069258970205919 0.9813514163557269 0.0 0.0 0.0 
4.776906407259956 40.61269304330884 1.510930374364228 0.0 1.7346 5.0 0.1247362503627415 0.5365574511752891 0.0 0.0 0.0 
29.139091975723865 33.959616017486375 3.9994796374450803 0.0 0.5799 4.0 0.2669855216413859 0.9443600983895937 0.0 0.0 0.0 
31.373070951190837 36.531522174123296 0.6454113986147549 0.0 0.5799 4.0 0.6715183615301972 0.9443600983895937 0.0 0.0 0.0 
35.544334838825186 45.99468652084095 0.2173829717231112 0.0 1.1581000000000001 5.0 0.31812222950906355 0.9772478899018213 0.0 0.0 0.0 
33.11869509714873 48.47911088466639 1.1855151646877353 0.0 1.1581000000000001 5.0 0.16330864392935773 0.9772478899018213 0.0 0.0 0.0 
25.828326074423888 80.45967796239646 1.231583424846562 0.0 12.3651 3.0 0.01806241092051164 0.4975669872044428 0.0 0.0 0.0 
1.8998873519643258 96.53332761565655 2.287749066673569 0.0 2.8825 4.0 0.32212128072990764 0.1123236305474854 0.0 0.0 0.0 
6.1083068745335565 87.59606151692765 4.990194058325013 0.0 2.8825 4.0 0.33399288796133975 0.1123236305474854 0.0 0.0 0.0 
16.89774470046081 84.17282526432248 4.908100308048962 0.0 7.9639 3.0 0.4215652157158236 0.21464189802833833 0.0 0.0 0.0 
20.573257917142087 88.83041416562656 4.4831400287588306 0.0 4.0236 4.0 0.7378084653213527 0.554891259800495 0.0 0.0 0.0 
29.574784737158108 95.29389895459009 5.463448658396727 0.0 1.1581000000000001 5.0 0.7381526210782806 0.49446869527034765 0.0 0.0 0.0 
32.26428781659934 103.53824086961474 0.4382435497967488 0.0 2.8825 4.0 0.11147939163415377 0.1458672962742189 0.0 0.0 0.0 
26.804463360421003 107.20452115642513 1.5882346866910866 0.0 2.8825 4.0 0.9827367532178508 0.1458672962742189 0.0 0.0 0.0 
13.693174350943165 120.77725986109425 2.8281846687933694 0.0 2.3094 6.0 0.09341899982305002 0.11141960200171896 0.0 0.0 0.0 
20.66622607488812 116.35057594492343 5.723634349409684 0.0 2.3094 6.0 0.366757327255977 0.11141960200171896 0.0 0.0 0.0 
27.0782666528721 129.39455083937048 0.8875976299244657 0.0 5.7225 5.0 0.7511532136687687 0.4351271070823347 0.0 0.0 0.0 
22.919981563677286 139.5493658199238 0.17627486048041233 0.0 4.591600000000001 5.0 0.8741135829169636 0.20484622968106903 0.0 0.0 0.0 
9.223554363782277 138.19279633201634 2.514867317071509 0.0 4.591600000000001 5.0 0.7464256278305184 0.20484622968106903 0.0 0.0 0.0 
13.617530892214306 -66.8951151418172 2.6735406254184815 0.0 0.0 4.0 0.5537075089816654 0.3653070019672945 1.0 0.0 0.0 
14.78083445978259 -68.0439560768841 5.19295099127419 0.0 0.0 4.0 0.5628897650652519 0.3653070019672945 1.0 0.0 0.0 
33.118084373035636 -66.08963384810458 5.480308156678348 0.0 0.0 4.0 0.4020363011832059 0.8134707664285656 1.0 0.0 0.0 
32.807689563890925 -64.66228151906566 7.5143187225661325 0.0 0.0 4.0 0.9329968752414616 0.8134707664285656 1.0 0.0 0.0 
34.06851312730017 -48.603876825666916 6.0238445466597845 0.0 2.3094 4.0 0.27350749396754126 0.7259973208844831 0.0 0.0 0.0 
35.18897889681777 -45.52710827358532 6.1907063271157305 0.0 2.3094 4.0 0.8667722098701836 0.7259973208844831 0.0 0.0 0.0 
20.2703361679637 -40.1170435077361 2.373541304173747 0.0 1.7346 4.0 0.033128373299433855 0.702725558177914 0.0 0.0 0.0 
19.72243333227903 -44.965794636048486 3.6322447804955442 0.0 1.7346 4.0 0.9483805485310947 0.702725558177914 0.0 0.0 0.0 
12.714484308788714 -119.19094520584879 2.46336260221045 0.0 0.0 5.0 0.9718901354226107 0.9659778866709213 1.0 0.0 0.0 
14.139914324161529 -120.13548942176543 5.790998563665004 0.0 0.0 5.0 0.3692324539804902 0.9659778866709213 1.0 0.0 0.0 
27.54606285206669 -121.63805271739285 5.464411343594416 0.0 2.8825 4.0 0.2179821385002032 0.7894845505021845 0.0 0.0 0.0 
29.2763553248669 -113.96851237183154 0.16475192245396117 0.0 2.8825 4.0 0.7949460998843464 0.7894845505021845 0.0 0.0 0.0 
36.12040082974387 -108.51384325694835 6.016931165319039 0.0 5.157900000000001 3.0 0.891298303716642 0.9279166286063315 0.0 0.0 0.0 
30.21905966306059 -97.11278147268894 0.8076254984067102 0.0 5.157900000000001 3.0 0.329883856778026 0.9279166286063315 0.0 0.0 0.0 
8.817881204854816 -87.48482624344173 2.6866262319275607 0.0 4.591600000000001 3.0 0.5852332357625901 0.6246791108215185 0.0 0.0 0.0 
18.14109718945731 -28.651019845608484 4.249234344820591 0.0 4.0355 6.0 0.6240771789200265 0.6324913273782411 0.0 0.0 0.0 
25.714704179394516 -25.215926336936505 4.755806593595725 0.0 1.1615 7.0 0.674285264999597 0.3745226579449844 0.0 0.0 0.0 
25.54085791034567 -20.091878689019747 1.4187962201123496 0.0 1.1615 7.0 0.24990586309152174 0.3745226579449844 0.0 0.0 0.0 
18.72037911631682 16.03255026104896 5.648709866359456 0.0 2.891 4.0 0.47534073997197135 0.9813514163557269 0.0 0.0 0.0 
19.717521033082253 21.393122507947435 0.1315891291775503 0.0 2.891 4.0 0.7069258970205919 0.9813514163557269 0.0 0.0 0.0 
4.733072148027341 41.47027350467574 1.62185576914606 0.0 2.3162 5.0 0.1247362503627415 0.5365574511752891 0.0 0.0 0.0 
28.620045171856308 33.275542844941945 4.063313487416648 0.0 1.1615 4.0 0.2669855216413859 0.9443600983895937 0.0 0.0 0.0 
31.98422392830947 37.13472838145087 0.7788472295059933 0.0 1.1615 4.0 0.6715183615301972 0.9443600983895937 0.0 0.0 0.0 
36.40078681614142 46.05678080843638 0.07237441455759884 0.0 1.7397 5.0 0.31812222950906355 0.9772478899018213 0.0 0.0 0.0 
33.465180654494404 49.264803858131195 1.155448184288014 0.0 1.7397 5.0 0.16330864392935773 0.9772478899018213 0.0 0.0 0.0 
26.342369213607565 81.14751903492491 0.9289992526104822 0.0 12.9467 3.0 0.01806241092051164 0.4975669872044428 0.0 0.0 0.0 
2.7012265541941627 96.84190689715295 0.36757805826225876 0.0 0.0 5.0 0.40912694809919015 0.32212128072990764 1.0 0.0 0.0 
1.0439513754457406 96.60217014684993 3.0613358806282687 2.0 0.0 5.0 0.8212808853173881 0.32212128072990764 1.0 0.0 0.0 
6.433636106642562 86.80137504998763 5.100965098053314 0.0 3.4640999999999997 4.0 0.33399288796133975 0.1123236305474854 0.0 0.0 0.0 
17.115535686607714 83.34220334289705 4.968828463384482 0.0 8.5455 3.0 0.4215652157158236 0.21464189802833833 0.0 0.0 0.0 
20.255411410728186 88.03270539147456 4.333229413731711 0.0 4.6052 4.0 0.7378084653213527 0.554891259800495 0.0 0.0 0.0 
30.185660338474875 94.69041184643056 5.503878352207023 0.0 1.7397 5.0 0.7381526210782806 0.49446869527034765 0.0 0.0 0.0 
33.073585796453536 103.82529917345683 0.34085274808586297 0.0 3.4640999999999997 4.0 0.11147939163415377 0.1458672962742189 0.0 0.0 0.0 
27.077914064252298 108.0185177181963 1.2466957746504725 0.0 3.4640999999999997 4.0 0.9827367532178508 0.1458672962742189 0.0 0.0 0.0 
12.86441861185719 121.00204779433578 2.87672705738186 0.0 2.891 6.0 0.09341899982305002 0.11141960200171896 0.0 0.0 0.0 
21.44805050488597 115.99544744612538 5.856823007737774 0.0 2.891 6.0 0.366757327255977 0.11141960200171896 0.0 0.0 0.0 
27.781685405043145 129.8870625134385 0.6108333276823275 0.0 6.3041 5.0 0.7511532136687687 0.4351271070823347 0.0 0.0 0.0 
23.772647268211053 139.65098710860158 0.11861998700208044 0.0 5.1732000000000005 5.0 0.8741135829169636 0.20484622968106903 0.0 0.0 0.0 
8.526160116630122 138.69380227413657 2.5186202785629623 0.0 5.1732000000000005 5.0 0.7464256278305184 0.20484622968106903 0.0 0.0 0.0 
12.768704723790062 -66.76526974991522 2.989797300142237 2.0 0.5816 4.0 0.5537075089816654 0.3653070019672945 0.0 0.0 0.0 
14.907940477132978 -68.89319676735589 4.860966251790997 0.0 0.5816 4.0 0.5628897650652519 0.3653070019672945 0.0 0.0 0.0 
33.845816561412185 -66.54545349665091 5.723616570118449 0.0 0.5816 4.0 0.4020363011832059 0.8134707664285656 0.0 0.0 0.0 
33.36978885580752 -64.01312046352778 0.8571442094360218 0.0 0.5816 4.0 0.9329968752414616 0.8134707664285656 0.0 0.0 0.0 
34.9100683246373 -48.774612117374865 6.083023390510991 0.0 2.891 4.0 0.27350749396754126 0.7259973208844831 0.0 0.0 0.0 
36.00386234808898 -45.797904600820566 5.962356528241827 0.0 2.891 4.0 0.8667722098701836 0.7259973208844831 0.0 0.0 0.0 
19.646263851721567 -39.52721350332783 2.3843886002032892 0.0 2.3162 4.0 0.033128373299433855 0.702725558177914 0.0 0.0 0.0 
18.9729905820706 -45.384961970367094 3.6515568809431858 0.0 2.3162 4.0 0.9483805485310947 0.702725558177914 0.0 0.0 0.0 
12.126487762620714 -118.56514511660599 2.325052392896059 0.0 0.5816 5.0 0.9718901354226107 0.9659778866709213 0.0 0.0 0.0 
14.712129244631779 -120.77575169208339 5.441730831321388 0.0 0.5816 5.0 0.3692324539804902 0.9659778866709213 0.0 0.0 0.0 
28.203465453204767 -122.19049050576044 5.584336094935271 0.0 3.4640999999999997 4.0 0.2179821385002032 0.7894845505021845 0.0 0.0 0.0 
29.18852992333725 -114.8227092980997 -1.6732526500992737 0.0 0.0 5.0 0.6266882023034316 0.7949460998843464 1.0 0.0 0.0 
29.308891270025047 -113.11042898295004 1.5328974853520454 0.0 0.0 5.0 0.012307035937417887 0.7949460998843464 1.0 0.0 0.0 
36.97083100836939 -108.63273060397556 6.144290130976634 0.0 5.7395000000000005 3.0 0.891298303716642 0.9279166286063315 0.0 0.0 0.0 
30.872921865033653 -96.55615780194573 0.7052336377036841 0.0 5.7395000000000005 3.0 0.329883856778026 0.9279166286063315 0.0 0.0 0.0 
8.176796386009054 -86.91353302184125 2.4136902459265888 0.0 5.1732000000000005 3.0 0.5852332357625901 0.6246791108215185 0.0 0.0 0.0 
17.784841890575283 -29.432331468469904 4.284589927166232 0.0 4.6188 6.0 0.6240771789200265 0.6324913273782411 0.0 0.0 0.0 
25.87001129136243 -26.060464903830926 4.894262730797616 0.0 1.7448000000000001 7.0 0.674285264999597 0.3745226579449844 0.0 0.0 0.0 
25.956194554027242 -19.340306229162586 1.0659323504237304 0.0 1.7448000000000001 7.0 0.24990586309152174 0.3745226579449844 0.0 0.0 0.0 
19.41366257707815 15.525871138689713 5.652065841089047 0.0 3.4743 4.0 0.47534073997197135 0.9813514163557269 0.0 0.0 0.0 
20.567711493701378 21.513712186909505 0.14089716826544357 0.0 3.4743 4.0 0.7069258970205919 0.9813514163557269 0.0 0.0 0.0 
5.540319632054314 41.17749852361948 -0.34792876975631004 0.0 0.0 6.0 0.05938601201738092 0.1247362503627415 1.0 0.0 0.0 
3.874488877837366 41.45611518027609 3.158081492515101 0.0 0.0 6.0 0.8122167527458364 0.1247362503627415 1.0 0.0 0.0 
27.9861136953587 32.696322184825256 3.881930032085876 0.0 1.7448000000000001 4.0 0.2669855216413859 0.9443600983895937 0.0 0.0 0.0 
32.76669064706303 37.48843945569635 0.42455009043521175 0.0 1.7448000000000001 4.0 0.6715183615301972 0.9443600983895937 0.0 0.0 0.0 
37.226253750141026 46.293360669947404 0.27911674241590423 0.0 2.323 5.0 0.31812222950906355 0.9772478899018213 0.0 0.0 0.0 
33.67743302774303 50.09685831551346 1.3210190886110298 0.0 2.323 5.0 0.16330864392935773 0.9772478899018213 0.0 0.0 0.0 
27.020650430832607 81.67411212295319 0.660155512002557 0.0 13.53 3.0 0.01806241092051164 0.4975669872044428 0.0 0.0 0.0 
3.5499760463243466 96.97225255150633 0.1523817079429409 0.0 0.5833 5.0 0.40912694809919015 0.32212128072990764 0.0 0.0 0.0 
6.6545866834904785 85.97158800948415 4.972634247246036 0.0 4.0474 4.0 0.33399288796133975 0.1123236305474854 0.0 0.0 0.0 
16.30221769032024 83.06674095541938 3.468156121890587 0.0 0.0 4.0 0.25056588062707985 0.4215652157158236 1.0 0.0 0.0 
17.830514057241245 82.86662830199684 5.696226478978514 0.0 0.0 4.0 0.022403489942506405 0.4215652157158236 1.0 0.0 0.0 
20.10719771306716 87.18689312517233 4.538927696551046 2.0 5.1885 4.0 0.7378084653213527 0.554891259800495 0.0 0.0 0.0 
30.72639857264058 94.02335273951965 5.393585971917371 0.0 2.323 5.0 0.7381526210782806 0.49446869527034765 0.0 0.0 0.0 
33.931031390088286 103.87169684534015 0.054058243865874586 0.0 4.0474 4.0 0.11147939163415377 0.1458672962742189 0.0 0.0 0.0 
27.455878982545762 108.78956130356467 1.115011106672705 0.0 4.0474 4.0 0.9827367532178508 0.1458672962742189 0.0 0.0 0.0 
13.393795254474666 121.67815877653567 0.9065242767527324 0.0 0.0 7.0 0.553792334266211 0.09341899982305002 1.0 0.0 0.0 
12.080333853611807 120.65193812310807 3.5615489974066135 0.0 0.0 7.0 0.3111883121126747 0.09341899982305002 1.0 0.0 0.0 
22.29208151879496 115.83740524429312 6.0980837004423245 0.0 3.4743 6.0 0.366757327255977 0.11141960200171896 0.0 0.0 0.0 
28.497466050935525 130.36142920384395 0.5852642002600333 0.0 6.8874 5.0 0.7511532136687687 0.4351271070823347 0.0 0.0 0.0 
24.617894162237857 139.80239179194274 0.17724331531625556 0.0 5.756500000000001 5.0 0.8741135829169636 0.20484622968106903 0.0 0.0 0.0 
7.909650248307684 139.29153237398234 2.3716525705926204 0.0 5.756500000000001 5.0 0.7464256278305184 0.20484622968106903 0.0 0.0 0.0 
15.023207055452437 -69.74412526371887 4.847039130840591 0.0 1.1649 4.0 0.5628897650652519 0.3653070019672945 0.0 0.0 0.0 
34.66742116403663 -66.79511640327918 5.9881826190614325 0.0 1.1649 4.0 0.4020363011832059 0.8134707664285656 0.0 0.0 0.0 
33.87340288066305 -63.31760726885168 0.9440768870227676 0.0 1.1649 4.0 0.9329968752414616 0.8134707664285656 0.0 0.0 0.0 
35.76862629294317 -48.79022957744118 6.264997156475957 0.0 3.4743 4.0 0.27350749396754126 0.7259973208844831 0.0 0.0 0.0 
36.7702614277546 -46.18520053507219 5.815275365878545 0.0 3.4743 4.0 0.8667722098701836 0.7259973208844831 0.0 0.0 0.0 
19.567592007064103 -38.67212495185623 1.6625423626831632 0.0 0.0 5.0 0.1345399679959537 0.033128373299433855 1.0 0.0 0.0 
18.810880894257892 -39.72596209924566 3.3751635136922546 0.0 0.0 5.0 0.09188640102479018 0.033128373299433855 1.0 0.0 0.0 
18.12350484863132 -45.510419846496895 3.288221053434039 0.0 2.8994999999999997 4.0 0.9483805485310947 0.702725558177914 0.0 0.0 0.0 
11.641940056459001 -117.85621690412326 2.1703496170339793 0.0 1.1649 5.0 0.9718901354226107 0.9659778866709213 0.0 0.0 0.0 
15.089423733499961 -121.54712356003606 5.167304880333445 0.0 1.1649 5.0 0.3692324539804902 0.9659778866709213 0.0 0.0 0.0 
28.777399885373555 -122.82921185155323 5.444419683883661 0.0 4.0474 4.0 0.2179821385002032 0.7894845505021845 0.0 0.0 0.0 
29.30338871735848 -115.67369293333465 4.846559924262895 2.0 0.5833 5.0 0.6266882023034316 0.7949460998843464 0.0 0.0 0.0 
29.46236972336599 -112.26555617929425 1.3910874187131328 0.0 0.5833 5.0 0.012307035937417887 0.7949460998843464 0.0 0.0 0.0 
37.82782471895701 -108.68683670356792 6.220134853676617 0.0 6.322800000000001 3.0 0.891298303716642 0.9279166286063315 0.0 0.0 0.0 
31.57476817898863 -96.06140792414236 0.6140187530996007 0.0 6.322800000000001 3.0 0.329883856778026 0.9279166286063315 0.0 0.0 0.0 
8.195297530646585 -86.05503235344007 1.5492491318040633 0.0 0.0 4.0 0.3956659408201384 0.5852332357625901 1.0 0.0 0.0 
7.407905249136289 -87.29585763475389 3.603031060500388 0.0 0.0 4.0 0.25123330582828396 0.5852332357625901 1.0 0.0 0.0 
17.323561260846432 -30.156614472990203 4.1453014713297875 0.0 5.2038 6.0 0.6240771789200265 0.6324913273782411 0.0 0.0 0.0 
26.21949826669751 -26.84482741190399 5.131560430036001 0.0 2.3298 7.0 0.674285264999597 0.3745226579449844 0.0 0.0 0.0 
26.466944503072384 -18.650016304891825 0.9337784270531966 0.0 2.3298 7.0 0.24990586309152174 0.3745226579449844 0.0 0.0 0.0 
20.066297235000615 14.96780869300982 5.575749194361475 0.0 4.0593 4.0 0.47534073997197135 0.9813514163557269 0.0 0.0 0.0 
21.422934861842936 21.59090467737649 0.09001521411719697 0.0 4.0593 4.0 0.7069258970205919 0.9813514163557269 0.0 0.0 0.0 
6.307683727136639 40.79211814583896 5.817773193964928 2.0 0.585 6.0 0.05938601201738092 0.1247362503627415 0.0 0.0 0.0 
3.0391215735779076 41.25730080208773 3.3752445747944475 0.0 0.585 6.0 0.8122167527458364 0.1247362503627415 0.0 0.0 0.0 
27.2503691368246 32.25355177638851 3.6833391232062365 0.0 2.3298 4.0 0.2669855216413859 0.9443600983895937 0.0 0.0 0.0 
33.612754401938 37.6352107495055 0.1717643309394436 0.0 2.3298 4.0 0.6715183615301972 0.9443600983895937 0.0 0.0 0.0 
38.07946130607585 46.390327450323106 0.11316301592797515 0.0 2.908 5.0 0.31812222950906355 0.9772478899018213 0.0 0.0 0.0 
33.94539098785459 50.91267951014708 1.253436044336186 0.0 2.908 5.0 0.16330864392935773 0.9772478899018213 0.0 0.0 0.0 
27.688241181750136 82.21419385685124 0.6801991549137981 0.0 14.114999999999998 3.0 0.01806241092051164 0.4975669872044428 0.0 0.0 0.0 
4.314492592747255 97.36325145207404 0.47274747254505506 0.0 1.1683 5.0 0.40912694809919015 0.32212128072990764 0.0 0.0 0.0 
7.023923010451846 85.1963742534221 5.157013750054374 0.0 4.6324 4.0 0.33399288796133975 0.1123236305474854 0.0 0.0 0.0 
15.557537440249996 82.63916989096772 3.662805907463314 0.0 0.585 4.0 0.25056588062707985 0.4215652157158236 0.0 0.0 0.0 
18.451041320905833 82.27306987601922 5.5200036936811525 0.0 0.585 4.0 0.022403489942506405 0.4215652157158236 0.0 0.0 0.0 
31.187798245768196 93.29914556499224 5.279657726788752 0.0 2.908 5.0 0.7381526210782806 0.49446869527034765 0.0 0.0 0.0 
34.779410287250606 103.73896050197703 6.127986294643136 0.0 4.6324 4.0 0.11147939163415377 0.1458672962742189 0.0 0.0 0.0 
28.309233382390833 108.88522717138264 0.11163954499550943 0.0 0.0 5.0 0.2122869884134604 0.9827367532178508 1.0 0.0 0.0 
26.608809211998565 108.93041049179125 2.97682202324463 0.0 0.0 5.0 0.278686173304164 0.9827367532178508 1.0 0.0 0.0 
14.038095886760308 122.24582274865097 0.7222422154676214 0.0 0.585 7.0 0.553792334266211 0.09341899982305002 0.0 0.0 0.0 
11.314071269045437 120.26437220420866 3.6098639267663417 2.0 0.585 7.0 0.3111883121126747 0.09341899982305002 0.0 0.0 0.0 
23.15078080615493 115.83851153877022 0.0012883238859893223 0.0 4.0593 6.0 0.366757327255977 0.11141960200171896 0.0 0.0 0.0 
29.237936735545105 130.79624969006093 0.5309656720860801 0.0 7.4724 5.0 0.7511532136687687 0.4351271070823347 0.0 0.0 0.0 
25.43359562566864 140.07071400972646 0.317794181917497 0.0 6.341500000000001 5.0 0.8741135829169636 0.20484622968106903 0.0 0.0 0.0 
7.391672471067489 139.97641536565715 2.218309997853641 0.0 6.341500000000001 5.0 0.7464256278305184 0.20484622968106903 0.0 0.0 0.0 
15.008179876013632 -70.60269376644767 4.69489816768733 0.0 1.7499 4.0 0.5628897650652519 0.3653070019672945 0.0 0.0 0.0 
35.51266714532414 -66.94652618208217 6.1059359635488075 0.0 1.7499 4.0 0.4020363011832059 0.8134707664285656 0.0 0.0 0.0 
34.48597127654444 -62.71583850066354 0.7764979557790099 0.0 1.7499 4.0 0.9329968752414616 0.8134707664285656 0.0 0.0 0.0 
36.61474623577744 -48.936676606559935 6.111804222446666 0.0 4.0593 4.0 0.27350749396754126 0.7259973208844831 0.0 0.0 0.0 
37.53358187373377 -46.57852938826028 5.807387862553639 0.0 4.0593 4.0 0.8667722098701836 0.7259973208844831 0.0 0.0 0.0 
19.646777764840543 -37.81708383836196 1.4784393111419907 0.0 0.585 5.0 0.1345399679959537 0.033128373299433855 0.0 0.0 0.0 
17.952181201941976 -39.726689022031444 3.142439200860888 0.0 0.585 5.0 0.09188640102479018 0.033128373299433855 0.0 0.0 0.0 
17.283070787404817 -45.686591009660184 3.3482222097390597 0.0 3.4844999999999997 4.0 0.9483805485310947 0.702725558177914 0.0 0.0 0.0 
11.182362885371022 -117.13085181410837 2.135533655834394 0.0 1.7499 5.0 0.9718901354226107 0.9659778866709213 0.0 0.0 0.0 
15.179025194589475 -122.40113601203626 4.816934688463823 0.0 1.7499 5.0 0.3692324539804902 0.9659778866709213 0.0 0.0 0.0 
29.23942715497788 -123.55301879552546 5.280524559584226 0.0 4.6324 4.0 0.2179821385002032 0.7894845505021845 0.0 0.0 0.0 
29.59082328936184 -111.41651827002107 1.4206320998001682 0.0 1.1683 5.0 0.012307035937417887 0.7949460998843464 0.0 0.0 0.0 
38.675537771648706 -108.54991238032345 0.16013734151433343 0.0 6.907800000000001 3.0 0.891298303716642 0.9279166286063315 0.0 0.0 0.0 
32.31119456137083 -95.61977247115875 0.540194290578536 0.0 6.907800000000001 3.0 0.329883856778026 0.9279166286063315 0.0 0.0 0.0 
8.289720471289085 -85.2015395308094 1.4606032433975618 0.0 0.585 4.0 0.3956659408201384 0.5852332357625901 0.0 0.0 0.0 
6.646785881935159 -87.69342901057378 3.6229653029844635 0.0 0.585 4.0 0.25123330582828396 0.5852332357625901 0.0 0.0 0.0 
16.758535971267026 -30.803230365259836 3.9942357549185594 0.0 5.7905 6.0 0.6240771789200265 0.6324913273782411 0.0 0.0 0.0 
26.752897450143408 -27.517769460745487 5.382632352354672 0.0 2.9165 7.0 0.674285264999597 0.3745226579449844 0.0 0.0 0.0 
26.794851774572628 -17.85639012633068 1.1789739624528583 0.0 2.9165 7.0 0.24990586309152174 0.3745226579449844 0.0 0.0 0.0 
20.819826095083652 14.55603211885578 5.783065540620708 0.0 4.646000000000001 4.0 0.47534073997197135 0.9813514163557269 0.0 0.0 0.0 
22.266131804504877 21.42847128830273 6.092878554131387 0.0 4.646000000000001 4.0 0.7069258970205919 0.9813514163557269 0.0 0.0 0.0 
2.231716953019926 40.96495944561963 3.488987715760103 0.0 1.1717 6.0 0.8122167527458364 0.1247362503627415 0.0 0.0 0.0 
26.662446642357406 31.627682117035175 3.958251239756483 0.0 2.9165 4.0 0.2669855216413859 0.9443600983895937 0.0 0.0 0.0 
34.42271530727706 37.920393185539616 0.3385358248339705 0.0 2.9165 4.0 0.6715183615301972 0.9443600983895937 0.0 0.0 0.0 
38.93812447634371 46.39828043874166 0.009261700934977973 0.0 3.4947 5.0 0.31812222950906355 0.9772478899018213 0.0 0.0 0.0 
34.2206257498814 51.726074565315166 1.2445032454992957 0.0 3.4947 5.0 0.16330864392935773 0.9772478899018213 0.0 0.0 0.0 
28.29102494774754 81.60262421940182 -0.7926330574003696 0.0 0.0 4.0 0.7659099251372311 0.01806241092051164 1.0 0.0 0.0 
27.079758846963205 82.82009396268731 2.3583208590960143 0.0 0.0 4.0 0.2859356712913368 0.01806241092051164 1.0 0.0 0.0 
5.155215208644444 97.53804039085104 0.20498109633652148 0.0 1.755 5.0 0.40912694809919015 0.32212128072990764 0.0 0.0 0.0 
7.180428052447177 84.35205685941085 4.895681356990432 0.0 5.219099999999999 4.0 0.33399288796133975 0.1123236305474854 0.0 0.0 0.0 
14.754560941555024 82.33487655791147 3.503831244505096 0.0 1.1717 4.0 0.25056588062707985 0.4215652157158236 0.0 0.0 0.0 
19.17604816364209 81.81292775885906 5.717665853296229 0.0 1.1717 4.0 0.022403489942506405 0.4215652157158236 0.0 0.0 0.0 
31.819896209221483 92.71792456175989 5.539701419024503 0.0 3.4947 5.0 0.7381526210782806 0.49446869527034765 0.0 0.0 0.0 
35.56818005800414 103.39953755233229 5.876821658001521 0.0 5.219099999999999 4.0 0.11147939163415377 0.1458672962742189 0.0 0.0 0.0 
29.16155829077641 108.98966825786437 0.1219276500675936 0.0 0.5867 5.0 0.2122869884134604 0.9827367532178508 0.0 0.0 0.0 
25.750136825214085 108.93729686775909 3.1335729509613417 0.0 0.5867 5.0 0.278686173304164 0.9827367532178508 0.0 0.0 0.0 
14.539044275939348 122.9432583380619 0.9479041875818465 2.0 1.1717 7.0 0.553792334266211 0.09341899982305002 0.0 0.0 0.0 
23.992203605632746 116.0098981266885 0.20093588970618056 0.0 4.646000000000001 6.0 0.366757327255977 0.11141960200171896 0.0 0.0 0.0 
30.008509484002996 131.17517359975093 0.45701596564735497 0.0 8.0591 5.0 0.7511532136687687 0.4351271070823347 0.0 0.0 0.0 
26.209981733229117 140.4375795191269 0.4414266079722113 0.0 6.9282 5.0 0.8741135829169636 0.20484622968106903 0.0 0.0 0.0 
6.845164469310771 140.6387556815181 2.260658044208028 0.0 6.9282 5.0 0.7464256278305184 0.20484622968106903 0.0 0.0 0.0 
14.870700424736297 -71.4503169672138 4.551605026966982 0.0 2.3366 4.0 0.5628897650652519 0.3653070019672945 0.0 0.0 0.0 
36.28493349363761 -67.32198640269468 5.830659313492382 0.0 2.3366 4.0 0.4020363011832059 0.8134707664285656 0.0 0.0 0.0 
35.162176716821726 -62.186582520499215 0.664087433646578 0.0 2.3366 4.0 0.9329968752414616 0.8134707664285656 0.0 0.0 0.0 
37.41926049332885 -49.23688070279654 5.926041471673126 0.0 4.646000000000001 4.0 0.27350749396754126 0.7259973208844831 0.0 0.0 0.0 
38.36074456107803 -46.80911034728546 6.0113282899125995 0.0 4.646000000000001 4.0 0.8667722098701836 0.7259973208844831 0.0 0.0 0.0 
19.77655422550662 -36.9682471283539 1.4190738075703566 0.0 1.1717 5.0 0.1345399679959537 0.033128373299433855 0.0 0.0 0.0 
17.094189257832202 -39.761553242121416 3.1822053874074485 0.0 1.1717 5.0 0.09188640102479018 0.033128373299433855 0.0 0.0 0.0 
16.4328830538743 -45.807199913785325 3.2825152435453764 0.0 4.071199999999999 4.0 0.9483805485310947 0.702725558177914 0.0 0.0 0.0 
10.85064747991029 -116.33880978253315 1.9674034073935274 0.0 2.3366 5.0 0.9718901354226107 0.9659778866709213 0.0 0.0 0.0 
15.120748811636782 -123.25785624244422 4.644480929471015 0.0 2.3366 5.0 0.3692324539804902 0.9659778866709213 0.0 0.0 0.0 
29.74543741328915 -124.2467905940895 5.342557988825612 0.0 5.219099999999999 4.0 0.2179821385002032 0.7894845505021845 0.0 0.0 0.0 
29.57046234020022 -110.5580596969083 1.594499917077391 0.0 1.755 5.0 0.012307035937417887 0.7949460998843464 0.0 0.0 0.0 
39.53315159764208 -108.59308894184316 6.232883288166955 0.0 7.4945 3.0 0.891298303716642 0.9279166286063315 0.0 0.0 0.0 
32.933357028539945 -95.02792827337963 0.7604227354559707 0.0 7.4945 3.0 0.329883856778026 0.9279166286063315 0.0 0.0 0.0 
8.343833730925313 -84.34454627229907 1.5077269082482463 0.0 1.1717 4.0 0.3956659408201384 0.5852332357625901 0.0 0.0 0.0 
5.795920006367462 -87.80915693198752 3.2767764265711725 0.0 1.1717 4.0 0.25123330582828396 0.5852332357625901 0.0 0.0 0.0 
16.201580800521057 -31.45681022096205 4.006649374847776 0.0 6.3789 6.0 0.6240771789200265 0.6324913273782411 0.0 0.0 0.0 
27.428432590109075 -28.047880736490804 5.6178324106954065 0.0 3.5049 7.0 0.674285264999597 0.3745226579449844 0.0 0.0 0.0 
27.258090510044287 -17.13335792513985 1.0009861190633986 0.0 3.5049 7.0 0.24990586309152174 0.3745226579449844 0.0 0.0 0.0 
21.426852987832017 13.948673870800741 5.49752135823705 0.0 5.234400000000001 4.0 0.47534073997197135 0.9813514163557269 0.0 0.0 0.0 
23.10576572677 21.248525278116745 6.0720662220981065 0.0 5.234400000000001 4.0 0.7069258970205919 0.9813514163557269 0.0 0.0 0.0 
1.3933583244333705 40.77916251379737 3.3596896855373166 2.0 1.7601 6.0 0.8122167527458364 0.1247362503627415 0.0 0.0 0.0 
25.957349598114245 31.137576160940412 3.749021466024996 0.0 3.5049 4.0 0.2669855216413859 0.9443600983895937 0.0 0.0 0.0 
35.27724788263308 38.0048903313839 0.09855975316836361 0.0 3.5049 4.0 0.6715183615301972 0.9443600983895937 0.0 0.0 0.0 
39.76888506798451 46.615541869689054 0.25578979254568424 0.0 4.0831 5.0 0.31812222950906355 0.9772478899018213 0.0 0.0 0.0 
34.631874577284904 52.47989158021908 1.071363219476486 0.0 4.0831 5.0 0.16330864392935773 0.9772478899018213 0.0 0.0 0.0 
28.92648310465917 81.0250788784861 5.5455009648196825 0.0 0.5884 4.0 0.7659099251372311 0.01806241092051164 0.0 0.0 0.0 
26.37518108963042 83.31094615415897 2.5331050984838086 0.0 0.5884 4.0 0.2859356712913368 0.01806241092051164 0.0 0.0 0.0 
5.93793699428294 97.8911866725638 0.42382840437633273 0.0 2.3434 5.0 0.40912694809919015 0.32212128072990764 0.0 0.0 0.0 
7.316888407665761 83.50426899593717 4.8719904961973945 0.0 5.807499999999999 4.0 0.33399288796133975 0.1123236305474854 0.0 0.0 0.0 
13.931692951265896 82.08940973620643 3.4314978596457766 0.0 1.7601 4.0 0.25056588062707985 0.4215652157158236 0.0 0.0 0.0 
19.732942361225863 81.15929594912326 5.418050521709739 0.0 1.7601 4.0 0.022403489942506405 0.4215652157158236 0.0 0.0 0.0 
32.54588627760444 92.25933530042737 5.719806232926281 0.0 4.0831 5.0 0.7381526210782806 0.49446869527034765 0.0 0.0 0.0 
36.381563281865205 103.1242678279867 5.9568619203717725 0.0 5.807499999999999 4.0 0.11147939163415377 0.1458672962742189 0.0 0.0 0.0 
29.976584377823222 109.2600349855385 0.32030163867221956 0.0 1.1751 5.0 0.2122869884134604 0.9827367532178508 0.0 0.0 0.0 
24.946992832653155 109.24114784638829 2.7799049037322736 0.0 1.1751 5.0 0.278686173304164 0.9827367532178508 0.0 0.0 0.0 
24.82285774616482 116.22756619696537 0.2562792975170394 0.0 5.234400000000001 6.0 0.366757327255977 0.11141960200171896 0.0 0.0 0.0 
30.648792343512174 131.74736548174303 0.7292917490922844 0.0 8.6475 5.0 0.7511532136687687 0.4351271070823347 0.0 0.0 0.0 
26.609351349433258 139.67740217162543 -1.0870642195040567 0.0 0.0 6.0 0.3379156947832813 0.8741135829169636 1.0 0.0 0.0 
26.086181521390397 141.2873084156278 1.715472171568752 0.0 0.0 6.0 0.9471840963588655 0.8741135829169636 1.0 0.0 0.0 
6.502446108158363 141.42609919926005 1.9813364472465689 0.0 7.5166 5.0 0.7464256278305184 0.20484622968106903 0.0 0.0 0.0 
14.610410947682618 -72.26861708216875 4.404433110598837 0.0 2.925 4.0 0.5628897650652519 0.3653070019672945 0.0 0.0 0.0 
36.55203400160631 -68.13808873000575 5.02868891387547 0.0 0.0 5.0 0.9528522069213917 0.4020363011832059 1.0 0.0 0.0 
37.1325624577474 -67.18454248976202 6.443937204704945 0.0 0.0 5.0 0.4506069775263438 0.4020363011832059 1.0 0.0 0.0 
35.72587999785085 -61.53881381103828 0.8546707096012363 0.0 2.925 4.0 0.9329968752414616 0.8134707664285656 0.0 0.0 0.0 
38.188013820261496 -49.61948233939661 5.821391033663081 0.0 5.234400000000001 4.0 0.27350749396754126 0.7259973208844831 0.0 0.0 0.0 
39.17080207287717 -47.094018257983414 5.944988395459836 0.0 5.234400000000001 4.0 0.8667722098701836 0.7259973208844831 0.0 0.0 0.0 
19.904414320623168 -36.11911964318061 1.4213310540614916 0.0 1.7601 5.0 0.1345399679959537 0.033128373299433855 0.0 0.0 0.0 
16.25557728234298 -39.576903182369705 2.924863425093785 0.0 1.7601 5.0 0.09188640102479018 0.033128373299433855 0.0 0.0 0.0 
15.589811552544209 -45.64411670298529 2.950511388207704 0.0 4.659599999999999 4.0 0.9483805485310947 0.702725558177914 0.0 0.0 0.0 
11.391103440994918 -115.67152195548536 0.8900301914403224 2.0 0.0 6.0 0.7662499774689963 0.9718901354226107 1.0 0.0 0.0 
9.998957809892156 -116.22930911593994 3.0137253812107776 0.0 0.0 6.0 0.2635980218269617 0.9718901354226107 1.0 0.0 0.0 
15.063675300823427 -124.11465744713588 4.645884906946961 0.0 2.925 5.0 0.3692324539804902 0.9659778866709213 0.0 0.0 0.0 
30.25909871665152 -124.93491685825038 5.353631050802978 0.0 5.807499999999999 4.0 0.2179821385002032 0.7894845505021845 0.0 0.0 0.0 
29.349266559061668 -109.72833798669183 1.8313177821357596 2.0 2.3434 5.0 0.012307035937417887 0.7949460998843464 0.0 0.0 0.0 
40.37954055051062 -108.44820474511182 0.16953433929289496 0.0 8.0829 3.0 0.891298303716642 0.9279166286063315 0.0 0.0 0.0 
33.552710743375584 -94.43314540045792 0.7651567026006311 0.0 8.0829 3.0 0.329883856778026 0.9279166286063315 0.0 0.0 0.0 
8.208208618282468 -83.4966243898001 1.7293929708192428 0.0 1.7601 4.0 0.3956659408201384 0.5852332357625901 0.0 0.0 0.0 
4.960869090067743 -88.00929602658653 3.376830679402352 0.0 1.7601 4.0 0.25123330582828396 0.5852332357625901 0.0 0.0 0.0 
15.702445431547538 -32.15554448621598 4.092110232974331 0.0 6.968999999999999 6.0 0.6240771789200265 0.6324913273782411 0.0 0.0 0.0 
27.97495712385006 -28.710207411190318 5.402291084433425 0.0 4.095 7.0 0.674285264999597 0.3745226579449844 0.0 0.0 0.0 
27.759866724498032 -16.436517684763082 0.9467167319485401 0.0 4.095 7.0 0.24990586309152174 0.3745226579449844 0.0 0.0 0.0 
22.119981780082373 13.441783184998211 5.651760647978973 0.0 5.8245000000000005 4.0 0.47534073997197135 0.9813514163557269 0.0 0.0 0.0 
23.902026300120173 20.927067988065275 5.899489646087833 0.0 5.8245000000000005 4.0 0.7069258970205919 0.9813514163557269 0.0 0.0 0.0 
25.310277701215234 30.57307314921771 3.8589525584123727 0.0 4.095 4.0 0.2669855216413859 0.9443600983895937 0.0 0.0 0.0 
36.13510511671585 37.96685540096979 6.238877635109671 0.0 4.095 4.0 0.6715183615301972 0.9443600983895937 0.0 0.0 0.0 
40.59199187268605 46.860206697676084 0.2889250074147983 0.0 4.6732 5.0 0.31812222950906355 0.9772478899018213 0.0 0.0 0.0 
35.00688940980547 53.25237430843327 1.1188336126062368 0.0 4.6732 5.0 0.16330864392935773 0.9772478899018213 0.0 0.0 0.0 
29.39524369444721 80.30561435575956 5.2898550770867265 0.0 1.1785 4.0 0.7659099251372311 0.01806241092051164 0.0 0.0 0.0 
25.567349256510354 83.60210490707215 2.7956619150662148 0.0 1.1785 4.0 0.2859356712913368 0.01806241092051164 0.0 0.0 0.0 
6.740420113139278 98.1967787764391 0.3638494308135185 0.0 2.9335 5.0 0.40912694809919015 0.32212128072990764 0.0 0.0 0.0 
6.593120860395311 83.04218001368581 3.7098050672510974 0.0 0.0 5.0 0.43063102404738096 0.33399288796133975 1.0 0.0 0.0 
8.035994159236623 83.97357977575874 6.8614079376385835 0.0 0.0 5.0 0.5930605043004568 0.33399288796133975 1.0 0.0 0.0 
13.086871641518691 81.93564808755052 3.3216287164170106 0.0 2.3502 4.0 0.25056588062707985 0.4215652157158236 0.0 0.0 0.0 
20.105304283960336 80.38553094054696 5.160920296647824 0.0 2.3502 4.0 0.022403489942506405 0.4215652157158236 0.0 0.0 0.0 
33.214502932674215 91.7205241474596 5.604887908916906 0.0 4.6732 5.0 0.7381526210782806 0.49446869527034765 0.0 0.0 0.0 
37.21308047404057 102.90992033181107 6.030901431168279 0.0 6.397599999999999 4.0 0.11147939163415377 0.1458672962742189 0.0 0.0 0.0 
30.77353912282438 109.57976741182671 0.3815304206890487 0.0 1.7652 5.0 0.2122869884134604 0.9827367532178508 0.0 0.0 0.0 
24.09454400237876 109.34457261017033 3.02085490829202 0.0 1.7652 5.0 0.278686173304164 0.9827367532178508 0.0 0.0 0.0 
25.572106544023587 116.64708011676527 0.5104169779037533 0.0 5.8245000000000005 6.0 0.366757327255977 0.11141960200171896 0.0 0.0 0.0 
31.28680957459902 131.172648418454 -0.7332492500789719 0.0 0.0 6.0 0.18760822515801023 0.7511532136687687 1.0 0.0 0.0 
30.816654353140777 132.58949850907544 1.3740454994551623 0.0 0.0 6.0 0.38521376260882323 0.7511532136687687 1.0 0.0 0.0 
26.98874333257229 138.90705977169557 5.17002585630004 0.0 0.5901 6.0 0.3379156947832813 0.8741135829169636 0.0 0.0 0.0 
26.11955618543921 142.1453595923064 1.5319100417952445 0.0 0.5901 6.0 0.9471840963588655 0.8741135829169636 0.0 0.0 0.0 
6.207282863836632 142.2324764987924 1.921675825874447 0.0 8.1067 5.0 0.7464256278305184 0.20484622968106903 0.0 0.0 0.0 
13.753552677212982 -72.32482735105056 3.2070992213810574 0.0 0.0 5.0 0.05937613943708009 0.5628897650652519 1.0 0.0 0.0 
14.959623214023825 -73.05310193418077 5.131201090903635 0.0 0.0 5.0 0.010450926960545837 0.5628897650652519 1.0 0.0 0.0 
36.75240821092772 -68.97308326066953 4.947915966221085 0.0 0.5901 5.0 0.9528522069213917 0.4020363011832059 0.0 0.0 0.0 
37.9769728317463 -67.02853989272032 0.1826856700504481 0.0 0.5901 5.0 0.4506069775263438 0.4020363011832059 0.0 0.0 0.0 
36.23692953557796 -60.84874565499194 0.9333443557805489 0.0 3.5151 4.0 0.9329968752414616 0.8134707664285656 0.0 0.0 0.0 
37.506791700743264 -50.142265386060295 3.796149263728448 2.0 0.0 5.0 0.2645456112410446 0.27350749396754126 1.0 0.0 0.0 
39.03712948755358 -49.49154378555487 6.432733091276967 2.0 0.0 5.0 0.6450445039013017 0.27350749396754126 1.0 0.0 0.0 
39.899920837472166 -47.54761666749924 5.726665912212426 2.0 5.8245000000000005 4.0 0.8667722098701836 0.7259973208844831 0.0 0.0 0.0 
19.8104024558496 -35.26558144293297 1.6804879042423542 0.0 2.3502 5.0 0.1345399679959537 0.033128373299433855 0.0 0.0 0.0 
15.41327662441767 -39.409884346130966 2.9458410168772873 0.0 2.3502 5.0 0.09188640102479018 0.033128373299433855 0.0 0.0 0.0 
15.558405212770356 -44.78599122741505 1.607378772262005 0.0 0.0 5.0 0.9813434689185188 0.9483805485310947 1.0 0.0 0.0 
15.652604255235653 -46.50051775768306 4.785579617159379 0.0 0.0 5.0 0.026570272260500793 0.9483805485310947 1.0 0.0 0.0 
9.146747360376867 -116.33468007843206 3.264613807901272 0.0 0.5901 6.0 0.2635980218269617 0.9718901354226107 0.0 0.0 0.0 
15.010031584410829 -124.9716802249486 4.649887409032879 0.0 3.5151 5.0 0.3692324539804902 0.9659778866709213 0.0 0.0 0.0 
30.88813152418694 -125.51945378355484 5.534442820698312 0.0 6.397599999999999 4.0 0.2179821385002032 0.7894845505021845 0.0 0.0 0.0 
41.237963166037204 -108.42638037450683 0.025418076896724172 0.0 8.673 3.0 0.891298303716642 0.9279166286063315 0.0 0.0 0.0 
34.0679258230976 -93.74618171027824 0.9272943803813865 0.0 8.673 3.0 0.329883856778026 0.9279166286063315 0.0 0.0 0.0 
8.256305738987582 -82.63927244515924 1.5147454604541855 0.0 2.3502 4.0 0.3956659408201384 0.5852332357625901 0.0 0.0 0.0 
4.117456811101327 -88.17060758131285 3.3305728933469734 0.0 2.3502 4.0 0.25123330582828396 0.5852332357625901 0.0 0.0 0.0 
15.026579676035041 -32.685234178889885 3.8063339719471467 0.0 7.5607999999999995 6.0 0.6240771789200265 0.6324913273782411 0.0 0.0 0.0 
28.514960932355184 -29.37786119632181 5.392485479116629 0.0 4.6868 7.0 0.674285264999597 0.3745226579449844 0.0 0.0 0.0 
28.342306790840734 -15.805542836517649 0.8253680094194676 0.0 4.6868 7.0 0.24990586309152174 0.3745226579449844 0.0 0.0 0.0 
22.88384268810885 13.049504963337746 5.808763759419 0.0 6.416300000000001 4.0 0.47534073997197135 0.9813514163557269 0.0 0.0 0.0 
24.749128186955748 20.786412084101126 6.118644490363589 0.0 6.416300000000001 4.0 0.7069258970205919 0.9813514163557269 0.0 0.0 0.0 
24.45777218740103 30.676029639621433 3.0214054217205013 0.0 0.0 5.0 0.6119300645105007 0.2669855216413859 1.0 0.0 0.0 
25.737569441078286 29.828232589739162 5.233222201985423 0.0 0.0 5.0 0.02424010434784496 0.2669855216413859 1.0 0.0 0.0 
36.97934372609247 38.12378487696998 0.1837834349036277 0.0 4.6868 4.0 0.6715183615301972 0.9443600983895937 0.0 0.0 0.0 
41.33991871102882 47.282072949569404 0.513559307491835 0.0 5.265 5.0 0.31812222950906355 0.9772478899018213 0.0 0.0 0.0 
35.237528421963276 54.079520810615534 1.298856807665166 0.0 5.265 5.0 0.16330864392935773 0.9772478899018213 0.0 0.0 0.0 
29.705827988073953 79.50505012563643 5.082479647422756 0.0 1.7703000000000002 4.0 0.7659099251372311 0.01806241092051164 0.0 0.0 0.0 
24.72716751110402 83.77947549281504 2.933535722892803 0.0 1.7703000000000002 4.0 0.2859356712913368 0.01806241092051164 0.0 0.0 0.0 
7.351504858437585 97.59350344620816 -0.7789673628693625 2.0 0.0 6.0 0.5572054744218911 0.40912694809919015 1.0 0.0 0.0 
6.2581491250455805 98.90725775856389 2.167149891263831 0.0 0.0 6.0 0.7790200429124726 0.40912694809919015 1.0 0.0 0.0 
5.781072179971055 82.76299793936678 3.4727364084641774 0.0 0.5918 5.0 0.43063102404738096 0.33399288796133975 0.0 0.0 0.0 
8.68747308079338 84.53299098834641 0.7095045771063492 0.0 0.5918 5.0 0.5930605043004568 0.33399288796133975 0.0 0.0 0.0 
12.292185833638078 81.61031724555629 3.530165331256124 0.0 2.942 4.0 0.25056588062707985 0.4215652157158236 0.0 0.0 0.0 
20.473369035448293 79.60971264435103 5.1553741066614425 0.0 2.942 4.0 0.022403489942506405 0.4215652157158236 0.0 0.0 0.0 
33.85781006607622 91.15173453599209 5.559194685624574 0.0 5.265 5.0 0.7381526210782806 0.49446869527034765 0.0 0.0 0.0 
37.11198859511216 102.05719169853259 4.5943886748508485 0.0 0.0 5.0 0.052711486438398625 0.11147939163415377 1.0 0.0 0.0 
37.386131015221736 103.75100249200636 7.651065801521417 0.0 0.0 5.0 0.35557464522689053 0.11147939163415377 1.0 0.0 0.0 
31.61914883427273 109.72913242079825 0.17483074728105524 0.0 2.357 5.0 0.2122869884134604 0.9827367532178508 0.0 0.0 0.0 
23.326644153428795 109.728884348194 2.6775637018202088 0.0 2.357 5.0 0.278686173304164 0.9827367532178508 0.0 0.0 0.0 
26.18944039618475 117.24395917065782 0.768546667741862 0.0 6.416300000000001 6.0 0.366757327255977 0.11141960200171896 0.0 0.0 0.0 
31.85004817270587 130.524475623899 5.427797466672126 0.0 0.5918 6.0 0.18760822515801023 0.7511532136687687 0.0 0.0 0.0 
30.921244188330032 133.44180517710973 1.4486830119359462 0.0 0.5918 6.0 0.38521376260882323 0.7511532136687687 0.0 0.0 0.0 
27.24523737818938 138.0875620629967 5.015729132974248 0.0 1.1819 6.0 0.3379156947832813 0.8741135829169636 0.0 0.0 0.0 
26.13636208970258 143.0038951195738 1.5512137453545982 0.0 1.1819 6.0 0.9471840963588655 0.8741135829169636 0.0 0.0 0.0 
6.382397610829823 143.0731313122467 1.3654256458038834 0.0 0.0 6.0 0.6280779011405561 0.7464256278305184 1.0 0.0 0.0 
5.380438670002838 142.00075604409912 3.4148302167013718 0.0 0.0 6.0 0.5258552754568058 0.7464256278305184 1.0 0.0 0.0 
12.907474828278685 -72.47151737641933 3.313264348088183 0.0 0.5918 5.0 0.05937613943708009 0.5628897650652519 0.0 0.0 0.0 
15.395330481281755 -73.7930511670736 5.244566345882882 0.0 0.5918 5.0 0.010450926960545837 0.5628897650652519 0.0 0.0 0.0 
37.123296612557354 -69.74755565109794 5.159016823339052 0.0 1.1819 5.0 0.9528522069213917 0.4020363011832059 0.0 0.0 0.0 
38.78014434158706 -66.72476165818125 0.3615901011009811 0.0 1.1819 5.0 0.4506069775263438 0.4020363011832059 0.0 0.0 0.0 
36.989552454966095 -61.26217573518827 -0.5023202308556903 0.0 0.0 5.0 0.899501489577057 0.9329968752414616 1.0 0.0 0.0 
35.570979439572376 -60.30664219657267 2.4583550966417342 0.0 0.0 5.0 0.21563984748937148 0.9329968752414616 1.0 0.0 0.0 
19.548952348572694 -34.44765141450493 1.8801708644365507 0.0 2.942 5.0 0.1345399679959537 0.033128373299433855 0.0 0.0 0.0 
14.644722503613357 -39.026882709849254 2.6792690742828387 0.0 2.942 5.0 0.09188640102479018 0.033128373299433855 0.0 0.0 0.0 
15.306023235678564 -43.96521779482902 1.8691034993258753 0.0 0.5918 5.0 0.9813434689185188 0.9483805485310947 0.0 0.0 0.0 
15.838766512256578 -47.33879533943124 4.930929394254568 0.0 0.5918 5.0 0.026570272260500793 0.9483805485310947 0.0 0.0 0.0 
8.326612811485342 -116.58913048954423 3.4424334310925886 0.0 1.1819 6.0 0.2635980218269617 0.9718901354226107 0.0 0.0 0.0 
14.80507298637518 -125.80556130945129 4.471387458377782 0.0 4.1068999999999996 5.0 0.3692324539804902 0.9659778866709213 0.0 0.0 0.0 
30.976638058726635 -126.37358040376164 4.81564273222726 0.0 0.0 5.0 0.38447419848041064 0.2179821385002032 1.0 0.0 0.0 
31.65055115630176 -125.12438164512119 6.761272498032833 0.0 0.0 5.0 0.4479180381472654 0.2179821385002032 1.0 0.0 0.0 
42.06259954751237 -108.18692155059864 0.28260613824816505 0.0 9.2648 3.0 0.891298303716642 0.9279166286063315 0.0 0.0 0.0 
34.588501045773306 -93.06327093460081 0.9194687242293103 0.0 9.2648 3.0 0.329883856778026 0.9279166286063315 0.0 0.0 0.0 
7.9956775041183485 -81.82108016140964 1.879166202583685 0.0 2.942 4.0 0.3956659408201384 0.5852332357625901 0.0 0.0 0.0 
3.263271705893077 -88.25854787947361 3.244184510307092 0.0 2.942 4.0 0.25123330582828396 0.5852332357625901 0.0 0.0 0.0 
14.218443942589712 -32.97554836443545 3.4864781047522366 0.0 8.1543 6.0 0.6240771789200265 0.6324913273782411 0.0 0.0 0.0 
29.19833299335037 -29.897830730286053 5.632758335347857 0.0 5.2802999999999995 7.0 0.674285264999597 0.3745226579449844 0.0 0.0 0.0 
29.079496703880174 -15.36518307210554 0.5384629344453782 0.0 5.2802999999999995 7.0 0.24990586309152174 0.3745226579449844 0.0 0.0 0.0 
22.865711131628952 12.190996409705596 4.691272287626291 0.0 0.0 5.0 0.8223745540593693 0.47534073997197135 1.0 0.0 0.0 
23.208951566978048 13.844281602954426 7.465692038309767 0.0 0.0 5.0 0.49372491352436954 0.47534073997197135 1.0 0.0 0.0 
25.606126973330365 20.84043772757402 0.06295657290772454 0.0 7.0098 4.0 0.7069258970205919 0.9813514163557269 0.0 0.0 0.0 
23.602731708480604 30.596837030069956 3.2339486474986585 0.0 0.5935 5.0 0.6119300645105007 0.2669855216413859 0.0 0.0 0.0 
26.24389778423248 29.13469290167552 5.343016549091901 0.0 0.5935 5.0 0.02424010434784496 0.2669855216413859 0.0 0.0 0.0 
37.83764481140613 38.09761357686074 6.252703076092196 0.0 5.2802999999999995 4.0 0.6715183615301972 0.9443600983895937 0.0 0.0 0.0 
42.17660025415379 47.47528186601512 0.22694247911754323 0.0 5.858499999999999 5.0 0.31812222950906355 0.9772478899018213 0.0 0.0 0.0 
35.57740814470197 54.86809386624822 1.1638403738079244 0.0 5.858499999999999 5.0 0.16330864392935773 0.9772478899018213 0.0 0.0 0.0 
30.051801039096528 78.71913133977789 5.127084920800016 0.0 2.3638000000000003 4.0 0.7659099251372311 0.01806241092051164 0.0 0.0 0.0 
23.878142684057565 83.65093548714255 3.2918502998025967 0.0 2.3638000000000003 4.0 0.2859356712913368 0.01806241092051164 0.0 0.0 0.0 
5.763636374915163 99.60927117008842 2.18447484365157 0.0 0.5935 6.0 0.7790200429124726 0.40912694809919015 0.0 0.0 0.0 
4.928363734411799 82.66173591848957 3.259793667230778 0.0 1.1853 5.0 0.43063102404738096 0.33399288796133975 0.0 0.0 0.0 
9.195211415304072 85.22549909203035 0.9381342213952498 0.0 1.1853 5.0 0.5930605043004568 0.33399288796133975 0.0 0.0 0.0 
11.465321672526267 81.37866805158191 3.414746731466136 0.0 3.5355000000000003 4.0 0.25056588062707985 0.4215652157158236 0.0 0.0 0.0 
20.677443661843817 78.77561478626643 4.952349995542741 0.0 3.5355000000000003 4.0 0.022403489942506405 0.4215652157158236 0.0 0.0 0.0 
34.42994763133183 90.51140314021075 5.4416100206358795 0.0 5.858499999999999 5.0 0.7381526210782806 0.49446869527034765 0.0 0.0 0.0 
37.170106650146295 101.20046071293558 4.780132179446233 0.0 0.5935 5.0 0.052711486438398625 0.11147939163415377 0.0 0.0 0.0 
37.63496867145091 104.57285741280556 1.2767854446979034 0.0 0.5935 5.0 0.35557464522689053 0.11147939163415377 0.0 0.0 0.0 
32.440706415295665 109.97895001638118 0.29519096834543396 0.0 2.9505000000000003 5.0 0.2122869884134604 0.9827367532178508 0.0 0.0 0.0 
22.514716719594745 110.00841884013967 2.8100148763783617 0.0 2.9505000000000003 5.0 0.278686173304164 0.9827367532178508 0.0 0.0 0.0 
26.86862017475527 117.76939281859221 0.6584472778020798 0.0 7.0098 6.0 0.366757327255977 0.11141960200171896 0.0 0.0 0.0 
32.504683310907055 129.96876119558814 5.579341409187288 0.0 1.1853 6.0 0.18760822515801023 0.7511532136687687 0.0 0.0 0.0 
31.23573670470341 134.2408421894841 1.195819191002895 0.0 1.1853 6.0 0.38521376260882323 0.7511532136687687 0.0 0.0 0.0 
27.738948857599137 137.3849849034623 5.324942923171285 0.0 1.7753999999999999 6.0 0.3379156947832813 0.8741135829169636 0.0 0.0 0.0 
26.427680750591428 143.81166930077714 1.224661617912053 0.0 1.7753999999999999 6.0 0.9471840963588655 0.8741135829169636 0.0 0.0 0.0 
6.521590111253321 143.92047488945028 1.4079712987660291 0.0 0.5935 6.0 0.6280779011405561 0.7464256278305184 0.0 0.0 0.0 
4.524594975690411 142.07073647640382 3.060005571027771 0.0 0.5935 6.0 0.5258552754568058 0.7464256278305184 0.0 0.0 0.0 
12.048923447061862 -72.4555419011419 3.122987137408278 0.0 1.1853 5.0 0.05937613943708009 0.5628897650652519 0.0 0.0 0.0 
15.83695167321774 -74.52948610162822 5.252577625015682 0.0 1.1853 5.0 0.010450926960545837 0.5628897650652519 0.0 0.0 0.0 
37.390766102788355 -70.56353712257656 5.029150577287024 0.0 1.7753999999999999 5.0 0.9528522069213917 0.4020363011832059 0.0 0.0 0.0 
39.63640612300469 -66.66009751291462 0.07537530142649398 0.0 1.7753999999999999 5.0 0.4506069775263438 0.4020363011832059 0.0 0.0 0.0 
37.80949255477296 -61.51725204284805 5.9815872096803595 0.0 0.5935 5.0 0.899501489577057 0.9329968752414616 0.0 0.0 0.0 
35.084997455335206 -59.598696435234885 2.1723741946852737 0.0 0.5935 5.0 0.21563984748937148 0.9329968752414616 0.0 0.0 0.0 
19.21098742728505 -33.65825582167481 1.9753069852104261 2.0 3.5355000000000003 5.0 0.1345399679959537 0.033128373299433855 0.0 0.0 0.0 
13.80246688984064 -38.85963686963682 2.9455715023431472 0.0 3.5355000000000003 5.0 0.09188640102479018 0.033128373299433855 0.0 0.0 0.0 
15.137769534817249 -43.12316293785932 1.7680024875404745 2.0 1.1853 5.0 0.9813434689185188 0.9483805485310947 0.0 0.0 0.0 
16.041054823744883 -48.17332822017022 4.950208946650317 0.0 1.1853 5.0 0.026570272260500793 0.9483805485310947 0.0 0.0 0.0 
7.491582553165685 -116.78935575690677 3.3769338763042964 0.0 1.7753999999999999 6.0 0.2635980218269617 0.9718901354226107 0.0 0.0 0.0 
14.838295123796323 -126.66361840521381 4.751097506707236 0.0 4.700399999999999 5.0 0.3692324539804902 0.9659778866709213 0.0 0.0 0.0 
30.903549968944084 -127.22916431030124 4.627181025294981 0.0 0.5935 5.0 0.38447419848041064 0.2179821385002032 0.0 0.0 0.0 
32.330589352569845 -124.60005947162892 0.6568118294541369 0.0 0.5935 5.0 0.4479180381472654 0.2179821385002032 0.0 0.0 0.0 
42.921001025203246 -108.1642810316574 0.026368832561706596 0.0 9.8583 3.0 0.891298303716642 0.9279166286063315 0.0 0.0 0.0 
34.976054503495185 -92.29700204745443 1.102536905725798 0.0 9.8583 3.0 0.329883856778026 0.9279166286063315 0.0 0.0 0.0 
7.681845506491223 -81.02178349103838 1.9449283400228428 0.0 3.5355000000000003 4.0 0.3956659408201384 0.5852332357625901 0.0 0.0 0.0 
2.580098047999977 -87.73831769661152 2.4907781553291928 0.0 0.0 5.0 0.6379890788381394 0.25123330582828396 1.0 0.0 0.0 
2.753672103140493 -88.94968747092699 4.077044562328519 0.0 0.0 5.0 0.5548300281374006 0.25123330582828396 1.0 0.0 0.0 
13.472201775714923 -33.4003875320955 3.659141172908865 0.0 8.7495 6.0 0.6240771789200265 0.6324913273782411 0.0 0.0 0.0 
29.80443205903113 -30.5061148847575 5.495994889052248 0.0 5.8755 7.0 0.674285264999597 0.3745226579449844 0.0 0.0 0.0 
29.799370403597862 -14.897051096637977 0.5765787898138315 0.0 5.8755 7.0 0.24990586309152174 0.3745226579449844 0.0 0.0 0.0 
22.93999742310022 11.335515704546665 4.7990173950063095 0.0 0.5952 5.0 0.8223745540593693 0.47534073997197135 0.0 0.0 0.0 
23.375046350035035 14.68676496364542 1.3761337635143054 0.0 0.5952 5.0 0.49372491352436954 0.47534073997197135 0.0 0.0 0.0 
26.46441132714145 20.813723349363368 6.252070340146935 0.0 7.605 4.0 0.7069258970205919 0.9813514163557269 0.0 0.0 0.0 
22.74432883179639 30.574249615429718 3.1679001487271377 0.0 1.1886999999999999 5.0 0.6119300645105007 0.2669855216413859 0.0 0.0 0.0 
26.68126720157746 28.395724916732203 5.2468141267828 0.0 1.1886999999999999 5.0 0.02424010434784496 0.2669855216413859 0.0 0.0 0.0 
38.25697315819032 37.34826090449418 5.222563182104253 0.0 0.0 5.0 0.08314507823318795 0.6715183615301972 1.0 0.0 0.0 
37.437795612794616 38.857538776054895 8.338344728158331 0.0 0.0 5.0 0.8710735574271361 0.6715183615301972 1.0 0.0 0.0 
42.994695553690896 47.736214368541305 0.3087482653936367 0.0 6.4536999999999995 5.0 0.31812222950906355 0.9772478899018213 0.0 0.0 0.0 
36.11580290982212 55.53704585771788 0.8931074676707484 0.0 6.4536999999999995 5.0 0.16330864392935773 0.9772478899018213 0.0 0.0 0.0 
30.35411000841005 77.91540565456336 5.072163280901853 0.0 2.9590000000000005 4.0 0.7659099251372311 0.01806241092051164 0.0 0.0 0.0 
23.01967731189511 83.63086324764697 3.1649701644490036 0.0 2.9590000000000005 4.0 0.2859356712913368 0.01806241092051164 0.0 0.0 0.0 
5.345302587750123 100.35917951949949 2.079635062490561 0.0 1.1886999999999999 6.0 0.7790200429124726 0.40912694809919015 0.0 0.0 0.0 
4.133695786414195 82.33636145356526 3.5302202256856674 0.0 1.7805 5.0 0.43063102404738096 0.33399288796133975 0.0 0.0 0.0 
9.6609607118126 85.94691664296784 0.9975099927046848 0.0 1.7805 5.0 0.5930605043004568 0.33399288796133975 0.0 0.0 0.0 
10.660056995801174 81.08048272260116 3.496235329163905 2.0 4.1307 4.0 0.25056588062707985 0.4215652157158236 0.0 0.0 0.0 
21.038124522049443 77.99633626925167 5.145877843281385 0.0 4.1307 4.0 0.022403489942506405 0.4215652157158236 0.0 0.0 0.0 
35.04122462908945 89.9083226132375 5.504543700021648 0.0 6.4536999999999995 5.0 0.7381526210782806 0.49446869527034765 0.0 0.0 0.0 
37.53961991387491 100.42533127991878 5.157242004039317 0.0 1.1886999999999999 5.0 0.052711486438398625 0.11147939163415377 0.0 0.0 0.0 
38.11734775912855 105.28326300524498 0.9742823311869845 0.0 1.1886999999999999 5.0 0.35557464522689053 0.11147939163415377 0.0 0.0 0.0 
33.27975157073712 110.1616216264652 0.21436636551420984 0.0 3.5457 5.0 0.2122869884134604 0.9827367532178508 0.0 0.0 0.0 
21.8512377305121 110.55354389097462 2.4538030568855604 0.0 3.5457 5.0 0.278686173304164 0.9827367532178508 0.0 0.0 0.0 
27.188559551862998 116.97252113194551 -1.1890024921587452 0.0 0.0 7.0 0.29743662719583963 0.366757327255977 1.0 0.0 0.0 
26.126571815137716 118.2015153960951 2.6142615415536063 0.0 0.0 7.0 0.2508527804874995 0.366757327255977 1.0 0.0 0.0 
33.235389595237145 129.51772459392322 5.730175625171318 0.0 1.7805 6.0 0.18760822515801023 0.7511532136687687 0.0 0.0 0.0 
31.521172205585394 135.05071394774978 1.2319352915475947 2.0 1.7805 6.0 0.38521376260882323 0.7511532136687687 0.0 0.0 0.0 
28.175084701987014 136.64528819856284 5.24514563979563 2.0 2.3705999999999996 6.0 0.3379156947832813 0.8741135829169636 0.0 0.0 0.0 
26.661479517236184 144.63792823520092 1.2950347056867488 0.0 2.3705999999999996 6.0 0.9471840963588655 0.8741135829169636 0.0 0.0 0.0 
6.522719432364486 144.77917414683427 1.5694711743211536 0.0 1.1886999999999999 6.0 0.6280779011405561 0.7464256278305184 0.0 0.0 0.0 
3.677483287254715 142.21133333737907 2.9771182610251574 0.0 1.1886999999999999 6.0 0.5258552754568058 0.7464256278305184 0.0 0.0 0.0 
11.201228749776233 -72.31850398597273 2.9813181221121487 0.0 1.7805 5.0 0.05937613943708009 0.5628897650652519 0.0 0.0 0.0 
16.22696215688503 -75.29450735141798 5.183857476799072 0.0 1.7805 5.0 0.010450926960545837 0.5628897650652519 0.0 0.0 0.0 
37.85471308724678 -71.28611506689266 5.283179044419235 0.0 2.3705999999999996 5.0 0.9528522069213917 0.4020363011832059 0.0 0.0 0.0 
40.47237324378913 -66.85637451861705 6.052574327915353 0.0 2.3705999999999996 5.0 0.4506069775263438 0.4020363011832059 0.0 0.0 0.0 
38.617375392987405 -61.8082692411691 5.93743657065631 0.0 1.1886999999999999 5.0 0.899501489577057 0.9329968752414616 0.0 0.0 0.0 
34.49041356524837 -58.97915169298454 2.3356315155221616 0.0 1.1886999999999999 5.0 0.21563984748937148 0.9329968752414616 0.0 0.0 0.0 
13.022290833539776 -38.500901575617576 2.710603874786314 0.0 4.1307 5.0 0.09188640102479018 0.033128373299433855 0.0 0.0 0.0 
16.24901228046766 -49.006466495724595 4.957007780859913 0.0 1.7805 5.0 0.026570272260500793 0.9483805485310947 0.0 0.0 0.0 
6.743982762656675 -117.21180130751704 3.6559365021480774 0.0 2.3705999999999996 6.0 0.2635980218269617 0.9718901354226107 0.0 0.0 0.0 
14.770409569984496 -127.51963081258921 4.633260173954978 0.0 5.295599999999999 5.0 0.3692324539804902 0.9659778866709213 0.0 0.0 0.0 
31.023467213518718 -128.07944987671573 4.852506577181135 0.0 1.1886999999999999 5.0 0.38447419848041064 0.2179821385002032 0.0 0.0 0.0 
32.945529546026464 -124.0007146222555 0.7725486582178536 0.0 1.1886999999999999 5.0 0.4479180381472654 0.2179821385002032 0.0 0.0 0.0 
43.74979366021706 -108.38893289153368 6.018489131226036 0.0 10.4535 3.0 0.891298303716642 0.9279166286063315 0.0 0.0 0.0 
35.51371004494116 -91.6274557766463 0.8942120174316512 0.0 10.4535 3.0 0.329883856778026 0.9279166286063315 0.0 0.0 0.0 
7.269991457942834 -80.2682969731142 2.071014932202268 0.0 4.1307 4.0 0.3956659408201384 0.5852332357625901 0.0 0.0 0.0 
1.8491776661448611 -87.2876281300698 2.5890473320209764 0.0 0.5952 5.0 0.6379890788381394 0.25123330582828396 0.0 0.0 0.0 
2.3757568699230083 -89.72075540989381 4.256686156659535 0.0 0.5952 5.0 0.5548300281374006 0.25123330582828396 0.0 0.0 0.0 
12.742392759525654 -33.852874537310704 3.6965990101150545 0.0 9.3464 6.0 0.6240771789200265 0.6324913273782411 0.0 0.0 0.0 
29.48040998699423 -31.301335223301127 4.325466439724784 0.0 0.0 8.0 0.9923122908363048 0.674285264999597 1.0 0.0 0.0 
30.661000620208707 -30.445650101604112 6.353657952831789 0.0 0.0 8.0 0.7656284566554725 0.674285264999597 1.0 0.0 0.0 
30.524635063431976 -14.437315451733815 0.5649589122016316 0.0 6.4723999999999995 7.0 0.24990586309152174 0.3745226579449844 0.0 0.0 0.0 
22.94079280375476 10.476816072911891 4.713325241901365 0.0 1.1921 5.0 0.8223745540593693 0.47534073997197135 0.0 0.0 0.0 
23.77271043718263 15.447835895814721 1.0892976312862817 0.0 1.1921 5.0 0.49372491352436954 0.47534073997197135 0.0 0.0 0.0 
26.11907868784992 20.027522956180846 4.298516903741782 0.0 0.0 5.0 0.012197760705793925 0.7069258970205919 1.0 0.0 0.0 
26.60788022988721 21.660353353523682 7.68611752452729 0.0 0.0 5.0 0.33242029336333223 0.7069258970205919 1.0 0.0 0.0 
21.92884874398133 30.305255347131638 3.460217097339295 0.0 1.7855999999999999 5.0 0.6119300645105007 0.2669855216413859 0.0 0.0 0.0 
27.174495052833468 27.692808152993315 5.324254730434238 0.0 1.7855999999999999 5.0 0.02424010434784496 0.2669855216413859 0.0 0.0 0.0 
38.798741939093574 36.6820385106654 5.395131842067892 0.0 0.5969 5.0 0.08314507823318795 0.6715183615301972 0.0 0.0 0.0 
36.90510455078919 39.5310415024483 2.239972180006564 0.0 0.5969 5.0 0.8710735574271361 0.6715183615301972 0.0 0.0 0.0 
43.85060097313989 47.805435773883815 0.08069861783872251 0.0 7.050599999999999 5.0 0.31812222950906355 0.9772478899018213 0.0 0.0 0.0 
36.605860849940164 56.242176274965495 0.9634331071670197 0.0 7.050599999999999 5.0 0.16330864392935773 0.9772478899018213 0.0 0.0 0.0 
30.047239455640913 77.11341054619747 4.346942390363803 0.0 0.0 5.0 0.231038327080888 0.7659099251372311 1.0 0.0 0.0 
31.211785444395407 77.9573405625415 6.332040080969404 0.0 0.0 5.0 0.9496513328687596 0.7659099251372311 1.0 0.0 0.0 
22.17151375867419 83.7649687172857 2.9847765144191345 2.0 3.5559000000000003 4.0 0.2859356712913368 0.01806241092051164 0.0 0.0 0.0 
4.837476175036863 101.05162303672704 2.203569496908803 0.0 1.7855999999999999 6.0 0.7790200429124726 0.40912694809919015 0.0 0.0 0.0 
3.405660151335155 81.88102662724987 3.700505930717556 0.0 2.3773999999999997 5.0 0.43063102404738096 0.33399288796133975 0.0 0.0 0.0 
10.032430353112327 86.7211104143149 1.1234178544995623 0.0 2.3773999999999997 5.0 0.5930605043004568 0.33399288796133975 0.0 0.0 0.0 
21.562933040951762 77.3166733318425 5.369930201776084 2.0 4.7276 4.0 0.022403489942506405 0.4215652157158236 0.0 0.0 0.0 
35.69192947343206 89.34801118595094 5.572298117640796 0.0 7.050599999999999 5.0 0.7381526210782806 0.49446869527034765 0.0 0.0 0.0 
38.07936548021158 99.75746870901135 5.392098751480371 0.0 1.7855999999999999 5.0 0.052711486438398625 0.11147939163415377 0.0 0.0 0.0 
38.66848571421893 105.94175571170457 0.8739085997806199 0.0 1.7855999999999999 5.0 0.35557464522689053 0.11147939163415377 0.0 0.0 0.0 
34.138285079155544 110.14471290319308 6.263493159667324 0.0 4.1426 5.0 0.2122869884134604 0.9827367532178508 0.0 0.0 0.0 
21.185505921927138 111.09591539560748 2.4579462124751803 0.0 4.1426 5.0 0.278686173304164 0.9827367532178508 0.0 0.0 0.0 
27.579678343649825 116.20806591369544 5.1853067346431185 0.0 0.5969 7.0 0.29743662719583963 0.366757327255977 0.0 0.0 0.0 
25.45473762539189 118.73630929236512 2.4692766235700834 0.0 0.5969 7.0 0.2508527804874995 0.366757327255977 0.0 0.0 0.0 
33.84831316687615 128.91631758920147 5.507277744293677 0.0 2.3773999999999997 6.0 0.18760822515801023 0.7511532136687687 0.0 0.0 0.0 
27.50886146268816 144.7768869647649 0.1625392798014511 0.0 0.0 7.0 0.3944474505072494 0.9471840963588655 1.0 0.0 0.0 
26.027586559522778 145.21719104961448 2.401195521830372 0.0 0.0 7.0 0.5807231353295869 0.9471840963588655 1.0 0.0 0.0 
6.352449047077052 145.62082353101727 1.7703980239858883 0.0 1.7855999999999999 6.0 0.6280779011405561 0.7464256278305184 0.0 0.0 0.0 
2.829511383439247 142.34664534844697 2.983353805947942 0.0 1.7855999999999999 6.0 0.5258552754568058 0.7464256278305184 0.0 0.0 0.0 
10.355709737982501 -72.16862640027205 2.9661522266821385 0.0 2.3773999999999997 5.0 0.05937613943708009 0.5628897650652519 0.0 0.0 0.0 
16.724160311867305 -75.99462140261387 5.329914292846186 0.0 2.3773999999999997 5.0 0.010450926960545837 0.5628897650652519 0.0 0.0 0.0 
38.35377305517928 -71.98490318814791 5.332576095919494 0.0 2.9674999999999994 5.0 0.9528522069213917 0.4020363011832059 0.0 0.0 0.0 
41.32241737178271 -66.9779914190186 6.141079821953518 0.0 2.9674999999999994 5.0 0.4506069775263438 0.4020363011832059 0.0 0.0 0.0 
39.46717654708135 -61.93157247916605 6.139095735084528 0.0 1.7855999999999999 5.0 0.899501489577057 0.9329968752414616 0.0 0.0 0.0 
33.80617765001888 -58.460319444265714 2.4928167583368497 0.0 1.7855999999999999 5.0 0.21563984748937148 0.9329968752414616 0.0 0.0 0.0 
12.205116977554272 -38.23709752126362 2.829326257509423 0.0 4.7276 5.0 0.09188640102479018 0.033128373299433855 0.0 0.0 0.0 
16.46634788623108 -49.837207685546915 4.9682802638786425 0.0 2.3773999999999997 5.0 0.026570272260500793 0.9483805485310947 0.0 0.0 0.0 
6.111626286493706 -117.7927410436823 3.884645192825155 0.0 2.9674999999999994 6.0 0.2635980218269617 0.9718901354226107 0.0 0.0 0.0 
14.545273890378068 -128.34829215220137 4.447116027740423 0.0 5.892499999999999 5.0 0.3692324539804902 0.9659778866709213 0.0 0.0 0.0 
31.003135302177842 -128.93790913805665 4.688719215632188 0.0 1.7855999999999999 5.0 0.38447419848041064 0.2179821385002032 0.0 0.0 0.0 
33.62153018979429 -123.47119708748797 0.6644742867212111 0.0 1.7855999999999999 5.0 0.4479180381472654 0.2179821385002032 0.0 0.0 0.0 
44.54932869344008 -108.70215712535135 5.909807893178812 0.0 11.0504 3.0 0.891298303716642 0.9279166286063315 0.0 0.0 0.0 
36.05910690077844 -90.96420020023403 0.88259561918681 0.0 11.0504 3.0 0.329883856778026 0.9279166286063315 0.0 0.0 0.0 
7.03433049169123 -79.44256723585997 1.8487932030990295 0.0 4.7276 4.0 0.3956659408201384 0.5852332357625901 0.0 0.0 0.0 
1.0316918113353453 -87.02479250237293 2.830511135017888 2.0 1.1921 5.0 0.6379890788381394 0.25123330582828396 0.0 0.0 0.0 
1.868322680799375 -90.4134864065351 4.080182130101123 0.0 1.1921 5.0 0.5548300281374006 0.25123330582828396 0.0 0.0 0.0 
11.95919409198302 -34.20496193719854 3.5640768627868438 0.0 9.944999999999999 6.0 0.6240771789200265 0.6324913273782411 0.0 0.0 0.0 
29.317804211155906 -32.1444989391145 4.521885706550496 0.0 0.5986 8.0 0.9923122908363048 0.674285264999597 0.0 0.0 0.0 
31.499800885702587 -30.261857270928893 0.21570285272211526 0.0 0.5986 8.0 0.7656284566554725 0.674285264999597 0.0 0.0 0.0 
31.34258089427196 -14.175914786449292 0.3093205716481385 0.0 7.071 7.0 0.24990586309152174 0.3745226579449844 0.0 0.0 0.0 
22.948419003964823 9.618149938101464 4.7212801963223185 0.0 1.7907 5.0 0.8223745540593693 0.47534073997197135 0.0 0.0 0.0 
23.996100133367648 16.276969620637463 1.3076104598524965 2.0 1.7907 5.0 0.49372491352436954 0.47534073997197135 0.0 0.0 0.0 
25.936873441585043 19.188376402691432 4.4985860531408886 2.0 0.5986 5.0 0.012197760705793925 0.7069258970205919 0.0 0.0 0.0 
27.02239505641695 22.412379382718967 1.067025478814207 0.0 0.5986 5.0 0.33242029336333223 0.7069258970205919 0.0 0.0 0.0 
21.19000923494961 29.86766893293048 3.6763079643815373 0.0 2.3842 5.0 0.6119300645105007 0.2669855216413859 0.0 0.0 0.0 
27.4631803294835 26.884089103480203 5.0552655586847255 0.0 2.3842 5.0 0.02424010434784496 0.2669855216413859 0.0 0.0 0.0 
39.413753002254055 36.08276638367254 5.51075490057514 0.0 1.1955 5.0 0.08314507823318795 0.6715183615301972 0.0 0.0 0.0 
36.268368175964085 40.107177318878826 2.406110769700043 0.0 1.1955 5.0 0.8710735574271361 0.6715183615301972 0.0 0.0 0.0 
44.67424538437923 48.04828464424409 0.28671952614801555 0.0 7.6491999999999996 5.0 0.31812222950906355 0.9772478899018213 0.0 0.0 0.0 
37.131814749538144 56.920953252696506 0.9115687983330353 0.0 7.6491999999999996 5.0 0.16330864392935773 0.9772478899018213 0.0 0.0 0.0 
29.61342021540532 76.37235281781092 4.1827785137246 0.0 0.5986 5.0 0.231038327080888 0.7659099251372311 0.0 0.0 0.0 
32.0550074757163 77.79503746369522 6.093033069645406 0.0 0.5986 5.0 0.9496513328687596 0.7659099251372311 0.0 0.0 0.0 
4.390320967610356 101.78471096492578 2.1184995399223494 0.0 2.3842 6.0 0.7790200429124726 0.40912694809919015 0.0 0.0 0.0 
2.577241715833228 81.65499878445132 3.4079546782455665 0.0 2.976 5.0 0.43063102404738096 0.33399288796133975 0.0 0.0 0.0 
10.314613876398163 87.53212098710992 1.2359478745984607 0.0 2.976 5.0 0.5930605043004568 0.33399288796133975 0.0 0.0 0.0 
36.251076624963396 88.69630561367569 5.421502406410861 0.0 7.6491999999999996 5.0 0.7381526210782806 0.49446869527034765 0.0 0.0 0.0 
38.466947019326426 98.9912140251523 5.180685048546254 0.0 2.3842 5.0 0.052711486438398625 0.11147939163415377 0.0 0.0 0.0 
39.069660477876305 106.70098196191118 1.0846792527471039 0.0 2.3842 5.0 0.35557464522689053 0.11147939163415377 0.0 0.0 0.0 
34.971137505789905 109.93561358361168 6.037207852866498 0.0 4.7412 5.0 0.2122869884134604 0.9827367532178508 0.0 0.0 0.0 
20.768285808227315 111.84644392052984 2.0781505899370645 0.0 4.7412 5.0 0.278686173304164 0.9827367532178508 0.0 0.0 0.0 
28.053430180935134 115.4918781682911 5.2968082928566185 0.0 1.1955 7.0 0.29743662719583963 0.366757327255977 0.0 0.0 0.0 
24.775322917512895 119.2614391284229 2.4835803858133207 0.0 1.1955 7.0 0.2508527804874995 0.366757327255977 0.0 0.0 0.0 
34.38989820028294 128.24994581489767 5.3948560696825645 0.0 2.976 6.0 0.18760822515801023 0.7511532136687687 0.0 0.0 0.0 
28.297233704804317 145.11723222749256 0.40753323885264137 0.0 0.5986 7.0 0.3944474505072494 0.9471840963588655 0.0 0.0 0.0 
25.421054967297007 145.82504392460245 2.3550993850831534 0.0 0.5986 7.0 0.5807231353295869 0.9471840963588655 0.0 0.0 0.0 
6.210255950868892 146.46766874319601 1.7371438426985566 0.0 2.3842 6.0 0.6280779011405561 0.7464256278305184 0.0 0.0 0.0 
1.9740008751967362 142.42058762516785 3.055375463699769 0.0 2.3842 6.0 0.5258552754568058 0.7464256278305184 0.0 0.0 0.0 
9.501799566619534 -72.07805538259598 3.035920472679695 2.0 2.976 5.0 0.05937613943708009 0.5628897650652519 0.0 0.0 0.0 
17.381050677113386 -76.5476681800631 5.583409384691593 0.0 2.976 5.0 0.010450926960545837 0.5628897650652519 0.0 0.0 0.0 
39.000434388686735 -72.5498764704777 5.5651115579154204 0.0 3.5660999999999996 5.0 0.9528522069213917 0.4020363011832059 0.0 0.0 0.0 
41.22865940752616 -67.83155754659136 4.602984926422029 0.0 0.0 6.0 0.25932816582345997 0.4506069775263438 1.0 0.0 0.0 
41.64426715002181 -66.18188940906826 7.469789266054611 0.0 0.0 6.0 0.36459155250952147 0.4506069775263438 1.0 0.0 0.0 
40.312009321865744 -62.08527112148114 6.103227403867306 0.0 2.3842 5.0 0.899501489577057 0.9329968752414616 0.0 0.0 0.0 
33.327661606431676 -57.747306060079 2.161865920887764 0.0 2.3842 5.0 0.21563984748937148 0.9329968752414616 0.0 0.0 0.0 
11.347984360680933 -38.18523841317187 3.0811626984094898 0.0 5.3262 5.0 0.09188640102479018 0.033128373299433855 0.0 0.0 0.0 
16.605913937155712 -50.684489815318585 4.8756548725963995 0.0 2.976 5.0 0.026570272260500793 0.9483805485310947 0.0 0.0 0.0 
5.901186785638315 -116.96022623511813 1.818385688173223 0.0 0.0 7.0 0.6367709035716954 0.2635980218269617 1.0 0.0 0.0 
6.308453322110439 -118.62857883180186 4.943660252644825 0.0 0.0 7.0 0.4056595423705742 0.2635980218269617 1.0 0.0 0.0 
14.353437929479922 -129.18528955608446 4.487094642053773 0.0 6.491099999999999 5.0 0.3692324539804902 0.9659778866709213 0.0 0.0 0.0 
31.179750665891614 -129.77824996373437 4.919554837457978 0.0 2.3842 5.0 0.38447419848041064 0.2179821385002032 0.0 0.0 0.0 
34.423491865692576 -123.16423917442619 0.3655519463513392 0.0 2.3842 5.0 0.4479180381472654 0.2179821385002032 0.0 0.0 0.0 
45.3615107493305 -108.98095095255812 5.952526119123241 0.0 11.649 3.0 0.891298303716642 0.9279166286063315 0.0 0.0 0.0 
36.72126745849851 -90.41747441357269 0.6901919197088321 0.0 11.649 3.0 0.329883856778026 0.9279166286063315 0.0 0.0 0.0 
6.687512102036536 -78.65702112353 1.9865498272561164 0.0 5.3262 4.0 0.3956659408201384 0.5852332357625901 0.0 0.0 0.0 
1.508972539715893 -91.19337945439594 4.280625231055561 0.0 1.7907 5.0 0.5548300281374006 0.25123330582828396 0.0 0.0 0.0 
11.210253466849439 -34.625025777613686 3.652753522371057 2.0 10.5453 6.0 0.6240771789200265 0.6324913273782411 0.0 0.0 0.0 
28.960088759235262 -32.92514312532024 4.282720272884472 0.0 1.1989 8.0 0.9923122908363048 0.674285264999597 0.0 0.0 0.0 
32.289236273480036 -29.92398531511649 0.40439815176288546 0.0 1.1989 8.0 0.7656284566554725 0.674285264999597 0.0 0.0 0.0 
31.38691881809952 -15.033469355272988 -1.5191395797765046 0.0 0.0 8.0 0.8718750787303499 0.24990586309152174 1.0 0.0 0.0 
30.970001515801766 -13.402254462574199 2.019599687106838 0.0 0.0 8.0 0.340734097631325 0.24990586309152174 1.0 0.0 0.0 
23.056493123603172 8.766278072933611 4.838591391791757 0.0 2.391 5.0 0.8223745540593693 0.47534073997197135 0.0 0.0 0.0 
27.443169717554383 23.16092088093033 1.0586822783459513 2.0 1.1989 5.0 0.33242029336333223 0.7069258970205919 0.0 0.0 0.0 
20.595760814106814 29.247802411551557 3.9480951318370816 0.0 2.9844999999999997 5.0 0.6119300645105007 0.2669855216413859 0.0 0.0 0.0 
27.64875199944758 26.045680584137447 4.930224926371759 2.0 2.9844999999999997 5.0 0.02424010434784496 0.2669855216413859 0.0 0.0 0.0 
39.865606022366194 35.352564673037 5.2665301046419275 0.0 1.7958 5.0 0.08314507823318795 0.6715183615301972 0.0 0.0 0.0 
35.59274786160096 40.637180036626646 2.476388100667249 0.0 1.7958 5.0 0.8710735574271361 0.6715183615301972 0.0 0.0 0.0 
45.23755564885657 47.40017413211269 -0.8552848166817022 0.0 0.0 6.0 0.728667311526428 0.31812222950906355 1.0 0.0 0.0 
44.278705344735826 48.8104616361817 2.049497320916193 0.0 0.0 6.0 0.4205568707074646 0.31812222950906355 1.0 0.0 0.0 
37.5993935340822 57.641186388732756 0.9949719616441046 0.0 8.2495 5.0 0.16330864392935773 0.9772478899018213 0.0 0.0 0.0 
29.47091732601756 75.52555968101966 4.545675632318806 2.0 1.1989 5.0 0.231038327080888 0.7659099251372311 0.0 0.0 0.0 
32.913673855254046 77.80263605902869 0.00884897929235156 0.0 1.1989 5.0 0.9496513328687596 0.7659099251372311 0.0 0.0 0.0 
3.9128397073925267 102.49841772273281 2.1604153365474312 0.0 2.9844999999999997 6.0 0.7790200429124726 0.40912694809919015 0.0 0.0 0.0 
1.7704435346845542 81.36098792598648 3.491056250260711 0.0 3.5763 5.0 0.43063102404738096 0.33399288796133975 0.0 0.0 0.0 
10.729817216645708 88.28376709815441 1.0661097069189367 0.0 3.5763 5.0 0.5930605043004568 0.33399288796133975 0.0 0.0 0.0 
35.766477155482974 87.98741278384855 4.112754416140703 0.0 0.0 6.0 0.17897239445547763 0.7381526210782806 1.0 0.0 0.0 
37.071289140239195 88.95050459043318 6.5837165590675815 0.0 0.0 6.0 0.0573743516205506 0.7381526210782806 1.0 0.0 0.0 
38.3593626686346 98.13928016769206 4.586771401160314 0.0 0.0 6.0 0.6479388449120631 0.052711486438398625 1.0 0.0 0.0 
39.259576234971796 99.3215239046674 6.678027709763011 0.0 0.0 6.0 0.9050946219802449 0.052711486438398625 1.0 0.0 0.0 
39.66374818908082 107.3210025110829 0.8067472718301297 0.0 2.9844999999999997 5.0 0.35557464522689053 0.11147939163415377 0.0 0.0 0.0 
35.820622534898774 109.81015093849504 6.1365542154589745 0.0 5.3415 5.0 0.2122869884134604 0.9827367532178508 0.0 0.0 0.0 
20.238211341033267 112.5220079435736 2.2360930424865018 2.0 5.3415 5.0 0.278686173304164 0.9827367532178508 0.0 0.0 0.0 
28.642731398377766 114.86730650297031 5.468746460347189 0.0 1.7958 7.0 0.29743662719583963 0.366757327255977 0.0 0.0 0.0 
24.260725464286516 119.94886559804303 2.2133835033623384 0.0 1.7958 7.0 0.2508527804874995 0.366757327255977 0.0 0.0 0.0 
34.984388580936724 127.63031134417204 5.477087678422078 0.0 3.5763 6.0 0.18760822515801023 0.7511532136687687 0.0 0.0 0.0 
29.073316946391955 145.48473799904795 0.44225143112533954 0.0 1.1989 7.0 0.3944474505072494 0.9471840963588655 0.0 0.0 0.0 
24.83880473174734 146.4561939489249 2.315909134654177 0.0 1.1989 7.0 0.5807231353295869 0.9471840963588655 0.0 0.0 0.0 
6.783990576932449 147.10656957185157 0.8390858395592953 0.0 0.0 7.0 0.37704213346817284 0.6280779011405561 1.0 0.0 0.0 
5.616389096113363 147.08790083590227 2.334482013841158 0.0 0.0 7.0 0.16811998437835118 0.6280779011405561 1.0 0.0 0.0 
1.1440583831994469 142.6409535707619 2.882058973459002 2.0 2.9844999999999997 6.0 0.5258552754568058 0.7464256278305184 0.0 0.0 0.0 
16.58225520569947 -76.86277369389829 3.5173277704513866 0.0 0.0 6.0 0.28229398845537923 0.010450926960545837 1.0 0.0 0.0 
18.239118901978525 -76.5806016201626 6.244823225856959 0.0 0.0 6.0 0.3853965923652297 0.010450926960545837 1.0 0.0 0.0 
39.55753449604697 -73.20333278912419 5.418365586064845 0.0 4.166399999999999 5.0 0.9528522069213917 0.4020363011832059 0.0 0.0 0.0 
41.1361405271432 -68.68525886834965 4.6044464084074725 0.0 0.6003000000000001 6.0 0.25932816582345997 0.4506069775263438 0.0 0.0 0.0 
41.88345851501017 -65.35717540960285 1.288502116080412 2.0 0.6003000000000001 6.0 0.36459155250952147 0.4506069775263438 0.0 0.0 0.0 
41.115583813174204 -62.387981753800254 5.922924093251033 2.0 2.9844999999999997 5.0 0.899501489577057 0.9329968752414616 0.0 0.0 0.0 
32.79927253062767 -57.07042300181082 2.2336006700628843 0.0 2.9844999999999997 5.0 0.21563984748937148 0.9329968752414616 0.0 0.0 0.0 
10.775359851213796 -37.54534243634658 2.300770625274223 2.0 0.0 6.0 0.15328074910475664 0.09188640102479018 1.0 0.0 0.0 
11.446152171954866 -39.03830861592782 4.826960904178986 0.0 0.0 6.0 0.5292447532472268 0.09188640102479018 1.0 0.0 0.0 
16.040245293563906 -51.33054296766468 3.993232836183545 0.0 0.0 6.0 0.8465580704615281 0.026570272260500793 1.0 0.0 0.0 
17.286249065817078 -50.16055298447936 6.939436717738971 0.0 0.0 6.0 0.5936221972592997 0.026570272260500793 1.0 0.0 0.0 
5.691091632605308 -116.1276244595532 1.8179623900252548 2.0 0.6003000000000001 7.0 0.6367709035716954 0.2635980218269617 0.0 0.0 0.0 
6.291849625366305 -119.48711829347909 4.693061920712542 0.0 0.6003000000000001 7.0 0.4056595423705742 0.2635980218269617 0.0 0.0 0.0 
14.343522591232418 -130.0439323083788 4.700851805387947 0.0 7.091399999999999 5.0 0.3692324539804902 0.9659778866709213 0.0 0.0 0.0 
31.512778136980216 -130.56974121036941 5.110671638448691 0.0 2.9844999999999997 5.0 0.38447419848041064 0.2179821385002032 0.0 0.0 0.0 
35.27569746706113 -123.058829008901 0.1230647013752737 0.0 2.9844999999999997 5.0 0.4479180381472654 0.2179821385002032 0.0 0.0 0.0 
45.4288010651126 -109.8370103566906 4.7908324131894915 0.0 0.0 4.0 0.45667816149067475 0.891298303716642 1.0 0.0 0.0 
46.17871870458508 -108.71725254932352 6.59531934537348 0.0 0.0 4.0 0.7120478846819892 0.891298303716642 1.0 0.0 0.0 
37.535106737702456 -90.6913928642549 -0.32466575828241784 0.0 0.0 4.0 0.8951586247456063 0.329883856778026 1.0 0.0 0.0 
36.866341501259804 -89.57111798031508 1.4010359947919186 0.0 0.0 4.0 0.9831470058730452 0.329883856778026 1.0 0.0 0.0 
6.4224977439859 -77.84023897385467 1.8845315783276608 0.0 5.9265 4.0 0.3956659408201384 0.5852332357625901 0.0 0.0 0.0 
0.9155801089481104 -91.81406545642102 3.949475155402748 2.0 2.391 5.0 0.5548300281374006 0.25123330582828396 0.0 0.0 0.0 
28.4357886757329 -33.60519835281238 4.055611447666986 0.0 1.8009 8.0 0.9923122908363048 0.674285264999597 0.0 0.0 0.0 
32.98785821807352 -29.42469274704394 0.6205060651311114 0.0 1.8009 8.0 0.7656284566554725 0.674285264999597 0.0 0.0 0.0 
31.26954955232785 -15.884110375593911 4.575287178660007 0.0 0.602 8.0 0.8718750787303499 0.24990586309152174 0.0 0.0 0.0 
30.70883813270081 -12.584232838576696 1.8798203344619961 0.0 0.602 8.0 0.340734097631325 0.24990586309152174 0.0 0.0 0.0 
23.395279106311214 7.977234507646762 5.117958366421645 0.0 2.993 5.0 0.8223745540593693 0.47534073997197135 0.0 0.0 0.0 
20.015114687270426 28.615176324996547 3.969814784704133 0.0 3.5864999999999996 5.0 0.6119300645105007 0.2669855216413859 0.0 0.0 0.0 
40.19192396840136 34.5582836849128 5.102209566646729 0.0 2.3978 5.0 0.08314507823318795 0.6715183615301972 0.0 0.0 0.0 
35.08999454603871 41.33331565106625 2.196262596904171 0.0 2.3978 5.0 0.8710735574271361 0.6715183615301972 0.0 0.0 0.0 
45.85795848811228 46.80648565568496 5.519794093623216 0.0 0.602 6.0 0.728667311526428 0.31812222950906355 0.0 0.0 0.0 
44.13011565597809 49.65620793052403 1.7447021612922147 0.0 0.602 6.0 0.4205568707074646 0.31812222950906355 0.0 0.0 0.0 
37.87241931408888 58.45532557428411 1.2472177488948981 0.0 8.8515 5.0 0.16330864392935773 0.9772478899018213 0.0 0.0 0.0 
33.77201228426713 77.77771957293778 6.254165003587411 0.0 1.8009 5.0 0.9496513328687596 0.7659099251372311 0.0 0.0 0.0 
3.392370835639094 103.18140955543348 2.2219523001719153 0.0 3.5864999999999996 6.0 0.7790200429124726 0.40912694809919015 0.0 0.0 0.0 
0.9281027774943518 81.19417144365757 3.337104054139447 2.0 4.1783 5.0 0.43063102404738096 0.33399288796133975 0.0 0.0 0.0 
10.889400499782166 89.12750809262073 1.3838568819546322 0.0 4.1783 5.0 0.5930605043004568 0.33399288796133975 0.0 0.0 0.0 
35.20734979021336 87.33569023597435 4.003321093786433 0.0 0.602 6.0 0.17897239445547763 0.7381526210782806 0.0 0.0 0.0 
37.92722065571491 89.01940256439075 0.08032074521450576 0.0 0.602 6.0 0.0573743516205506 0.7381526210782806 0.0 0.0 0.0 
38.55196231284829 97.30245816329055 4.938615314970173 0.0 0.602 6.0 0.6479388449120631 0.052711486438398625 0.0 0.0 0.0 
40.10635434597604 99.4641160528544 0.16682695784824553 0.0 0.602 6.0 0.9050946219802449 0.052711486438398625 0.0 0.0 0.0 
40.181299782150006 108.00620761797573 0.9238888270075645 0.0 3.5864999999999996 5.0 0.35557464522689053 0.11147939163415377 0.0 0.0 0.0 
36.67790173860874 109.85952762212182 0.05753282941822023 0.0 5.9435 5.0 0.2122869884134604 0.9827367532178508 0.0 0.0 0.0 
29.3781550962378 114.42400336218924 5.740724926033651 0.0 2.3978 7.0 0.29743662719583963 0.366757327255977 0.0 0.0 0.0 
24.043110985214874 120.77953377998955 1.8270039692411082 0.0 2.3978 7.0 0.2508527804874995 0.366757327255977 0.0 0.0 0.0 
35.51891865826809 126.95826723369403 5.384313985401537 0.0 4.1783 6.0 0.18760822515801023 0.7511532136687687 0.0 0.0 0.0 
29.91207808447924 145.66870930995023 0.21591563597170396 0.0 1.8009 7.0 0.3944474505072494 0.9471840963588655 0.0 0.0 0.0 
24.347262227397657 147.16029028922162 2.1802500547793158 0.0 1.8009 7.0 0.5807231353295869 0.9471840963588655 0.0 0.0 0.0 
7.319734474576434 147.77764644236265 0.8970638711690496 0.0 0.602 7.0 0.37704213346817284 0.6280779011405561 0.0 0.0 0.0 
4.901579460796124 147.56372945553005 2.5542735759289013 0.0 0.602 7.0 0.16811998437835118 0.6280779011405561 0.0 0.0 0.0 
15.953899543176467 -77.44803846421597 3.8915064719430306 0.0 0.602 6.0 0.28229398845537923 0.010450926960545837 0.0 0.0 0.0 
19.073964907372414 -76.78159375253975 6.046930287643407 0.0 0.602 6.0 0.3853965923652297 0.010450926960545837 0.0 0.0 0.0 
40.26501343374964 -73.68999411151003 5.680644955143084 0.0 4.7684 5.0 0.9528522069213917 0.4020363011832059 0.0 0.0 0.0 
41.16510791627162 -69.54347013625959 4.746139379965287 2.0 1.2023000000000001 6.0 0.25932816582345997 0.4506069775263438 0.0 0.0 0.0 
32.15455161120895 -56.50323641340824 2.420077913764069 0.0 3.5864999999999996 5.0 0.21563984748937148 0.9329968752414616 0.0 0.0 0.0 
11.439897844646435 -39.89698583898042 4.705115432190089 0.0 0.602 6.0 0.5292447532472268 0.09188640102479018 0.0 0.0 0.0 
15.452951444659872 -51.95700256336106 3.9592552086567974 0.0 0.602 6.0 0.8465580704615281 0.026570272260500793 0.0 0.0 0.0 
18.070612512035435 -49.81106811465479 0.4191555611375184 0.0 0.602 6.0 0.5936221972592997 0.026570272260500793 0.0 0.0 0.0 
6.317551274906701 -120.34543357075863 4.74233433003224 0.0 1.2023000000000001 7.0 0.4056595423705742 0.2635980218269617 0.0 0.0 0.0 
14.17339850665505 -130.88561127677977 4.51296110667794 0.0 7.6934 5.0 0.3692324539804902 0.9659778866709213 0.0 0.0 0.0 
31.90990225581008 -131.33109403544063 5.193178325696631 0.0 3.5864999999999996 5.0 0.38447419848041064 0.2179821385002032 0.0 0.0 0.0 
36.1300860843147 -122.97288844393412 0.10024901119065663 0.0 3.5864999999999996 5.0 0.4479180381472654 0.2179821385002032 0.0 0.0 0.0 
45.455391669644854 -110.69529855406402 4.743370043467207 0.0 0.602 4.0 0.45667816149067475 0.891298303716642 0.0 0.0 0.0 
46.916057538992945 -108.27714218444541 0.5381246604153407 0.0 0.602 4.0 0.7120478846819892 0.891298303716642 0.0 0.0 0.0 
38.39076085606348 -90.76365433207643 6.198934339664684 0.0 0.602 4.0 0.8951586247456063 0.329883856778026 0.0 0.0 0.0 
37.03380135863337 -88.72890489197694 1.3745132088234202 0.0 0.602 4.0 0.9831470058730452 0.329883856778026 0.0 0.0 0.0 
6.083070797321661 -77.05147092310872 1.9771598104621415 0.0 6.5285 4.0 0.3956659408201384 0.5852332357625901 0.0 0.0 0.0 
27.80572844058292 -34.18862768879302 3.8885893974081425 0.0 2.4046 8.0 0.9923122908363048 0.674285264999597 0.0 0.0 0.0 
33.78358765786612 -29.1019229395223 0.3853445470709696 0.0 2.4046 8.0 0.7656284566554725 0.674285264999597 0.0 0.0 0.0 
31.028170610702407 -16.708186765584344 4.427460418876092 0.0 1.2057 8.0 0.8718750787303499 0.24990586309152174 0.0 0.0 0.0 
30.392934888943497 -11.785752512843056 1.9475210079226164 0.0 1.2057 8.0 0.340734097631325 0.24990586309152174 0.0 0.0 0.0 
23.974209758620525 7.343038173838029 5.452269619547969 0.0 3.5967 5.0 0.8223745540593693 0.47534073997197135 0.0 0.0 0.0 
19.61964908016445 27.85296071009746 4.233794518031574 0.0 4.1902 5.0 0.6119300645105007 0.2669855216413859 0.0 0.0 0.0 
39.36215201295019 34.33727646343263 3.401896521862672 0.0 0.0 6.0 0.7873743845882237 0.08314507823318795 1.0 0.0 0.0 
41.04584829190033 34.6487211756847 6.388700063492318 0.0 0.0 6.0 0.939712216079636 0.08314507823318795 1.0 0.0 0.0 
34.60852911467592 42.044340776081135 2.1660082246601813 2.0 3.0015 5.0 0.8710735574271361 0.6715183615301972 0.0 0.0 0.0 
46.401532415100476 46.14173526952618 5.397844344678818 0.0 1.2057 6.0 0.728667311526428 0.31812222950906355 0.0 0.0 0.0 
43.82448197650619 50.45867521582157 1.934691780375149 0.0 1.2057 6.0 0.4205568707074646 0.31812222950906355 0.0 0.0 0.0 
38.371884645655314 59.15382401563059 0.9500289991886275 0.0 9.4552 5.0 0.16330864392935773 0.9772478899018213 0.0 0.0 0.0 
34.63051683842686 77.75939962514136 6.261849387021508 0.0 2.4046 5.0 0.9496513328687596 0.7659099251372311 0.0 0.0 0.0 
2.844297369433725 103.8424550649429 2.263023905570315 0.0 4.1902 6.0 0.7790200429124726 0.40912694809919015 0.0 0.0 0.0 
11.686848654369745 89.44600790540667 0.37998796871990237 2.0 0.0 6.0 0.2530901530365378 0.5930605043004568 1.0 0.0 0.0 
10.035573265349493 89.0361585237043 3.248175572369143 0.0 0.0 6.0 0.9284015730197873 0.5930605043004568 1.0 0.0 0.0 
34.8761176539216 86.54344597951832 4.316391980202907 0.0 1.2057 6.0 0.17897239445547763 0.7381526210782806 0.0 0.0 0.0 
38.73778814838797 89.30285631691761 0.3364023644862586 0.0 1.2057 6.0 0.0573743516205506 0.7381526210782806 0.0 0.0 0.0 
38.91982496189743 96.52654401763175 5.155113621584514 0.0 1.2057 6.0 0.6479388449120631 0.052711486438398625 0.0 0.0 0.0 
40.923973429432245 99.72653694449289 0.31056811186547556 0.0 1.2057 6.0 0.9050946219802449 0.052711486438398625 0.0 0.0 0.0 
40.75470304659069 108.64540585508969 0.8395969184035489 2.0 4.1902 5.0 0.35557464522689053 0.11147939163415377 0.0 0.0 0.0 
37.484633309982605 110.15372120082255 0.34968323184526584 2.0 6.5472 5.0 0.2122869884134604 0.9827367532178508 0.0 0.0 0.0 
30.16637337264594 114.08330167634645 5.875199928301724 0.0 3.0015 7.0 0.29743662719583963 0.366757327255977 0.0 0.0 0.0 
23.655354333101993 121.54569986429533 2.0393030934097656 2.0 3.0015 7.0 0.2508527804874995 0.366757327255977 0.0 0.0 0.0 
36.14741958972848 126.37315846675001 5.533533362136874 0.0 4.782 6.0 0.18760822515801023 0.7511532136687687 0.0 0.0 0.0 
30.770533916944636 145.68918548405702 0.023847572304045356 0.0 2.4046 7.0 0.3944474505072494 0.9471840963588655 0.0 0.0 0.0 
23.871331933006697 147.8750322320798 2.1582437866320845 0.0 2.4046 7.0 0.5807231353295869 0.9471840963588655 0.0 0.0 0.0 
7.775695024226054 148.5052903574507 1.0110201793459643 0.0 1.2057 7.0 0.37704213346817284 0.6280779011405561 0.0 0.0 0.0 
4.197027114209927 148.0546181200153 2.533053331350397 0.0 1.2057 7.0 0.16811998437835118 0.6280779011405561 0.0 0.0 0.0 
15.364871864523488 -78.07286810802356 3.956483922114611 0.0 1.2057 6.0 0.28229398845537923 0.010450926960545837 0.0 0.0 0.0 
19.91783989520605 -76.94046695641472 6.097099055791757 0.0 1.2057 6.0 0.3853965923652297 0.010450926960545837 0.0 0.0 0.0 
40.91051680476144 -74.25629004828967 5.563064382302727 0.0 5.3721 5.0 0.9528522069213917 0.4020363011832059 0.0 0.0 0.0 
31.44250667692179 -56.02328047630978 2.5484883468846125 0.0 4.1902 5.0 0.21563984748937148 0.9329968752414616 0.0 0.0 0.0 
11.156885894988356 -40.70770769408939 4.376537758130618 0.0 1.2057 6.0 0.5292447532472268 0.09188640102479018 0.0 0.0 0.0 
15.023258185865936 -52.700460291377006 4.188337218479293 0.0 1.2057 6.0 0.8465580704615281 0.026570272260500793 0.0 0.0 0.0 
18.910316705767958 -49.63145030643952 0.2107282182821791 0.0 1.2057 6.0 0.5936221972592997 0.026570272260500793 0.0 0.0 0.0 
6.4248120583303745 -121.19740822668408 4.837636687101141 0.0 1.806 7.0 0.4056595423705742 0.2635980218269617 0.0 0.0 0.0 
13.782440709324565 -131.65014884335645 4.239699620929711 0.0 8.2971 5.0 0.3692324539804902 0.9659778866709213 0.0 0.0 0.0 
31.065539915767395 -131.48735640684774 3.324587789049302 0.0 0.0 6.0 0.06938745691382653 0.38447419848041064 1.0 0.0 0.0 
32.751283399275344 -131.15950306416892 6.484366100847173 0.0 0.0 6.0 0.4408261164570968 0.38447419848041064 1.0 0.0 0.0 
36.96240700513365 -122.76168339009409 0.24850657564572026 0.0 4.1902 5.0 0.4479180381472654 0.2179821385002032 0.0 0.0 0.0 
45.291917274783906 -111.53829429084126 4.52085541182547 0.0 1.2057 4.0 0.45667816149067475 0.891298303716642 0.0 0.0 0.0 
47.72892627218684 -108.00035686583634 0.32818727938020337 0.0 1.2057 4.0 0.7120478846819892 0.891298303716642 0.0 0.0 0.0 
39.22761880328216 -90.95609774240158 6.05715765393019 0.0 1.2057 4.0 0.8951586247456063 0.329883856778026 0.0 0.0 0.0 
37.34971796811182 -87.9304298542615 1.1940363093023625 0.0 1.2057 4.0 0.9831470058730452 0.329883856778026 0.0 0.0 0.0 
5.841620708991195 -76.22741537592417 1.8558112247228613 0.0 7.1322 4.0 0.3956659408201384 0.5852332357625901 0.0 0.0 0.0 
27.386916711795262 -34.9382692203462 4.202912794821578 0.0 3.01 8.0 0.9923122908363048 0.674285264999597 0.0 0.0 0.0 
34.613657819252225 -28.882038385320374 0.2589485679980484 0.0 3.01 8.0 0.7656284566554725 0.674285264999597 0.0 0.0 0.0 
31.047661870475952 -17.56666552524724 4.735099494741252 0.0 1.8111 8.0 0.8718750787303499 0.24990586309152174 0.0 0.0 0.0 
30.23543053358854 -10.941620966196474 1.7552527461622136 0.0 1.8111 8.0 0.340734097631325 0.24990586309152174 0.0 0.0 0.0 
24.67016130587768 6.8400300885450696 5.657350762366045 0.0 4.2021 5.0 0.8223745540593693 0.47534073997197135 0.0 0.0 0.0 
19.37179725808836 27.030807947957925 4.419596549470133 0.0 4.7956 5.0 0.6119300645105007 0.2669855216413859 0.0 0.0 0.0 
38.54201507790551 34.082833743403725 3.442424053186549 0.0 0.6053999999999999 6.0 0.7873743845882237 0.08314507823318795 0.0 0.0 0.0 
41.85801768845022 34.92755187935131 0.33070459215857506 0.0 0.6053999999999999 6.0 0.939712216079636 0.08314507823318795 0.0 0.0 0.0 
47.11616819175349 45.665645575530895 5.695512034459334 0.0 1.8111 6.0 0.728667311526428 0.31812222950906355 0.0 0.0 0.0 
43.79846976645896 51.31698113734842 1.6010835131574241 0.0 1.8111 6.0 0.4205568707074646 0.31812222950906355 0.0 0.0 0.0 
38.95786021872642 59.781516868676064 0.8197502067663343 0.0 10.060599999999999 5.0 0.16330864392935773 0.9772478899018213 0.0 0.0 0.0 
35.481487357128806 77.87435555713364 0.13427384379788862 0.0 3.01 5.0 0.9496513328687596 0.7659099251372311 0.0 0.0 0.0 
3.1887292479475033 104.62905049530364 1.158069676234113 0.0 0.0 7.0 0.8481153883134988 0.7790200429124726 1.0 0.0 0.0 
2.2872121440989357 103.18898605901164 4.006442758589762 0.0 0.0 7.0 0.46255160119325167 0.7790200429124726 1.0 0.0 0.0 
9.202232979543682 88.82901205848388 3.3852308645409925 2.0 0.6053999999999999 6.0 0.9284015730197873 0.5930605043004568 0.0 0.0 0.0 
34.860582576112364 85.68488651660633 4.694306600307509 0.0 1.8111 6.0 0.17897239445547763 0.7381526210782806 0.0 0.0 0.0 
39.59581863842068 89.33675864978112 0.03949086708621299 0.0 1.8111 6.0 0.0573743516205506 0.7381526210782806 0.0 0.0 0.0 
39.36136365819421 95.79005961883324 5.252465609085243 0.0 1.8111 6.0 0.6479388449120631 0.052711486438398625 0.0 0.0 0.0 
41.77416441877683 99.84712289573717 0.14089278374384775 0.0 1.8111 6.0 0.9050946219802449 0.052711486438398625 0.0 0.0 0.0 
30.52457793293394 113.30288180026264 5.142693413490602 2.0 0.0 8.0 0.5496909565137407 0.29743662719583963 1.0 0.0 0.0 
30.77503565374401 114.68902101528845 7.066160067302146 0.0 0.0 8.0 0.21851115658271858 0.29743662719583963 1.0 0.0 0.0 
35.90594726105178 125.54910943636324 4.427337496883395 0.0 0.0 7.0 0.700469012988155 0.18760822515801023 1.0 0.0 0.0 
36.382606641333226 127.19902331087259 7.576549028967679 0.0 0.0 7.0 0.9127580927177573 0.18760822515801023 1.0 0.0 0.0 
31.611368709635883 145.8634339887841 0.20433832465663013 0.0 3.01 7.0 0.3944474505072494 0.9471840963588655 0.0 0.0 0.0 
23.524390400282307 148.66052396524503 1.986706594411037 0.0 3.01 7.0 0.5807231353295869 0.9471840963588655 0.0 0.0 0.0 
8.268073734973088 149.20880218763008 0.960138082816058 0.0 1.8111 7.0 0.37704213346817284 0.6280779011405561 0.0 0.0 0.0 
3.64589796289852 148.71311819486402 2.2676553472390077 0.0 1.8111 7.0 0.16811998437835118 0.6280779011405561 0.0 0.0 0.0 
14.7646774996807 -78.68697918463029 3.938458102208098 0.0 1.8111 6.0 0.28229398845537923 0.010450926960545837 0.0 0.0 0.0 
20.726586646675035 -77.22907461741399 5.940417479666647 0.0 1.8111 6.0 0.3853965923652297 0.010450926960545837 0.0 0.0 0.0 
41.51816423114797 -74.86302746695304 5.498543566308135 0.0 5.977499999999999 5.0 0.9528522069213917 0.4020363011832059 0.0 0.0 0.0 
30.856603332626747 -55.39552020268309 2.321712762356409 0.0 4.7956 5.0 0.21563984748937148 0.9329968752414616 0.0 0.0 0.0 
10.789750498072483 -41.48396621438471 4.270619491289831 0.0 1.8111 6.0 0.5292447532472268 0.09188640102479018 0.0 0.0 0.0 
14.627169305420587 -53.462352205487235 4.232976628000122 2.0 1.8111 6.0 0.8465580704615281 0.026570272260500793 0.0 0.0 0.0 
19.75039081753883 -49.453570637190325 0.20865875311537888 0.0 1.8111 6.0 0.5936221972592997 0.026570272260500793 0.0 0.0 0.0 
6.337099883982899 -122.05161678697314 4.6100751578387795 0.0 2.4114 7.0 0.4056595423705742 0.2635980218269617 0.0 0.0 0.0 
13.5029571122974 -132.46209379776582 4.380886597467697 0.0 8.9025 5.0 0.3692324539804902 0.9659778866709213 0.0 0.0 0.0 
30.243269457629214 -131.73481748191313 3.4339223017842317 0.0 0.6053999999999999 6.0 0.06938745691382653 0.38447419848041064 0.0 0.0 0.0 
33.60137035474727 -131.2808202440575 6.141432403641217 0.0 0.6053999999999999 6.0 0.4408261164570968 0.38447419848041064 0.0 0.0 0.0 
37.820043974887476 -122.7189690118129 0.04976311401570753 0.0 4.7956 5.0 0.4479180381472654 0.2179821385002032 0.0 0.0 0.0 
45.142077076848466 -112.38381992917714 4.537004364033042 0.0 1.8111 4.0 0.45667816149067475 0.891298303716642 0.0 0.0 0.0 
48.52570162287453 -107.6801776495582 0.38209110010939606 0.0 1.8111 4.0 0.7120478846819892 0.891298303716642 0.0 0.0 0.0 
40.045371879019605 -91.21810079032872 5.97312819792783 0.0 1.8111 4.0 0.8951586247456063 0.329883856778026 0.0 0.0 0.0 
37.607993707142036 -87.11149192460495 1.2652813101720854 0.0 1.8111 4.0 0.9831470058730452 0.329883856778026 0.0 0.0 0.0 
5.344223317934729 -75.52744285834225 2.188589939896122 2.0 7.7376000000000005 4.0 0.3956659408201384 0.5852332357625901 0.0 0.0 0.0 
27.18121900104552 -35.77196829183008 4.4705010069164945 0.0 3.6170999999999998 8.0 0.9923122908363048 0.674285264999597 0.0 0.0 0.0 
35.46507883912228 -28.77046806254975 0.1302964142555131 0.0 3.6170999999999998 8.0 0.7656284566554725 0.674285264999597 0.0 0.0 0.0 
31.02975229765025 -18.425178738425387 4.6915408536988945 0.0 2.4181999999999997 8.0 0.8718750787303499 0.24990586309152174 0.0 0.0 0.0 
29.925042532629725 -10.140980610692708 1.9406231657426696 0.0 2.4181999999999997 8.0 0.340734097631325 0.24990586309152174 0.0 0.0 0.0 
25.36464423602839 6.334996278063246 5.654436986293897 0.0 4.8092 5.0 0.8223745540593693 0.47534073997197135 0.0 0.0 0.0 
18.91852149841831 26.30148855585644 4.156315255824445 0.0 5.4027 5.0 0.6119300645105007 0.2669855216413859 0.0 0.0 0.0 
37.72892048341016 33.80671262794464 3.468969375423899 0.0 1.2125 6.0 0.7873743845882237 0.08314507823318795 0.0 0.0 0.0 
42.61047450798559 35.34128418983162 0.5027170264182464 0.0 1.2125 6.0 0.939712216079636 0.08314507823318795 0.0 0.0 0.0 
47.81996979074808 45.173681146682654 5.673129740716529 0.0 2.4181999999999997 6.0 0.728667311526428 0.31812222950906355 0.0 0.0 0.0 
43.837570189662124 52.17479046750654 1.525236147896071 0.0 2.4181999999999997 6.0 0.4205568707074646 0.31812222950906355 0.0 0.0 0.0 
39.451912768235466 60.48385422943901 0.957756848232165 0.0 10.6677 5.0 0.16330864392935773 0.9772478899018213 0.0 0.0 0.0 
36.28684728738384 78.1722835228238 0.3543161515653731 0.0 3.6170999999999998 5.0 0.9496513328687596 0.7659099251372311 0.0 0.0 0.0 
3.6354915023511802 105.36237796515488 1.0236119733460112 0.0 0.6071 7.0 0.8481153883134988 0.7790200429124726 0.0 0.0 0.0 
1.7087304540330281 102.5543801779639 3.973230811650475 0.0 0.6071 7.0 0.46255160119325167 0.7790200429124726 0.0 0.0 0.0 
34.991383676865496 84.83620709418398 4.865318720428113 0.0 2.4181999999999997 6.0 0.17897239445547763 0.7381526210782806 0.0 0.0 0.0 
40.45437849282489 89.32124522314432 6.265118327414067 0.0 2.4181999999999997 6.0 0.0573743516205506 0.7381526210782806 0.0 0.0 0.0 
39.988756953548275 95.20376332604076 5.531642252538712 0.0 2.4181999999999997 6.0 0.6479388449120631 0.052711486438398625 0.0 0.0 0.0 
42.569108378268965 100.17182243572282 0.3877708322460067 0.0 2.4181999999999997 6.0 0.9050946219802449 0.052711486438398625 0.0 0.0 0.0 
31.476182124203156 115.18476219469895 0.615431865629565 0.0 0.6071 8.0 0.21851115658271858 0.29743662719583963 0.0 0.0 0.0 
35.687465603371656 124.71866891756713 4.4551372392215765 0.0 0.6071 7.0 0.700469012988155 0.18760822515801023 0.0 0.0 0.0 
36.62587994653409 128.0225424599988 1.283549029918909 0.0 0.6071 7.0 0.9127580927177573 0.18760822515801023 0.0 0.0 0.0 
32.469719475938334 145.88792178141753 0.028520866462504787 0.0 3.6170999999999998 7.0 0.3944474505072494 0.9471840963588655 0.0 0.0 0.0 
24.113570332670335 149.28521004422504 0.814640291624779 0.0 0.0 8.0 0.7859195959283062 0.5807231353295869 1.0 0.0 0.0 
22.720991218658835 148.96369956611986 2.7807492260348114 0.0 0.0 8.0 0.32918062585870367 0.5807231353295869 1.0 0.0 0.0 
8.696778056463875 149.9528306109689 1.048056918137797 0.0 2.4181999999999997 7.0 0.37704213346817284 0.6280779011405561 0.0 0.0 0.0 
3.140403993314134 149.40726626027455 2.2002051973987173 0.0 2.4181999999999997 7.0 0.16811998437835118 0.6280779011405561 0.0 0.0 0.0 
14.296496896704566 -79.40682125966988 4.135745570415055 0.0 2.4181999999999997 6.0 0.28229398845537923 0.010450926960545837 0.0 0.0 0.0 
21.573009924244097 -77.37375815203255 6.113888040999895 0.0 2.4181999999999997 6.0 0.3853965923652297 0.010450926960545837 0.0 0.0 0.0 
42.27091810854043 -75.27621905698116 5.781186739234628 0.0 6.584599999999999 5.0 0.9528522069213917 0.4020363011832059 0.0 0.0 0.0 
30.223237631351076 -54.81568093318899 2.4002790022765073 0.0 5.4027 5.0 0.21563984748937148 0.9329968752414616 0.0 0.0 0.0 
10.546080047326125 -42.30736793981 4.424678574196578 0.0 2.4181999999999997 6.0 0.5292447532472268 0.09188640102479018 0.0 0.0 0.0 
20.549364521704995 -49.13891731994871 0.3751654176679975 0.0 2.4181999999999997 6.0 0.5936221972592997 0.026570272260500793 0.0 0.0 0.0 
6.045167351946825 -122.85916931575325 4.365513024653554 0.0 3.0185 7.0 0.4056595423705742 0.2635980218269617 0.0 0.0 0.0 
13.444984928854552 -133.3188346663762 4.644835999933606 0.0 9.509599999999999 5.0 0.3692324539804902 0.9659778866709213 0.0 0.0 0.0 
29.562156355276446 -132.25774255475136 3.796363857510509 0.0 1.2125 6.0 0.06938745691382653 0.38447419848041064 0.0 0.0 0.0 
34.41123457516638 -131.5662771313186 5.94431062028932 0.0 1.2125 6.0 0.4408261164570968 0.38447419848041064 0.0 0.0 0.0 
38.66720871058082 -122.5786921406007 0.16409339136269682 0.0 5.4027 5.0 0.4479180381472654 0.2179821385002032 0.0 0.0 0.0 
44.943958815015556 -113.21935260018925 4.479582327928351 0.0 2.4181999999999997 4.0 0.45667816149067475 0.891298303716642 0.0 0.0 0.0 
49.323917911656565 -107.36360783684346 0.37756522825939703 0.0 2.4181999999999997 4.0 0.7120478846819892 0.891298303716642 0.0 0.0 0.0 
40.88844662724389 -91.3811672151566 6.092127750434794 0.0 2.4181999999999997 4.0 0.8951586247456063 0.329883856778026 0.0 0.0 0.0 
37.688625133762116 -86.25658592799446 1.4767484200670313 0.0 2.4181999999999997 4.0 0.9831470058730452 0.329883856778026 0.0 0.0 0.0 
27.167239563493144 -36.63055449328289 4.696118490970595 0.0 4.225899999999999 8.0 0.9923122908363048 0.674285264999597 0.0 0.0 0.0 
36.322700464456894 -28.72744669857212 0.050121057276232395 0.0 4.225899999999999 8.0 0.7656284566554725 0.674285264999597 0.0 0.0 0.0 
30.950679521678882 -19.280230307688747 4.620184014934296 0.0 3.0269999999999997 8.0 0.8718750787303499 0.24990586309152174 0.0 0.0 0.0 
29.59450171011552 -9.34844767468847 1.965920880804604 0.0 3.0269999999999997 8.0 0.340734097631325 0.24990586309152174 0.0 0.0 0.0 
25.985736556509867 5.742029146226745 5.520956142932363 0.0 5.417999999999999 5.0 0.8223745540593693 0.47534073997197135 0.0 0.0 0.0 
18.615489418475104 25.49803522894475 4.351733545586118 0.0 6.0115 5.0 0.6119300645105007 0.2669855216413859 0.0 0.0 0.0 
36.93821853030878 33.47181546259068 3.542233414288749 0.0 1.8213 6.0 0.7873743845882237 0.08314507823318795 0.0 0.0 0.0 
43.3380054854657 35.79742492119263 0.5600100044499416 0.0 1.8213 6.0 0.939712216079636 0.08314507823318795 0.0 0.0 0.0 
48.579046665090516 44.772223815402874 5.796709534776621 0.0 3.0269999999999997 6.0 0.728667311526428 0.31812222950906355 0.0 0.0 0.0 
44.15914886972842 52.9710020238953 1.1869351951420237 0.0 3.0269999999999997 6.0 0.4205568707074646 0.31812222950906355 0.0 0.0 0.0 
39.972132124841096 61.16703613128765 0.9199897194900757 0.0 11.2765 5.0 0.16330864392935773 0.9772478899018213 0.0 0.0 0.0 
37.04372669016867 78.57786860593217 0.49192145082352356 0.0 4.225899999999999 5.0 0.9496513328687596 0.7659099251372311 0.0 0.0 0.0 
4.209201942738655 106.00130051178348 0.8391162535196924 0.0 1.2159 7.0 0.8481153883134988 0.7790200429124726 0.0 0.0 0.0 
1.0210877834024974 102.04007166400805 3.783773570906834 2.0 1.2159 7.0 0.46255160119325167 0.7790200429124726 0.0 0.0 0.0 
35.167087956448995 83.99567530053478 4.918470778902699 0.0 3.0269999999999997 6.0 0.17897239445547763 0.7381526210782806 0.0 0.0 0.0 
41.30418040505825 89.19794721033107 6.13910188373321 0.0 3.0269999999999997 6.0 0.0573743516205506 0.7381526210782806 0.0 0.0 0.0 
40.60594174355876 94.6067301402122 5.514388937536662 0.0 3.0269999999999997 6.0 0.6479388449120631 0.052711486438398625 0.0 0.0 0.0 
43.41690581012296 100.30822333213472 0.1595199207984765 0.0 3.0269999999999997 6.0 0.9050946219802449 0.052711486438398625 0.0 0.0 0.0 
32.107929224966334 115.76636454224936 0.7440873505769988 0.0 1.2159 8.0 0.21851115658271858 0.29743662719583963 0.0 0.0 0.0 
35.631581512366346 123.86178931203769 4.6472730539016815 0.0 1.2159 7.0 0.700469012988155 0.18760822515801023 0.0 0.0 0.0 
37.00969039968581 128.79069298304287 1.1074155983557166 0.0 1.2159 7.0 0.9127580927177573 0.18760822515801023 0.0 0.0 0.0 
33.31977813491914 146.00943707383666 0.14198595483416024 0.0 4.225899999999999 7.0 0.3944474505072494 0.9471840963588655 0.0 0.0 0.0 
24.73005592537825 149.88296518137057 0.7699667731140781 0.0 0.6088 8.0 0.7859195959283062 0.5807231353295869 0.0 0.0 0.0 
21.945965679552597 149.33343068968531 2.696463269565481 0.0 0.6088 8.0 0.32918062585870367 0.5807231353295869 0.0 0.0 0.0 
8.879250930101675 150.79191900940248 1.35665491655055 0.0 3.0269999999999997 7.0 0.37704213346817284 0.6280779011405561 0.0 0.0 0.0 
2.588491976991245 150.06511032708693 2.268844808144443 0.0 3.0269999999999997 7.0 0.16811998437835118 0.6280779011405561 0.0 0.0 0.0 
13.478856501060566 -79.66917574011666 3.4520825974129323 0.0 0.0 7.0 0.8605804251809486 0.28229398845537923 1.0 0.0 0.0 
14.890662892986526 -80.02676678861755 5.476557084651334 0.0 0.0 7.0 0.9370079828047828 0.28229398845537923 1.0 0.0 0.0 
22.431350632347826 -77.34892030164501 0.02892869076346618 0.0 3.0269999999999997 6.0 0.3853965923652297 0.010450926960545837 0.0 0.0 0.0 
41.91880541702583 -76.05940635416738 4.289876578493417 0.0 0.0 6.0 0.10543715490250039 0.9528522069213917 1.0 0.0 0.0 
42.30209819861263 -74.41808533081533 7.817662842972205 0.0 0.0 6.0 0.5387166296703539 0.9528522069213917 1.0 0.0 0.0 
29.823761953917682 -54.055559315854296 2.054659108846118 0.0 6.0115 5.0 0.21563984748937148 0.9329968752414616 0.0 0.0 0.0 
10.338010303470893 -43.14047817962939 4.467654805851081 0.0 3.0269999999999997 6.0 0.5292447532472268 0.09188640102479018 0.0 0.0 0.0 
21.164805812695448 -49.737747602536615 -0.7717192033523272 0.0 0.0 7.0 0.3919787137497531 0.5936221972592997 1.0 0.0 0.0 
20.50192725424896 -48.28152861250286 1.6260675843306736 2.0 0.0 7.0 0.42741491852229574 0.5936221972592997 1.0 0.0 0.0 
5.611778323545524 -123.60047872488097 4.183358955618737 0.0 3.6273 7.0 0.4056595423705742 0.2635980218269617 0.0 0.0 0.0 
13.231800474940034 -134.15065079906898 4.461510742546974 0.0 10.1184 5.0 0.3692324539804902 0.9659778866709213 0.0 0.0 0.0 
28.781710516252776 -132.61589054420776 3.57182877106703 0.0 1.8213 6.0 0.06938745691382653 0.38447419848041064 0.0 0.0 0.0 
35.129992703025145 -132.03612013024235 5.704227856914615 0.0 1.8213 6.0 0.4408261164570968 0.38447419848041064 0.0 0.0 0.0 
39.36407994198241 -123.08042531355659 -0.6240097145420215 0.0 0.0 6.0 0.10663883557909604 0.4479180381472654 1.0 0.0 0.0 
38.6022955150298 -121.72244920367055 1.6464632421033383 0.0 0.0 6.0 0.2741889947825422 0.4479180381472654 1.0 0.0 0.0 
44.77988119162764 -114.06223113444032 4.52013978354579 0.0 3.0269999999999997 4.0 0.45667816149067475 0.891298303716642 0.0 0.0 0.0 
50.147965572273684 -107.12213083373454 0.28505434392800993 0.0 3.0269999999999997 4.0 0.7120478846819892 0.891298303716642 0.0 0.0 0.0 
41.739194479470065 -91.49775959025835 6.146988199910931 0.0 3.0269999999999997 4.0 0.8951586247456063 0.329883856778026 0.0 0.0 0.0 
37.99864374667495 -85.45580246809651 1.2014121629719958 0.0 3.0269999999999997 4.0 0.9831470058730452 0.329883856778026 0.0 0.0 0.0 
27.483175038408323 -37.42902206663192 5.089172624734859 0.0 4.836399999999999 8.0 0.9923122908363048 0.674285264999597 0.0 0.0 0.0 
37.17929069502876 -28.667289679952905 0.07011265029014278 0.0 4.836399999999999 8.0 0.7656284566554725 0.674285264999597 0.0 0.0 0.0 
30.918163911160814 -20.138314467356633 4.674523829507132 0.0 3.6374999999999997 8.0 0.8718750787303499 0.24990586309152174 0.0 0.0 0.0 
29.19800522408954 -8.586767803240406 2.0507437474391557 0.0 3.6374999999999997 8.0 0.340734097631325 0.24990586309152174 0.0 0.0 0.0 
26.651662933839596 5.199896551765831 5.599910311725729 0.0 6.028499999999999 5.0 0.8223745540593693 0.47534073997197135 0.0 0.0 0.0 
18.42634741699039 24.660424941714187 4.490312067937532 2.0 6.622 5.0 0.6119300645105007 0.2669855216413859 0.0 0.0 0.0 
36.294485005964184 32.90350846841011 3.864846552928096 0.0 2.4318 6.0 0.7873743845882237 0.08314507823318795 0.0 0.0 0.0 
43.97423539424781 36.37411998200986 0.7363471061304938 0.0 2.4318 6.0 0.939712216079636 0.08314507823318795 0.0 0.0 0.0 
49.22809381938002 44.2099930073634 5.569344685243325 0.0 3.6374999999999997 6.0 0.728667311526428 0.31812222950906355 0.0 0.0 0.0 
44.43649888295908 53.78367825718925 1.2419015844038115 0.0 3.6374999999999997 6.0 0.4205568707074646 0.31812222950906355 0.0 0.0 0.0 
40.353928361416614 61.93618977246522 1.1100360380725791 0.0 11.887 5.0 0.16330864392935773 0.9772478899018213 0.0 0.0 0.0 
37.893773753378 78.69946498881026 0.14208134849725665 0.0 4.836399999999999 5.0 0.9496513328687596 0.7659099251372311 0.0 0.0 0.0 
4.692604549128972 106.71101003696634 0.972840880748393 0.0 1.8264 7.0 0.8481153883134988 0.7790200429124726 0.0 0.0 0.0 
35.49791254385882 83.20326077368345 5.107890066741673 0.0 3.6374999999999997 6.0 0.17897239445547763 0.7381526210782806 0.0 0.0 0.0 
42.162880378348305 89.19773303345377 6.2829358897604815 0.0 3.6374999999999997 6.0 0.0573743516205506 0.7381526210782806 0.0 0.0 0.0 
41.06522299496022 93.8811776458256 5.2767352991516425 0.0 3.6374999999999997 6.0 0.6479388449120631 0.052711486438398625 0.0 0.0 0.0 
44.27009633155185 100.40533988141598 0.11333855224468718 0.0 3.6374999999999997 6.0 0.9050946219802449 0.052711486438398625 0.0 0.0 0.0 
32.57896884849144 116.48433902861315 0.9901592860162285 0.0 1.8264 8.0 0.21851115658271858 0.29743662719583963 0.0 0.0 0.0 
35.443067292430975 123.02403751175116 4.491061497454985 0.0 1.8264 7.0 0.700469012988155 0.18760822515801023 0.0 0.0 0.0 
37.618075153746204 129.39669106969447 0.7834257752150391 0.0 1.8264 7.0 0.9127580927177573 0.18760822515801023 0.0 0.0 0.0 
34.116208827025474 146.33047265234995 0.383166107590912 0.0 4.836399999999999 7.0 0.3944474505072494 0.9471840963588655 0.0 0.0 0.0 
25.453300407696887 150.3458724169975 0.5693379786663108 0.0 1.2193 8.0 0.7859195959283062 0.5807231353295869 0.0 0.0 0.0 
21.344466837260345 149.94626413583683 2.3468536028021436 0.0 1.2193 8.0 0.32918062585870367 0.5807231353295869 0.0 0.0 0.0 
8.855406268264893 151.65028788238428 1.5985582268371068 0.0 3.6374999999999997 7.0 0.37704213346817284 0.6280779011405561 0.0 0.0 0.0 
2.0057205741508453 150.69577916413976 2.316735197432103 0.0 3.6374999999999997 7.0 0.16811998437835118 0.6280779011405561 0.0 0.0 0.0 
12.670454181625233 -79.9587467675542 3.4855586521607558 0.0 0.6105 7.0 0.8605804251809486 0.28229398845537923 0.0 0.0 0.0 
15.586736659548487 -80.5296057305299 5.6575937780734264 0.0 0.6105 7.0 0.9370079828047828 0.28229398845537923 0.0 0.0 0.0 
23.286686639880354 -77.27298609184356 0.0885440369992562 0.0 3.6374999999999997 6.0 0.3853965923652297 0.010450926960545837 0.0 0.0 0.0 
41.621835384308305 -76.8651200065698 4.359267928040175 0.0 0.6105 6.0 0.10543715490250039 0.9528522069213917 0.0 0.0 0.0 
42.32265584098082 -73.55963144542541 1.546843617862665 0.0 0.6105 6.0 0.5387166296703539 0.9528522069213917 0.0 0.0 0.0 
29.40447827386835 -53.30618165029164 2.080902195486696 0.0 6.622 5.0 0.21563984748937148 0.9329968752414616 0.0 0.0 0.0 
9.837630260100246 -43.8383216450261 4.0903277595977645 0.0 3.6374999999999997 6.0 0.5292447532472268 0.09188640102479018 0.0 0.0 0.0 
21.915098631069515 -50.155391442066 5.775262508768722 2.0 0.6105 7.0 0.3919787137497531 0.5936221972592997 0.0 0.0 0.0 
5.228987504675866 -124.36913786844787 4.250353098018661 0.0 4.2378 7.0 0.4056595423705742 0.2635980218269617 0.0 0.0 0.0 
13.180931278219948 -135.0078427348841 4.653124481887309 0.0 10.7289 5.0 0.3692324539804902 0.9659778866709213 0.0 0.0 0.0 
28.030427025771704 -133.0317496632971 3.6471480304955657 0.0 2.4318 6.0 0.06938745691382653 0.38447419848041064 0.0 0.0 0.0 
35.87227689158891 -132.46783748385226 5.756405224148034 0.0 2.4318 6.0 0.4408261164570968 0.38447419848041064 0.0 0.0 0.0 
39.965061104199215 -123.69376643614865 5.487616153531272 0.0 0.6105 6.0 0.10663883557909604 0.4479180381472654 0.0 0.0 0.0 
38.339745792163306 -120.90487148074519 1.8815155462679884 0.0 0.6105 6.0 0.2741889947825422 0.4479180381472654 0.0 0.0 0.0 
44.56166306554015 -114.89274094139559 4.45545456630473 0.0 3.6374999999999997 4.0 0.45667816149067475 0.891298303716642 0.0 0.0 0.0 
51.004276678149246 -107.05812317830087 0.07460863828554672 0.0 3.6374999999999997 4.0 0.7120478846819892 0.891298303716642 0.0 0.0 0.0 
42.56529105815083 -91.73213137331436 6.006742462424752 0.0 3.6374999999999997 4.0 0.8951586247456063 0.329883856778026 0.0 0.0 0.0 
38.343746762845214 -84.66950125467258 1.1572071414940712 0.0 3.6374999999999997 4.0 0.9831470058730452 0.329883856778026 0.0 0.0 0.0 
26.653985185306805 -37.65220333267627 3.4045174903603797 0.0 0.0 9.0 0.9318756838142502 0.9923122908363048 1.0 0.0 0.0 
28.049111651300148 -36.783203639991164 7.134410635386628 0.0 0.0 9.0 0.4178019562205093 0.9923122908363048 1.0 0.0 0.0 
37.997489925424325 -28.406683253746124 0.3083497146406089 0.0 5.448599999999999 8.0 0.7656284566554725 0.674285264999597 0.0 0.0 0.0 
31.073710389315426 -20.9828089807393 4.894546166041206 0.0 4.2497 8.0 0.8718750787303499 0.24990586309152174 0.0 0.0 0.0 
28.646320893248394 -7.928732782056851 2.2684987475611282 0.0 4.2497 8.0 0.340734097631325 0.24990586309152174 0.0 0.0 0.0 
27.237727065301208 4.572286383098891 5.463576194292277 0.0 6.640699999999999 5.0 0.8223745540593693 0.47534073997197135 0.0 0.0 0.0 
35.53914244834799 32.495068374082784 3.637299495231305 0.0 3.044 6.0 0.7873743845882237 0.08314507823318795 0.0 0.0 0.0 
44.5787215360452 36.98400701611913 0.7898385050076905 0.0 3.044 6.0 0.939712216079636 0.08314507823318795 0.0 0.0 0.0 
49.984780560156324 43.80404859450195 5.790789048458402 0.0 4.2497 6.0 0.728667311526428 0.31812222950906355 0.0 0.0 0.0 
44.55146124205813 54.63464790764061 1.4365036816456032 0.0 4.2497 6.0 0.4205568707074646 0.31812222950906355 0.0 0.0 0.0 
40.62077946386322 62.75237368502559 1.2547924788763063 0.0 12.4992 5.0 0.16330864392935773 0.9772478899018213 0.0 0.0 0.0 
38.745270727288094 78.58847582978126 6.153571436603438 0.0 5.448599999999999 5.0 0.9496513328687596 0.7659099251372311 0.0 0.0 0.0 
5.106657032740504 107.46329072315605 1.0676401681838854 0.0 2.4386 7.0 0.8481153883134988 0.7790200429124726 0.0 0.0 0.0 
36.07059469773383 82.56341638585687 5.442460817789525 0.0 4.2497 6.0 0.17897239445547763 0.7381526210782806 0.0 0.0 0.0 
43.00255647426808 89.37748214733531 0.21088459070649399 0.0 4.2497 6.0 0.0573743516205506 0.7381526210782806 0.0 0.0 0.0 
41.680287535164545 93.28196040526629 5.510844140684112 0.0 4.2497 6.0 0.6479388449120631 0.052711486438398625 0.0 0.0 0.0 
45.12627405388567 100.47110763778595 0.07666422280799187 0.0 4.2497 6.0 0.9050946219802449 0.052711486438398625 0.0 0.0 0.0 
33.117282455290905 117.15335633088176 0.8932287825801835 0.0 2.4386 8.0 0.21851115658271858 0.29743662719583963 0.0 0.0 0.0 
35.24681765297127 122.18806396610982 4.481818186660714 0.0 2.4386 7.0 0.700469012988155 0.18760822515801023 0.0 0.0 0.0 
38.16163495463333 130.06145300667606 0.8853622124160141 0.0 2.4386 7.0 0.9127580927177573 0.18760822515801023 0.0 0.0 0.0 
34.8151099292211 146.82937438551033 0.6199467445200376 0.0 5.448599999999999 7.0 0.3944474505072494 0.9471840963588655 0.0 0.0 0.0 
26.18830960595013 150.78986247148347 0.5433946744105997 0.0 1.8315000000000001 8.0 0.7859195959283062 0.5807231353295869 0.0 0.0 0.0 
20.7090834578381 150.52389174178484 2.403765393207161 0.0 1.8315000000000001 8.0 0.32918062585870367 0.5807231353295869 0.0 0.0 0.0 
8.848788390939482 152.50896238049003 1.578493259476523 0.0 4.2497 7.0 0.37704213346817284 0.6280779011405561 0.0 0.0 0.0 
2.807903355966345 151.00215878904876 0.3648345284174688 0.0 0.0 8.0 0.1502421602362506 0.16811998437835118 1.0 0.0 0.0 
1.5168382495763668 149.98983315861435 4.1067002396431285 0.0 0.0 8.0 0.016716835430648835 0.16811998437835118 1.0 0.0 0.0 
11.843002405373408 -80.18828815375328 3.412198455297419 0.0 1.2227000000000001 7.0 0.8605804251809486 0.28229398845537923 0.0 0.0 0.0 
16.35168034950238 -80.91976831356355 5.811531436133018 0.0 1.2227000000000001 7.0 0.9370079828047828 0.28229398845537923 0.0 0.0 0.0 
24.10496159936952 -77.01261754406356 0.30805899675422743 0.0 4.2497 6.0 0.3853965923652297 0.010450926960545837 0.0 0.0 0.0 
41.34774895613217 -77.67890272934696 4.387526290566587 0.0 1.2227000000000001 6.0 0.10543715490250039 0.9528522069213917 0.0 0.0 0.0 
42.24339484601537 -72.7045973030214 1.6632214205885472 2.0 1.2227000000000001 6.0 0.5387166296703539 0.9528522069213917 0.0 0.0 0.0 
28.814688958773644 -52.68207087983488 2.3279210454531674 0.0 7.2341999999999995 5.0 0.21563984748937148 0.9329968752414616 0.0 0.0 0.0 
9.210831360222945 -44.425253352392296 3.89416263605516 0.0 4.2497 6.0 0.5292447532472268 0.09188640102479018 0.0 0.0 0.0 
4.805547154866824 -125.11617465479296 4.196727592685386 0.0 4.85 7.0 0.4056595423705742 0.2635980218269617 0.0 0.0 0.0 
13.079080193565236 -135.86048102076776 4.59350823203735 0.0 11.341099999999999 5.0 0.3692324539804902 0.9659778866709213 0.0 0.0 0.0 
27.86871574463581 -132.18841393444828 1.7602486489951747 0.0 0.0 7.0 0.8269793947852387 0.06938745691382653 1.0 0.0 0.0 
28.277798633884807 -133.85404704107486 5.004606943746103 0.0 0.0 7.0 0.18375811188418 0.06938745691382653 1.0 0.0 0.0 
36.664565195626494 -132.7989642470182 5.88731593913692 0.0 3.044 6.0 0.4408261164570968 0.38447419848041064 0.0 0.0 0.0 
40.48865066206394 -124.37436886407082 5.368137973140246 0.0 1.2227000000000001 6.0 0.10663883557909604 0.4479180381472654 0.0 0.0 0.0 
38.37467648421916 -120.04688224028236 1.530096533271246 0.0 1.2227000000000001 6.0 0.2741889947825422 0.4479180381472654 0.0 0.0 0.0 
44.332278323262095 -115.72023615588733 4.441984792310426 0.0 4.2497 4.0 0.45667816149067475 0.891298303716642 0.0 0.0 0.0 
51.817418836384434 -106.78214216355173 0.3271979918126711 0.0 4.2497 4.0 0.7120478846819892 0.891298303716642 0.0 0.0 0.0 
43.41636539653907 -91.84631613822138 6.149817619746424 0.0 4.2497 4.0 0.8951586247456063 0.329883856778026 0.0 0.0 0.0 
38.90798509885956 -84.02219855100833 0.8538444208952937 0.0 4.2497 4.0 0.9831470058730452 0.329883856778026 0.0 0.0 0.0 
25.7953674100988 -37.64032031551548 3.1277536931931262 0.0 0.6139 9.0 0.9318756838142502 0.9923122908363048 0.0 0.0 0.0 
28.731161952240527 -36.261501543975996 0.6529647175057015 0.0 0.6139 9.0 0.4178019562205093 0.9923122908363048 0.0 0.0 0.0 
38.837015457484846 -28.226232232641497 0.2117205836049668 0.0 6.062499999999999 8.0 0.7656284566554725 0.674285264999597 0.0 0.0 0.0 
31.502464773711555 -21.72680855591474 5.235195676291115 0.0 4.8636 8.0 0.8718750787303499 0.24990586309152174 0.0 0.0 0.0 
28.162853117363625 -7.219067649983291 2.1688270719588356 0.0 4.8636 8.0 0.340734097631325 0.24990586309152174 0.0 0.0 0.0 
27.841043314963212 3.9612420370045793 5.491430423301067 0.0 7.254599999999999 5.0 0.8223745540593693 0.47534073997197135 0.0 0.0 0.0 
34.745520758865204 32.16715023798395 3.5334232844522364 0.0 3.6579 6.0 0.7873743845882237 0.08314507823318795 0.0 0.0 0.0 
45.27639059293243 37.48463020481705 0.6224119850332923 0.0 3.6579 6.0 0.939712216079636 0.08314507823318795 0.0 0.0 0.0 
50.80309873147403 43.54381589000211 5.975292316236037 0.0 4.8636 6.0 0.728667311526428 0.31812222950906355 0.0 0.0 0.0 
44.825141162009125 55.44856743155959 1.2464141687503094 0.0 4.8636 6.0 0.4205568707074646 0.31812222950906355 0.0 0.0 0.0 
40.79190067724615 63.593850494172045 1.3701640195520406 0.0 13.1131 5.0 0.16330864392935773 0.9772478899018213 0.0 0.0 0.0 
39.55968422344333 78.31626938738808 5.960625595853699 0.0 6.062499999999999 5.0 0.9496513328687596 0.7659099251372311 0.0 0.0 0.0 
5.516295830763976 108.21798386951156 1.0734978038024887 0.0 3.0525 7.0 0.8481153883134988 0.7790200429124726 0.0 0.0 0.0 
35.259741216008756 82.28078177868014 3.4769879148098357 0.0 0.0 7.0 0.8119796803379785 0.17897239445547763 1.0 0.0 0.0 
36.91684146049618 82.41770397556081 6.112670672566368 0.0 0.0 7.0 0.9193162318670339 0.17897239445547763 1.0 0.0 0.0 
43.859955695798334 89.33023529644034 6.228136687443199 2.0 4.8636 6.0 0.0573743516205506 0.7381526210782806 0.0 0.0 0.0 
42.159866436067475 92.56966147377122 5.304966575388446 2.0 4.8636 6.0 0.6479388449120631 0.052711486438398625 0.0 0.0 0.0 
45.97030686408087 100.3130750293923 6.0980950665349924 0.0 4.8636 6.0 0.9050946219802449 0.052711486438398625 0.0 0.0 0.0 
33.877673797322345 116.75439430641919 -0.4831960029578999 0.0 0.0 9.0 0.004223789127661193 0.21851115658271858 1.0 0.0 0.0 
32.53273605001529 117.78238032889708 2.3195606912739195 0.0 0.0 9.0 0.8738453179839253 0.21851115658271858 1.0 0.0 0.0 
35.08893896633537 121.34400235088019 4.527489090482927 0.0 3.0525 7.0 0.700469012988155 0.18760822515801023 0.0 0.0 0.0 
38.6749031534611 130.74987253434355 0.9301253992696041 0.0 3.0525 7.0 0.9127580927177573 0.18760822515801023 0.0 0.0 0.0 
35.632043280174045 146.56482648795526 -0.3131737209186203 0.0 0.0 8.0 0.7175437399405352 0.3944474505072494 1.0 0.0 0.0 
34.983211825347965 147.67145956084354 1.3737606355387193 0.0 0.0 8.0 0.8298936318964554 0.3944474505072494 1.0 0.0 0.0 
26.98299433184362 151.1151959564359 0.38856842613981885 0.0 2.4454000000000002 8.0 0.7859195959283062 0.5807231353295869 0.0 0.0 0.0 
19.966451500418913 150.95501059525904 2.6156086286559628 0.0 2.4454000000000002 8.0 0.32918062585870367 0.5807231353295869 0.0 0.0 0.0 
8.92947985180088 153.36386271277763 1.476678196692419 0.0 4.8636 7.0 0.37704213346817284 0.6280779011405561 0.0 0.0 0.0 
3.6600000477437193 151.1084457490298 0.12409361001400722 0.0 0.6139 8.0 0.1502421602362506 0.16811998437835118 0.0 0.0 0.0 
1.0405635500717723 149.2753206670423 4.124459581141581 2.0 0.6139 8.0 0.016716835430648835 0.16811998437835118 0.0 0.0 0.0 
10.987569497080646 -80.26312283428287 3.2288530253991095 2.0 1.8366000000000002 7.0 0.8605804251809486 0.28229398845537923 0.0 0.0 0.0 
17.030390655381154 -81.44580824616783 5.623845056015543 0.0 1.8366000000000002 7.0 0.9370079828047828 0.28229398845537923 0.0 0.0 0.0 
24.96365296861538 -77.01646752887712 6.278701833075697 0.0 4.8636 6.0 0.3853965923652297 0.010450926960545837 0.0 0.0 0.0 
41.35093390768143 -78.53759682277257 4.716108027539468 0.0 1.8366000000000002 6.0 0.10543715490250039 0.9528522069213917 0.0 0.0 0.0 
28.462532939117725 -51.898903063961555 1.9933549317819192 2.0 7.8481 5.0 0.21563984748937148 0.9329968752414616 0.0 0.0 0.0 
8.585516700796243 -45.01376611071346 3.8966880645654283 0.0 4.8636 6.0 0.5292447532472268 0.09188640102479018 0.0 0.0 0.0 
4.271750138599596 -125.78880117480529 4.041569955265668 0.0 5.4639 7.0 0.4056595423705742 0.2635980218269617 0.0 0.0 0.0 
13.180636379837491 -136.71315448172965 4.830943729343108 0.0 11.954999999999998 5.0 0.3692324539804902 0.9659778866709213 0.0 0.0 0.0 
27.91299611328683 -131.33085639180075 1.5191967084384193 2.0 0.6139 7.0 0.8269793947852387 0.06938745691382653 0.0 0.0 0.0 
28.571667398698448 -134.6608969893716 5.061682434474095 0.0 0.6139 7.0 0.18375811188418 0.06938745691382653 0.0 0.0 0.0 
37.36097724405338 -133.3013345773582 5.658266830179438 0.0 3.6579 6.0 0.4408261164570968 0.38447419848041064 0.0 0.0 0.0 
40.81560543830603 -125.16838792196188 5.103011465195394 0.0 1.8366000000000002 6.0 0.10663883557909604 0.4479180381472654 0.0 0.0 0.0 
38.41273644104377 -119.18902611616328 1.526449048441818 0.0 1.8366000000000002 6.0 0.2741889947825422 0.4479180381472654 0.0 0.0 0.0 
43.507987728912376 -115.4795897221593 2.857543263183456 0.0 0.0 5.0 0.663845336459803 0.45667816149067475 1.0 0.0 0.0 
44.77561989429273 -116.45563668716025 5.254906780732516 0.0 0.0 5.0 0.6900885581010128 0.45667816149067475 1.0 0.0 0.0 
52.668714121894745 -106.66961649151482 0.13141855032909436 0.0 4.8636 4.0 0.7120478846819892 0.891298303716642 0.0 0.0 0.0 
44.2646368842779 -91.71289510131224 0.15600611664024497 0.0 4.8636 4.0 0.8951586247456063 0.329883856778026 0.0 0.0 0.0 
39.40939330094282 -83.32509346217061 0.9472447443526877 0.0 4.8636 4.0 0.9831470058730452 0.329883856778026 0.0 0.0 0.0 
24.99711447159308 -37.32384292901407 2.764135841453001 0.0 1.2295 9.0 0.9318756838142502 0.9923122908363048 0.0 0.0 0.0 
29.321402683749767 -35.63781767464167 0.8129335341615448 0.0 1.2295 9.0 0.4178019562205093 0.9923122908363048 0.0 0.0 0.0 
39.62434529776985 -27.883482451318415 0.410585204951879 0.0 6.678099999999999 8.0 0.7656284566554725 0.674285264999597 0.0 0.0 0.0 
32.126980623795674 -22.316168923596322 5.526747254456484 0.0 5.4792 8.0 0.8718750787303499 0.24990586309152174 0.0 0.0 0.0 
27.696403192086642 -6.498102909368751 2.145037351841262 0.0 5.4792 8.0 0.340734097631325 0.24990586309152174 0.0 0.0 0.0 
28.38024358767209 3.2929391446641283 5.3912825499146955 0.0 7.870199999999999 5.0 0.8223745540593693 0.47534073997197135 0.0 0.0 0.0 
34.065428596897995 31.642898064664525 3.798313762662678 0.0 4.2735 6.0 0.7873743845882237 0.08314507823318795 0.0 0.0 0.0 
45.974091568293424 37.98520890889913 0.6223482252372826 0.0 4.2735 6.0 0.939712216079636 0.08314507823318795 0.0 0.0 0.0 
51.62090517737151 43.281979477238906 5.973331961315097 0.0 5.4792 6.0 0.728667311526428 0.31812222950906355 0.0 0.0 0.0 
45.20437935323322 56.21898555460481 1.1133590811694285 0.0 5.4792 6.0 0.4205568707074646 0.31812222950906355 0.0 0.0 0.0 
41.19360434025717 64.35279703848414 1.0839824982518407 0.0 13.7287 5.0 0.16330864392935773 0.9772478899018213 0.0 0.0 0.0 
40.39357886583594 78.11136595796742 6.042242618674664 0.0 6.678099999999999 5.0 0.9496513328687596 0.7659099251372311 0.0 0.0 0.0 
6.360652174964024 108.37427863592764 0.18303350183775846 2.0 0.0 8.0 0.3631719336612418 0.8481153883134988 1.0 0.0 0.0 
4.65920097746311 108.2704634126218 3.0804394369227768 0.0 0.0 8.0 0.4007716133220568 0.8481153883134988 1.0 0.0 0.0 
34.55255966139125 81.79368842129375 3.7447551422051655 0.0 0.6156 7.0 0.8119796803379785 0.17897239445547763 0.0 0.0 0.0 
37.77455640325885 82.45882291233764 0.04790294165452253 2.0 0.6156 7.0 0.9193162318670339 0.17897239445547763 0.0 0.0 0.0 
46.81395990732173 100.15302743450376 6.0957072219819315 0.0 5.4792 6.0 0.9050946219802449 0.052711486438398625 0.0 0.0 0.0 
34.69076310544559 116.4782576246552 5.955795872087149 0.0 0.6156 9.0 0.004223789127661193 0.21851115658271858 0.0 0.0 0.0 
32.207283540421976 118.57701631726013 1.959509068115645 2.0 0.6156 9.0 0.8738453179839253 0.21851115658271858 0.0 0.0 0.0 
34.78206209184069 120.54200966144984 4.346943847500284 2.0 3.6681000000000004 7.0 0.700469012988155 0.18760822515801023 0.0 0.0 0.0 
39.386066968152264 131.2311330860954 0.5949264549931375 0.0 3.6681000000000004 7.0 0.9127580927177573 0.18760822515801023 0.0 0.0 0.0 
36.39774414164504 146.17615197021206 5.813475782465773 0.0 0.6156 8.0 0.7175437399405352 0.3944474505072494 0.0 0.0 0.0 
35.289425208066994 148.4737058162082 1.2061596849381433 0.0 0.6156 8.0 0.8298936318964554 0.3944474505072494 0.0 0.0 0.0 
27.754015241996903 151.49320712836865 0.4558318281135564 0.0 3.0610000000000004 8.0 0.7859195959283062 0.5807231353295869 0.0 0.0 0.0 
19.642845172400595 151.75040020700052 1.9571961195508325 0.0 0.0 9.0 0.8278772022564144 0.32918062585870367 1.0 0.0 0.0 
19.169981008843184 150.63407376962323 3.524638508552811 0.0 0.0 9.0 0.13073873316745033 0.32918062585870367 1.0 0.0 0.0 
8.926606146153771 154.22255790422446 1.5741329100708605 0.0 5.4792 7.0 0.37704213346817284 0.6280779011405561 0.0 0.0 0.0 
4.518660303331763 151.1001840619413 6.273564098450365 0.0 1.2295 8.0 0.1502421602362506 0.16811998437835118 0.0 0.0 0.0 
17.518938841735245 -82.15198553241397 5.317612702607357 0.0 2.4522000000000004 7.0 0.9370079828047828 0.28229398845537923 0.0 0.0 0.0 
25.788146829686365 -77.25641661317714 5.9999846062274536 0.0 5.4792 6.0 0.3853965923652297 0.010450926960545837 0.0 0.0 0.0 
41.22018368943481 -79.38628408580183 4.559538961685692 2.0 2.4522000000000004 6.0 0.10543715490250039 0.9528522069213917 0.0 0.0 0.0 
8.201575848268732 -44.24568075623763 2.0343378745519205 0.0 0.0 7.0 0.9794172596743375 0.5292447532472268 1.0 0.0 0.0 
9.20025622435143 -45.61331678261582 5.510294911391184 0.0 0.0 7.0 0.015258258339429065 0.5292447532472268 1.0 0.0 0.0 
3.8317909407673505 -126.52623021833524 4.174472787011188 0.0 6.0794999999999995 7.0 0.4056595423705742 0.2635980218269617 0.0 0.0 0.0 
13.160947924731865 -137.57162874152837 4.689468757005644 0.0 12.570599999999999 5.0 0.3692324539804902 0.9659778866709213 0.0 0.0 0.0 
28.80745094362829 -135.48659173317213 4.990553540424364 0.0 1.2295 7.0 0.18375811188418 0.06938745691382653 0.0 0.0 0.0 
38.07425462962115 -133.77945701067213 5.692664913082357 0.0 4.2735 6.0 0.4408261164570968 0.38447419848041064 0.0 0.0 0.0 
41.26693771522424 -125.89891161480985 5.2658171158311715 0.0 2.4522000000000004 6.0 0.10663883557909604 0.4479180381472654 0.0 0.0 0.0 
38.529122046640914 -118.33824995241051 1.434830994411976 0.0 2.4522000000000004 6.0 0.2741889947825422 0.4479180381472654 0.0 0.0 0.0 
42.740668988547746 -115.09411904793512 2.676053889019412 0.0 0.6156 5.0 0.663845336459803 0.45667816149067475 0.0 0.0 0.0 
45.371259339383535 -117.07416667143869 5.478943742275398 0.0 0.6156 5.0 0.6900885581010128 0.45667816149067475 0.0 0.0 0.0 
53.5096025371978 -106.49562694295182 0.20403036241214761 0.0 5.4792 4.0 0.7120478846819892 0.891298303716642 0.0 0.0 0.0 
45.119498832206844 -91.63179799912918 0.09458173020242026 0.0 5.4792 4.0 0.8951586247456063 0.329883856778026 0.0 0.0 0.0 
39.94895519657085 -82.6570824961036 0.8913615361496067 2.0 5.4792 4.0 0.9831470058730452 0.329883856778026 0.0 0.0 0.0 
24.15338204502542 -37.16421435275508 2.9546074939683216 0.0 1.8468 9.0 0.9318756838142502 0.9923122908363048 0.0 0.0 0.0 
30.058734556134674 -35.19769564614787 0.5381404788833577 0.0 1.8468 9.0 0.4178019562205093 0.9923122908363048 0.0 0.0 0.0 
40.419257764489494 -27.558705819994383 0.3878678103428156 0.0 7.295399999999999 8.0 0.7656284566554725 0.674285264999597 0.0 0.0 0.0 
32.903939064269416 -22.681820768629667 5.8433213314556856 0.0 6.0965 8.0 0.8718750787303499 0.24990586309152174 0.0 0.0 0.0 
27.473700489138437 -5.668784396311628 1.8331344051077705 0.0 6.0965 8.0 0.340734097631325 0.24990586309152174 0.0 0.0 0.0 
28.775736609312645 2.5307377540634026 5.191037162590179 0.0 8.487499999999999 5.0 0.8223745540593693 0.47534073997197135 0.0 0.0 0.0 
33.588678118356796 30.928702943418457 4.123793550311126 0.0 4.8908000000000005 6.0 0.7873743845882237 0.08314507823318795 0.0 0.0 0.0 
46.79150135005663 38.24828102577652 0.3113646959746045 0.0 4.8908000000000005 6.0 0.939712216079636 0.08314507823318795 0.0 0.0 0.0 
52.46466768792881 43.12250999496048 6.096392420011993 0.0 6.0965 6.0 0.728667311526428 0.31812222950906355 0.0 0.0 0.0 
45.71290787207458 56.91091361121594 0.9369927031488797 0.0 6.0965 6.0 0.4205568707074646 0.31812222950906355 0.0 0.0 0.0 
41.47492417687713 65.16410760757847 1.2370126252552942 0.0 14.346 5.0 0.16330864392935773 0.9772478899018213 0.0 0.0 0.0 
41.204401985381345 77.8286442594528 5.947685929358139 0.0 7.295399999999999 5.0 0.9496513328687596 0.7659099251372311 0.0 0.0 0.0 
3.8056355105480564 108.36422739126203 3.0321804615025756 0.0 0.6173 8.0 0.4007716133220568 0.8481153883134988 0.0 0.0 0.0 
33.80698477048571 81.3676792992658 3.660709681976111 2.0 1.2328999999999999 7.0 0.8119796803379785 0.17897239445547763 0.0 0.0 0.0 
47.662312824097185 100.02012514483388 6.127790689578616 0.0 6.0965 6.0 0.9050946219802449 0.052711486438398625 0.0 0.0 0.0 
35.514827027213045 116.23683612014354 5.998198310711873 0.0 1.2328999999999999 9.0 0.004223789127661193 0.21851115658271858 0.0 0.0 0.0 
40.17959205306231 131.5592849253691 0.392117485313244 0.0 4.2854 7.0 0.9127580927177573 0.18760822515801023 0.0 0.0 0.0 
37.216632518323195 145.9177191616491 5.9774910346030925 0.0 1.2328999999999999 8.0 0.7175437399405352 0.3944474505072494 0.0 0.0 0.0 
35.77621175745911 149.18109859630206 0.9680650541328895 0.0 1.2328999999999999 8.0 0.8298936318964554 0.3944474505072494 0.0 0.0 0.0 
28.48429660505015 151.94493140353993 0.5539510556138625 0.0 3.6783 8.0 0.7859195959283062 0.5807231353295869 0.0 0.0 0.0 
19.22829312492569 152.5024057189034 2.074599154459639 0.0 0.6173 9.0 0.8278772022564144 0.32918062585870367 0.0 0.0 0.0 
18.311477880609345 150.61568712194023 3.1630066943855257 0.0 0.6173 9.0 0.13073873316745033 0.32918062585870367 0.0 0.0 0.0 
9.061630471933848 155.0705756643256 1.4128884329458007 0.0 6.0965 7.0 0.37704213346817284 0.6280779011405561 0.0 0.0 0.0 
5.3623821724623735 151.2598684304644 0.1870475670152461 2.0 1.8468 8.0 0.1502421602362506 0.16811998437835118 0.0 0.0 0.0 
18.057156240373057 -82.82108023557885 5.38981272862687 0.0 3.0695000000000006 7.0 0.9370079828047828 0.28229398845537923 0.0 0.0 0.0 
26.583436738455973 -77.58026789233092 5.896481302792294 0.0 6.0965 6.0 0.3853965923652297 0.010450926960545837 0.0 0.0 0.0 
7.600058358608567 -43.63286561312064 2.3468840315867068 0.0 0.6173 7.0 0.9794172596743375 0.5292447532472268 0.0 0.0 0.0 
9.7319820396402 -46.287581824980734 5.380148165729367 0.0 0.6173 7.0 0.015258258339429065 0.5292447532472268 0.0 0.0 0.0 
3.047376932214865 -126.17685884975184 2.7225777228037353 0.0 0.0 8.0 0.05766663495730473 0.4056595423705742 1.0 0.0 0.0 
4.548656285924084 -126.99895610816397 5.70020616933132 0.0 0.0 8.0 0.6763741935205724 0.4056595423705742 1.0 0.0 0.0 
12.903012129115417 -138.39067380459784 4.407308114537559 0.0 13.187899999999999 5.0 0.3692324539804902 0.9659778866709213 0.0 0.0 0.0 
29.135712611254917 -136.28007139111452 5.104657937207605 0.0 1.8468 7.0 0.18375811188418 0.06938745691382653 0.0 0.0 0.0 
38.60407596234405 -134.45521957651343 5.377326787086685 0.0 4.8908000000000005 6.0 0.4408261164570968 0.38447419848041064 0.0 0.0 0.0 
41.67833409336621 -126.65264811389376 5.212017835357242 0.0 3.0695000000000006 6.0 0.10663883557909604 0.4479180381472654 0.0 0.0 0.0 
38.65296882578053 -117.48852784177936 1.426055783829629 0.0 3.0695000000000006 6.0 0.2741889947825422 0.4479180381472654 0.0 0.0 0.0 
41.94586181383249 -114.76908482662714 2.75339320616996 0.0 1.2328999999999999 5.0 0.663845336459803 0.45667816149067475 0.0 0.0 0.0 
45.85584818380811 -117.7830667644425 5.312016811923284 0.0 1.2328999999999999 5.0 0.6900885581010128 0.45667816149067475 0.0 0.0 0.0 
54.25871333061185 -106.91538724263742 -0.510750729473872 0.0 0.0 5.0 0.7711680283635843 0.7120478846819892 1.0 0.0 0.0 
54.04431142361854 -105.82372509239528 0.8986130523758629 0.0 0.0 5.0 0.8441294146226969 0.7120478846819892 1.0 0.0 0.0 
45.946775902123264 -91.40162775867506 0.27136051734562566 0.0 6.0965 4.0 0.8951586247456063 0.329883856778026 0.0 0.0 0.0 
23.42289514642548 -36.71282252631828 2.588086250429006 2.0 2.4657999999999998 9.0 0.9318756838142502 0.9923122908363048 0.0 0.0 0.0 
30.741819236869606 -34.67734863794593 0.6509794536091642 0.0 2.4657999999999998 9.0 0.4178019562205093 0.9923122908363048 0.0 0.0 0.0 
41.09991779054399 -27.03519114118257 0.655624956163187 0.0 7.914399999999999 8.0 0.7656284566554725 0.674285264999597 0.0 0.0 0.0 
33.75891674670247 -22.761688487649785 6.19004157231895 0.0 6.7155 8.0 0.8718750787303499 0.24990586309152174 0.0 0.0 0.0 
27.556678078583374 -4.814102929535812 1.4740037121568759 0.0 6.7155 8.0 0.340734097631325 0.24990586309152174 0.0 0.0 0.0 
29.406674835642253 1.948258016599714 5.537708246433223 0.0 9.106499999999999 5.0 0.8223745540593693 0.47534073997197135 0.0 0.0 0.0 
33.227545457741776 30.14963369653702 4.278338419836725 0.0 5.5098 6.0 0.7873743845882237 0.08314507823318795 0.0 0.0 0.0 
47.5238179861417 38.69669828070047 0.5494289840010832 0.0 5.5098 6.0 0.939712216079636 0.08314507823318795 0.0 0.0 0.0 
53.240970830549934 42.755468960800876 5.841532609959284 0.0 6.7155 6.0 0.728667311526428 0.31812222950906355 0.0 0.0 0.0 
46.377165082932315 57.455090097130785 0.6863480660187511 0.0 6.7155 6.0 0.4205568707074646 0.31812222950906355 0.0 0.0 0.0 
42.32812841390387 65.26110358645802 0.11319836725212551 0.0 0.0 6.0 0.992812654196704 0.16330864392935773 1.0 0.0 0.0 
40.87324596449012 65.77676494960511 2.3471534714606976 0.0 0.0 6.0 0.9682945519620039 0.16330864392935773 1.0 0.0 0.0 
42.0214363970627 77.56440864465482 5.970396901963994 0.0 7.914399999999999 5.0 0.9496513328687596 0.7659099251372311 0.0 0.0 0.0 
2.9499856914568765 108.29191503347069 3.2259047798206066 0.0 1.2363 8.0 0.4007716133220568 0.8481153883134988 0.0 0.0 0.0 
47.67587704824325 99.16153228333177 4.728185869056867 0.0 0.0 7.0 0.4873005716990395 0.9050946219802449 1.0 0.0 0.0 
47.91242983388407 100.84159162096954 7.558423289189855 0.0 0.0 7.0 0.5759768999209152 0.9050946219802449 1.0 0.0 0.0 
36.37352156396227 116.23989921608829 0.003567103541267604 0.0 1.8518999999999999 9.0 0.004223789127661193 0.21851115658271858 0.0 0.0 0.0 
40.9164837219641 132.00014358560335 0.5391398189914381 0.0 4.9044 7.0 0.9127580927177573 0.18760822515801023 0.0 0.0 0.0 
38.0538004284009 145.7266286586511 6.0587739895905734 0.0 1.8518999999999999 8.0 0.7175437399405352 0.3944474505072494 0.0 0.0 0.0 
36.36213363702624 149.80884157001498 0.8198357438139913 0.0 1.8518999999999999 8.0 0.8298936318964554 0.3944474505072494 0.0 0.0 0.0 
29.142146489760616 152.49683648521997 0.698039173742511 0.0 4.2973 8.0 0.7859195959283062 0.5807231353295869 0.0 0.0 0.0 
18.94503507330009 153.31304162125988 1.9069511252039235 0.0 1.2363 9.0 0.8278772022564144 0.32918062585870367 0.0 0.0 0.0 
17.45565474650541 150.68591854747436 3.0597122946442648 0.0 1.2363 9.0 0.13073873316745033 0.32918062585870367 0.0 0.0 0.0 
9.38228363240769 155.86716039972944 1.188097322442582 0.0 6.7155 7.0 0.37704213346817284 0.6280779011405561 0.0 0.0 0.0 
18.48898553718164 -83.56329930594738 5.2393335501169815 0.0 3.6885000000000003 7.0 0.9370079828047828 0.28229398845537923 0.0 0.0 0.0 
27.43615982317379 -77.68140656341873 6.165131305820324 0.0 6.7155 6.0 0.3853965923652297 0.010450926960545837 0.0 0.0 0.0 
6.942324022049211 -43.080822831706975 2.443331287565235 0.0 1.2363 7.0 0.9794172596743375 0.5292447532472268 0.0 0.0 0.0 
10.019350803099806 -47.09676961763985 5.053638136822036 0.0 1.2363 7.0 0.015258258339429065 0.5292447532472268 0.0 0.0 0.0 
2.316538227998914 -125.7260368467164 2.588866128946352 0.0 0.619 8.0 0.05766663495730473 0.4056595423705742 0.0 0.0 0.0 
5.323901037137889 -127.36822737121571 5.838657794150005 0.0 0.619 8.0 0.6763741935205724 0.4056595423705742 0.0 0.0 0.0 
12.53921064509859 -139.16850037281714 4.274910018235229 0.0 13.806899999999999 5.0 0.3692324539804902 0.9659778866709213 0.0 0.0 0.0 
29.49396137045645 -137.06047097884488 5.142759137127863 0.0 2.4657999999999998 7.0 0.18375811188418 0.06938745691382653 0.0 0.0 0.0 
37.90934549532329 -134.95991281818837 3.769856551291281 0.0 0.0 7.0 0.27459244170403707 0.4408261164570968 1.0 0.0 0.0 
39.409189077788206 -134.75381388546697 5.928038173699708 0.0 0.0 7.0 0.010215597082578243 0.4408261164570968 1.0 0.0 0.0 
42.286994822366154 -127.25836901247084 5.500215038533707 0.0 3.6885000000000003 6.0 0.10663883557909604 0.4479180381472654 0.0 0.0 0.0 
38.94769412065181 -116.68199037174949 1.2204410979183644 2.0 3.6885000000000003 6.0 0.2741889947825422 0.4479180381472654 0.0 0.0 0.0 
41.12848726019803 -114.50590327508884 2.830087946433997 2.0 1.8518999999999999 5.0 0.663845336459803 0.45667816149067475 0.0 0.0 0.0 
46.24106956474057 -118.55051068921684 5.177607330817333 0.0 1.8518999999999999 5.0 0.6900885581010128 0.45667816149067475 0.0 0.0 0.0 
54.89022086238781 -107.49724970689306 5.538686139728277 0.0 0.619 5.0 0.7711680283635843 0.7120478846819892 0.0 0.0 0.0 
54.578326989450524 -105.15127207139787 0.899636675991446 0.0 0.619 5.0 0.8441294146226969 0.7120478846819892 0.0 0.0 0.0 
46.79057719408157 -91.24236360800464 0.1865495427792535 0.0 6.7155 4.0 0.8951586247456063 0.329883856778026 0.0 0.0 0.0 
31.52127945808618 -34.317060623239094 0.43297153654392845 0.0 3.0865 9.0 0.4178019562205093 0.9923122908363048 0.0 0.0 0.0 
41.87226551425922 -26.659898343928017 0.45230921222113324 0.0 8.535099999999998 8.0 0.7656284566554725 0.674285264999597 0.0 0.0 0.0 
34.599742109614795 -22.58739448579275 0.2043924339061105 0.0 7.3362 8.0 0.8718750787303499 0.24990586309152174 0.0 0.0 0.0 
27.622367118082174 -3.957919164161982 1.494213306953606 0.0 7.3362 8.0 0.340734097631325 0.24990586309152174 0.0 0.0 0.0 
30.0734716541074 1.4071963815851318 5.601517473525608 0.0 9.727199999999998 5.0 0.8223745540593693 0.47534073997197135 0.0 0.0 0.0 
33.144067926408404 29.295000914716322 4.6150313096619175 0.0 6.1305000000000005 6.0 0.7873743845882237 0.08314507823318795 0.0 0.0 0.0 
48.29477860248001 39.07483240777014 0.4559913034772789 0.0 6.1305000000000005 6.0 0.939712216079636 0.08314507823318795 0.0 0.0 0.0 
54.04619379434639 42.45717100811821 5.92840971509944 0.0 7.3362 6.0 0.728667311526428 0.31812222950906355 0.0 0.0 0.0 
47.119549398720636 57.88663524850183 0.5265481110462675 0.0 7.3362 6.0 0.4205568707074646 0.31812222950906355 0.0 0.0 0.0 
43.16585039955418 65.4497502528983 0.22149314249304508 0.0 0.6207 6.0 0.992812654196704 0.16330864392935773 0.0 0.0 0.0 
40.36316355216935 66.4675482894739 2.2068314506040116 0.0 0.6207 6.0 0.9682945519620039 0.16330864392935773 0.0 0.0 0.0 
42.74938196531227 77.108929842001 5.724084864692835 0.0 8.535099999999998 5.0 0.9496513328687596 0.7659099251372311 0.0 0.0 0.0 
2.091586398867517 108.31463824807705 3.1151269558063133 0.0 1.857 8.0 0.4007716133220568 0.8481153883134988 0.0 0.0 0.0 
47.915002393628136 98.33679913910017 4.9946031407379605 0.0 0.6207 7.0 0.4873005716990395 0.9050946219802449 0.0 0.0 0.0 
48.344195034394176 101.58384797939881 1.043938112114062 0.0 0.6207 7.0 0.5759768999209152 0.9050946219802449 0.0 0.0 0.0 
37.21158231225422 116.0527632436706 6.063495117827447 0.0 2.4726 9.0 0.004223789127661193 0.21851115658271858 0.0 0.0 0.0 
41.62892380581396 132.47951277205917 0.5922693275311445 0.0 5.5251 7.0 0.9127580927177573 0.18760822515801023 0.0 0.0 0.0 
38.911608615783706 145.68750317259259 6.23760635623651 0.0 2.4726 8.0 0.7175437399405352 0.3944474505072494 0.0 0.0 0.0 
36.85386898078916 150.51280324631162 0.961052292923301 0.0 2.4726 8.0 0.8298936318964554 0.3944474505072494 0.0 0.0 0.0 
29.827650672237606 153.01399188334267 0.6463154103059939 0.0 4.918 8.0 0.7859195959283062 0.5807231353295869 0.0 0.0 0.0 
18.539249462226397 154.06981353395628 2.062978647042791 0.0 1.857 9.0 0.8278772022564144 0.32918062585870367 0.0 0.0 0.0 
16.59912185512792 150.6249505559685 3.2126534914918254 0.0 1.857 9.0 0.13073873316745033 0.32918062585870367 0.0 0.0 0.0 
9.87317273414317 156.57171244166642 0.96225389582257 0.0 7.3362 7.0 0.37704213346817284 0.6280779011405561 0.0 0.0 0.0 
18.705583585654388 -84.39423310318881 4.967392538680629 0.0 4.309200000000001 7.0 0.9370079828047828 0.28229398845537923 0.0 0.0 0.0 
28.290921813345758 -77.76355052337459 6.18737892493809 0.0 7.3362 6.0 0.3853965923652297 0.010450926960545837 0.0 0.0 0.0 
6.34328563233465 -42.46558409946686 2.342846563918638 0.0 1.857 7.0 0.9794172596743375 0.5292447532472268 0.0 0.0 0.0 
10.403669227705649 -47.86466612011173 5.176431106756109 0.0 1.857 7.0 0.015258258339429065 0.5292447532472268 0.0 0.0 0.0 
1.4886167866988687 -125.49819528546097 2.8730405769406495 0.0 1.2397 8.0 0.05766663495730473 0.4056595423705742 0.0 0.0 0.0 
6.161666327907952 -127.5566816298058 6.061921836345821 0.0 1.2397 8.0 0.6763741935205724 0.4056595423705742 0.0 0.0 0.0 
12.0360491017807 -139.86434098051836 4.086336162705647 0.0 14.427599999999998 5.0 0.3692324539804902 0.9659778866709213 0.0 0.0 0.0 
29.992831748678412 -137.75939446230498 5.332304811618038 0.0 3.0865 7.0 0.18375811188418 0.06938745691382653 0.0 0.0 0.0 
37.24264817277875 -135.50109704755204 3.823456959896536 0.0 0.6207 7.0 0.27459244170403707 0.4408261164570968 0.0 0.0 0.0 
40.22507149256496 -135.02158538368462 5.966066192381147 0.0 0.6207 7.0 0.010215597082578243 0.4408261164570968 0.0 0.0 0.0 
42.76306547584533 -127.97301747353119 5.300049476339547 0.0 4.309200000000001 6.0 0.10663883557909604 0.4479180381472654 0.0 0.0 0.0 
46.80998548352023 -119.19370612402552 5.436590073676632 0.0 2.4726 5.0 0.6900885581010128 0.45667816149067475 0.0 0.0 0.0 
55.505231769171274 -108.09652199436998 5.51075463963299 0.0 1.2397 5.0 0.7711680283635843 0.7120478846819892 0.0 0.0 0.0 
55.28754212268153 -104.66714441798722 0.5989635101105294 0.0 1.2397 5.0 0.8441294146226969 0.7120478846819892 0.0 0.0 0.0 
47.56077701491285 -90.8626822600415 0.45799914958194493 0.0 7.3362 4.0 0.8951586247456063 0.329883856778026 0.0 0.0 0.0 
32.26362090531973 -33.88544173380191 0.5266474390577811 2.0 3.7089 9.0 0.4178019562205093 0.9923122908363048 0.0 0.0 0.0 
42.58307464301107 -26.178114084655558 0.5956630416654876 0.0 9.157499999999999 8.0 0.7656284566554725 0.674285264999597 0.0 0.0 0.0 
35.44366250598017 -22.428762664903072 0.18580022073161903 0.0 7.9586 8.0 0.8718750787303499 0.24990586309152174 0.0 0.0 0.0 
27.867100350217886 -3.134832695382259 1.2817757790712945 0.0 7.9586 8.0 0.340734097631325 0.24990586309152174 0.0 0.0 0.0 
30.83799421056245 1.0162092325998553 5.810453205697852 0.0 10.349599999999999 5.0 0.8223745540593693 0.47534073997197135 0.0 0.0 0.0 
33.12757232963194 28.436459369252464 4.693187832056087 0.0 6.7529 6.0 0.7873743845882237 0.08314507823318795 0.0 0.0 0.0 
49.03831617920814 39.50438748222967 0.5238695604261314 0.0 6.7529 6.0 0.939712216079636 0.08314507823318795 0.0 0.0 0.0 
54.739034505530476 41.94988663133695 5.651192543428856 0.0 7.9586 6.0 0.728667311526428 0.31812222950906355 0.0 0.0 0.0 
47.77373782312877 58.44287548021006 0.7046473666598708 0.0 7.9586 6.0 0.4205568707074646 0.31812222950906355 0.0 0.0 0.0 
43.968540288829125 65.75479882551394 0.363172212650479 0.0 1.2431 6.0 0.992812654196704 0.16330864392935773 0.0 0.0 0.0 
39.81214457841799 67.12614056134395 2.267488041935849 0.0 1.2431 6.0 0.9682945519620039 0.16330864392935773 0.0 0.0 0.0 
43.41545866410485 76.56698194660349 5.600187634854452 0.0 9.157499999999999 5.0 0.9496513328687596 0.7659099251372311 0.0 0.0 0.0 
1.2382310157718603 108.21898115141607 3.253223034132676 2.0 2.4794 8.0 0.4007716133220568 0.8481153883134988 0.0 0.0 0.0 
48.240386995360446 97.54213534166377 5.101034773586875 0.0 1.2431 7.0 0.4873005716990395 0.9050946219802449 0.0 0.0 0.0 
48.96405586789639 102.17810233326547 0.7643037184119759 0.0 1.2431 7.0 0.5759768999209152 0.9050946219802449 0.0 0.0 0.0 
38.068420788969014 116.10927443566291 0.06585710731446981 0.0 3.0949999999999998 9.0 0.004223789127661193 0.21851115658271858 0.0 0.0 0.0 
42.20574030614528 133.11563258384527 0.8342442067664257 0.0 6.1475 7.0 0.9127580927177573 0.18760822515801023 0.0 0.0 0.0 
39.52716772665513 145.0887940019415 5.511662873763126 0.0 0.0 9.0 0.8733870818836391 0.7175437399405352 1.0 0.0 0.0 
39.59674598734636 146.2051444306944 6.93021569259352 0.0 0.0 9.0 0.010484027906698334 0.7175437399405352 1.0 0.0 0.0 
37.46538112988936 151.11564533301618 0.7782516158556337 0.0 3.0949999999999998 8.0 0.8298936318964554 0.3944474505072494 0.0 0.0 0.0 
30.137914966890605 152.21330358102773 -1.2011146685265768 0.0 0.0 9.0 0.0018873784763224766 0.7859195959283062 1.0 0.0 0.0 
29.31766268605198 153.70484493859047 2.206702807787724 0.0 0.0 9.0 0.7789164587192531 0.7859195959283062 1.0 0.0 0.0 
18.226224175115853 154.86942647759312 1.943919260603226 0.0 2.4794 9.0 0.8278772022564144 0.32918062585870367 0.0 0.0 0.0 
15.741145306637286 150.58970949695802 3.1826446060526945 0.0 2.4794 9.0 0.13073873316745033 0.32918062585870367 0.0 0.0 0.0 
10.493468756767419 157.16551252108627 0.7635711156842743 0.0 7.9586 7.0 0.37704213346817284 0.6280779011405561 0.0 0.0 0.0 
18.810335955115917 -85.24651981028505 4.83469299652851 0.0 4.9316 7.0 0.9370079828047828 0.28229398845537923 0.0 0.0 0.0 
29.141932491847143 -77.87820877679155 6.149261262337681 0.0 7.9586 6.0 0.3853965923652297 0.010450926960545837 0.0 0.0 0.0 
5.704850052656504 -41.89133180247516 2.4090649313677863 0.0 2.4794 7.0 0.9794172596743375 0.5292447532472268 0.0 0.0 0.0 
10.951587906224384 -48.525839933665864 5.404397823931804 0.0 2.4794 7.0 0.015258258339429065 0.5292447532472268 0.0 0.0 0.0 
0.6577962159217181 -125.28116333119223 2.8860740183042553 2.0 1.8620999999999999 8.0 0.05766663495730473 0.4056595423705742 0.0 0.0 0.0 
6.989199493750529 -127.78592942026516 6.012939650006159 0.0 1.8620999999999999 8.0 0.6763741935205724 0.4056595423705742 0.0 0.0 0.0 
11.604029070996923 -140.6064490474475 4.185204699179739 0.0 15.049999999999999 5.0 0.3692324539804902 0.9659778866709213 0.0 0.0 0.0 
30.644209171500982 -138.31892385656167 5.573499312108188 0.0 3.7089 7.0 0.18375811188418 0.06938745691382653 0.0 0.0 0.0 
36.62957707672421 -136.1023536659618 3.9172688926374404 0.0 1.2431 7.0 0.27459244170403707 0.4408261164570968 0.0 0.0 0.0 
41.07585468572538 -135.13791959290836 6.147291648171812 0.0 1.2431 7.0 0.010215597082578243 0.4408261164570968 0.0 0.0 0.0 
43.082998946178755 -128.76989153168617 5.094184682549576 0.0 4.9316 6.0 0.10663883557909604 0.4479180381472654 0.0 0.0 0.0 
47.23739567411172 -119.93847871950527 5.233389910754336 0.0 3.0949999999999998 5.0 0.6900885581010128 0.45667816149067475 0.0 0.0 0.0 
56.06069702218851 -108.7513685738768 5.415866405020499 0.0 1.8620999999999999 5.0 0.7711680283635843 0.7120478846819892 0.0 0.0 0.0 
56.065132450288296 -104.30283826594946 0.4381326945870535 0.0 1.8620999999999999 5.0 0.8441294146226969 0.7120478846819892 0.0 0.0 0.0 
48.334763941869596 -90.49078183398531 0.4479216299979463 0.0 7.9586 4.0 0.8951586247456063 0.329883856778026 0.0 0.0 0.0 
43.2726941979525 -25.6664593578686 0.6383152604968171 0.0 9.7816 8.0 0.7656284566554725 0.674285264999597 0.0 0.0 0.0 
36.26960740642203 -22.193856914794857 0.27708927150073814 0.0 8.582699999999999 8.0 0.8718750787303499 0.24990586309152174 0.0 0.0 0.0 
28.300456055187254 -2.3935038055024775 1.041793987481287 0.0 8.582699999999999 8.0 0.340734097631325 0.24990586309152174 0.0 0.0 0.0 
31.653178754989366 0.7463206472030323 5.963470264762423 0.0 10.9737 5.0 0.8223745540593693 0.47534073997197135 0.0 0.0 0.0 
33.08361322519595 27.578885298319406 4.66118395900304 0.0 7.377000000000001 6.0 0.7873743845882237 0.08314507823318795 0.0 0.0 0.0 
49.69435210293983 40.05844754826261 0.7013194678416225 2.0 7.377000000000001 6.0 0.939712216079636 0.08314507823318795 0.0 0.0 0.0 
55.53309147229129 41.6230239330397 5.892691837172608 0.0 8.582699999999999 6.0 0.728667311526428 0.31812222950906355 0.0 0.0 0.0 
48.412032958118346 59.017283880783104 0.7327588819025063 0.0 8.582699999999999 6.0 0.4205568707074646 0.31812222950906355 0.0 0.0 0.0 
44.654329771487994 66.2715758330075 0.645763540774195 0.0 1.8672 6.0 0.992812654196704 0.16330864392935773 0.0 0.0 0.0 
39.40799046392243 67.88378503056161 2.0608240168360012 0.0 1.8672 6.0 0.9682945519620039 0.16330864392935773 0.0 0.0 0.0 
44.0867705585306 76.03153257420492 5.609905709736826 0.0 9.7816 5.0 0.9496513328687596 0.7659099251372311 0.0 0.0 0.0 
48.682484016713 96.80598595892218 5.2532238724949325 0.0 1.8672 7.0 0.4873005716990395 0.9050946219802449 0.0 0.0 0.0 
49.417442154578765 102.9073530206494 1.014554061142675 0.0 1.8672 7.0 0.5759768999209152 0.9050946219802449 0.0 0.0 0.0 
38.91059341845102 115.94161122517451 6.086672492987766 0.0 3.7190999999999996 9.0 0.004223789127661193 0.21851115658271858 0.0 0.0 0.0 
43.04766635079983 132.94673549881463 -0.19798008976670967 0.0 0.0 8.0 0.8029284911706441 0.9127580927177573 1.0 0.0 0.0 
41.4044596109171 133.42436375728678 2.7738250407809213 0.0 0.0 8.0 0.6173565223221256 0.9127580927177573 1.0 0.0 0.0 
40.13234905679537 144.47959678621365 5.4944873031194295 0.0 0.6241 9.0 0.8733870818836391 0.7175437399405352 0.0 0.0 0.0 
40.395404798029034 146.52059616094533 0.37616490348105697 0.0 0.6241 9.0 0.010484027906698334 0.7175437399405352 0.0 0.0 0.0 
38.03248210688311 151.76044155810757 0.849413463832051 0.0 3.7190999999999996 8.0 0.8298936318964554 0.3944474505072494 0.0 0.0 0.0 
30.279852212660575 151.3664154489446 4.878454106490631 0.0 0.6241 9.0 0.0018873784763224766 0.7859195959283062 0.0 0.0 0.0 
28.889903533501148 154.44941716303194 2.092248524347484 0.0 0.6241 9.0 0.7789164587192531 0.7859195959283062 0.0 0.0 0.0 
18.778161451482916 155.52724935113505 0.8727017856228576 0.0 0.0 10.0 0.44815175990781153 0.8278772022564144 1.0 0.0 0.0 
17.372493533631125 154.96167441410165 3.0339575098494063 0.0 0.0 10.0 0.8026670964930922 0.8278772022564144 1.0 0.0 0.0 
14.88932156259127 150.48125674651257 3.2682308892750083 0.0 3.1035 9.0 0.13073873316745033 0.32918062585870367 0.0 0.0 0.0 
11.112396857116133 157.76073827371803 0.7658720106937306 0.0 8.582699999999999 7.0 0.37704213346817284 0.6280779011405561 0.0 0.0 0.0 
19.134715630786612 -86.04159434516288 5.099770512537569 0.0 5.555700000000001 7.0 0.9370079828047828 0.28229398845537923 0.0 0.0 0.0 
29.949370436955423 -78.1704580792696 5.93591106272929 0.0 8.582699999999999 6.0 0.3853965923652297 0.010450926960545837 0.0 0.0 0.0 
5.003321307120559 -41.3961317326175 2.5269207872412025 0.0 3.1035 7.0 0.9794172596743375 0.5292447532472268 0.0 0.0 0.0 
11.444579126301992 -49.22892267909912 5.323918130292229 0.0 3.1035 7.0 0.015258258339429065 0.5292447532472268 0.0 0.0 0.0 
7.809453944364304 -128.03999304664273 5.9828220284174325 0.0 2.4861999999999997 8.0 0.6763741935205724 0.4056595423705742 0.0 0.0 0.0 
11.028942969342753 -141.24413366046835 3.9785685913056823 0.0 15.6741 5.0 0.3692324539804902 0.9659778866709213 0.0 0.0 0.0 
31.29340738390072 -138.88098023364242 5.569613401225212 0.0 4.333 7.0 0.18375811188418 0.06938745691382653 0.0 0.0 0.0 
36.05727276029367 -136.74253603013213 3.982922408196523 0.0 1.8672 7.0 0.27459244170403707 0.4408261164570968 0.0 0.0 0.0 
41.83922132004378 -135.53115879696816 5.8075053042114995 0.0 1.8672 7.0 0.010215597082578243 0.4408261164570968 0.0 0.0 0.0 
42.65906298269014 -129.51664717368584 4.1960553287194555 0.0 0.0 7.0 0.033424705240576724 0.10663883557909604 1.0 0.0 0.0 
43.933682613985546 -128.88695129132725 6.146437440632047 0.0 0.0 7.0 0.6846669161200433 0.10663883557909604 1.0 0.0 0.0 
47.77664888504178 -120.6067388967582 5.391361764865983 0.0 3.7190999999999996 5.0 0.6900885581010128 0.45667816149067475 0.0 0.0 0.0 
56.66791964505454 -109.3585311355352 5.497843672569779 0.0 2.4861999999999997 5.0 0.7711680283635843 0.7120478846819892 0.0 0.0 0.0 
56.91498306424177 -104.17987638582521 0.14368789629698664 0.0 2.4861999999999997 5.0 0.8441294146226969 0.7120478846819892 0.0 0.0 0.0 
49.09339289801451 -90.08847871828894 0.4875903188954632 0.0 8.582699999999999 4.0 0.8951586247456063 0.329883856778026 0.0 0.0 0.0 
43.98743531007818 -25.19052781590324 0.5874519864891077 0.0 10.407399999999999 8.0 0.7656284566554725 0.674285264999597 0.0 0.0 0.0 
37.087367620416735 -21.931876147548113 0.31002986341230404 0.0 9.208499999999999 8.0 0.8718750787303499 0.24990586309152174 0.0 0.0 0.0 
28.940642936607507 -1.8212045421291807 0.7294594696961509 2.0 9.208499999999999 8.0 0.340734097631325 0.24990586309152174 0.0 0.0 0.0 
32.40781971967643 0.33658572750922877 5.785772974824002 0.0 11.599499999999999 5.0 0.8223745540593693 0.47534073997197135 0.0 0.0 0.0 
33.08057858284939 26.720190660542794 4.708864976988343 0.0 8.0028 6.0 0.7873743845882237 0.08314507823318795 0.0 0.0 0.0 
56.3312436339782 41.30629247455312 5.905417563932247 0.0 9.208499999999999 6.0 0.728667311526428 0.31812222950906355 0.0 0.0 0.0 
49.18349394251574 59.394396118124064 0.45466626964559 0.0 9.208499999999999 6.0 0.4205568707074646 0.31812222950906355 0.0 0.0 0.0 
45.3354427041701 66.79450112684407 0.6547593489240817 0.0 2.493 6.0 0.992812654196704 0.16330864392935773 0.0 0.0 0.0 
39.222260515696455 68.72215850123669 1.788801533921094 0.0 2.493 6.0 0.9682945519620039 0.16330864392935773 0.0 0.0 0.0 
44.68578057242676 75.41626621460712 5.484407426765204 0.0 10.407399999999999 5.0 0.9496513328687596 0.7659099251372311 0.0 0.0 0.0 
49.099800919260154 96.05551124725697 5.219889689017034 0.0 2.493 7.0 0.4873005716990395 0.9050946219802449 0.0 0.0 0.0 
49.70336803245631 103.71705178090488 1.2313297293409295 0.0 2.493 7.0 0.5759768999209152 0.9050946219802449 0.0 0.0 0.0 
39.72538456331843 115.6705372864675 5.96201583589104 0.0 4.3449 9.0 0.004223789127661193 0.21851115658271858 0.0 0.0 0.0 
43.86690655416324 132.6894201685415 5.978855356634894 0.0 0.6258 8.0 0.8029284911706441 0.9127580927177573 0.0 0.0 0.0 
40.55835691751808 133.57091041273304 2.9700904106730337 0.0 0.6258 8.0 0.6173565223221256 0.9127580927177573 0.0 0.0 0.0 
40.67095685507572 143.81081630680984 5.390396336408945 0.0 1.2499 9.0 0.8733870818836391 0.7175437399405352 0.0 0.0 0.0 
41.10542150392637 147.00354747044432 0.5973058050232718 0.0 1.2499 9.0 0.010484027906698334 0.7175437399405352 0.0 0.0 0.0 
38.672389110846794 152.33305374473932 0.7299483727714154 0.0 4.3449 8.0 0.8298936318964554 0.3944474505072494 0.0 0.0 0.0 
30.254054728636998 150.5081030467176 4.682351967382449 0.0 1.2499 9.0 0.0018873784763224766 0.7859195959283062 0.0 0.0 0.0 
28.453196607527513 155.18877685276894 2.104307986020296 0.0 1.2499 9.0 0.7789164587192531 0.7859195959283062 0.0 0.0 0.0 
19.11395311323241 156.3175718485363 1.1690187223850415 0.0 0.6258 10.0 0.44815175990781153 0.8278772022564144 0.0 0.0 0.0 
16.51771230696878 154.87973086923364 3.2371664804718754 0.0 0.6258 10.0 0.8026670964930922 0.8278772022564144 0.0 0.0 0.0 
14.91491862699177 151.33957514914286 1.5409828217703463 0.0 0.0 10.0 0.42117978933056077 0.13073873316745033 1.0 0.0 0.0 
14.406021918542795 149.7714771017904 4.114586868791581 0.0 0.0 10.0 0.4486873513593216 0.13073873316745033 1.0 0.0 0.0 
11.750559482488075 158.3352938877194 0.7329895394868303 0.0 9.208499999999999 7.0 0.37704213346817284 0.6280779011405561 0.0 0.0 0.0 
18.278825965902662 -85.9721784136722 3.0606659522643955 0.0 0.0 8.0 0.29894070585035915 0.9370079828047828 1.0 0.0 0.0 
19.89262081012717 -85.63792934899739 6.772576353852764 0.0 0.0 8.0 0.5427172362831783 0.9370079828047828 1.0 0.0 0.0 
29.58225582236124 -78.94672642832867 4.270637223578424 0.0 0.0 7.0 0.3193565465440016 0.3853965923652297 1.0 0.0 0.0 
30.777239236219234 -77.94242531582097 6.551965680245891 0.0 0.0 7.0 0.5080232036142022 0.3853965923652297 1.0 0.0 0.0 
4.282010058050542 -40.9302178221521 2.5680810968195615 0.0 3.7293 7.0 0.9794172596743375 0.5292447532472268 0.0 0.0 0.0 
11.766957835485199 -50.024810647261255 5.097255107060989 0.0 3.7293 7.0 0.015258258339429065 0.5292447532472268 0.0 0.0 0.0 
8.537520685145719 -128.49527813421838 5.724350952327442 0.0 3.1119999999999997 8.0 0.6763741935205724 0.4056595423705742 0.0 0.0 0.0 
10.184961816800813 -141.08582540372177 2.9561739777219627 0.0 0.0 6.0 0.023441340766222396 0.3692324539804902 1.0 0.0 0.0 
11.520168894367101 -141.94845090474456 5.321401353494764 0.0 0.0 6.0 0.3685981318577154 0.3692324539804902 1.0 0.0 0.0 
31.895175092939052 -139.49354967000008 5.488899348621981 0.0 4.9588 7.0 0.18375811188418 0.06938745691382653 0.0 0.0 0.0 
35.592411215569605 -137.46452594296923 4.1403495332193145 0.0 2.493 7.0 0.27459244170403707 0.4408261164570968 0.0 0.0 0.0 
42.453107173915924 -136.1315835203228 5.508879091855421 0.0 2.493 7.0 0.010215597082578243 0.4408261164570968 0.0 0.0 0.0 
42.14283129845608 -130.20284724523577 4.06742235060229 0.0 0.6258 7.0 0.033424705240576724 0.10663883557909604 0.0 0.0 0.0 
44.700312328820424 -129.27379049607683 5.815871213017622 0.0 0.6258 7.0 0.6846669161200433 0.10663883557909604 0.0 0.0 0.0 
47.592271837673714 -121.44541093897993 4.495987443281852 0.0 0.0 6.0 0.28257868519898977 0.6900885581010128 1.0 0.0 0.0 
48.54397709469315 -120.22128707269374 6.7486950165889645 0.0 0.0 6.0 0.535351825007725 0.6900885581010128 1.0 0.0 0.0 
56.28527071064535 -110.1272609209569 4.250528725036843 0.0 0.0 6.0 0.2449089923831277 0.7711680283635843 1.0 0.0 0.0 
57.329374431498955 -108.81095168423053 6.9746734919385736 0.0 0.0 6.0 0.5647961382634555 0.7711680283635843 1.0 0.0 0.0 
57.697581851068165 -103.82645761317957 0.42417656110721486 0.0 3.1119999999999997 5.0 0.8441294146226969 0.7120478846819892 0.0 0.0 0.0 
49.91989006872278 -89.85552353631064 0.27472846443918053 0.0 9.208499999999999 4.0 0.8951586247456063 0.329883856778026 0.0 0.0 0.0 
44.80351556593662 -24.923359879959087 0.31637944529271284 0.0 11.034899999999999 8.0 0.7656284566554725 0.674285264999597 0.0 0.0 0.0 
37.92832648753406 -21.758227439471245 0.20362504957914826 0.0 9.835999999999999 8.0 0.8718750787303499 0.24990586309152174 0.0 0.0 0.0 
33.18338518617557 -0.032011474289350944 5.839527088298074 0.0 12.226999999999999 5.0 0.8223745540593693 0.47534073997197135 0.0 0.0 0.0 
33.146338398388075 25.86401232826631 4.78905466496798 0.0 8.6303 6.0 0.7873743845882237 0.08314507823318795 0.0 0.0 0.0 
57.18697806627722 41.234988397695204 6.200053175387877 0.0 9.835999999999999 6.0 0.728667311526428 0.31812222950906355 0.0 0.0 0.0 
49.8394810279055 59.94851400612419 0.701407608864863 0.0 9.835999999999999 6.0 0.4205568707074646 0.31812222950906355 0.0 0.0 0.0 
45.95175062690066 67.39243944672273 0.7702639541336113 0.0 3.1205 6.0 0.992812654196704 0.16330864392935773 0.0 0.0 0.0 
39.21470364700975 69.5808252490123 1.5795868002593416 0.0 3.1205 6.0 0.9682945519620039 0.16330864392935773 0.0 0.0 0.0 
45.27615317565793 74.79270717221083 5.4704632327321185 0.0 11.034899999999999 5.0 0.9496513328687596 0.7659099251372311 0.0 0.0 0.0 
49.67659426931792 95.4193704441875 5.448904708312747 0.0 3.1205 7.0 0.4873005716990395 0.9050946219802449 0.0 0.0 0.0 
50.496655078372505 103.38832491437017 -0.3928460645747718 0.0 0.0 8.0 0.23602789550859948 0.5759768999209152 1.0 0.0 0.0 
48.846665879621725 103.77559331598046 3.0733651257160863 0.0 0.0 8.0 0.3955801505586267 0.5759768999209152 1.0 0.0 0.0 
40.017372989174625 114.86300496564863 5.059343555226422 0.0 0.0 10.0 0.9994764107123637 0.004223789127661193 1.0 0.0 0.0 
40.302639115884574 116.3062596091384 7.1167480749957654 0.0 0.0 10.0 0.27694210671186115 0.004223789127661193 1.0 0.0 0.0 
44.72414144788048 132.63928009481242 6.224761983562033 0.0 1.2532999999999999 8.0 0.8029284911706441 0.9127580927177573 0.0 0.0 0.0 
39.7083239731959 133.6926054560473 2.9993924062022326 0.0 1.2532999999999999 8.0 0.6173565223221256 0.9127580927177573 0.0 0.0 0.0 
41.079194793939884 143.0553644716338 5.2078322482814015 0.0 1.8774 9.0 0.8733870818836391 0.7175437399405352 0.0 0.0 0.0 
41.772122600994535 147.54472704985187 0.6818447270338825 0.0 1.8774 9.0 0.010484027906698334 0.7175437399405352 0.0 0.0 0.0 
39.305541985318825 152.9131254019913 0.7416671144981544 0.0 4.9724 8.0 0.8298936318964554 0.3944474505072494 0.0 0.0 0.0 
30.282814690755 149.6498848025751 4.74589768412125 0.0 1.8774 9.0 0.0018873784763224766 0.7859195959283062 0.0 0.0 0.0 
27.97666690923386 155.90311930330827 2.159082655484056 0.0 1.8774 9.0 0.7789164587192531 0.7859195959283062 0.0 0.0 0.0 
19.591089989699373 157.0315088843564 0.9816431419195325 0.0 1.2532999999999999 10.0 0.44815175990781153 0.8278772022564144 0.0 0.0 0.0 
15.663081637958012 154.96323002842672 3.044198751179178 2.0 1.2532999999999999 10.0 0.8026670964930922 0.8278772022564144 0.0 0.0 0.0 
14.766814443249547 152.18540659852286 1.7441281340647325 2.0 0.6275 10.0 0.42117978933056077 0.13073873316745033 0.0 0.0 0.0 
14.094925588564118 148.97111170806522 4.341677283231186 0.0 0.6275 10.0 0.4486873513593216 0.13073873316745033 0.0 0.0 0.0 
12.259460342856293 159.02694813972258 0.9364544781225673 0.0 9.835999999999999 7.0 0.37704213346817284 0.6280779011405561 0.0 0.0 0.0 
17.439122870213673 -85.7925554722339 2.930854138630569 0.0 0.6275 8.0 0.29894070585035915 0.9370079828047828 0.0 0.0 0.0 
20.554933053628776 -85.09138732672649 0.6899144312293018 0.0 0.6275 8.0 0.5427172362831783 0.9370079828047828 0.0 0.0 0.0 
29.39822338363579 -79.78547415649089 4.49640809037559 0.0 0.6275 7.0 0.3193565465440016 0.3853965923652297 0.0 0.0 0.0 
31.548975873172672 -77.56587750586434 0.4539347725525422 0.0 0.6275 7.0 0.5080232036142022 0.3853965923652297 0.0 0.0 0.0 
4.867312956915341 -40.301897675586645 0.8208286426023761 0.0 0.0 8.0 0.6866843899724361 0.9794172596743375 1.0 0.0 0.0 
3.9606223603554906 -41.72650648700292 4.328776973224708 0.0 0.0 8.0 0.3350414631627484 0.9794172596743375 1.0 0.0 0.0 
11.878816481258442 -50.87619383558911 4.843035253622576 2.0 4.3568 7.0 0.015258258339429065 0.5292447532472268 0.0 0.0 0.0 
9.139704665268628 -129.10743836167768 5.489579120105321 0.0 3.7394999999999996 8.0 0.6763741935205724 0.4056595423705742 0.0 0.0 0.0 
9.327269868136948 -141.12742121116997 3.190052543975367 0.0 0.6275 6.0 0.023441340766222396 0.3692324539804902 0.0 0.0 0.0 
12.047667061775076 -142.6260284821341 5.3738935796374 0.0 0.6275 6.0 0.3685981318577154 0.3692324539804902 0.0 0.0 0.0 
31.857021926545652 -140.35140165367463 4.667943037856154 0.0 0.0 8.0 0.40396471381917753 0.18375811188418 1.0 0.0 0.0 
32.7345466829987 -139.3123839342742 6.495759401824213 2.0 0.0 8.0 0.32110175048095657 0.18375811188418 1.0 0.0 0.0 
35.01049986585877 -138.09598842885256 3.9678129771665653 2.0 3.1205 7.0 0.27459244170403707 0.4408261164570968 0.0 0.0 0.0 
43.01154291556156 -136.7838987910731 5.420411311602638 0.0 3.1205 7.0 0.010215597082578243 0.4408261164570968 0.0 0.0 0.0 
41.56393926551697 -130.83707883085623 3.972584005994565 0.0 1.2532999999999999 7.0 0.033424705240576724 0.10663883557909604 0.0 0.0 0.0 
45.51265808310796 -129.55210698048023 5.953113783148056 0.0 1.2532999999999999 7.0 0.6846669161200433 0.10663883557909604 0.0 0.0 0.0 
47.573779995867696 -122.30391180781103 4.690862619213052 0.0 0.6275 6.0 0.28257868519898977 0.6900885581010128 0.0 0.0 0.0 
49.38054281361878 -120.02757726933456 0.2275411736793141 0.0 0.6275 6.0 0.535351825007725 0.6900885581010128 0.0 0.0 0.0 
55.85498966879448 -110.87037862026413 4.187546426489735 0.0 0.6275 6.0 0.2449089923831277 0.7711680283635843 0.0 0.0 0.0 
57.931029800339324 -108.19827190886197 0.7944693325356349 0.0 0.6275 6.0 0.5647961382634555 0.7711680283635843 0.0 0.0 0.0 
58.37149574583714 -103.29428682063521 0.6684052518744374 0.0 3.7394999999999996 5.0 0.8441294146226969 0.7120478846819892 0.0 0.0 0.0 
50.70576501282827 -90.20159616196337 -0.4148134899321235 0.0 0.0 5.0 0.7395060540730564 0.8951586247456063 1.0 0.0 0.0 
49.37384662505784 -89.19280017952214 2.2599645715106 0.0 0.0 5.0 0.12090412043611987 0.8951586247456063 1.0 0.0 0.0 
45.559517458635035 -24.516141476350615 0.4940806492784017 0.0 11.664099999999998 8.0 0.7656284566554725 0.674285264999597 0.0 0.0 0.0 
38.72918357072283 -21.44839906390372 0.36913367714011575 0.0 10.4652 8.0 0.8718750787303499 0.24990586309152174 0.0 0.0 0.0 
33.93958311654233 -0.4388657235101256 5.789586275699247 0.0 12.856199999999998 5.0 0.8223745540593693 0.47534073997197135 0.0 0.0 0.0 
33.401069439251614 25.04396489864968 5.0135785379282005 0.0 9.2595 6.0 0.7873743845882237 0.08314507823318795 0.0 0.0 0.0 
58.04380518265248 41.1783052199016 6.217127479159853 0.0 10.4652 6.0 0.728667311526428 0.31812222950906355 0.0 0.0 0.0 
50.32913407230713 60.653925649144625 0.9640072033345242 0.0 10.4652 6.0 0.4205568707074646 0.31812222950906355 0.0 0.0 0.0 
46.49087316009467 68.06080505340995 0.8920190748507726 0.0 3.7497 6.0 0.992812654196704 0.16330864392935773 0.0 0.0 0.0 
39.33878544285055 70.43051307282803 1.4257791979913865 0.0 3.7497 6.0 0.9682945519620039 0.16330864392935773 0.0 0.0 0.0 
45.907019403047194 74.21014945563755 5.537584647984765 0.0 11.664099999999998 5.0 0.9496513328687596 0.7659099251372311 0.0 0.0 0.0 
50.220519773060445 94.75490770153078 5.398373341137897 0.0 3.7497 7.0 0.4873005716990395 0.9050946219802449 0.0 0.0 0.0 
51.28257260734963 103.04234900820578 5.868498915307631 0.0 0.6292 8.0 0.23602789550859948 0.5759768999209152 0.0 0.0 0.0 
47.988361216884485 103.74953960370922 3.1719384924630707 0.0 0.6292 8.0 0.3955801505586267 0.5759768999209152 0.0 0.0 0.0 
40.23293633137433 114.03180214112392 4.966147510417831 0.0 0.6292 10.0 0.9994764107123637 0.004223789127661193 0.0 0.0 0.0 
40.93497967046619 116.88721667556544 0.743066414542793 0.0 0.6292 10.0 0.27694210671186115 0.004223789127661193 0.0 0.0 0.0 
45.569852165455245 132.78807213821372 0.17415321758652422 0.0 1.8824999999999998 8.0 0.8029284911706441 0.9127580927177573 0.0 0.0 0.0 
38.85217199487499 133.62650341358594 3.2186488580263912 0.0 1.8824999999999998 8.0 0.6173565223221256 0.9127580927177573 0.0 0.0 0.0 
41.5353691345784 142.3278545672728 5.272458965982114 0.0 2.5065999999999997 9.0 0.8733870818836391 0.7175437399405352 0.0 0.0 0.0 
42.38182278421596 148.1494016537343 0.7812527365001809 0.0 2.5065999999999997 9.0 0.010484027906698334 0.7175437399405352 0.0 0.0 0.0 
39.926981579874 153.50572857471292 0.7616433338676982 0.0 5.6016 8.0 0.8298936318964554 0.3944474505072494 0.0 0.0 0.0 
30.08306111551496 148.81474158181695 4.477624657165512 2.0 2.5065999999999997 9.0 0.0018873784763224766 0.7859195959283062 0.0 0.0 0.0 
27.411442345365277 156.5495610117413 2.2892577761156003 0.0 2.5065999999999997 9.0 0.7789164587192531 0.7859195959283062 0.0 0.0 0.0 
20.13698353293493 157.69435572145593 0.8818465304082435 0.0 1.8824999999999998 10.0 0.44815175990781153 0.8278772022564144 0.0 0.0 0.0 
13.732905845952535 148.19245427635371 4.277199470818232 0.0 1.2567 10.0 0.4486873513593216 0.13073873316745033 0.0 0.0 0.0 
12.535484522004177 159.84007564665333 1.2435325678786875 0.0 10.4652 7.0 0.37704213346817284 0.6280779011405561 0.0 0.0 0.0 
16.593253077655405 -85.6446704356764 2.968508358921203 0.0 1.2567 8.0 0.29894070585035915 0.9370079828047828 0.0 0.0 0.0 
21.307291854253812 -84.67747679880719 0.5029538871656734 0.0 1.2567 8.0 0.5427172362831783 0.9370079828047828 0.0 0.0 0.0 
29.028604930669907 -80.56055343580807 4.267418299928504 0.0 1.2567 7.0 0.3193565465440016 0.3853965923652297 0.0 0.0 0.0 
32.31613957415803 -77.18009836452663 0.46593183007541944 0.0 1.2567 7.0 0.5080232036142022 0.3853965923652297 0.0 0.0 0.0 
5.276135319521948 -39.54676194882394 1.074579292520535 0.0 0.6292 8.0 0.6866843899724361 0.9794172596743375 0.0 0.0 0.0 
3.741982898205058 -42.55690547278712 4.454947208973395 0.0 0.6292 8.0 0.3350414631627484 0.9794172596743375 0.0 0.0 0.0 
9.033173026919904 -129.95950449762682 4.58800697887556 0.0 0.0 9.0 0.02323481867752797 0.6763741935205724 1.0 0.0 0.0 
9.533216727239685 -128.34421234856964 7.377939578468654 0.0 0.0 9.0 0.8099368058781361 0.6763741935205724 1.0 0.0 0.0 
8.514615288612319 -141.40483466502124 3.470559227504913 0.0 1.2567 6.0 0.023441340766222396 0.3692324539804902 0.0 0.0 0.0 
12.549158330892633 -143.3230738156658 5.336059727226545 0.0 1.2567 6.0 0.3685981318577154 0.3692324539804902 0.0 0.0 0.0 
31.96261876740905 -141.20358414422319 4.835683886008172 0.0 0.6292 8.0 0.40396471381917753 0.18375811188418 0.0 0.0 0.0 
43.4977585499299 -137.49168410237596 5.314313412181305 0.0 3.7497 7.0 0.010215597082578243 0.4408261164570968 0.0 0.0 0.0 
41.05263355216134 -131.52695719512764 4.074581796141445 2.0 1.8824999999999998 7.0 0.033424705240576724 0.10663883557909604 0.0 0.0 0.0 
46.33720248362654 -129.7918823369609 6.000195306192266 0.0 1.8824999999999998 7.0 0.6846669161200433 0.10663883557909604 0.0 0.0 0.0 
47.476928391485345 -123.15713244558826 4.5993697621711975 0.0 1.2567 6.0 0.28257868519898977 0.6900885581010128 0.0 0.0 0.0 
50.16671199885081 -119.68217358928318 0.4139584156785252 0.0 1.2567 6.0 0.535351825007725 0.6900885581010128 0.0 0.0 0.0 
55.376926517596466 -111.58369574011054 4.1219544353151 0.0 1.2567 6.0 0.2449089923831277 0.7711680283635843 0.0 0.0 0.0 
58.45672133269044 -107.51929171562142 0.9119552674937064 2.0 1.2567 6.0 0.5647961382634555 0.7711680283635843 0.0 0.0 0.0 
59.10449870575951 -102.84699234185832 0.5478965314898896 0.0 4.3687 5.0 0.8441294146226969 0.7120478846819892 0.0 0.0 0.0 
51.56142594789191 -90.2737768671884 6.199028725314463 0.0 0.6292 5.0 0.7395060540730564 0.8951586247456063 0.0 0.0 0.0 
48.800225979024134 -88.55379701486386 2.3023209865586214 0.0 0.6292 5.0 0.12090412043611987 0.8951586247456063 0.0 0.0 0.0 
46.2651051735785 -24.026742184850374 0.6064155311082808 0.0 12.294999999999998 8.0 0.7656284566554725 0.674285264999597 0.0 0.0 0.0 
39.54902301755095 -21.192999433081297 0.3019924432787663 0.0 11.0961 8.0 0.8718750787303499 0.24990586309152174 0.0 0.0 0.0 
34.7317398297432 -0.770307168913448 5.886918728344904 0.0 13.487099999999998 5.0 0.8223745540593693 0.47534073997197135 0.0 0.0 0.0 
32.54981867726264 25.156826894969623 3.0097777089403017 0.0 0.0 7.0 0.2667278851366718 0.7873743845882237 1.0 0.0 0.0 
34.10704080583565 25.532810599830718 6.888822170390672 0.0 0.0 7.0 0.8041244659688931 0.7873743845882237 1.0 0.0 0.0 
58.87386167109844 40.95836905645992 6.0241745647202505 0.0 11.0961 6.0 0.728667311526428 0.31812222950906355 0.0 0.0 0.0 
50.784533087055124 61.38192113495891 1.0117917054443748 0.0 11.0961 6.0 0.4205568707074646 0.31812222950906355 0.0 0.0 0.0 
47.12004930742086 68.64518768973302 0.7484972365184573 0.0 4.380599999999999 6.0 0.992812654196704 0.16330864392935773 0.0 0.0 0.0 
40.021173857315304 69.9092533085977 -0.6523224211787355 0.0 0.0 7.0 0.4276906054697137 0.9682945519620039 1.0 0.0 0.0 
38.57099688226732 70.81504709763936 2.677278682721335 0.0 0.0 7.0 0.25922731284695544 0.9682945519620039 1.0 0.0 0.0 
46.48381603818055 73.57401163118574 5.4489098723605585 0.0 12.294999999999998 5.0 0.9496513328687596 0.7659099251372311 0.0 0.0 0.0 
50.85416741804719 94.17537655309997 5.542371531140367 0.0 4.380599999999999 7.0 0.4873005716990395 0.9050946219802449 0.0 0.0 0.0 
52.00225431220738 102.57392192349211 5.706196520268376 0.0 1.2601 8.0 0.23602789550859948 0.5759768999209152 0.0 0.0 0.0 
47.150012762167485 103.56369677099053 3.3597444373140455 2.0 1.2601 8.0 0.3955801505586267 0.5759768999209152 0.0 0.0 0.0 
40.56642425009332 113.24050478989031 5.111253454404422 0.0 1.2601 10.0 0.9994764107123637 0.004223789127661193 0.0 0.0 0.0 
41.68632572103485 117.30296275467293 0.5053952362173666 0.0 1.2601 10.0 0.27694210671186115 0.004223789127661193 0.0 0.0 0.0 
46.36970301075231 133.10048903160725 0.37236786046314246 0.0 2.5134 8.0 0.8029284911706441 0.9127580927177573 0.0 0.0 0.0 
38.006099829291415 133.77322621557877 2.9698822190896106 0.0 2.5134 8.0 0.6173565223221256 0.9127580927177573 0.0 0.0 0.0 
41.88700354203482 141.54445241416633 5.134299899886893 0.0 3.1374999999999997 9.0 0.8733870818836391 0.7175437399405352 0.0 0.0 0.0 
42.85365080399507 148.86685827942878 0.9890608120599637 0.0 3.1374999999999997 9.0 0.010484027906698334 0.7175437399405352 0.0 0.0 0.0 
40.412444510948625 154.2140303695368 0.9699349637332924 0.0 6.2325 8.0 0.8298936318964554 0.3944474505072494 0.0 0.0 0.0 
27.089640407075112 157.34568236085244 1.9549193314329742 0.0 3.1374999999999997 9.0 0.7789164587192531 0.7859195959283062 0.0 0.0 0.0 
20.80441549364037 158.23463367569016 0.6804931106732292 0.0 2.5134 10.0 0.44815175990781153 0.8278772022564144 0.0 0.0 0.0 
13.273815158454552 147.46678118835018 4.148322186664483 0.0 1.8876 10.0 0.4486873513593216 0.13073873316745033 0.0 0.0 0.0 
12.541022456693893 160.69875778882036 1.5643370745527547 0.0 11.0961 7.0 0.37704213346817284 0.6280779011405561 0.0 0.0 0.0 
15.746188792994811 -85.50378825918838 2.976781438484941 0.0 1.8876 8.0 0.29894070585035915 0.9370079828047828 0.0 0.0 0.0 
22.032975140681856 -84.21840223209874 0.5640476836956052 0.0 1.8876 8.0 0.5427172362831783 0.9370079828047828 0.0 0.0 0.0 
28.905870911421427 -81.41043698695955 4.568977663032527 0.0 1.8876 7.0 0.3193565465440016 0.3853965923652297 0.0 0.0 0.0 
33.07658850082918 -76.78124611127518 0.4830470021593082 0.0 1.8876 7.0 0.5080232036142022 0.3853965923652297 0.0 0.0 0.0 
5.5073047259204415 -38.71976352346548 1.298215518274528 0.0 1.2601 8.0 0.6866843899724361 0.9794172596743375 0.0 0.0 0.0 
3.642968395066498 -43.409877815931054 4.5968344099705485 0.0 1.2601 8.0 0.3350414631627484 0.9794172596743375 0.0 0.0 0.0 
9.006680953829212 -130.81779574193934 4.6815427074907 0.0 0.6309 9.0 0.02323481867752797 0.6763741935205724 0.0 0.0 0.0 
9.779026006661365 -127.52144659323622 1.2804681962360938 0.0 0.6309 9.0 0.8099368058781361 0.6763741935205724 0.0 0.0 0.0 
7.758992584594135 -141.8127562496081 3.636613160085389 0.0 1.8876 6.0 0.023441340766222396 0.3692324539804902 0.0 0.0 0.0 
12.982639225300247 -144.06432950986587 5.241560198839943 0.0 1.8876 6.0 0.3685981318577154 0.3692324539804902 0.0 0.0 0.0 
31.941862722931997 -142.06203325548097 4.688225149395898 0.0 1.2601 8.0 0.40396471381917753 0.18375811188418 0.0 0.0 0.0 
44.11945370891691 -138.0840191589879 5.521973325042946 0.0 4.380599999999999 7.0 0.010215597082578243 0.4408261164570968 0.0 0.0 0.0 
47.152776106131675 -130.06059288061823 5.96491502876463 0.0 2.5134 7.0 0.6846669161200433 0.10663883557909604 0.0 0.0 0.0 
47.285740648852425 -123.99427815397425 4.487869031857326 0.0 1.8876 6.0 0.28257868519898977 0.6900885581010128 0.0 0.0 0.0 
50.983402922248075 -119.4168782338021 0.31408572298512916 0.0 1.8876 6.0 0.535351825007725 0.6900885581010128 0.0 0.0 0.0 
55.01674724912207 -112.36320621763004 4.279561836272373 0.0 1.8876 6.0 0.2449089923831277 0.7711680283635843 0.0 0.0 0.0 
59.773803531507944 -102.30903626537145 0.6770191921568959 0.0 4.999599999999999 5.0 0.8441294146226969 0.7120478846819892 0.0 0.0 0.0 
52.40766423923649 -90.1280152664064 0.17057106528014698 0.0 1.2601 5.0 0.7395060540730564 0.8951586247456063 0.0 0.0 0.0 
48.40407850747673 -87.79193556369023 2.0502855831903153 0.0 1.2601 5.0 0.12090412043611987 0.8951586247456063 0.0 0.0 0.0 
47.01754102479688 -23.612971741487165 0.5027677045154763 0.0 12.927599999999998 8.0 0.7656284566554725 0.674285264999597 0.0 0.0 0.0 
39.779341949127264 -22.020235118818444 -1.2992533889535611 0.0 0.0 9.0 0.22396695692333668 0.8718750787303499 1.0 0.0 0.0 
39.495714077759864 -20.335955766201536 1.632917255936953 0.0 0.0 9.0 0.5875971031716967 0.8718750787303499 1.0 0.0 0.0 
34.52538119111869 -1.6038428923621058 4.469698454895621 0.0 0.0 6.0 0.8927829899562962 0.8223745540593693 1.0 0.0 0.0 
35.116020478049066 -0.0023917612431267445 7.3899976440241195 0.0 0.0 6.0 0.5754365117469201 0.8223745540593693 1.0 0.0 0.0 
31.71141608575894 24.971228445193056 3.359452938671278 0.0 0.6326 7.0 0.2667278851366718 0.7873743845882237 0.0 0.0 0.0 
34.91737126736752 25.816941261875066 0.3372375843559359 0.0 0.6326 7.0 0.8041244659688931 0.7873743845882237 0.0 0.0 0.0 
59.72146513896778 40.82076799812396 6.12224961519076 0.0 11.7287 6.0 0.728667311526428 0.31812222950906355 0.0 0.0 0.0 
51.290529436364814 62.07570307799621 0.9406473664692401 0.0 11.7287 6.0 0.4205568707074646 0.31812222950906355 0.0 0.0 0.0 
47.894071565207504 69.01701457747798 0.4478266206812285 0.0 5.013199999999999 6.0 0.992812654196704 0.16330864392935773 0.0 0.0 0.0 
40.723880727585176 69.4157264658881 5.670908068460005 0.0 0.6326 7.0 0.4276906054697137 0.9682945519620039 0.0 0.0 0.0 
37.84050950529774 71.26643814992919 2.5880873102053754 0.0 0.6326 7.0 0.25922731284695544 0.9682945519620039 0.0 0.0 0.0 
47.237331558737225 73.16221064735888 5.783033146804932 0.0 12.927599999999998 5.0 0.9496513328687596 0.7659099251372311 0.0 0.0 0.0 
51.3863644500866 93.50148337974865 5.3808472139664305 0.0 5.013199999999999 7.0 0.4873005716990395 0.9050946219802449 0.0 0.0 0.0 
52.78758642552376 102.22661922872427 5.866810098821396 0.0 1.8927 8.0 0.23602789550859948 0.5759768999209152 0.0 0.0 0.0 
40.97582208843256 112.48568090317015 5.209368250890344 0.0 1.8927 10.0 0.9994764107123637 0.004223789127661193 0.0 0.0 0.0 
42.31721364475191 117.88549697487787 0.7455634154949669 0.0 1.8927 10.0 0.27694210671186115 0.004223789127661193 0.0 0.0 0.0 
47.129113779047984 133.5013143988124 0.48564341996018134 0.0 3.146 8.0 0.8029284911706441 0.9127580927177573 0.0 0.0 0.0 
37.61442429145378 134.53739632953236 2.0444336056802968 0.0 0.0 9.0 0.9713273631916075 0.6173565223221256 1.0 0.0 0.0 
37.2067547883398 133.4595174405891 3.5155798159028775 2.0 0.0 9.0 0.11793184765279441 0.6173565223221256 1.0 0.0 0.0 
42.45421649221417 140.89975468720408 5.433945512167425 0.0 3.7701 9.0 0.8733870818836391 0.7175437399405352 0.0 0.0 0.0 
43.25343297104531 149.62681874478682 1.0865125885816123 0.0 3.7701 9.0 0.010484027906698334 0.7175437399405352 0.0 0.0 0.0 
40.99080890618251 154.8487431520834 0.831808191617948 0.0 6.8651 8.0 0.8298936318964554 0.3944474505072494 0.0 0.0 0.0 
26.745014212114555 158.13219267594607 1.9837608661718205 0.0 3.7701 9.0 0.7789164587192531 0.7859195959283062 0.0 0.0 0.0 
21.546323083108938 158.66699789563262 0.5276517503093157 0.0 3.146 10.0 0.44815175990781153 0.8278772022564144 0.0 0.0 0.0 
12.890456834883215 146.6984049226126 4.249614654123116 0.0 2.5202 10.0 0.4486873513593216 0.13073873316745033 0.0 0.0 0.0 
12.371640244557666 161.54058636769707 1.7693428574262187 0.0 11.7287 7.0 0.37704213346817284 0.6280779011405561 0.0 0.0 0.0 
14.895021530511205 -85.39029825400688 3.009038602758035 0.0 2.5202 8.0 0.29894070585035915 0.9370079828047828 0.0 0.0 0.0 
22.74257158522721 -83.73483364762657 0.598175436065271 0.0 2.5202 8.0 0.5427172362831783 0.9370079828047828 0.0 0.0 0.0 
28.816202234632136 -82.2644423841342 4.607784456960232 0.0 2.5202 7.0 0.3193565465440016 0.3853965923652297 0.0 0.0 0.0 
33.7341384771057 -76.2289837472676 0.6985823995560898 0.0 2.5202 7.0 0.5080232036142022 0.3853965923652297 0.0 0.0 0.0 
5.625131278104084 -37.869185723614166 1.43313711494022 0.0 1.8927 8.0 0.6866843899724361 0.9794172596743375 0.0 0.0 0.0 
3.3227482741638132 -44.206636728129524 4.330252092115939 0.0 1.8927 8.0 0.3350414631627484 0.9794172596743375 0.0 0.0 0.0 
8.830290692734163 -131.65818384620422 4.505510559341821 0.0 1.2635 9.0 0.02323481867752797 0.6763741935205724 0.0 0.0 0.0 
10.144862210081207 -126.74457494214698 1.1306817504545716 0.0 1.2635 9.0 0.8099368058781361 0.6763741935205724 0.0 0.0 0.0 
7.139471396618978 -142.4073646818133 3.9064815957538306 0.0 2.5202 6.0 0.023441340766222396 0.3692324539804902 0.0 0.0 0.0 
13.244324866086188 -144.88218421298083 5.022070543740577 0.0 2.5202 6.0 0.3685981318577154 0.3692324539804902 0.0 0.0 0.0 
31.977525651210186 -142.91999237195816 4.753942221360262 0.0 1.8927 8.0 0.40396471381917753 0.18375811188418 0.0 0.0 0.0 
44.688892234891426 -138.7267519612757 5.437402877512536 0.0 5.013199999999999 7.0 0.010215597082578243 0.4408261164570968 0.0 0.0 0.0 
47.99797058963968 -130.2122898649276 6.105596167283447 0.0 3.146 7.0 0.6846669161200433 0.10663883557909604 0.0 0.0 0.0 
47.34618984642231 -124.85084781518741 4.782853405860841 0.0 2.5202 6.0 0.28257868519898977 0.6900885581010128 0.0 0.0 0.0 
51.84206998055457 -119.40935673273604 0.008759196499129693 0.0 2.5202 6.0 0.535351825007725 0.6900885581010128 0.0 0.0 0.0 
54.66516274415489 -113.14663076783569 4.290560006177435 0.0 2.5202 6.0 0.2449089923831277 0.7711680283635843 0.0 0.0 0.0 
60.35745931161402 -101.67918579077578 0.8234395818896597 0.0 5.632199999999999 5.0 0.8441294146226969 0.7120478846819892 0.0 0.0 0.0 
53.211453098470336 -89.82587430630517 0.3595523924146262 0.0 1.8927 5.0 0.7395060540730564 0.8951586247456063 0.0 0.0 0.0 
48.26917952727226 -86.94389785513027 1.7285366608665897 0.0 1.8927 5.0 0.12090412043611987 0.8951586247456063 0.0 0.0 0.0 
47.80800840896669 -23.27752129124989 0.40133279679763145 0.0 13.561899999999998 8.0 0.7656284566554725 0.674285264999597 0.0 0.0 0.0 
40.22968636890378 -22.751368207644727 5.2644654280521905 0.0 0.6343 9.0 0.22396695692333668 0.8718750787303499 0.0 0.0 0.0 
39.46191488284718 -19.47792120721048 1.6101573935866182 0.0 0.6343 9.0 0.5875971031716967 0.8718750787303499 0.0 0.0 0.0 
34.47577321976781 -2.4611087432966303 4.654595764399064 0.0 0.6343 6.0 0.8927829899562962 0.8223745540593693 0.0 0.0 0.0 
35.34557162410389 0.8250573074885935 1.300171767103349 0.0 0.6343 6.0 0.5754365117469201 0.8223745540593693 0.0 0.0 0.0 
30.917183192627324 24.644793457073728 3.531555152096405 2.0 1.2669000000000001 7.0 0.2667278851366718 0.7873743845882237 0.0 0.0 0.0 
35.655585780903806 26.255581230419 0.5361316681382386 0.0 1.2669000000000001 7.0 0.8041244659688931 0.7873743845882237 0.0 0.0 0.0 
60.53209788408851 40.5375009111926 5.947013221258919 0.0 12.363 6.0 0.728667311526428 0.31812222950906355 0.0 0.0 0.0 
51.94374214844723 62.63308879971345 0.7063996689398007 0.0 12.363 6.0 0.4205568707074646 0.31812222950906355 0.0 0.0 0.0 
48.597434052123624 69.5096066013682 0.6109475588946038 2.0 5.647499999999999 6.0 0.992812654196704 0.16330864392935773 0.0 0.0 0.0 
41.322487071802676 68.80006736000034 5.483751551392382 2.0 1.2669000000000001 7.0 0.4276906054697137 0.9682945519620039 0.0 0.0 0.0 
37.1545215761312 71.78295170351518 2.496201185529344 0.0 1.2669000000000001 7.0 0.25922731284695544 0.9682945519620039 0.0 0.0 0.0 
48.01690227347662 72.80216177467594 5.850520550758617 2.0 13.561899999999998 5.0 0.9496513328687596 0.7659099251372311 0.0 0.0 0.0 
51.927892555000156 92.835065341586 5.394770642657442 0.0 5.647499999999999 7.0 0.4873005716990395 0.9050946219802449 0.0 0.0 0.0 
53.6102131433321 101.98034504585478 5.9923045287666 0.0 2.527 8.0 0.23602789550859948 0.5759768999209152 0.0 0.0 0.0 
41.633385092187815 111.93343405067512 5.58462649706833 2.0 2.527 10.0 0.9994764107123637 0.004223789127661193 0.0 0.0 0.0 
43.00713161530524 118.39674924519774 0.6377317994236567 0.0 2.527 10.0 0.27694210671186115 0.004223789127661193 0.0 0.0 0.0 
47.85492101665016 133.9601929708163 0.563777626063999 0.0 3.7803 8.0 0.8029284911706441 0.9127580927177573 0.0 0.0 0.0 
37.131871356758275 135.24768384541406 2.1675385132026657 0.0 0.6343 9.0 0.9713273631916075 0.6173565223221256 0.0 0.0 0.0 
43.202299372683356 140.47816520210165 5.769996003134023 0.0 4.4044 9.0 0.8733870818836391 0.7175437399405352 0.0 0.0 0.0 
43.61181421241806 150.40715750188647 1.140256402174742 0.0 4.4044 9.0 0.010484027906698334 0.7175437399405352 0.0 0.0 0.0 
41.6641697898697 155.38161350246853 0.6694437219790271 0.0 7.4994 8.0 0.8298936318964554 0.3944474505072494 0.0 0.0 0.0 
26.40815461107052 158.92206057577715 1.9739071878856311 0.0 4.4044 9.0 0.7789164587192531 0.7859195959283062 0.0 0.0 0.0 
22.251130992430287 159.1575195577011 0.6080070861228577 0.0 3.7803 10.0 0.44815175990781153 0.8278772022564144 0.0 0.0 0.0 
12.447508270354268 145.96276760763885 4.170414072420648 0.0 3.1545 10.0 0.4486873513593216 0.13073873316745033 0.0 0.0 0.0 
12.13162929950567 162.36506222316999 1.8540652501601222 0.0 12.363 7.0 0.37704213346817284 0.6280779011405561 0.0 0.0 0.0 
14.038504343385208 -85.45148647311768 3.212910611586477 0.0 3.1545 8.0 0.29894070585035915 0.9370079828047828 0.0 0.0 0.0 
23.476817000165564 -83.28958162838049 0.5451124891999336 0.0 3.1545 8.0 0.5427172362831783 0.9370079828047828 0.0 0.0 0.0 
28.554636150948802 -83.08233533181583 4.402872646520575 0.0 3.1545 7.0 0.3193565465440016 0.3853965923652297 0.0 0.0 0.0 
34.456376767438165 -75.76450819142251 0.5715079199929668 0.0 3.1545 7.0 0.5080232036142022 0.3853965923652297 0.0 0.0 0.0 
5.788071046987516 -37.026086487630494 1.3798772815717832 0.0 2.527 8.0 0.6866843899724361 0.9794172596743375 0.0 0.0 0.0 
2.9222164975390337 -44.966202384221354 4.227136301926073 0.0 2.527 8.0 0.3350414631627484 0.9794172596743375 0.0 0.0 0.0 
8.674147700085822 -132.50256827041363 4.5295450597102835 0.0 1.8978000000000002 9.0 0.02323481867752797 0.6763741935205724 0.0 0.0 0.0 
10.419719141430798 -125.93105213528213 1.2449677181919272 0.0 1.8978000000000002 9.0 0.8099368058781361 0.6763741935205724 0.0 0.0 0.0 
6.693024276260363 -143.14088404674112 4.165651384570813 0.0 3.1545 6.0 0.023441340766222396 0.3692324539804902 0.0 0.0 0.0 
13.348693254232638 -145.73451802643342 4.834242478848567 0.0 3.1545 6.0 0.3685981318577154 0.3692324539804902 0.0 0.0 0.0 
31.822587267584936 -143.76459866324393 4.530971486735213 0.0 2.527 8.0 0.40396471381917753 0.18375811188418 0.0 0.0 0.0 
45.40463824726353 -139.20117090669558 5.697848101531305 0.0 5.647499999999999 7.0 0.010215597082578243 0.4408261164570968 0.0 0.0 0.0 
48.4650046335729 -130.93287635648088 5.287448804344726 0.0 0.0 8.0 0.924228593555502 0.6846669161200433 1.0 0.0 0.0 
47.970203973103246 -129.35403890803605 7.886322914492354 2.0 0.0 8.0 0.32802320060311885 0.6846669161200433 1.0 0.0 0.0 
47.30390288891147 -125.70850596574915 4.663133720923439 2.0 3.1545 6.0 0.28257868519898977 0.6900885581010128 0.0 0.0 0.0 
52.69270295593188 -119.29192917548572 0.13717886725247647 0.0 3.1545 6.0 0.535351825007725 0.6900885581010128 0.0 0.0 0.0 
54.33238653999298 -113.93822769048292 4.314442197142252 0.0 3.1545 6.0 0.2449089923831277 0.7711680283635843 0.0 0.0 0.0 
61.04486956973782 -101.16456668208913 0.642620691685026 0.0 6.266499999999999 5.0 0.8441294146226969 0.7120478846819892 0.0 0.0 0.0 
54.04059983427979 -89.60253290733097 0.2631153606330903 0.0 2.527 5.0 0.7395060540730564 0.8951586247456063 0.0 0.0 0.0 
48.14587213615295 -86.09409730365026 1.7148823256008348 0.0 2.527 5.0 0.12090412043611987 0.8951586247456063 0.0 0.0 0.0 
48.482575995011075 -22.746179346869393 0.6671759557168307 0.0 14.197899999999997 8.0 0.7656284566554725 0.674285264999597 0.0 0.0 0.0 
40.696821033581315 -23.471889473851466 5.287596838746733 2.0 1.2703 9.0 0.22396695692333668 0.8718750787303499 0.0 0.0 0.0 
39.52800795146725 -18.621768536082044 1.4937414034242131 0.0 1.2703 9.0 0.5875971031716967 0.8718750787303499 0.0 0.0 0.0 
34.35021951115949 -3.3105803180151003 4.565659120833684 0.0 1.2703 6.0 0.8927829899562962 0.8223745540593693 0.0 0.0 0.0 
35.745205944245136 1.5850955303203844 1.0867071232502632 0.0 1.2703 6.0 0.5754365117469201 0.8223745540593693 0.0 0.0 0.0 
36.49958411687981 26.413797850497662 0.18530825780239377 0.0 1.9029000000000003 7.0 0.8041244659688931 0.7873743845882237 0.0 0.0 0.0 
61.359195161841626 40.30668543698651 6.011044763834129 0.0 12.998999999999999 6.0 0.728667311526428 0.31812222950906355 0.0 0.0 0.0 
52.801461401215064 62.592059865642035 -0.047798487644621024 0.0 0.0 7.0 0.6100766661655197 0.4205568707074646 1.0 0.0 0.0 
51.85013676279047 63.486671673122196 1.6800216282290117 0.0 0.0 7.0 0.8594193708527861 0.4205568707074646 1.0 0.0 0.0 
36.370654735805765 72.1335490033316 2.7210102324306717 0.0 1.9029000000000003 7.0 0.25922731284695544 0.9682945519620039 0.0 0.0 0.0 
52.54001444956118 92.23284239599285 5.50594565507362 0.0 6.283499999999999 7.0 0.4873005716990395 0.9050946219802449 0.0 0.0 0.0 
54.46890084445485 101.97574918454349 6.277833219959102 0.0 3.1630000000000003 8.0 0.23602789550859948 0.5759768999209152 0.0 0.0 0.0 
43.53792742216072 119.07174665365586 0.904415676117825 0.0 3.1630000000000003 10.0 0.27694210671186115 0.004223789127661193 0.0 0.0 0.0 
48.46218440086567 134.5673147643564 0.7852744986689748 0.0 4.4163 8.0 0.8029284911706441 0.9127580927177573 0.0 0.0 0.0 
36.502511056810036 135.83186815096235 2.393396985357097 0.0 1.2703 9.0 0.9713273631916075 0.6173565223221256 0.0 0.0 0.0 
44.02297856950906 140.22547696356116 5.984498359907709 0.0 5.0404 9.0 0.8733870818836391 0.7175437399405352 0.0 0.0 0.0 
43.906501600387024 151.21370882286513 1.22048809690747 0.0 5.0404 9.0 0.010484027906698334 0.7175437399405352 0.0 0.0 0.0 
42.3347921353432 155.91792624681796 0.6745663446766095 0.0 8.135399999999999 8.0 0.8298936318964554 0.3944474505072494 0.0 0.0 0.0 
27.01579918696919 159.52880084918897 0.7846535046350667 0.0 0.0 10.0 0.7200884555227783 0.7789164587192531 1.0 0.0 0.0 
25.744607886172208 158.3770179775546 3.8292516351975356 2.0 0.0 10.0 0.8365152740619644 0.7789164587192531 1.0 0.0 0.0 
22.927896209236916 159.6860595574391 0.6630290592945703 2.0 4.4163 10.0 0.44815175990781153 0.8278772022564144 0.0 0.0 0.0 
11.841390154101697 145.35450243590003 3.9287659200262057 0.0 3.7905 10.0 0.4486873513593216 0.13073873316745033 0.0 0.0 0.0 
11.673717370452236 163.09147970315496 2.1332395792493433 0.0 12.998999999999999 7.0 0.37704213346817284 0.6280779011405561 0.0 0.0 0.0 
13.191259837913526 -85.31169220303441 2.9780656400375345 0.0 3.7905 8.0 0.29894070585035915 0.9370079828047828 0.0 0.0 0.0 
24.273016725574138 -82.9679736569949 0.38388490277979515 0.0 3.7905 8.0 0.5427172362831783 0.9370079828047828 0.0 0.0 0.0 
28.446646168189258 -83.93421786692426 4.586305176507672 0.0 3.7905 7.0 0.3193565465440016 0.3853965923652297 0.0 0.0 0.0 
35.31440456217007 -75.73053771206907 0.03957068400761521 0.0 0.0 8.0 0.42870865619509013 0.5080232036142022 1.0 0.0 0.0 
34.12954304197543 -74.97043929900846 1.9612571164253607 0.0 0.0 8.0 0.6345072488150592 0.5080232036142022 1.0 0.0 0.0 
6.487710132974886 -37.52395277425636 -0.6184718013601789 0.0 0.0 9.0 0.03489675002074999 0.6866843899724361 1.0 0.0 0.0 
5.472801598594417 -36.227355703880136 1.9467366791670033 0.0 0.0 9.0 0.9553590844218924 0.6866843899724361 1.0 0.0 0.0 
2.44683256438086 -45.68130783525319 4.12570574788385 0.0 3.1630000000000003 8.0 0.3350414631627484 0.9794172596743375 0.0 0.0 0.0 
8.464749328759169 -133.33534555881997 4.4660597036646 0.0 2.5338000000000003 9.0 0.02323481867752797 0.6763741935205724 0.0 0.0 0.0 
10.73129564182279 -125.13087354621258 1.1994659814876492 0.0 2.5338000000000003 9.0 0.8099368058781361 0.6763741935205724 0.0 0.0 0.0 
6.114476985097251 -143.77543012220693 3.9731274331089264 0.0 3.7905 6.0 0.023441340766222396 0.3692324539804902 0.0 0.0 0.0 
13.622595168790586 -146.54836287110743 5.037043897683702 0.0 3.7905 6.0 0.3685981318577154 0.3692324539804902 0.0 0.0 0.0 
31.103102406767025 -144.23332803618132 3.719006983411503 0.0 0.0 9.0 0.6752592006521494 0.40396471381917753 1.0 0.0 0.0 
32.664333022691466 -143.93439198985124 6.084140590099951 0.0 0.0 9.0 0.7391738078522456 0.40396471381917753 1.0 0.0 0.0 
46.058783100858406 -139.75746237752244 5.578459613797038 0.0 6.283499999999999 7.0 0.010215597082578243 0.4408261164570968 0.0 0.0 0.0 
48.76665885007296 -131.7368480124905 5.071348761330984 0.0 0.636 8.0 0.924228593555502 0.6846669161200433 0.0 0.0 0.0 
53.54601945592856 -119.19592583786905 0.11203389843400405 0.0 3.7905 6.0 0.535351825007725 0.6900885581010128 0.0 0.0 0.0 
54.01502061318768 -114.73612778354138 4.3338317936524495 0.0 3.7905 6.0 0.2449089923831277 0.7711680283635843 0.0 0.0 0.0 
61.667541170209475 -100.57325816027787 0.7595621033964552 0.0 6.902499999999999 5.0 0.8441294146226969 0.7120478846819892 0.0 0.0 0.0 
54.886918806783555 -89.45724048914794 0.1700166639916289 0.0 3.1630000000000003 5.0 0.7395060540730564 0.8951586247456063 0.0 0.0 0.0 
48.155435055054916 -85.23545055405921 1.559649589810842 0.0 3.1630000000000003 5.0 0.12090412043611987 0.8951586247456063 0.0 0.0 0.0 
49.21366642816093 -22.295765683048206 0.5521573986572833 0.0 14.835599999999998 8.0 0.7656284566554725 0.674285264999597 0.0 0.0 0.0 
39.78438414268106 -17.802233949515443 1.2675999835152203 0.0 1.908 9.0 0.5875971031716967 0.8718750787303499 0.0 0.0 0.0 
34.198184030316305 -4.155713977600853 4.534407406106487 0.0 1.908 6.0 0.8927829899562962 0.8223745540593693 0.0 0.0 0.0 
36.3650273789534 2.179390977952396 0.7643700151884179 0.0 1.908 6.0 0.5754365117469201 0.8223745540593693 0.0 0.0 0.0 
37.35828410519597 26.413939506846784 0.0001649644032342744 0.0 2.5406000000000004 7.0 0.8041244659688931 0.7873743845882237 0.0 0.0 0.0 
61.306877124534985 39.44958071002897 4.6514241966235055 0.0 0.0 7.0 0.7215875722995575 0.728667311526428 1.0 0.0 0.0 
61.5598903212251 41.14160288380342 7.618079980465103 0.0 0.0 7.0 0.36364600222688814 0.728667311526428 1.0 0.0 0.0 
53.655005951741 62.68601405803027 0.10963285486002326 0.0 0.6376999999999999 7.0 0.6100766661655197 0.4205568707074646 0.0 0.0 0.0 
51.565921400280054 64.29697243068908 1.9081323113182733 0.0 0.6376999999999999 7.0 0.8594193708527861 0.4205568707074646 0.0 0.0 0.0 
35.70288829296583 72.67341349356654 2.4617062937616336 0.0 2.5406000000000004 7.0 0.25922731284695544 0.9682945519620039 0.0 0.0 0.0 
53.28557762591137 91.80681277252673 5.764050703513375 0.0 6.921199999999999 7.0 0.4873005716990395 0.9050946219802449 0.0 0.0 0.0 
55.297277712731955 101.74956904814144 6.016644707536276 0.0 3.8007 8.0 0.23602789550859948 0.5759768999209152 0.0 0.0 0.0 
44.1950571864609 119.62450895597946 0.6993429413827628 0.0 3.8007 10.0 0.27694210671186115 0.004223789127661193 0.0 0.0 0.0 
48.924797137804504 135.29074765386432 1.0018516707076577 0.0 5.053999999999999 8.0 0.8029284911706441 0.9127580927177573 0.0 0.0 0.0 
35.82932862410457 136.36496392312404 2.4718017024095813 0.0 1.908 9.0 0.9713273631916075 0.6173565223221256 0.0 0.0 0.0 
44.88107173937249 140.19320000840293 6.245588663706216 0.0 5.6781 9.0 0.8733870818836391 0.7175437399405352 0.0 0.0 0.0 
44.330058875579454 151.96067932069653 1.0549610147638617 0.0 5.6781 9.0 0.010484027906698334 0.7175437399405352 0.0 0.0 0.0 
43.12074568643271 156.26382031373794 0.4145822631085527 0.0 8.7731 8.0 0.8298936318964554 0.3944474505072494 0.0 0.0 0.0 
27.485342041373087 160.24775508826173 0.9922425631555015 0.0 0.6376999999999999 10.0 0.7200884555227783 0.7789164587192531 0.0 0.0 0.0 
11.098909900436887 144.92312236807257 3.667928458823121 0.0 4.4282 10.0 0.4486873513593216 0.13073873316745033 0.0 0.0 0.0 
11.099014621968585 163.7295098285308 2.3040157104701553 0.0 13.6367 7.0 0.37704213346817284 0.6280779011405561 0.0 0.0 0.0 
12.340754227496348 -85.43003871396282 3.2798546648172344 2.0 4.4282 8.0 0.29894070585035915 0.9370079828047828 0.0 0.0 0.0 
25.06981780063882 -82.6478584640173 0.3820107491383002 2.0 4.4282 8.0 0.5427172362831783 0.9370079828047828 0.0 0.0 0.0 
28.54604831690563 -84.78714512222359 4.828417893290372 0.0 4.4282 7.0 0.3193565465440016 0.3853965923652297 0.0 0.0 0.0 
36.16793313803324 -75.63643850811229 0.10980274813929843 0.0 0.6376999999999999 8.0 0.42870865619509013 0.5080232036142022 0.0 0.0 0.0 
33.62850850688838 -74.27306559384742 2.193795746306204 0.0 0.6376999999999999 8.0 0.6345072488150592 0.5080232036142022 0.0 0.0 0.0 
6.987424533524178 -38.222273050264434 5.333512929115851 0.0 0.6376999999999999 9.0 0.03489675002074999 0.6866843899724361 0.0 0.0 0.0 
5.163697153820022 -35.4262189289032 1.9390204951652394 0.0 0.6376999999999999 9.0 0.9553590844218924 0.6866843899724361 0.0 0.0 0.0 
1.6940860279988068 -45.268102871627654 2.639571507545103 0.0 0.0 9.0 0.35401813790065706 0.3350414631627484 1.0 0.0 0.0 
3.218507115887558 -46.057982863037985 5.829081296775113 0.0 0.0 9.0 0.7160341846893777 0.3350414631627484 1.0 0.0 0.0 
8.118599094917204 -134.1211863223406 4.297485885992971 0.0 3.1715 9.0 0.02323481867752797 0.6763741935205724 0.0 0.0 0.0 
10.95773534438982 -124.30256759361984 1.3039300906759137 0.0 3.1715 9.0 0.8099368058781361 0.6763741935205724 0.0 0.0 0.0 
5.392355742816685 -144.2400876320422 3.7133633449172603 0.0 4.4282 6.0 0.023441340766222396 0.3692324539804902 0.0 0.0 0.0 
13.970171582261301 -147.33357387892428 5.129125943028743 0.0 4.4282 6.0 0.3685981318577154 0.3692324539804902 0.0 0.0 0.0 
30.53339917935228 -144.87582622502896 3.9869781378022644 0.0 0.6376999999999999 9.0 0.6752592006521494 0.40396471381917753 0.0 0.0 0.0 
33.42870714556985 -144.32566924484271 5.810073711877504 0.0 0.6376999999999999 9.0 0.7391738078522456 0.40396471381917753 0.0 0.0 0.0 
46.544103943259344 -140.46586153755345 5.313049753661173 0.0 6.921199999999999 7.0 0.010215597082578243 0.4408261164570968 0.0 0.0 0.0 
49.29183681707555 -132.41622551651588 5.370473888073651 0.0 1.2736999999999998 8.0 0.924228593555502 0.6846669161200433 0.0 0.0 0.0 
53.67096504125865 -120.04548707209811 -1.4247724210895014 0.0 0.0 7.0 0.977942295451203 0.535351825007725 1.0 0.0 0.0 
53.95725145815924 -118.44209964414713 1.0713943178513152 2.0 0.0 7.0 0.9992122092860846 0.535351825007725 1.0 0.0 0.0 
53.53860196385147 -115.45054430110378 4.124258100691998 2.0 4.4282 6.0 0.2449089923831277 0.7711680283635843 0.0 0.0 0.0 
62.22931332672042 -99.92381398702706 0.8576480319241794 0.0 7.540199999999999 5.0 0.8441294146226969 0.7120478846819892 0.0 0.0 0.0 
55.41838976598845 -90.13170643307882 -0.9034229133749385 0.0 0.0 6.0 0.04930157933788992 0.7395060540730564 1.0 0.0 0.0 
55.19185581217064 -88.6545082095268 1.2077595497559508 0.0 0.0 6.0 0.10998978586987151 0.7395060540730564 1.0 0.0 0.0 
48.406294955967304 -84.4142106377646 1.2743239461506592 0.0 3.8007 5.0 0.12090412043611987 0.8951586247456063 0.0 0.0 0.0 
49.9989432008399 -21.94833787718056 0.4165345223103526 0.0 15.474999999999998 8.0 0.7656284566554725 0.674285264999597 0.0 0.0 0.0 
40.213961724042726 -17.05870937588567 1.0468828350518882 0.0 2.5473999999999997 9.0 0.5875971031716967 0.8718750787303499 0.0 0.0 0.0 
33.901602983944954 -4.961570896000899 4.359750671631624 0.0 2.5473999999999997 6.0 0.8927829899562962 0.8223745540593693 0.0 0.0 0.0 
36.874176776667845 2.8708622939207853 0.936095095177414 0.0 2.5473999999999997 6.0 0.5754365117469201 0.8223745540593693 0.0 0.0 0.0 
38.21438966956766 26.347239037198598 6.205431657295078 0.0 3.1800000000000006 7.0 0.8041244659688931 0.7873743845882237 0.0 0.0 0.0 
61.267641627863405 38.591777547409244 4.666691316826115 0.0 0.6394 7.0 0.7215875722995575 0.728667311526428 0.0 0.0 0.0 
61.95304881483298 41.90501108974851 1.0952085808839773 0.0 0.6394 7.0 0.36364600222688814 0.728667311526428 0.0 0.0 0.0 
54.501226473702815 62.83187878375665 0.17069292813044326 0.0 1.2771 7.0 0.6100766661655197 0.4205568707074646 0.0 0.0 0.0 
51.214944201412116 65.08066924443469 1.991850238434815 0.0 1.2771 7.0 0.8594193708527861 0.4205568707074646 0.0 0.0 0.0 
34.90619206157862 72.99378953026921 2.7592470603970725 0.0 3.1800000000000006 7.0 0.25922731284695544 0.9682945519620039 0.0 0.0 0.0 
54.01007902195005 91.34587523105633 5.716568353474242 0.0 7.560599999999999 7.0 0.4873005716990395 0.9050946219802449 0.0 0.0 0.0 
56.15355092279085 101.68505641576597 6.207986949736662 0.0 4.4401 8.0 0.23602789550859948 0.5759768999209152 0.0 0.0 0.0 
44.74620024110587 120.28299739423478 0.8739008555211636 0.0 4.4401 10.0 0.27694210671186115 0.004223789127661193 0.0 0.0 0.0 
49.34338674866139 136.0405132356857 1.0615989542149655 0.0 5.6934 8.0 0.8029284911706441 0.9127580927177573 0.0 0.0 0.0 
35.063835219810684 136.75404686798606 2.6713405962587484 0.0 2.5473999999999997 9.0 0.9713273631916075 0.6173565223221256 0.0 0.0 0.0 
45.72362551813358 140.0274628071038 6.088958905128682 0.0 6.3175 9.0 0.8733870818836391 0.7175437399405352 0.0 0.0 0.0 
44.87971147484276 152.6204123804436 0.8761621525718997 0.0 6.3175 9.0 0.010484027906698334 0.7175437399405352 0.0 0.0 0.0 
43.95872838205698 156.4513054913747 0.22010688715036175 0.0 9.4125 8.0 0.8298936318964554 0.3944474505072494 0.0 0.0 0.0 
28.05166848658844 160.89323169314187 0.850614026310695 0.0 1.2771 10.0 0.7200884555227783 0.7789164587192531 0.0 0.0 0.0 
10.291188170201922 144.6316583111008 3.487901351636917 0.0 5.0676000000000005 10.0 0.4486873513593216 0.13073873316745033 0.0 0.0 0.0 
10.556018595501001 164.39473235163132 2.2553671618887448 0.0 14.2761 7.0 0.37704213346817284 0.6280779011405561 0.0 0.0 0.0 
28.57641546814124 -85.6453080007755 4.747770447778869 0.0 5.0676000000000005 7.0 0.3193565465440016 0.3853965923652297 0.0 0.0 0.0 
37.010120423013966 -75.80402808719315 6.086759921673293 2.0 1.2771 8.0 0.42870865619509013 0.5080232036142022 0.0 0.0 0.0 
33.10998376743658 -73.5885966138517 2.2191088654856315 0.0 1.2771 8.0 0.6345072488150592 0.5080232036142022 0.0 0.0 0.0 
7.515148725955817 -38.89967460526879 5.374227198993561 2.0 1.2771 9.0 0.03489675002074999 0.6866843899724361 0.0 0.0 0.0 
5.030686734522739 -34.577882958689734 1.7263100723553584 0.0 1.2771 9.0 0.9553590844218924 0.6866843899724361 0.0 0.0 0.0 
0.8631355561299275 -45.051568802019915 2.8866732458158366 2.0 0.6394 9.0 0.35401813790065706 0.3350414631627484 0.0 0.0 0.0 
4.019659953065813 -46.36704567458562 5.915007375458388 0.0 0.6394 9.0 0.7160341846893777 0.3350414631627484 0.0 0.0 0.0 
7.658401061734298 -134.84615767367399 4.146795483955967 0.0 3.8109 9.0 0.02323481867752797 0.6763741935205724 0.0 0.0 0.0 
11.188664829765026 -123.47550214108098 1.2985056163528448 0.0 3.8109 9.0 0.8099368058781361 0.6763741935205724 0.0 0.0 0.0 
4.611024393327043 -144.59629966483183 3.5693495783972633 0.0 5.0676000000000005 6.0 0.023441340766222396 0.3692324539804902 0.0 0.0 0.0 
13.11167895503709 -147.3147032933026 3.1196151238044596 0.0 0.0 7.0 0.355777797562677 0.3685981318577154 1.0 0.0 0.0 
14.619626177049772 -146.77181377059787 6.9963074876100375 0.0 0.0 7.0 0.644495729986419 0.3685981318577154 1.0 0.0 0.0 
29.958875008483503 -145.51401715812636 3.9794494523148516 0.0 1.2771 9.0 0.6752592006521494 0.40396471381917753 0.0 0.0 0.0 
34.01630164488056 -144.95184685094193 5.466017367609701 0.0 1.2771 9.0 0.7391738078522456 0.40396471381917753 0.0 0.0 0.0 
46.96522164195199 -141.21421010195883 5.224961360245503 0.0 7.560599999999999 7.0 0.010215597082578243 0.4408261164570968 0.0 0.0 0.0 
49.902416960360895 -133.02001155363885 5.5033888922607845 0.0 1.9130999999999998 8.0 0.924228593555502 0.6846669161200433 0.0 0.0 0.0 
53.98396624586828 -120.8451094429168 5.085500420584548 0.0 0.6394 7.0 0.977942295451203 0.535351825007725 0.0 0.0 0.0 
62.853466875785855 -99.33406994323373 0.7570525841747826 0.0 8.179599999999999 5.0 0.8441294146226969 0.7120478846819892 0.0 0.0 0.0 
55.97918492166501 -90.78199443340527 5.42403389743086 0.0 0.6394 6.0 0.04930157933788992 0.7395060540730564 0.0 0.0 0.0 
55.436493013247656 -87.83139319335434 1.2818924486113579 0.0 0.6394 6.0 0.10998978586987151 0.7395060540730564 0.0 0.0 0.0 
48.82092502947697 -83.66224814392505 1.0668722244227333 0.0 4.4401 5.0 0.12090412043611987 0.8951586247456063 0.0 0.0 0.0 
50.248058848202525 -22.770108577704214 -1.2764567498364459 0.0 0.0 9.0 0.6869695042674505 0.7656284566554725 1.0 0.0 0.0 
49.81038499955826 -21.110595974964234 1.7921860653599424 0.0 0.0 9.0 0.4806346162685766 0.7656284566554725 1.0 0.0 0.0 
40.69912764683451 -16.350204106066386 0.9703542256179637 0.0 3.1884999999999994 9.0 0.5875971031716967 0.8718750787303499 0.0 0.0 0.0 
33.528297823455325 -5.73488127815795 4.262656298997014 0.0 3.1884999999999994 6.0 0.8927829899562962 0.8223745540593693 0.0 0.0 0.0 
37.46502534045323 3.4939703621341094 0.81195850692575 0.0 3.1884999999999994 6.0 0.5754365117469201 0.8223745540593693 0.0 0.0 0.0 
39.062755395457174 26.214418537513957 6.127887098229386 0.0 3.8211000000000004 7.0 0.8041244659688931 0.7873743845882237 0.0 0.0 0.0 
61.528654913873 37.773708018257004 5.021248558615111 0.0 1.2805 7.0 0.7215875722995575 0.728667311526428 0.0 0.0 0.0 
62.55799410151567 42.5144427020899 0.7890853932079109 0.0 1.2805 7.0 0.36364600222688814 0.728667311526428 0.0 0.0 0.0 
55.35982101263191 62.8184211569143 6.267512728600039 0.0 1.9182 7.0 0.6100766661655197 0.4205568707074646 0.0 0.0 0.0 
50.798265586572434 65.83149853391062 2.0774292409546864 0.0 1.9182 7.0 0.8594193708527861 0.4205568707074646 0.0 0.0 0.0 
34.05329604353676 73.09345934720498 3.025258683949675 0.0 3.8211000000000004 7.0 0.25922731284695544 0.9682945519620039 0.0 0.0 0.0 
54.79528287066705 90.9982826448853 5.866440939815775 0.0 8.201699999999999 7.0 0.4873005716990395 0.9050946219802449 0.0 0.0 0.0 
56.992717670359305 101.86716863330221 0.21369971899621973 0.0 5.0812 8.0 0.23602789550859948 0.5759768999209152 0.0 0.0 0.0 
45.41067307107343 120.82691057502308 0.6859517430944502 0.0 5.0812 10.0 0.27694210671186115 0.004223789127661193 0.0 0.0 0.0 
49.93785278567856 136.66017106128913 0.8061369148357886 0.0 6.334499999999999 8.0 0.8029284911706441 0.9127580927177573 0.0 0.0 0.0 
34.22773291382382 136.9497472101506 2.9116668698023584 2.0 3.1884999999999994 9.0 0.9713273631916075 0.6173565223221256 0.0 0.0 0.0 
46.53620487518244 139.74982909427692 5.953954148123775 0.0 6.9586 9.0 0.8733870818836391 0.7175437399405352 0.0 0.0 0.0 
45.43524554003338 153.27520058468494 0.8672138167885771 2.0 6.9586 9.0 0.010484027906698334 0.7175437399405352 0.0 0.0 0.0 
44.36067362683683 155.69248686337423 -1.0836729977381518 2.0 0.0 9.0 0.43698682599682104 0.8298936318964554 1.0 0.0 0.0 
44.017833080933535 157.30796897523066 1.5019114216886158 0.0 0.0 9.0 0.3085201632320539 0.8298936318964554 1.0 0.0 0.0 
28.453698227696815 161.6520055575206 1.0835528057155046 0.0 1.9182 10.0 0.7200884555227783 0.7789164587192531 0.0 0.0 0.0 
9.436986614215938 144.54387795025133 3.2439972706110973 2.0 5.7087 10.0 0.4486873513593216 0.13073873316745033 0.0 0.0 0.0 
9.95197141885978 165.00505415067659 2.3510204468068108 0.0 14.9172 7.0 0.37704213346817284 0.6280779011405561 0.0 0.0 0.0 
28.810279582917268 -86.4715484414581 4.988229691330146 0.0 5.7087 7.0 0.3193565465440016 0.3853965923652297 0.0 0.0 0.0 
32.88538957466668 -72.7597883497917 1.8354158879874705 0.0 1.9182 8.0 0.6345072488150592 0.5080232036142022 0.0 0.0 0.0 
4.723262684475933 -33.7760998561907 1.9369238212541877 0.0 1.9182 9.0 0.9553590844218924 0.6866843899724361 0.0 0.0 0.0 
4.859039027813878 -46.548176729004666 6.07065463987298 0.0 1.2805 9.0 0.7160341846893777 0.3350414631627484 0.0 0.0 0.0 
7.064893997890712 -135.46673406314426 3.9492904501082586 0.0 4.452 9.0 0.02323481867752797 0.6763741935205724 0.0 0.0 0.0 
11.604084600509152 -122.72397562519862 1.065821743388278 2.0 4.452 9.0 0.8099368058781361 0.6763741935205724 0.0 0.0 0.0 
3.87946310350995 -145.0459481600385 3.6927142581377836 0.0 5.7087 6.0 0.023441340766222396 0.3692324539804902 0.0 0.0 0.0 
12.26664145536293 -147.16213424616774 2.962968085083922 0.0 0.6411 7.0 0.355777797562677 0.3685981318577154 0.0 0.0 0.0 
15.340824874537208 -146.3057256579594 0.5737422296062901 0.0 0.6411 7.0 0.644495729986419 0.3685981318577154 0.0 0.0 0.0 
29.331918653531037 -146.10078067010048 3.893894327517905 0.0 1.9182 9.0 0.6752592006521494 0.40396471381917753 0.0 0.0 0.0 
34.69396822753241 -145.47923067014463 5.621863489451559 0.0 1.9182 9.0 0.7391738078522456 0.40396471381917753 0.0 0.0 0.0 
47.22330630207498 -142.03320826936096 5.0176706810286635 0.0 8.201699999999999 7.0 0.010215597082578243 0.4408261164570968 0.0 0.0 0.0 
50.337459292836996 -133.76035192060107 5.243667965773926 0.0 2.5542 8.0 0.924228593555502 0.6846669161200433 0.0 0.0 0.0 
54.343936904134196 -121.62471627664003 5.144966680815289 0.0 1.2805 7.0 0.977942295451203 0.535351825007725 0.0 0.0 0.0 
63.33663423614177 -98.6242002425937 0.9731723095328243 0.0 8.820699999999999 5.0 0.8441294146226969 0.7120478846819892 0.0 0.0 0.0 
56.60072027905937 -91.3744971671622 5.521703582743869 0.0 1.2805 6.0 0.04930157933788992 0.7395060540730564 0.0 0.0 0.0 
55.67492311898398 -87.00645878706558 1.2894250486019048 0.0 1.2805 6.0 0.10998978586987151 0.7395060540730564 0.0 0.0 0.0 
49.29451333481817 -82.94595225042707 0.9866053325204798 0.0 5.0812 5.0 0.12090412043611987 0.8951586247456063 0.0 0.0 0.0 
50.40508289163578 -23.614329603137733 4.896296090381981 0.0 0.6428 9.0 0.6869695042674505 0.7656284566554725 0.0 0.0 0.0 
49.49411581985855 -20.312260521678752 1.947979341673566 0.0 0.6428 9.0 0.4806346162685766 0.7656284566554725 0.0 0.0 0.0 
41.10280473953592 -15.592305369540039 1.0813804934896967 0.0 3.8312999999999997 9.0 0.5875971031716967 0.8718750787303499 0.0 0.0 0.0 
33.38707589813091 -6.581888986391825 4.547188166615819 0.0 3.8312999999999997 6.0 0.8927829899562962 0.8223745540593693 0.0 0.0 0.0 
38.06749604589885 4.105848404785998 0.7931376995871185 0.0 3.8312999999999997 6.0 0.5754365117469201 0.8223745540593693 0.0 0.0 0.0 
39.920358890828716 26.257799809114296 0.05054071533608913 0.0 4.463900000000001 7.0 0.8041244659688931 0.7873743845882237 0.0 0.0 0.0 
61.94106007573504 37.02052299950707 5.213356695700023 0.0 1.9233 7.0 0.7215875722995575 0.728667311526428 0.0 0.0 0.0 
63.24634576311589 43.027801913532016 0.6407891439710418 0.0 1.9233 7.0 0.36364600222688814 0.728667311526428 0.0 0.0 0.0 
56.2159456669271 62.884876151525724 0.07746692140023793 0.0 2.561 7.0 0.6100766661655197 0.4205568707074646 0.0 0.0 0.0 
50.56269645737681 66.65725447568168 1.8486819852927416 2.0 2.561 7.0 0.8594193708527861 0.4205568707074646 0.0 0.0 0.0 
33.19772392141567 73.02023343751743 3.2269725091328847 0.0 4.463900000000001 7.0 0.25922731284695544 0.9682945519620039 0.0 0.0 0.0 
55.639820881145845 90.84297250723884 6.101319617836738 0.0 8.844499999999998 7.0 0.4873005716990395 0.9050946219802449 0.0 0.0 0.0 
57.84087610107236 102.00130649674982 0.15685120833297425 0.0 5.724 8.0 0.23602789550859948 0.5759768999209152 0.0 0.0 0.0 
46.08082415491975 121.3638120695441 0.6754445624657067 0.0 5.724 10.0 0.27694210671186115 0.004223789127661193 0.0 0.0 0.0 
50.66133367159924 137.12270873295327 0.5688270857911983 0.0 6.9773 8.0 0.8029284911706441 0.9127580927177573 0.0 0.0 0.0 
47.34182885599483 139.45261588538494 5.929756501590051 0.0 7.6014 9.0 0.8733870818836391 0.7175437399405352 0.0 0.0 0.0 
44.18135428606523 158.15095563317308 1.3791875953324226 0.0 0.6428 9.0 0.3085201632320539 0.8298936318964554 0.0 0.0 0.0 
28.776096102488243 162.4478857622828 1.185906119305348 0.0 2.561 10.0 0.7200884555227783 0.7789164587192531 0.0 0.0 0.0 
9.77320078773699 165.84493911389941 1.7805178460263549 0.0 0.0 8.0 0.2728114328280815 0.37704213346817284 1.0 0.0 0.0 
9.255791993415114 164.5023615034401 3.766979883192638 0.0 0.0 8.0 0.25975853088676837 0.37704213346817284 1.0 0.0 0.0 
29.17714439588559 -87.24793487810278 5.153828005015632 0.0 6.351500000000001 7.0 0.3193565465440016 0.3853965923652297 0.0 0.0 0.0 
32.61030998965551 -71.94634080267467 1.8968796918988746 0.0 2.561 8.0 0.6345072488150592 0.5080232036142022 0.0 0.0 0.0 
4.57293003925979 -32.93066163503977 1.7467633898082138 0.0 2.561 9.0 0.9553590844218924 0.6866843899724361 0.0 0.0 0.0 
5.7177332067714 -46.55133853614736 6.279503249802704 2.0 1.9233 9.0 0.7160341846893777 0.3350414631627484 0.0 0.0 0.0 
6.796880039041694 -134.65093126352724 1.8882157503468435 0.0 0.0 10.0 0.41000078846391785 0.02323481867752797 1.0 0.0 0.0 
7.121859854108271 -136.32354243216605 4.7787773851316 0.0 0.0 10.0 0.08589857851667548 0.02323481867752797 1.0 0.0 0.0 
3.2702084914581304 -145.6510717075013 3.92359608292392 0.0 6.351500000000001 6.0 0.023441340766222396 0.3692324539804902 0.0 0.0 0.0 
11.415704300276325 -147.2773368854306 3.2761590962125178 0.0 1.2839 7.0 0.355777797562677 0.3685981318577154 0.0 0.0 0.0 
16.09986257347981 -145.90419426244557 0.4865733455134254 0.0 1.2839 7.0 0.644495729986419 0.3685981318577154 0.0 0.0 0.0 
28.64457620073377 -146.61549033834433 3.7843570790193692 0.0 2.561 9.0 0.6752592006521494 0.40396471381917753 0.0 0.0 0.0 
35.25792810406121 -146.12677599493995 5.428910785382676 0.0 2.561 9.0 0.7391738078522456 0.40396471381917753 0.0 0.0 0.0 
47.40079651931883 -142.87336475048954 4.920596019308038 0.0 8.844499999999998 7.0 0.010215597082578243 0.4408261164570968 0.0 0.0 0.0 
50.95472848918861 -134.3572978387839 5.5145303231516865 0.0 3.197 8.0 0.924228593555502 0.6846669161200433 0.0 0.0 0.0 
54.507804199449346 -122.46763572683962 4.904408279810335 0.0 1.9233 7.0 0.977942295451203 0.535351825007725 0.0 0.0 0.0 
63.9007058555418 -97.97675225380488 0.8541019461771541 0.0 9.463499999999998 5.0 0.8441294146226969 0.7120478846819892 0.0 0.0 0.0 
57.29418322526453 -91.88093061021344 5.652420163005807 0.0 1.9233 6.0 0.04930157933788992 0.7395060540730564 0.0 0.0 0.0 
55.754868333363454 -86.15148834740326 1.4775510646880887 0.0 1.9233 6.0 0.10998978586987151 0.7395060540730564 0.0 0.0 0.0 
49.95328969524384 -82.39515337883705 0.696358816304252 0.0 5.724 5.0 0.12090412043611987 0.8951586247456063 0.0 0.0 0.0 
50.656607519405895 -24.435366174567346 5.009670877431459 0.0 1.2873 9.0 0.6869695042674505 0.7656284566554725 0.0 0.0 0.0 
49.35725548720209 -19.46453713557627 1.730849904976443 0.0 1.2873 9.0 0.4806346162685766 0.7656284566554725 0.0 0.0 0.0 
41.68057092884973 -14.957048003990296 0.8327502639166318 0.0 4.4758 9.0 0.5875971031716967 0.8718750787303499 0.0 0.0 0.0 
32.591240045455116 -6.904396328317068 3.5266111387397645 0.0 0.0 7.0 0.36701596487756183 0.8927829899562962 1.0 0.0 0.0 
34.216239258246105 -6.805168659095367 6.020141790433928 0.0 0.0 7.0 0.4378972198742165 0.8927829899562962 1.0 0.0 0.0 
38.8329117922789 4.495084098413369 0.4704425464233334 0.0 4.4758 6.0 0.5754365117469201 0.8223745540593693 0.0 0.0 0.0 
39.60674835210087 25.458416221592923 -1.9446605961295507 0.0 0.0 8.0 0.9519132750006203 0.8041244659688931 1.0 0.0 0.0 
40.21807352951701 27.063238623619185 1.2167415768164254 0.0 0.0 8.0 0.823701828658692 0.8041244659688931 1.0 0.0 0.0 
62.467692725152645 36.34227249816758 5.372616850568679 0.0 2.5678 7.0 0.7215875722995575 0.728667311526428 0.0 0.0 0.0 
64.00694803680256 43.42636165969541 0.4826623938120506 0.0 2.5678 7.0 0.36364600222688814 0.728667311526428 0.0 0.0 0.0 
57.05454313265113 63.06959209691349 0.21680349282243844 0.0 3.2055 7.0 0.6100766661655197 0.4205568707074646 0.0 0.0 0.0 
32.348651927472446 72.89200536297564 3.2914829070766096 0.0 5.1084000000000005 7.0 0.25922731284695544 0.9682945519620039 0.0 0.0 0.0 
56.16793605153731 90.16587572183566 5.374796613312137 0.0 0.0 8.0 0.2340218231489839 0.4873005716990395 1.0 0.0 0.0 
56.373166050200105 91.28970570840565 6.830321502810786 0.0 0.0 8.0 0.278965796473273 0.4873005716990395 1.0 0.0 0.0 
58.10223323630029 101.18334675576855 -1.2615259293307182 0.0 0.0 9.0 0.3142318547420738 0.23602789550859948 1.0 0.0 0.0 
58.493507282462524 102.55937300808641 0.7074488413155292 0.0 0.0 9.0 0.3376217655698899 0.23602789550859948 1.0 0.0 0.0 
46.83599744648972 121.77256503858627 0.49611158707840913 0.0 6.3685 10.0 0.27694210671186115 0.004223789127661193 0.0 0.0 0.0 
50.916884554770476 136.30291642016317 -1.26861641377612 0.0 0.0 9.0 0.9036524753973825 0.8029284911706441 1.0 0.0 0.0 
49.92534750739793 137.56507742093353 2.600397255995356 2.0 0.0 9.0 0.22632187221404165 0.8029284911706441 1.0 0.0 0.0 
48.19733239913611 139.37859306678638 6.196875695221542 2.0 8.2459 9.0 0.8733870818836391 0.7175437399405352 0.0 0.0 0.0 
44.54285252854256 158.9298553126482 1.1362583171947525 0.0 1.2873 9.0 0.3085201632320539 0.8298936318964554 0.0 0.0 0.0 
29.123842401735697 163.23302154758363 1.1538429978187315 0.0 3.2055 10.0 0.7200884555227783 0.7789164587192531 0.0 0.0 0.0 
9.762953654445022 166.70357797061433 1.5827199207430342 0.0 0.6445 8.0 0.2728114328280815 0.37704213346817284 0.0 0.0 0.0 
8.573011834081976 163.98161497774797 3.793169234212958 0.0 0.6445 8.0 0.25975853088676837 0.37704213346817284 0.0 0.0 0.0 
29.33442251901094 -88.09210860547596 4.89659706173249 0.0 6.996 7.0 0.3193565465440016 0.3853965923652297 0.0 0.0 0.0 
32.18620229070249 -71.19968268165235 2.087351273666995 0.0 3.2055 8.0 0.6345072488150592 0.5080232036142022 0.0 0.0 0.0 
4.604572147755431 -32.072544820748355 1.5339291381978537 0.0 3.2055 9.0 0.9553590844218924 0.6866843899724361 0.0 0.0 0.0 
6.291862775837959 -133.95643630035946 2.199518614660071 0.0 0.6445 10.0 0.41000078846391785 0.02323481867752797 0.0 0.0 0.0 
6.994603111595345 -137.17276054989836 4.563654003773882 0.0 0.6445 10.0 0.08589857851667548 0.02323481867752797 0.0 0.0 0.0 
2.63461341109163 -146.22846635920317 3.879053336606234 0.0 6.996 6.0 0.023441340766222396 0.3692324539804902 0.0 0.0 0.0 
10.559260068363981 -147.33953791133814 3.21409314467722 0.0 1.9284 7.0 0.355777797562677 0.3685981318577154 0.0 0.0 0.0 
16.77627415412599 -145.37520176385135 0.6636978488814923 0.0 1.9284 7.0 0.644495729986419 0.3685981318577154 0.0 0.0 0.0 
28.145176110463662 -147.3140354262507 4.091731321152294 0.0 3.2055 9.0 0.6752592006521494 0.40396471381917753 0.0 0.0 0.0 
35.674359899364646 -146.87774220580556 5.218710684461084 0.0 3.2055 9.0 0.7391738078522456 0.40396471381917753 0.0 0.0 0.0 
47.48076101398318 -143.72833338710356 4.805656793315294 0.0 9.488999999999999 7.0 0.010215597082578243 0.4408261164570968 0.0 0.0 0.0 
51.68730085000649 -134.80529719834394 5.734326867142984 0.0 3.8415 8.0 0.924228593555502 0.6846669161200433 0.0 0.0 0.0 
54.468469248314754 -123.32543433468429 4.666575375573801 0.0 2.5678 7.0 0.977942295451203 0.535351825007725 0.0 0.0 0.0 
64.64131387512789 -97.54216572464766 0.5306497468905513 0.0 10.107999999999999 5.0 0.8441294146226969 0.7120478846819892 0.0 0.0 0.0 
57.97558821675476 -92.40347527583786 5.628984666768446 0.0 2.5678 6.0 0.04930157933788992 0.7395060540730564 0.0 0.0 0.0 
55.766458692480796 -85.29286657177859 1.5572883527720673 0.0 2.5678 6.0 0.10998978586987151 0.7395060540730564 0.0 0.0 0.0 
50.48056431731245 -81.71740182928437 0.9096216016078269 0.0 6.3685 5.0 0.12090412043611987 0.8951586247456063 0.0 0.0 0.0 
51.11538827636298 -25.161235244748692 5.276045641837554 0.0 1.9335 9.0 0.6869695042674505 0.7656284566554725 0.0 0.0 0.0 
49.4864273945217 -18.615608217256717 1.4197859817351262 0.0 1.9335 9.0 0.4806346162685766 0.7656284566554725 0.0 0.0 0.0 
42.0756717054478 -14.194643212339473 1.0926626948166724 0.0 5.122 9.0 0.5875971031716967 0.8718750787303499 0.0 0.0 0.0 
31.750772742291726 -7.080408834445035 3.348033431752178 2.0 0.6462 7.0 0.36701596487756183 0.8927829899562962 0.0 0.0 0.0 
35.07175961276449 -6.7313403921214965 0.08608220463117913 0.0 0.6462 7.0 0.4378972198742165 0.8927829899562962 0.0 0.0 0.0 
39.56837540460552 4.938321015810217 0.5423703364284599 0.0 5.122 6.0 0.5754365117469201 0.8223745540593693 0.0 0.0 0.0 
39.55828994741929 24.601084621209658 4.655936682237075 0.0 0.6462 8.0 0.9519132750006203 0.8041244659688931 0.0 0.0 0.0 
40.72166551083714 27.75876777926245 0.9441085803871198 0.0 0.6462 8.0 0.823701828658692 0.8041244659688931 0.0 0.0 0.0 
63.00451816620923 35.67206049004343 5.387734118321042 0.0 3.214 7.0 0.7215875722995575 0.728667311526428 0.0 0.0 0.0 
64.71215418062695 43.91631062102994 0.6071947594659894 0.0 3.214 7.0 0.36364600222688814 0.728667311526428 0.0 0.0 0.0 
57.877162156741285 63.315891977557385 0.2909120169429531 0.0 3.8516999999999997 7.0 0.6100766661655197 0.4205568707074646 0.0 0.0 0.0 
31.56580766406794 72.53913066955758 3.5650823277424317 0.0 5.754600000000001 7.0 0.25922731284695544 0.9682945519620039 0.0 0.0 0.0 
56.63476776902273 89.44515813668194 5.287176442724579 0.0 0.6462 8.0 0.2340218231489839 0.4873005716990395 0.0 0.0 0.0 
57.199134158768885 91.52452984180513 0.2769904576746748 0.0 0.6462 8.0 0.278965796473273 0.4873005716990395 0.0 0.0 0.0 
58.38426460233357 100.3722832572847 5.047049824931151 0.0 0.6462 9.0 0.3142318547420738 0.23602789550859948 0.0 0.0 0.0 
59.0562436932448 103.20798184396514 0.8561623487136226 0.0 0.6462 9.0 0.3376217655698899 0.23602789550859948 0.0 0.0 0.0 
47.611015696282784 122.14231144152434 0.4451404871940957 0.0 7.0147 10.0 0.27694210671186115 0.004223789127661193 0.0 0.0 0.0 
51.10403336386243 135.46485853835824 4.932106425743146 0.0 0.6462 9.0 0.9036524753973825 0.8029284911706441 0.0 0.0 0.0 
44.78163078170044 159.75468901456657 1.2890029935904297 0.0 1.9335 9.0 0.3085201632320539 0.8298936318964554 0.0 0.0 0.0 
29.23271106076327 164.084792235667 1.4436611630016374 0.0 3.8516999999999997 10.0 0.7200884555227783 0.7789164587192531 0.0 0.0 0.0 
9.546565817985321 167.53456653505603 1.8255275566288742 0.0 1.2907 8.0 0.2728114328280815 0.37704213346817284 0.0 0.0 0.0 
7.8396177154671784 163.53496214076887 3.6886244686629857 0.0 1.2907 8.0 0.25975853088676837 0.37704213346817284 0.0 0.0 0.0 
29.315791685247568 -88.95060646920926 4.6907007181191664 0.0 7.642200000000001 7.0 0.3193565465440016 0.3853965923652297 0.0 0.0 0.0 
32.53495941625552 -70.41499538254804 1.1525643193257646 0.0 0.0 9.0 0.3873685424203377 0.6345072488150592 1.0 0.0 0.0 
31.479070353312284 -71.68684806745401 3.744851326072757 0.0 0.0 9.0 0.8673085687497321 0.6345072488150592 1.0 0.0 0.0 
4.345587935772059 -31.253830665537198 1.8771575021863949 0.0 3.8516999999999997 9.0 0.9553590844218924 0.6866843899724361 0.0 0.0 0.0 
5.688052223552974 -133.3458804004218 2.35063281417548 0.0 1.2907 10.0 0.41000078846391785 0.02323481867752797 0.0 0.0 0.0 
6.618768866964764 -137.94484494331883 4.259383228639897 0.0 1.2907 10.0 0.08589857851667548 0.02323481867752797 0.0 0.0 0.0 
1.8855423954584063 -146.6482976390503 3.652443027327939 0.0 7.642200000000001 6.0 0.023441340766222396 0.3692324539804902 0.0 0.0 0.0 
9.700591970296717 -147.3469397598692 3.1502126771299834 0.0 2.5745999999999998 7.0 0.355777797562677 0.3685981318577154 0.0 0.0 0.0 
17.572857171284845 -145.0545443348506 0.38269135210758215 0.0 2.5745999999999998 7.0 0.644495729986419 0.3685981318577154 0.0 0.0 0.0 
27.576185835640345 -147.95716508437198 3.988087256972154 0.0 3.8516999999999997 9.0 0.6752592006521494 0.40396471381917753 0.0 0.0 0.0 
36.26529574243689 -147.50076750173923 5.471366879459476 0.0 3.8516999999999997 9.0 0.7391738078522456 0.40396471381917753 0.0 0.0 0.0 
47.34793493618053 -144.57669823966108 4.5570925292074085 0.0 10.1352 7.0 0.010215597082578243 0.4408261164570968 0.0 0.0 0.0 
52.4257112285922 -135.24360736568718 5.747500331171236 0.0 4.4877 8.0 0.924228593555502 0.6846669161200433 0.0 0.0 0.0 
54.63733426488342 -124.16736681189398 4.910340785607466 0.0 3.214 7.0 0.977942295451203 0.535351825007725 0.0 0.0 0.0 
65.29879525479124 -96.9898216965311 0.6987065996119373 0.0 10.754199999999999 5.0 0.8441294146226969 0.7120478846819892 0.0 0.0 0.0 
58.72427391652918 -92.82399330512143 5.771427682436348 0.0 3.214 6.0 0.04930157933788992 0.7395060540730564 0.0 0.0 0.0 
56.05201381339726 -84.4830369829649 1.231787585754339 0.0 3.214 6.0 0.10998978586987151 0.7395060540730564 0.0 0.0 0.0 
51.29164074515732 -81.99939601041966 -0.3346055526086087 0.0 0.0 6.0 0.11861829562389103 0.12090412043611987 1.0 0.0 0.0 
49.6754574399857 -81.41879070075575 2.7864246290830934 0.0 0.0 6.0 0.7624726301882758 0.12090412043611987 1.0 0.0 0.0 
51.387316300502384 -25.975741745452268 5.0346195029926015 0.0 2.5814 9.0 0.6869695042674505 0.7656284566554725 0.0 0.0 0.0 
49.50982045282123 -17.757226918052492 1.5435405487589173 0.0 2.5814 9.0 0.4806346162685766 0.7656284566554725 0.0 0.0 0.0 
42.641444007262486 -13.548680835339981 0.8514722003646553 0.0 5.7699 9.0 0.5875971031716967 0.8718750787303499 0.0 0.0 0.0 
35.93040043346471 -6.721259170604526 0.011740249566060047 0.0 1.2941 7.0 0.4378972198742165 0.8927829899562962 0.0 0.0 0.0 
40.165134065750244 5.555771248905427 0.8024305197744019 0.0 5.7699 6.0 0.5754365117469201 0.8223745540593693 0.0 0.0 0.0 
39.720752973480735 23.757893388355047 4.902742592884145 0.0 1.2941 8.0 0.9519132750006203 0.8041244659688931 0.0 0.0 0.0 
41.0646047371349 28.5460151209964 1.159957332878894 0.0 1.2941 8.0 0.823701828658692 0.8041244659688931 0.0 0.0 0.0 
63.6612968602795 35.11888110049983 5.583207490495592 0.0 3.8619 7.0 0.7215875722995575 0.728667311526428 0.0 0.0 0.0 
65.53680119394062 44.1557328285047 0.2825617358335894 0.0 3.8619 7.0 0.36364600222688814 0.728667311526428 0.0 0.0 0.0 
58.263218562643594 62.54886776577383 -1.1044985561834904 0.0 0.0 8.0 0.7935577850609442 0.6100766661655197 1.0 0.0 0.0 
57.80959385752722 64.17192948546317 1.6495644882140228 0.0 0.0 8.0 0.4792254340489973 0.6100766661655197 1.0 0.0 0.0 
30.727894022324826 72.35133711540543 3.362071924878163 2.0 6.402500000000001 7.0 0.25922731284695544 0.9682945519620039 0.0 0.0 0.0 
57.20856609854426 88.80631451963704 5.444206619591252 0.0 1.2941 8.0 0.2340218231489839 0.4873005716990395 0.0 0.0 0.0 
58.05378978937212 91.60777311828556 0.09709255762302967 0.0 1.2941 8.0 0.278965796473273 0.4873005716990395 0.0 0.0 0.0 
58.695083956561426 99.57181026021541 5.082773281755757 0.0 1.2941 9.0 0.3142318547420738 0.23602789550859948 0.0 0.0 0.0 
59.779734081520196 103.67050465213207 0.5688065416748064 0.0 1.2941 9.0 0.3376217655698899 0.23602789550859948 0.0 0.0 0.0 
48.42497726427881 121.86875659176582 -0.3242190194589347 0.0 0.0 11.0 0.4741761778644359 0.27694210671186115 1.0 0.0 0.0 
47.591550553129665 123.00079079375355 1.5934664217644423 0.0 0.0 11.0 0.607158908036082 0.27694210671186115 1.0 0.0 0.0 
51.291552390329315 134.62688341658355 4.932548202915843 0.0 1.2941 9.0 0.9036524753973825 0.8029284911706441 0.0 0.0 0.0 
45.189656710524574 160.51025537922786 1.0756336763401255 0.0 2.5814 9.0 0.3085201632320539 0.8298936318964554 0.0 0.0 0.0 
29.287460309365756 164.94174509888597 1.5069847746121967 0.0 4.4996 10.0 0.7200884555227783 0.7789164587192531 0.0 0.0 0.0 
9.151364981598878 168.29691946442617 2.04904344899488 0.0 1.9386 8.0 0.2728114328280815 0.37704213346817284 0.0 0.0 0.0 
7.033811406181508 163.23824361772847 3.4944144046897496 0.0 1.9386 8.0 0.25975853088676837 0.37704213346817284 0.0 0.0 0.0 
29.539024925968377 -89.7797823312775 4.975386155109342 0.0 8.2901 7.0 0.3193565465440016 0.3853965923652297 0.0 0.0 0.0 
32.87581748506678 -69.6268447199672 1.162599392832199 2.0 0.6479 9.0 0.3873685424203377 0.6345072488150592 0.0 0.0 0.0 
30.69339180314215 -72.03336632931318 3.556977307194505 0.0 0.6479 9.0 0.8673085687497321 0.6345072488150592 0.0 0.0 0.0 
4.117022701096212 -30.42610871735778 1.8402103007275852 0.0 4.4996 9.0 0.9553590844218924 0.6866843899724361 0.0 0.0 0.0 
5.231387218000814 -132.6186783908639 2.1315239585594306 0.0 1.9386 10.0 0.41000078846391785 0.02323481867752797 0.0 0.0 0.0 
6.150507913013932 -138.6646347522244 4.135633942694641 2.0 1.9386 10.0 0.08589857851667548 0.02323481867752797 0.0 0.0 0.0 
1.0788437917313676 -146.94258160522028 3.4913947824119056 2.0 8.2901 6.0 0.023441340766222396 0.3692324539804902 0.0 0.0 0.0 
9.073419444915698 -146.76040731114406 2.3896662969264026 0.0 0.0 8.0 0.8139013796195542 0.355777797562677 1.0 0.0 0.0 
9.728422493771225 -148.2051886468248 4.74480472282482 0.0 0.0 8.0 0.0457861909475058 0.355777797562677 1.0 0.0 0.0 
18.384135814230213 -144.773132441887 0.33388444474261236 0.0 3.2224999999999997 7.0 0.644495729986419 0.3685981318577154 0.0 0.0 0.0 
27.095951074702008 -148.66902199723182 4.118906919534899 0.0 4.4996 9.0 0.6752592006521494 0.40396471381917753 0.0 0.0 0.0 
36.90695799713237 -148.07141208543106 5.556307524148162 0.0 4.4996 9.0 0.7391738078522456 0.40396471381917753 0.0 0.0 0.0 
47.48857096565536 -145.42380342629062 4.876917838450355 0.0 10.7831 7.0 0.010215597082578243 0.4408261164570968 0.0 0.0 0.0 
53.06429973439725 -135.81768959869314 5.550937302109359 0.0 5.1356 8.0 0.924228593555502 0.6846669161200433 0.0 0.0 0.0 
54.933895814300996 -124.97323090552601 5.065021864495786 0.0 3.8619 7.0 0.977942295451203 0.535351825007725 0.0 0.0 0.0 
65.86519626469828 -96.34441052063099 0.8504985024030425 0.0 11.402099999999999 5.0 0.8441294146226969 0.7120478846819892 0.0 0.0 0.0 
59.448860735771035 -93.28479655096608 5.716753703810045 0.0 3.8619 6.0 0.04930157933788992 0.7395060540730564 0.0 0.0 0.0 
56.49355867104461 -83.74655627806885 1.0307113322222825 0.0 3.8619 6.0 0.10998978586987151 0.7395060540730564 0.0 0.0 0.0 
52.01764623492449 -82.45796085733578 5.719839861415408 0.0 0.6479 6.0 0.11861829562389103 0.12090412043611987 0.0 0.0 0.0 
48.85465273545411 -81.16651044584367 2.843396916925827 0.0 0.6479 6.0 0.7624726301882758 0.12090412043611987 0.0 0.0 0.0 
51.86758690699747 -26.68757447477573 5.3059379766865895 0.0 3.231 9.0 0.6869695042674505 0.7656284566554725 0.0 0.0 0.0 
49.53571148609614 -16.89891733264865 1.5406303305980857 0.0 3.231 9.0 0.4806346162685766 0.7656284566554725 0.0 0.0 0.0 
43.36772094028729 -13.09054602269625 0.5627532322688912 0.0 6.419499999999999 9.0 0.5875971031716967 0.8718750787303499 0.0 0.0 0.0 
36.78400439759329 -6.81467203066051 6.174186640767815 0.0 1.9437 7.0 0.4378972198742165 0.8927829899562962 0.0 0.0 0.0 
40.84156754732422 6.084735742047939 0.6636564469045086 0.0 6.419499999999999 6.0 0.5754365117469201 0.8223745540593693 0.0 0.0 0.0 
40.024468329409 22.95469809916747 5.073913685950623 0.0 1.9437 8.0 0.9519132750006203 0.8041244659688931 0.0 0.0 0.0 
41.65527888436392 29.16928852953798 0.8122383816807875 0.0 1.9437 8.0 0.823701828658692 0.8041244659688931 0.0 0.0 0.0 
64.429920359469 34.736018714656666 5.821051823520393 0.0 4.5115 7.0 0.7215875722995575 0.728667311526428 0.0 0.0 0.0 
66.39223004235059 44.23061390293932 0.08731286283806448 0.0 4.5115 7.0 0.36364600222688814 0.728667311526428 0.0 0.0 0.0 
58.90192190553532 61.97491329913142 5.551137358836205 0.0 0.6496 8.0 0.7935577850609442 0.6100766661655197 0.0 0.0 0.0 
57.9005529999511 65.02579840070052 1.4646607195030352 0.0 0.6496 8.0 0.4792254340489973 0.6100766661655197 0.0 0.0 0.0 
57.81024704582764 88.19365986350971 5.4887577236775655 0.0 1.9437 8.0 0.2340218231489839 0.4873005716990395 0.0 0.0 0.0 
58.859690086813515 91.90423627043485 0.35249794818929137 0.0 1.9437 8.0 0.278965796473273 0.4873005716990395 0.0 0.0 0.0 
59.188133252072376 98.86876823999427 5.324000733345718 0.0 1.9437 9.0 0.3142318547420738 0.23602789550859948 0.0 0.0 0.0 
60.60360057607479 103.91259903279894 0.2858036203433705 0.0 1.9437 9.0 0.3376217655698899 0.23602789550859948 0.0 0.0 0.0 
49.20487938228065 121.50942613614716 5.851441901196865 0.0 0.6496 11.0 0.4741761778644359 0.27694210671186115 0.0 0.0 0.0 
47.76767219493187 123.84123523408832 1.3642179580741502 0.0 0.6496 11.0 0.607158908036082 0.27694210671186115 0.0 0.0 0.0 
51.75952329994426 133.90690500179988 5.288757880710528 0.0 1.9437 9.0 0.9036524753973825 0.8029284911706441 0.0 0.0 0.0 
45.619268963645915 161.25375991987832 1.0468362030309704 0.0 3.231 9.0 0.3085201632320539 0.8298936318964554 0.0 0.0 0.0 
29.48698076871939 165.77694404302954 1.3362916750994214 0.0 5.1492 10.0 0.7200884555227783 0.7789164587192531 0.0 0.0 0.0 
8.576647552574185 168.9349363660648 2.3040387200286734 0.0 2.5882 8.0 0.2728114328280815 0.37704213346817284 0.0 0.0 0.0 
6.24291007816974 162.90381757306466 3.541637658044913 0.0 2.5882 8.0 0.25975853088676837 0.37704213346817284 0.0 0.0 0.0 
29.729930588512726 -90.61699241125093 4.936591486007384 0.0 8.9397 7.0 0.3193565465440016 0.3853965923652297 0.0 0.0 0.0 
29.850955618482967 -72.1997002247673 3.3365311692870208 0.0 1.2974999999999999 9.0 0.8673085687497321 0.6345072488150592 0.0 0.0 0.0 
4.732400989867645 -29.82721369174087 0.7718244064707327 0.0 0.0 10.0 0.3799717376163193 0.9553590844218924 1.0 0.0 0.0 
3.455930588328226 -29.878091465407035 2.4494424119580223 0.0 0.0 10.0 0.811393798599586 0.9553590844218924 1.0 0.0 0.0 
4.810055881806604 -131.8704500867072 2.083636779793589 0.0 2.5882 10.0 0.41000078846391785 0.02323481867752797 0.0 0.0 0.0 
8.469459051836886 -146.14999963295432 2.350878262687609 2.0 0.6496 8.0 0.8139013796195542 0.355777797562677 0.0 0.0 0.0 
9.779615761293078 -149.0623612895068 4.772051508737935 0.0 0.6496 8.0 0.0457861909475058 0.355777797562677 0.0 0.0 0.0 
19.23884298279885 -144.69042001236664 0.09647145874437967 0.0 3.8720999999999997 7.0 0.644495729986419 0.3685981318577154 0.0 0.0 0.0 
26.831316348626764 -149.48592722536802 4.399118485015482 0.0 5.1492 9.0 0.6752592006521494 0.40396471381917753 0.0 0.0 0.0 
37.35313949400469 -148.80509305277943 5.258781580402598 0.0 5.1492 9.0 0.7391738078522456 0.40396471381917753 0.0 0.0 0.0 
47.55920454082746 -146.27959346365859 4.794748394690922 0.0 11.432699999999999 7.0 0.010215597082578243 0.4408261164570968 0.0 0.0 0.0 
52.935070668433966 -136.66660981786075 4.561321190869478 0.0 0.0 9.0 0.5431729767083144 0.924228593555502 1.0 0.0 0.0 
53.922934052867035 -135.80706899860257 6.2955538536892215 0.0 0.0 9.0 0.6835471153267153 0.924228593555502 1.0 0.0 0.0 
55.362181439821256 -125.71750042187979 5.234565741121501 0.0 4.5115 7.0 0.977942295451203 0.535351825007725 0.0 0.0 0.0 
66.28964128222421 -95.59794410002283 1.0537721626145857 0.0 12.051699999999999 5.0 0.8441294146226969 0.7120478846819892 0.0 0.0 0.0 
60.211390101668314 -93.6796568504951 5.805380545437319 0.0 4.5115 6.0 0.04930157933788992 0.7395060540730564 0.0 0.0 0.0 
56.79197724906762 -82.94137801066918 1.2158580764257287 0.0 4.5115 6.0 0.10998978586987151 0.7395060540730564 0.0 0.0 0.0 
52.76562944797805 -82.87972714687226 5.769759646074103 0.0 1.2974999999999999 6.0 0.11861829562389103 0.12090412043611987 0.0 0.0 0.0 
48.10540815563398 -80.74698899274262 2.631155850192616 0.0 1.2974999999999999 6.0 0.7624726301882758 0.12090412043611987 0.0 0.0 0.0 
52.170751435557 -27.49097783462905 5.073227982148238 0.0 3.8823 9.0 0.6869695042674505 0.7656284566554725 0.0 0.0 0.0 
49.57800808612626 -16.04125965756731 1.5215098487542955 0.0 3.8823 9.0 0.4806346162685766 0.7656284566554725 0.0 0.0 0.0 
44.18998220220446 -12.84305439223183 0.29236104421613013 0.0 7.070799999999999 9.0 0.5875971031716967 0.8718750787303499 0.0 0.0 0.0 
37.62110636120771 -7.006051215823151 6.058429147517678 0.0 2.5949999999999998 7.0 0.4378972198742165 0.8927829899562962 0.0 0.0 0.0 
41.517790004196904 6.61396998018866 0.6640552813195743 0.0 7.070799999999999 6.0 0.5754365117469201 0.8223745540593693 0.0 0.0 0.0 
40.238631332637546 22.123133370449185 4.964463167788551 0.0 2.5949999999999998 8.0 0.9519132750006203 0.8041244659688931 0.0 0.0 0.0 
42.143254993870684 29.875861248053692 0.9663824768941166 0.0 2.5949999999999998 8.0 0.823701828658692 0.8041244659688931 0.0 0.0 0.0 
64.76578555365711 33.945727463703605 5.114250424015659 0.0 0.0 8.0 0.07201018549073934 0.7215875722995575 1.0 0.0 0.0 
64.67269455641545 35.55968513942881 7.567349940741207 0.0 0.0 8.0 0.3682940620319205 0.7215875722995575 1.0 0.0 0.0 
67.23481191238561 44.065019572453444 6.089128469414892 0.0 5.1628 7.0 0.36364600222688814 0.728667311526428 0.0 0.0 0.0 
59.63200090164963 61.52286203054339 5.728786429723236 0.0 1.3009 8.0 0.7935577850609442 0.6100766661655197 0.0 0.0 0.0 
58.13608134048013 65.85156597744809 1.2929408306619066 0.0 1.3009 8.0 0.4792254340489973 0.6100766661655197 0.0 0.0 0.0 
58.465729961705634 87.63894566953834 5.580868334967374 0.0 2.5949999999999998 8.0 0.2340218231489839 0.4873005716990395 0.0 0.0 0.0 
59.71112379430185 92.01570972805204 0.1301826474243483 0.0 2.5949999999999998 8.0 0.278965796473273 0.4873005716990395 0.0 0.0 0.0 
59.79653814735776 98.26279037456294 5.499792768733533 0.0 2.5949999999999998 9.0 0.3142318547420738 0.23602789550859948 0.0 0.0 0.0 
61.45619351416996 104.01482902795604 0.11933389677923038 0.0 2.5949999999999998 9.0 0.3376217655698899 0.23602789550859948 0.0 0.0 0.0 
49.91117587945614 121.02105030947358 5.678219549680316 0.0 1.3009 11.0 0.4741761778644359 0.27694210671186115 0.0 0.0 0.0 
47.866292814372805 124.69425320776715 1.4556836546989547 0.0 1.3009 11.0 0.607158908036082 0.27694210671186115 0.0 0.0 0.0 
52.14342355653227 133.13879935607642 5.175886620360709 0.0 2.5949999999999998 9.0 0.9036524753973825 0.8029284911706441 0.0 0.0 0.0 
46.19167859867747 161.89384811670868 0.8411503196653947 0.0 3.8823 9.0 0.3085201632320539 0.8298936318964554 0.0 0.0 0.0 
29.790755090283277 166.58011703283952 1.2091982066481872 0.0 5.8005 10.0 0.7200884555227783 0.7789164587192531 0.0 0.0 0.0 
7.950755801025028 169.52283534152124 2.3874783553724486 0.0 3.2395 8.0 0.2728114328280815 0.37704213346817284 0.0 0.0 0.0 
5.432650157818725 162.6194858100249 3.4790850403667655 0.0 3.2395 8.0 0.25975853088676837 0.37704213346817284 0.0 0.0 0.0 
29.93704079256071 -91.4503417097914 4.955990970933215 0.0 9.591000000000001 7.0 0.3193565465440016 0.3853965923652297 0.0 0.0 0.0 
29.031762243762913 -72.45716460058516 3.4461105356390838 0.0 1.9487999999999999 9.0 0.8673085687497321 0.6345072488150592 0.0 0.0 0.0 
5.420439720638208 -29.313435145128064 0.641398464988225 0.0 0.6513 10.0 0.3799717376163193 0.9553590844218924 0.0 0.0 0.0 
2.6748027003167576 -29.521433488388627 2.713264900101013 0.0 0.6513 10.0 0.811393798599586 0.9553590844218924 0.0 0.0 0.0 
4.298456844952201 -131.18078921679444 2.2090287620702895 0.0 3.2395 10.0 0.41000078846391785 0.02323481867752797 0.0 0.0 0.0 
9.65715447138754 -149.912284181582 4.569298558074905 0.0 1.3009 8.0 0.0457861909475058 0.355777797562677 0.0 0.0 0.0 
20.0818333603567 -144.5269179838017 0.19157426211313822 0.0 4.5234 7.0 0.644495729986419 0.3685981318577154 0.0 0.0 0.0 
26.52556064610623 -150.2883480254326 4.3483414620167355 0.0 5.8005 9.0 0.6752592006521494 0.40396471381917753 0.0 0.0 0.0 
37.01059762227013 -149.5925133700869 4.3020638380345915 0.0 0.0 10.0 0.02405901454938486 0.7391738078522456 1.0 0.0 0.0 
38.20660290046236 -148.7104045960511 6.393679550106988 0.0 0.0 10.0 0.10886106948155483 0.7391738078522456 1.0 0.0 0.0 
47.87404534366346 -147.07849330648634 5.087802034755441 0.0 12.084 7.0 0.010215597082578243 0.4408261164570968 0.0 0.0 0.0 
52.702782058328516 -137.49329457737653 4.438473841029523 0.0 0.6513 9.0 0.5431729767083144 0.924228593555502 0.0 0.0 0.0 
54.78133291001582 -135.78432934062107 0.0264843242082505 0.0 0.6513 9.0 0.6835471153267153 0.924228593555502 0.0 0.0 0.0 
55.61771408356532 -126.53729842015723 5.014556191579085 0.0 5.1628 7.0 0.977942295451203 0.535351825007725 0.0 0.0 0.0 
66.86799908760541 -94.96322531272023 0.831818573914953 0.0 12.703 5.0 0.8441294146226969 0.7120478846819892 0.0 0.0 0.0 
61.04721827372484 -93.87652471683103 6.051867477191327 0.0 5.1628 6.0 0.04930157933788992 0.7395060540730564 0.0 0.0 0.0 
57.07235445661594 -82.12974120058415 1.2381742474919033 2.0 5.1628 6.0 0.10998978586987151 0.7395060540730564 0.0 0.0 0.0 
53.61289012930044 -83.0194233454121 6.1197773008627205 2.0 1.9487999999999999 6.0 0.11861829562389103 0.12090412043611987 0.0 0.0 0.0 
47.415671369431735 -80.23549231068174 2.503494635181754 0.0 1.9487999999999999 6.0 0.7624726301882758 0.12090412043611987 0.0 0.0 0.0 
52.69900618213448 -28.167965731653574 5.375010652905116 0.0 4.535299999999999 9.0 0.6869695042674505 0.7656284566554725 0.0 0.0 0.0 
49.87507850968453 -15.235583014336992 1.2175319074670137 0.0 4.535299999999999 9.0 0.4806346162685766 0.7656284566554725 0.0 0.0 0.0 
45.002640906194 -12.565653020873906 0.3289452449184798 0.0 7.723799999999999 9.0 0.5875971031716967 0.8718750787303499 0.0 0.0 0.0 
38.474318848187025 -7.102974598254155 6.1700731550628785 0.0 3.2479999999999998 7.0 0.4378972198742165 0.8927829899562962 0.0 0.0 0.0 
42.12137905922405 7.224744850866789 0.7913083310017708 0.0 7.723799999999999 6.0 0.5754365117469201 0.8223745540593693 0.0 0.0 0.0 
40.32174248312415 21.268464881112475 4.809337866021133 0.0 3.2479999999999998 8.0 0.9519132750006203 0.8041244659688931 0.0 0.0 0.0 
42.84923958023837 30.36468785720188 0.6056041272392668 0.0 3.2479999999999998 8.0 0.823701828658692 0.8041244659688931 0.0 0.0 0.0 
64.92772359284145 33.102435247763324 4.902120012367883 0.0 0.653 8.0 0.07201018549073934 0.7215875722995575 0.0 0.0 0.0 
65.19686544843921 36.23983994971491 0.914192911868382 0.0 0.653 8.0 0.3682940620319205 0.7215875722995575 0.0 0.0 0.0 
68.07262657546659 43.876784930780325 6.062183972178653 0.0 5.815799999999999 7.0 0.36364600222688814 0.728667311526428 0.0 0.0 0.0 
60.355113399834764 61.05974864813146 5.713562274338672 0.0 1.9539 8.0 0.7935577850609442 0.6100766661655197 0.0 0.0 0.0 
58.60464355741602 66.57115970925844 0.9936059267415558 0.0 1.9539 8.0 0.4792254340489973 0.6100766661655197 0.0 0.0 0.0 
59.223050607217225 87.23418508613 5.792352870122255 0.0 3.2479999999999998 8.0 0.2340218231489839 0.4873005716990395 0.0 0.0 0.0 
60.49364961042348 91.66212941595404 -0.42438710057213347 0.0 0.0 9.0 0.6332863233625516 0.278965796473273 1.0 0.0 0.0 
59.83717395664381 92.86510777759987 1.4234721228817369 0.0 0.0 9.0 0.9659972896906137 0.278965796473273 1.0 0.0 0.0 
60.43035285247503 97.68344193918328 5.5426598421928945 0.0 3.2479999999999998 9.0 0.3142318547420738 0.23602789550859948 0.0 0.0 0.0 
62.28570606835686 104.23680788380888 0.2614724317157339 0.0 3.2479999999999998 9.0 0.3376217655698899 0.23602789550859948 0.0 0.0 0.0 
50.610630687114245 120.52292516250469 5.664349266709903 0.0 1.9539 11.0 0.4741761778644359 0.27694210671186115 0.0 0.0 0.0 
48.12835244200157 125.51198815355852 1.2606574535073551 0.0 1.9539 11.0 0.607158908036082 0.27694210671186115 0.0 0.0 0.0 
51.80673164706929 132.3488599608686 4.309481214558087 0.0 0.0 10.0 0.05223197397031121 0.9036524753973825 1.0 0.0 0.0 
52.90760588675193 133.53045105871567 6.756791395354869 0.0 0.0 10.0 0.5265895934792636 0.9036524753973825 1.0 0.0 0.0 
46.74109157972482 162.55378073922284 0.8765253001219451 0.0 4.535299999999999 9.0 0.3085201632320539 0.8298936318964554 0.0 0.0 0.0 
29.955193857258724 167.42292518533478 1.3780990168229035 0.0 6.4535 10.0 0.7200884555227783 0.7789164587192531 0.0 0.0 0.0 
7.46964335799071 170.2340993622309 2.165511855408569 0.0 3.8925 8.0 0.2728114328280815 0.37704213346817284 0.0 0.0 0.0 
4.625841941219183 162.32550249140482 3.4910221154154053 0.0 3.8925 8.0 0.25975853088676837 0.37704213346817284 0.0 0.0 0.0 
29.168633399888392 -91.83363763839846 3.604294726010305 0.0 0.0 8.0 0.9014510326132811 0.3193565465440016 1.0 0.0 0.0 
30.579450984448695 -90.88053925686741 7.008758079634106 0.0 0.0 8.0 0.9341413095308176 0.3193565465440016 1.0 0.0 0.0 
28.29825675766009 -72.90363452326405 3.688375077551805 0.0 2.6018 9.0 0.8673085687497321 0.6345072488150592 0.0 0.0 0.0 
6.216636274539371 -28.99181932220288 0.3838947639754838 0.0 1.3043 10.0 0.3799717376163193 0.9553590844218924 0.0 0.0 0.0 
1.8969454245715185 -29.15769766588795 2.704184812274248 0.0 1.3043 10.0 0.811393798599586 0.9553590844218924 0.0 0.0 0.0 
3.8033949897075368 -130.47916292774818 2.1852572499199003 2.0 3.8925 10.0 0.41000078846391785 0.02323481867752797 0.0 0.0 0.0 
9.322167107992412 -150.70294792576587 4.311647251356833 0.0 1.9539 8.0 0.0457861909475058 0.355777797562677 0.0 0.0 0.0 
20.43024364289642 -145.3117593467662 -1.1530062902386005 0.0 0.0 8.0 0.07884503664477804 0.644495729986419 1.0 0.0 0.0 
19.79194346665935 -143.71862995374562 1.9151534210711199 0.0 0.0 8.0 0.39182230592475664 0.644495729986419 1.0 0.0 0.0 
26.036269384537352 -150.9940106582477 4.106129066048415 0.0 6.4535 9.0 0.6752592006521494 0.40396471381917753 0.0 0.0 0.0 
36.50478065063177 -150.28642610321967 4.082514706607514 0.0 0.653 10.0 0.02405901454938486 0.7391738078522456 0.0 0.0 0.0 
39.03548468595196 -148.93472730039275 6.018886256679985 0.0 0.653 10.0 0.10886106948155483 0.7391738078522456 0.0 0.0 0.0 
48.31660778246073 -147.81436298093024 5.253856221687526 0.0 12.737 7.0 0.010215597082578243 0.4408261164570968 0.0 0.0 0.0 
52.35409701294375 -138.27801390880936 4.29425796799638 0.0 1.3043 9.0 0.5431729767083144 0.924228593555502 0.0 0.0 0.0 
55.625977909334054 -135.62960211248222 0.18117552877539428 0.0 1.3043 9.0 0.6835471153267153 0.924228593555502 0.0 0.0 0.0 
55.859822545960256 -127.36116077664441 4.998222106571071 0.0 5.815799999999999 7.0 0.977942295451203 0.535351825007725 0.0 0.0 0.0 
67.61234678498577 -94.5350755779256 0.5219805343083913 0.0 13.356 5.0 0.8441294146226969 0.7120478846819892 0.0 0.0 0.0 
61.90346194840842 -93.94142818026369 6.207530513765212 0.0 5.815799999999999 6.0 0.04930157933788992 0.7395060540730564 0.0 0.0 0.0 
46.93208571811643 -79.52590749697683 2.168993182368011 0.0 2.6018 6.0 0.7624726301882758 0.12090412043611987 0.0 0.0 0.0 
53.18547684464545 -28.87557578282319 5.314673773253414 0.0 5.1899999999999995 9.0 0.6869695042674505 0.7656284566554725 0.0 0.0 0.0 
50.24835537357264 -14.462258973015512 1.1210822252548853 0.0 5.1899999999999995 9.0 0.4806346162685766 0.7656284566554725 0.0 0.0 0.0 
45.82658735453436 -12.323830895610568 0.28547317896535973 0.0 8.378499999999999 9.0 0.5875971031716967 0.8718750787303499 0.0 0.0 0.0 
39.32960990915688 -7.026535792499934 0.0891339854710411 0.0 3.9027 7.0 0.4378972198742165 0.8927829899562962 0.0 0.0 0.0 
42.600104627864575 7.9376175743801625 0.9794162400293667 0.0 8.378499999999999 6.0 0.5754365117469201 0.8223745540593693 0.0 0.0 0.0 
40.377704006539375 20.411590329094107 4.777615230241112 0.0 3.9027 8.0 0.9519132750006203 0.8041244659688931 0.0 0.0 0.0 
43.627172150366 30.72826261751022 0.4371923226366207 0.0 3.9027 8.0 0.823701828658692 0.8041244659688931 0.0 0.0 0.0 
64.98904457670095 32.2459275554812 4.783871206480485 0.0 1.3077 8.0 0.07201018549073934 0.7215875722995575 0.0 0.0 0.0 
65.83754574376977 36.81158678982419 0.7285968992127673 0.0 1.3077 8.0 0.3682940620319205 0.7215875722995575 0.0 0.0 0.0 
68.92988887961195 43.82711570598571 6.225311234061796 0.0 6.4704999999999995 7.0 0.36364600222688814 0.728667311526428 0.0 0.0 0.0 
61.08257105538272 60.60349099133487 5.723014580588725 0.0 2.6086 8.0 0.7935577850609442 0.6100766661655197 0.0 0.0 0.0 
59.216760648455484 67.17338753729115 0.777247628333542 0.0 2.6086 8.0 0.4792254340489973 0.6100766661655197 0.0 0.0 0.0 
59.52271529652752 86.4294697551086 5.068865920405086 0.0 0.0 9.0 0.5206759647087698 0.2340218231489839 1.0 0.0 0.0 
60.0157847726053 87.56424300987459 6.677709857375256 0.0 0.0 9.0 0.5521315350859225 0.2340218231489839 1.0 0.0 0.0 
61.317989420313246 91.42165162523239 5.999343302818374 0.0 0.6547 9.0 0.6332863233625516 0.278965796473273 0.0 0.0 0.0 
60.0354580956951 93.70060109905629 1.337771681008862 0.0 0.6547 9.0 0.9659972896906137 0.278965796473273 0.0 0.0 0.0 
61.21624146190984 97.33740034694246 5.868415335693733 0.0 3.9027 9.0 0.3142318547420738 0.23602789550859948 0.0 0.0 0.0 
63.019007894716566 104.6836122274066 0.5472280061189998 0.0 3.9027 9.0 0.3376217655698899 0.23602789550859948 0.0 0.0 0.0 
51.430219639605355 120.26672282263485 5.98021361854785 0.0 2.6086 11.0 0.4741761778644359 0.27694210671186115 0.0 0.0 0.0 
48.454437927364694 126.3063646047675 1.1812683898878449 0.0 2.6086 11.0 0.607158908036082 0.27694210671186115 0.0 0.0 0.0 
51.6059201581009 131.5139704856095 4.476357716635888 0.0 0.6547 10.0 0.05223197397031121 0.9036524753973825 0.0 0.0 0.0 
53.69812231997374 133.86578590451413 0.4011865544727049 0.0 0.6547 10.0 0.5265895934792636 0.9036524753973825 0.0 0.0 0.0 
47.30365870903289 163.20253640588163 0.8564233090889957 0.0 5.1899999999999995 9.0 0.3085201632320539 0.8298936318964554 0.0 0.0 0.0 
30.750128243550364 167.09820220879823 -0.3878040956979061 0.0 0.0 11.0 0.4594865214948397 0.7200884555227783 1.0 0.0 0.0 
29.119935980853054 167.6221987909709 2.907393280538548 0.0 0.0 11.0 0.40515986120961645 0.7200884555227783 1.0 0.0 0.0 
6.971022516527103 170.93320089023513 2.1903388926332834 0.0 4.5472 8.0 0.2728114328280815 0.37704213346817284 0.0 0.0 0.0 
3.826769239568752 162.63990431626698 2.766738321436049 0.0 0.0 9.0 0.41591171020511475 0.25975853088676837 1.0 0.0 0.0 
4.4194191464134684 161.49198265373735 4.46962148543784 0.0 0.0 9.0 0.8971646017127982 0.25975853088676837 1.0 0.0 0.0 
28.52711578572534 -92.40444482188312 3.8687371619879376 0.0 0.6547 8.0 0.9014510326132811 0.3193565465440016 0.0 0.0 0.0 
31.122220086355917 -90.21513156829131 0.8865510741518655 0.0 0.6547 8.0 0.9341413095308176 0.3193565465440016 0.0 0.0 0.0 
27.566650858960625 -73.353210433415 3.6926150409402556 0.0 3.2565 9.0 0.8673085687497321 0.6345072488150592 0.0 0.0 0.0 
6.9723871487025395 -28.584135245739542 0.49469671395622417 0.0 1.959 10.0 0.3799717376163193 0.9553590844218924 0.0 0.0 0.0 
1.2171573843202625 -28.63305120365721 2.484291652227166 2.0 1.959 10.0 0.811393798599586 0.9553590844218924 0.0 0.0 0.0 
9.105384109315514 -151.53383349038003 4.457182187209959 0.0 2.6086 8.0 0.0457861909475058 0.355777797562677 0.0 0.0 0.0 
20.57313451204464 -146.1584871008377 4.879580243419303 0.0 0.6547 8.0 0.07884503664477804 0.644495729986419 0.0 0.0 0.0 
19.702159006126976 -142.8646367215431 1.6755364286236474 0.0 0.6547 8.0 0.39182230592475664 0.644495729986419 0.0 0.0 0.0 
25.569829985067567 -151.71498220874324 4.13816255496286 0.0 7.1082 9.0 0.6752592006521494 0.40396471381917753 0.0 0.0 0.0 
36.0389693169287 -151.00780359898383 4.139033452528061 0.0 1.3077 10.0 0.02405901454938486 0.7391738078522456 0.0 0.0 0.0 
39.864653579754844 -149.15798642237885 6.020169175176795 0.0 1.3077 10.0 0.10886106948155483 0.7391738078522456 0.0 0.0 0.0 
48.82055252605346 -148.50963658563813 5.339584002455078 0.0 13.3917 7.0 0.010215597082578243 0.4408261164570968 0.0 0.0 0.0 
51.93890603485189 -139.02966684847746 4.207736313895703 0.0 1.959 9.0 0.5431729767083144 0.924228593555502 0.0 0.0 0.0 
56.47752933864784 -135.51903153215594 0.12912231139075744 0.0 1.959 9.0 0.6835471153267153 0.924228593555502 0.0 0.0 0.0 
55.001212370271055 -127.3487407845288 3.127128434189327 0.0 0.0 8.0 0.11071347416886068 0.977942295451203 1.0 0.0 0.0 
56.589953874650234 -127.81312751531601 5.728896943128376 0.0 0.0 8.0 0.2931718320668467 0.977942295451203 1.0 0.0 0.0 
68.25856012340613 -93.9695899359795 0.7188663330216092 0.0 14.0107 5.0 0.8441294146226969 0.7120478846819892 0.0 0.0 0.0 
62.74393640248968 -93.76544982353676 0.20639604777611006 0.0 6.4704999999999995 6.0 0.04930157933788992 0.7395060540730564 0.0 0.0 0.0 
46.315331254710586 -78.92842978034705 2.372061866504301 0.0 3.2565 6.0 0.7624726301882758 0.12090412043611987 0.0 0.0 0.0 
53.675115274772374 -29.58099756994264 5.3191573867415665 0.0 5.846399999999999 9.0 0.6869695042674505 0.7656284566554725 0.0 0.0 0.0 
50.62271136325471 -13.689456745411778 1.1196863225504103 0.0 5.846399999999999 9.0 0.4806346162685766 0.7656284566554725 0.0 0.0 0.0 
46.66236073672718 -12.126730556651562 0.23159597086255612 0.0 9.034899999999999 9.0 0.5875971031716967 0.8718750787303499 0.0 0.0 0.0 
40.178298681219026 -6.895795369615763 0.15284683781613373 0.0 4.5591 7.0 0.4378972198742165 0.8927829899562962 0.0 0.0 0.0 
43.25714340649781 7.384747125384422 -0.6995139642274912 0.0 0.0 7.0 0.1867394762292225 0.5754365117469201 1.0 0.0 0.0 
41.94109006232717 8.48813141835577 2.445660006961408 0.0 0.0 7.0 0.8113075840352627 0.5754365117469201 1.0 0.0 0.0 
40.578571006222504 19.576714207481967 4.948506178637119 0.0 4.5591 8.0 0.9519132750006203 0.8041244659688931 0.0 0.0 0.0 
44.47112342526248 30.569795158386277 -0.18560731182799045 0.0 0.0 9.0 0.7794136147554724 0.823701828658692 1.0 0.0 0.0 
43.40889532475685 31.55875699882906 1.8278110921703221 0.0 0.0 9.0 0.10752321449080293 0.823701828658692 1.0 0.0 0.0 
65.00030103091176 31.387301337480572 4.725508070728274 0.0 1.9641000000000002 8.0 0.07201018549073934 0.7215875722995575 0.0 0.0 0.0 
66.41415108710116 37.44789800930867 0.8345760999293841 0.0 1.9641000000000002 8.0 0.3682940620319205 0.7215875722995575 0.0 0.0 0.0 
69.7885481557575 43.835478569692604 0.00973903841201988 0.0 7.126899999999999 7.0 0.36364600222688814 0.728667311526428 0.0 0.0 0.0 
61.91242731001844 60.38280051432945 6.02326571426997 0.0 3.265 8.0 0.7935577850609442 0.6100766661655197 0.0 0.0 0.0 
59.688863348593244 67.89066344691237 0.9886779130337333 0.0 3.265 8.0 0.4792254340489973 0.6100766661655197 0.0 0.0 0.0 
59.66846870958273 85.58323005349828 4.882961922563021 0.0 0.6564 9.0 0.5206759647087698 0.2340218231489839 0.0 0.0 0.0 
60.785872575051094 87.94415150744238 0.4582940913325801 2.0 0.6564 9.0 0.5521315350859225 0.2340218231489839 0.0 0.0 0.0 
62.08476547526219 91.03510257070518 5.8162496485674735 2.0 1.3111 9.0 0.6332863233625516 0.278965796473273 0.0 0.0 0.0 
60.355500055918526 94.49743159150509 1.1888644770795551 2.0 1.3111 9.0 0.9659972896906137 0.278965796473273 0.0 0.0 0.0 
61.974536500677154 96.9344681886555 5.794765629661698 2.0 4.5591 9.0 0.3142318547420738 0.23602789550859948 0.0 0.0 0.0 
63.48057456059956 103.95951147271515 -1.0033054101715382 0.0 0.0 10.0 0.3264680177848235 0.3376217655698899 1.0 0.0 0.0 
62.47256163915856 105.34600348624593 2.2605725368536413 0.0 0.0 10.0 0.4532270131084405 0.3376217655698899 1.0 0.0 0.0 
52.24630729672952 119.99957749534985 5.9668335654642055 0.0 3.265 11.0 0.4741761778644359 0.27694210671186115 0.0 0.0 0.0 
48.913114810897035 127.03229931706149 1.0072827602567271 0.0 3.265 11.0 0.607158908036082 0.27694210671186115 0.0 0.0 0.0 
51.469187531776655 130.66622649188423 4.552486046842127 0.0 1.3111 10.0 0.05223197397031121 0.9036524753973825 0.0 0.0 0.0 
54.548501929216826 133.98503442728878 0.13931988232667075 0.0 1.3111 10.0 0.5265895934792636 0.9036524753973825 0.0 0.0 0.0 
48.023505047245436 163.67071045403247 0.5766372349702367 0.0 5.846399999999999 9.0 0.3085201632320539 0.8298936318964554 0.0 0.0 0.0 
31.499311261304474 166.67857082781188 5.7726115518236645 0.0 0.6564 11.0 0.4594865214948397 0.7200884555227783 0.0 0.0 0.0 
28.32354114411871 167.9433233057984 2.7583073965851463 0.0 0.6564 11.0 0.40515986120961645 0.7200884555227783 0.0 0.0 0.0 
6.327433936187532 171.50167202341424 2.4180837439069807 0.0 5.2036 8.0 0.2728114328280815 0.37704213346817284 0.0 0.0 0.0 
2.9813898007720026 162.79056716656325 2.9652234041717684 0.0 0.6564 9.0 0.41591171020511475 0.25975853088676837 0.0 0.0 0.0 
4.0498810907895315 160.71686503979225 4.267522025704295 0.0 0.6564 9.0 0.8971646017127982 0.25975853088676837 0.0 0.0 0.0 
28.138808200383274 -93.17033182997703 4.243163001495148 0.0 1.3111 8.0 0.9014510326132811 0.3193565465440016 0.0 0.0 0.0 
31.85872512424464 -89.77362729972391 0.5400161651255746 0.0 1.3111 8.0 0.9341413095308176 0.3193565465440016 0.0 0.0 0.0 
27.023946225919435 -74.01867070366119 4.028256108816876 2.0 3.9129 9.0 0.8673085687497321 0.6345072488150592 0.0 0.0 0.0 
7.622380655744427 -28.022998782120148 0.7121557849391674 0.0 2.6154 10.0 0.3799717376163193 0.9553590844218924 0.0 0.0 0.0 
8.476579188553014 -152.11861555373844 3.890731724160865 0.0 0.0 9.0 0.41175418275049847 0.0457861909475058 1.0 0.0 0.0 
9.959764704823137 -151.61985376717533 6.18284199781756 0.0 0.0 9.0 0.7287121440054268 0.0457861909475058 1.0 0.0 0.0 
20.686686482566852 -147.00964609890437 4.845024422503663 0.0 1.3111 8.0 0.07884503664477804 0.644495729986419 0.0 0.0 0.0 
19.65981697878592 -142.0069812879804 1.6201157959236145 0.0 1.3111 8.0 0.39182230592475664 0.644495729986419 0.0 0.0 0.0 
25.070245776523898 -152.41339563113218 4.091467720848953 0.0 7.7646 9.0 0.6752592006521494 0.40396471381917753 0.0 0.0 0.0 
35.57778654574372 -151.73214891826163 4.145436577164026 0.0 1.9641000000000002 10.0 0.02405901454938486 0.7391738078522456 0.0 0.0 0.0 
40.68960287659411 -149.39636500288316 6.001888870983733 0.0 1.9641000000000002 10.0 0.10886106948155483 0.7391738078522456 0.0 0.0 0.0 
49.284519477422975 -149.23220170937236 5.2832066773969855 0.0 14.0481 7.0 0.010215597082578243 0.4408261164570968 0.0 0.0 0.0 
51.566144529033686 -139.8032394370432 4.263359205449959 0.0 2.6154 9.0 0.5431729767083144 0.924228593555502 0.0 0.0 0.0 
57.31487210128029 -135.3287086804872 0.22349446014013233 0.0 2.6154 9.0 0.6835471153267153 0.924228593555502 0.0 0.0 0.0 
54.15116038773207 -127.22717879630665 2.999548935333726 0.0 0.6564 8.0 0.11071347416886068 0.977942295451203 0.0 0.0 0.0 
57.22290615446522 -128.39341804727115 5.541172450330327 0.0 0.6564 8.0 0.2931718320668467 0.977942295451203 0.0 0.0 0.0 
68.98882985296302 -93.5178468540245 0.5539768083924819 0.0 14.6671 5.0 0.8441294146226969 0.7120478846819892 0.0 0.0 0.0 
62.576690083952045 -94.60770534233016 -1.7668160982685484 2.0 0.0 7.0 0.764524498419404 0.04930157933788992 1.0 0.0 0.0 
62.35551992797291 -92.99961803239495 2.040173403937081 0.0 0.0 7.0 0.7948712738119047 0.04930157933788992 1.0 0.0 0.0 
45.625991575872504 -78.41639804580326 2.502718671316411 0.0 3.9129 6.0 0.7624726301882758 0.12090412043611987 0.0 0.0 0.0 
53.01523634018624 -30.130475032346027 3.835953708033053 0.0 0.0 10.0 0.6362807238030862 0.6869695042674505 1.0 0.0 0.0 
54.31792325727833 -29.01164391216332 7.008059684395578 0.0 0.0 10.0 0.3849882784206946 0.6869695042674505 1.0 0.0 0.0 
50.86276115188745 -12.864992198583142 1.2874610872925125 2.0 6.504499999999999 9.0 0.4806346162685766 0.7656284566554725 0.0 0.0 0.0 
47.455058696894696 -11.796585688530552 0.3946303846147309 2.0 9.692999999999998 9.0 0.5875971031716967 0.8718750787303499 0.0 0.0 0.0 
41.033371938760695 -6.974633268099338 6.191245992764842 0.0 5.2172 7.0 0.4378972198742165 0.8927829899562962 0.0 0.0 0.0 
43.95726936205853 6.887565733586869 5.665697881042329 0.0 0.6581 7.0 0.1867394762292225 0.5754365117469201 0.0 0.0 0.0 
41.38923587768266 9.146023999929925 2.2687568998991985 0.0 0.6581 7.0 0.8113075840352627 0.5754365117469201 0.0 0.0 0.0 
40.07998982750132 18.87758439247954 4.092895005837381 0.0 0.0 9.0 0.2567267916993582 0.9519132750006203 1.0 0.0 0.0 
41.43727067622742 19.575961390204814 6.28230861290497 0.0 0.0 9.0 0.025466439820026943 0.9519132750006203 1.0 0.0 0.0 
45.27058974060668 30.256395572187355 5.909588567849113 0.0 0.6581 9.0 0.7794136147554724 0.823701828658692 0.0 0.0 0.0 
43.113693841060055 32.365120300339505 1.9217232476441095 2.0 0.6581 9.0 0.10752321449080293 0.823701828658692 0.0 0.0 0.0 
65.2786817832629 30.574977604772783 5.042552320521617 0.0 2.6222000000000003 8.0 0.07201018549073934 0.7215875722995575 0.0 0.0 0.0 
67.09562456602295 37.97035335431532 0.6540695650277351 0.0 2.6222000000000003 8.0 0.3682940620319205 0.7215875722995575 0.0 0.0 0.0 
70.63764396244862 43.707408272360546 6.133483858935053 0.0 7.784999999999999 7.0 0.36364600222688814 0.728667311526428 0.0 0.0 0.0 
62.67614622894461 59.990245928475936 5.808401929906941 0.0 3.9231000000000003 8.0 0.7935577850609442 0.6100766661655197 0.0 0.0 0.0 
60.16112595259305 68.60783408411314 0.9884549657470837 0.0 3.9231000000000003 8.0 0.4792254340489973 0.6100766661655197 0.0 0.0 0.0 
60.05205417452136 84.81496715507748 5.175476835560239 0.0 1.3145 9.0 0.5206759647087698 0.2340218231489839 0.0 0.0 0.0 
63.86978810792457 103.19408446471316 5.182816039886275 0.0 0.6581 10.0 0.3264680177848235 0.3376217655698899 0.0 0.0 0.0 
62.01155270389395 106.07045945565083 2.1375087566605027 0.0 0.6581 10.0 0.4532270131084405 0.3376217655698899 0.0 0.0 0.0 
53.093702510088285 119.86069969879206 6.1207431533941525 0.0 3.9231000000000003 11.0 0.4741761778644359 0.27694210671186115 0.0 0.0 0.0 
49.768032520555316 127.11280645781626 0.09389257234908599 2.0 0.0 12.0 0.08884349147826087 0.607158908036082 1.0 0.0 0.0 
48.4905631608729 127.77983914413447 2.0852771814761835 2.0 0.0 12.0 0.10132566776711405 0.607158908036082 1.0 0.0 0.0 
51.33129339046524 129.81867065549793 4.551115768096313 2.0 1.9691999999999998 10.0 0.05223197397031121 0.9036524753973825 0.0 0.0 0.0 
55.3364142011727 134.32644318772373 0.40888259904252683 0.0 1.9691999999999998 10.0 0.5265895934792636 0.9036524753973825 0.0 0.0 0.0 
48.8007014582743 164.03585621764475 0.4392127190962708 0.0 6.504499999999999 9.0 0.3085201632320539 0.8298936318964554 0.0 0.0 0.0 
32.24204161514576 166.24762151352692 5.757439601379528 0.0 1.3145 11.0 0.4594865214948397 0.7200884555227783 0.0 0.0 0.0 
27.50372551881301 168.19879939177233 2.8395010032994987 0.0 1.3145 11.0 0.40515986120961645 0.7200884555227783 0.0 0.0 0.0 
5.561897627917358 171.89067054618863 2.671450878691669 2.0 5.8617 8.0 0.2728114328280815 0.37704213346817284 0.0 0.0 0.0 
2.143532728863426 162.97861295102192 2.9208123473638232 0.0 1.3145 9.0 0.41591171020511475 0.25975853088676837 0.0 0.0 0.0 
3.6839734757729774 159.94002702110865 4.2722005737960265 0.0 1.3145 9.0 0.8971646017127982 0.25975853088676837 0.0 0.0 0.0 
27.80749543490175 -93.9625423710766 4.316290204499854 0.0 1.9691999999999998 8.0 0.9014510326132811 0.3193565465440016 0.0 0.0 0.0 
32.700295076542595 -89.60296475143078 0.20007547900468722 2.0 1.9691999999999998 8.0 0.9341413095308176 0.3193565465440016 0.0 0.0 0.0 
8.210952170045465 -28.64825813835023 -0.8156138029825565 0.0 0.0 11.0 0.8783419472998135 0.3799717376163193 1.0 0.0 0.0 
7.46716969811198 -27.178442538504118 1.7525463890479855 0.0 0.0 11.0 0.6311144052187636 0.3799717376163193 1.0 0.0 0.0 
7.973339275194522 -152.81439948543138 4.0862235310329815 0.0 0.6581 9.0 0.41175418275049847 0.0457861909475058 0.0 0.0 0.0 
10.816151977090126 -151.6828341601486 6.209776240406785 0.0 0.6581 9.0 0.7287121440054268 0.0457861909475058 0.0 0.0 0.0 
20.856537796818433 -147.85138015491398 4.911512390084912 0.0 1.9691999999999998 8.0 0.07884503664477804 0.644495729986419 0.0 0.0 0.0 
19.430687868761808 -141.17941525379322 1.8408916043254637 0.0 1.9691999999999998 8.0 0.39182230592475664 0.644495729986419 0.0 0.0 0.0 
24.611713325181608 -153.1394215818155 4.149091270470365 0.0 8.422699999999999 9.0 0.6752592006521494 0.40396471381917753 0.0 0.0 0.0 
34.955557205908185 -152.32392280975037 3.9019161758491956 0.0 2.6222000000000003 10.0 0.02405901454938486 0.7391738078522456 0.0 0.0 0.0 
41.527997502076396 -149.58199943385767 6.065286428720737 0.0 2.6222000000000003 10.0 0.10886106948155483 0.7391738078522456 0.0 0.0 0.0 
49.81185494584844 -149.90990591751918 5.373653484944886 0.0 14.706199999999999 7.0 0.010215597082578243 0.4408261164570968 0.0 0.0 0.0 
51.37781593480313 -140.6410329859532 4.4912830684336695 0.0 3.2735000000000003 9.0 0.5431729767083144 0.924228593555502 0.0 0.0 0.0 
58.17132681813365 -135.26665219026103 0.07233028256492487 0.0 3.2735000000000003 9.0 0.6835471153267153 0.924228593555502 0.0 0.0 0.0 
53.32513487947991 -126.99255665387959 2.864841271046643 0.0 1.3145 8.0 0.11071347416886068 0.977942295451203 0.0 0.0 0.0 
57.98842692760248 -128.78244714116482 5.813012658152938 0.0 1.3145 8.0 0.2931718320668467 0.977942295451203 0.0 0.0 0.0 
69.66452600892453 -92.98794082950954 0.6650491000680305 0.0 15.325199999999999 5.0 0.8441294146226969 0.7120478846819892 0.0 0.0 0.0 
61.989037123055745 -92.22305120095022 2.0117252902668046 0.0 0.6581 7.0 0.7948712738119047 0.04930157933788992 0.0 0.0 0.0 
46.277832578861435 -77.85740878220132 0.7088635929997105 0.0 0.0 7.0 0.916888127744619 0.7624726301882758 1.0 0.0 0.0 
44.80443358131399 -78.66621428141923 3.4367848758083643 2.0 0.0 7.0 0.9850321156910596 0.7624726301882758 1.0 0.0 0.0 
52.264279817380334 -30.546924297989527 3.6479337260970333 0.0 0.6597999999999999 10.0 0.6362807238030862 0.6869695042674505 0.0 0.0 0.0 
54.965932984419034 -28.448217711555756 0.7156838459590723 0.0 0.6597999999999999 10.0 0.3849882784206946 0.6869695042674505 0.0 0.0 0.0 
41.89112393510728 -7.014971869497282 6.2361921207794335 0.0 5.877 7.0 0.4378972198742165 0.8927829899562962 0.0 0.0 0.0 
44.73625706263944 6.526257205671703 5.848904129437207 0.0 1.3178999999999998 7.0 0.1867394762292225 0.5754365117469201 0.0 0.0 0.0 
41.04211407395351 9.931436085000978 1.9869361078042338 0.0 1.3178999999999998 7.0 0.8113075840352627 0.5754365117469201 0.0 0.0 0.0 
39.61172473235276 18.157797277656574 4.1356281893090205 0.0 0.6597999999999999 9.0 0.2567267916993582 0.9519132750006203 0.0 0.0 0.0 
42.29230545324045 19.655215538976744 0.09242612124460652 0.0 0.6597999999999999 9.0 0.025466439820026943 0.9519132750006203 0.0 0.0 0.0 
46.09697873377126 30.023056929917892 6.0079928584672 0.0 1.3178999999999998 9.0 0.7794136147554724 0.823701828658692 0.0 0.0 0.0 
65.56947595155783 29.76701446100591 5.057874461463661 0.0 3.282 8.0 0.07201018549073934 0.7215875722995575 0.0 0.0 0.0 
67.62962035744485 38.64282207830488 0.8996660818479941 0.0 3.282 8.0 0.3682940620319205 0.7215875722995575 0.0 0.0 0.0 
71.42660846712981 43.36843821416383 5.87739575629234 0.0 8.444799999999999 7.0 0.36364600222688814 0.728667311526428 0.0 0.0 0.0 
63.50455251152743 59.76417354852368 6.0167747854036255 0.0 4.5829 8.0 0.7935577850609442 0.6100766661655197 0.0 0.0 0.0 
60.7425887740773 67.9759585605869 -0.8269230382368399 0.0 0.0 9.0 0.8170164401469237 0.4792254340489973 1.0 0.0 0.0 
59.86718083171121 69.41465621811105 1.9201750211497437 0.0 0.0 9.0 0.24197835823188385 0.4792254340489973 1.0 0.0 0.0 
60.62973817502332 84.1796350485674 5.450305672980449 0.0 1.9743 9.0 0.5206759647087698 0.2340218231489839 0.0 0.0 0.0 
64.4111068076867 102.5274963195384 5.394456459825452 0.0 1.3178999999999998 10.0 0.3264680177848235 0.3376217655698899 0.0 0.0 0.0 
61.404653228291984 106.67794502462702 2.355704790047472 0.0 1.3178999999999998 10.0 0.4532270131084405 0.3376217655698899 0.0 0.0 0.0 
53.90071591073782 119.56728009963217 5.934461300270678 0.0 4.5829 11.0 0.4741761778644359 0.27694210671186115 0.0 0.0 0.0 
56.122231619809575 134.67264641498497 0.41497565058702635 0.0 2.6289999999999996 10.0 0.5265895934792636 0.9036524753973825 0.0 0.0 0.0 
49.578068088644194 164.40063945737333 0.438746323606859 0.0 7.164299999999999 9.0 0.3085201632320539 0.8298936318964554 0.0 0.0 0.0 
33.06276173538257 165.9950662240603 5.9846603531535525 0.0 1.9743 11.0 0.4594865214948397 0.7200884555227783 0.0 0.0 0.0 
26.725359438170933 168.56144513420554 2.705585754833466 0.0 1.9743 11.0 0.40515986120961645 0.7200884555227783 0.0 0.0 0.0 
1.2892965645704109 163.06605587877533 3.039583059982034 2.0 1.9743 9.0 0.41591171020511475 0.25975853088676837 0.0 0.0 0.0 
3.081159663855536 159.32848699939174 3.934183702358242 0.0 1.9743 9.0 0.8971646017127982 0.25975853088676837 0.0 0.0 0.0 
27.510732978015415 -94.76833250143491 4.359525546482503 0.0 2.6289999999999996 8.0 0.9014510326132811 0.3193565465440016 0.0 0.0 0.0 
8.714093343515199 -29.344113475011362 5.338428731656251 0.0 0.6597999999999999 11.0 0.8783419472998135 0.3799717376163193 0.0 0.0 0.0 
7.17132084154125 -26.372316528462417 1.9225261987858593 0.0 0.6597999999999999 11.0 0.6311144052187636 0.3799717376163193 0.0 0.0 0.0 
7.36338604555151 -153.41881883294468 3.9224408986374972 0.0 1.3178999999999998 9.0 0.41175418275049847 0.0457861909475058 0.0 0.0 0.0 
11.653829839536641 -151.87167665739696 6.061458394941567 0.0 1.3178999999999998 9.0 0.7287121440054268 0.0457861909475058 0.0 0.0 0.0 
21.108048370899713 -148.67242103156113 5.009653760519957 0.0 2.6289999999999996 8.0 0.07884503664477804 0.644495729986419 0.0 0.0 0.0 
19.03012548941204 -140.41986573582176 2.0560892956388623 0.0 2.6289999999999996 8.0 0.39182230592475664 0.644495729986419 0.0 0.0 0.0 
24.097051651849547 -153.8267999725158 4.069708378935985 0.0 9.0825 9.0 0.6752592006521494 0.40396471381917753 0.0 0.0 0.0 
34.311630638664624 -152.8920110652168 3.8645068043337014 0.0 3.282 10.0 0.02405901454938486 0.7391738078522456 0.0 0.0 0.0 
42.289228848700105 -149.97935636020722 5.802103649775176 0.0 3.282 10.0 0.10886106948155483 0.7391738078522456 0.0 0.0 0.0 
50.45339946583835 -150.480682860705 5.55610123081418 0.0 15.366 7.0 0.010215597082578243 0.4408261164570968 0.0 0.0 0.0 
51.23052089869951 -141.4870057173922 4.540013724679584 0.0 3.9333 9.0 0.5431729767083144 0.924228593555502 0.0 0.0 0.0 
59.00518376523732 -135.0615954133257 0.24112658402807216 0.0 3.9333 9.0 0.6835471153267153 0.924228593555502 0.0 0.0 0.0 
52.48542175083974 -126.8129806209879 2.930910002094487 0.0 1.9743 8.0 0.11071347416886068 0.977942295451203 0.0 0.0 0.0 
58.78591211925246 -129.10085420625572 5.9033173493488285 0.0 1.9743 8.0 0.2931718320668467 0.977942295451203 0.0 0.0 0.0 
70.36176295632119 -92.48671600053017 0.6232746028089635 0.0 15.985 5.0 0.8441294146226969 0.7120478846819892 0.0 0.0 0.0 
61.81462928723466 -91.38224944262504 1.7753163843379502 0.0 1.3178999999999998 7.0 0.7948712738119047 0.04930157933788992 0.0 0.0 0.0 
46.85769065200402 -77.2240602959707 0.8294523635807528 0.0 0.6597999999999999 7.0 0.916888127744619 0.7624726301882758 0.0 0.0 0.0 
51.64721990247451 -31.14408654680977 3.9106120670450406 0.0 1.3213 10.0 0.6362807238030862 0.6869695042674505 0.0 0.0 0.0 
55.75284140165823 -28.104501501757287 0.4118129981280425 0.0 1.3213 10.0 0.3849882784206946 0.6869695042674505 0.0 0.0 0.0 
42.74465550368736 -7.109043923995004 6.173414367162317 0.0 6.5385 7.0 0.4378972198742165 0.8927829899562962 0.0 0.0 0.0 
45.45609829719103 6.058075310423108 5.706537171189448 0.0 1.9793999999999998 7.0 0.1867394762292225 0.5754365117469201 0.0 0.0 0.0 
40.5393201602814 10.627542377441154 2.1963209177277987 0.0 1.9793999999999998 7.0 0.8113075840352627 0.5754365117469201 0.0 0.0 0.0 
39.007640406713534 17.54751224792265 3.9321039902249466 0.0 1.3213 9.0 0.2567267916993582 0.9519132750006203 0.0 0.0 0.0 
43.13267453859188 19.83169638888785 0.20699394786640454 0.0 1.3213 9.0 0.025466439820026943 0.9519132750006203 0.0 0.0 0.0 
46.95034869822962 29.927530003027332 6.171709690527274 0.0 1.9793999999999998 9.0 0.7794136147554724 0.823701828658692 0.0 0.0 0.0 
66.02836651206695 29.041214803058974 5.276196920104579 0.0 3.9435000000000002 8.0 0.07201018549073934 0.7215875722995575 0.0 0.0 0.0 
68.32037060169696 39.152949307597176 0.6361021077685266 0.0 3.9435000000000002 8.0 0.3682940620319205 0.7215875722995575 0.0 0.0 0.0 
72.27025311591125 43.208346376203124 6.0956547799751615 0.0 9.1063 7.0 0.36364600222688814 0.728667311526428 0.0 0.0 0.0 
64.30898447055638 59.46374899344804 5.9257674329631955 0.0 5.244400000000001 8.0 0.7935577850609442 0.6100766661655197 0.0 0.0 0.0 
61.28180854397779 67.30767139944379 5.391311724259207 0.0 0.6615 9.0 0.8170164401469237 0.4792254340489973 0.0 0.0 0.0 
59.51530859349235 70.19795157617926 1.9929926090638375 0.0 0.6615 9.0 0.24197835823188385 0.4792254340489973 0.0 0.0 0.0 
61.016800607266156 83.41311801447938 5.1800077076161966 0.0 2.6357999999999997 9.0 0.5206759647087698 0.2340218231489839 0.0 0.0 0.0 
64.86036855026494 101.79569745601333 5.262985289037682 0.0 1.9793999999999998 10.0 0.3264680177848235 0.3376217655698899 0.0 0.0 0.0 
60.713417524877414 107.18741425071033 2.5064309294816605 0.0 1.9793999999999998 10.0 0.4532270131084405 0.3376217655698899 0.0 0.0 0.0 
53.30194987594092 118.95177630145108 3.940774164777644 0.0 0.0 12.0 0.38985794241481564 0.4741761778644359 1.0 0.0 0.0 
54.59537489195371 120.07207172972873 6.91159083316437 0.0 0.0 12.0 0.7990039457694577 0.4741761778644359 1.0 0.0 0.0 
56.89574116107809 134.29975409867103 -0.4492078897001843 0.0 0.0 11.0 0.3635103690491166 0.5265895934792636 1.0 0.0 0.0 
55.984282088436046 135.52019323775895 1.7321447623664166 0.0 0.0 11.0 0.8160927606469108 0.5265895934792636 1.0 0.0 0.0 
50.36544037173352 164.7432917269154 0.41046135818047824 2.0 7.825799999999999 9.0 0.3085201632320539 0.8298936318964554 0.0 0.0 0.0 
33.92141089043037 166.0044106628097 0.01088218206952374 0.0 2.6357999999999997 11.0 0.4594865214948397 0.7200884555227783 0.0 0.0 0.0 
25.89832434571104 168.79248332550677 2.8691774460263275 0.0 2.6357999999999997 11.0 0.40515986120961645 0.7200884555227783 0.0 0.0 0.0 
2.379655478681178 158.8332521377517 3.756314115447342 0.0 2.6357999999999997 9.0 0.8971646017127982 0.25975853088676837 0.0 0.0 0.0 
27.47917537972966 -95.62645242778001 4.675640261402039 2.0 3.2904999999999998 8.0 0.9014510326132811 0.3193565465440016 0.0 0.0 0.0 
9.209375844916297 -30.045584025930026 5.327180756369272 0.0 1.3213 11.0 0.8783419472998135 0.3799717376163193 0.0 0.0 0.0 
6.765608699548082 -25.615505225798838 2.062881566912507 0.0 1.3213 11.0 0.6311144052187636 0.3799717376163193 0.0 0.0 0.0 
6.901923259735431 -154.14298579387767 4.145049951333313 0.0 1.9793999999999998 9.0 0.41175418275049847 0.0457861909475058 0.0 0.0 0.0 
12.364576588768774 -152.35355293659853 5.687392802905989 0.0 1.9793999999999998 9.0 0.7287121440054268 0.0457861909475058 0.0 0.0 0.0 
21.12823167132444 -149.53088379975975 4.735905626391518 0.0 3.2904999999999998 8.0 0.07884503664477804 0.644495729986419 0.0 0.0 0.0 
19.360785117418562 -139.6273823603458 1.1755126325489371 0.0 0.0 9.0 0.2385813502917754 0.39182230592475664 1.0 0.0 0.0 
18.3046138228407 -140.87921147888437 3.706019411751196 0.0 0.0 9.0 0.028907814316191494 0.39182230592475664 1.0 0.0 0.0 
23.485778192323718 -154.42988408578597 3.9202541740645254 0.0 9.744 9.0 0.6752592006521494 0.40396471381917753 0.0 0.0 0.0 
33.45297134566612 -152.88364993208123 3.1318555332223466 0.0 0.0 11.0 0.3321019185156817 0.02405901454938486 1.0 0.0 0.0 
34.60274321006733 -153.69985954158662 5.058259161541061 0.0 0.0 11.0 0.07161695721141503 0.02405901454938486 1.0 0.0 0.0 
42.99514978492991 -150.46827488285854 5.677450983201684 0.0 3.9435000000000002 10.0 0.10886106948155483 0.7391738078522456 0.0 0.0 0.0 
51.0909438223453 -151.05592444776696 5.549120335933965 0.0 16.0275 7.0 0.010215597082578243 0.4408261164570968 0.0 0.0 0.0 
50.92802357361352 -142.29066053030382 4.352399034994901 0.0 4.5948 9.0 0.5431729767083144 0.924228593555502 0.0 0.0 0.0 
59.84412290186798 -134.87843751688376 0.2149459675960067 0.0 4.5948 9.0 0.6835471153267153 0.924228593555502 0.0 0.0 0.0 
51.68540357905533 -126.50099245644458 2.7697534765373932 0.0 2.6357999999999997 8.0 0.11071347416886068 0.977942295451203 0.0 0.0 0.0 
59.63760686817911 -129.21031536215315 6.1553657003343165 0.0 2.6357999999999997 8.0 0.2931718320668467 0.977942295451203 0.0 0.0 0.0 
71.16602811025143 -92.1858451774634 0.3579726881669524 0.0 16.6465 5.0 0.8441294146226969 0.7120478846819892 0.0 0.0 0.0 
61.470432498498155 -90.59555111376967 1.983214965362397 0.0 1.9793999999999998 7.0 0.7948712738119047 0.04930157933788992 0.0 0.0 0.0 
47.26477918120754 -76.46798846116249 1.0768739136560561 0.0 1.3213 7.0 0.916888127744619 0.7624726301882758 0.0 0.0 0.0 
51.08065674327838 -31.789355387404033 3.9918549248274124 0.0 1.9845 10.0 0.6362807238030862 0.6869695042674505 0.0 0.0 0.0 
56.58310499228313 -27.88534845002661 0.25806742545526756 0.0 1.9845 10.0 0.3849882784206946 0.6869695042674505 0.0 0.0 0.0 
42.55826129515674 -7.947269960948029 4.4935816200354015 0.0 0.0 8.0 0.07496339936468377 0.4378972198742165 1.0 0.0 0.0 
43.51533116547113 -6.730329368777148 6.739934016857145 0.0 0.0 8.0 0.6129981930042762 0.4378972198742165 1.0 0.0 0.0 
46.03613781939295 5.424892996484686 5.454019470908903 0.0 2.6426 7.0 0.1867394762292225 0.5754365117469201 0.0 0.0 0.0 
39.90558642178154 11.206979378923252 2.4009139500218097 0.0 2.6426 7.0 0.8113075840352627 0.5754365117469201 0.0 0.0 0.0 
38.29821814451122 17.06368816430158 3.7401394622409114 0.0 1.9845 9.0 0.2567267916993582 0.9519132750006203 0.0 0.0 0.0 
43.97955348422579 19.973688436000078 0.1661183195436969 0.0 1.9845 9.0 0.025466439820026943 0.9519132750006203 0.0 0.0 0.0 
47.755118709277596 29.62801219167429 5.926894370597061 0.0 2.6426 9.0 0.7794136147554724 0.823701828658692 0.0 0.0 0.0 
65.31881553271326 28.557579508959513 3.7398677346785982 0.0 0.0 9.0 0.4527050198347342 0.07201018549073934 1.0 0.0 0.0 
66.8284268020921 28.729334662100264 5.911484786281558 0.0 0.0 9.0 0.9000001222829667 0.07201018549073934 1.0 0.0 0.0 
69.17618225687912 39.22332047253292 0.08204282285298437 0.0 0.0 9.0 0.1134162949852412 0.3682940620319205 1.0 0.0 0.0 
68.56675585405823 39.97554276576339 1.279777659595693 0.0 0.0 9.0 0.49341070113751995 0.3682940620319205 1.0 0.0 0.0 
73.12623280168305 43.27664328350195 0.07961853514439458 0.0 9.769499999999999 7.0 0.36364600222688814 0.728667311526428 0.0 0.0 0.0 
65.0923398454315 59.11201038786909 5.861154595731146 0.0 5.9076 8.0 0.7935577850609442 0.6100766661655197 0.0 0.0 0.0 
61.8092531618384 66.63005213681177 5.373814551680997 0.0 1.3247 9.0 0.8170164401469237 0.4792254340489973 0.0 0.0 0.0 
59.240103528699805 71.0113566796256 1.897033953175924 0.0 1.3247 9.0 0.24197835823188385 0.4792254340489973 0.0 0.0 0.0 
60.74569042976831 82.59833892683913 4.391171875830395 0.0 0.0 10.0 0.03653319106621067 0.5206759647087698 1.0 0.0 0.0 
61.676547915238125 83.96275351153614 6.9777858758840665 0.0 0.0 10.0 0.09549373993244215 0.5206759647087698 1.0 0.0 0.0 
65.44715728060957 101.16876470368693 5.464731346247557 0.0 2.6426 10.0 0.3264680177848235 0.3376217655698899 0.0 0.0 0.0 
60.23681693422944 107.90170940468646 2.1591819007328543 0.0 2.6426 10.0 0.4532270131084405 0.3376217655698899 0.0 0.0 0.0 
52.80763225418022 118.2496254780407 4.098988393256072 0.0 0.6632 12.0 0.38985794241481564 0.4741761778644359 0.0 0.0 0.0 
55.25345168127804 120.62370623676482 0.6976279463167858 0.0 0.6632 12.0 0.7990039457694577 0.4741761778644359 0.0 0.0 0.0 
57.672143123652255 133.93292214462284 5.841801918302567 0.0 0.6632 11.0 0.3635103690491166 0.5265895934792636 0.0 0.0 0.0 
56.09472379267346 136.37176139120584 1.441814152043395 0.0 0.6632 11.0 0.8160927606469108 0.5265895934792636 0.0 0.0 0.0 
34.7798042947056 165.9814660883545 6.2564622651867605 0.0 3.2989999999999995 11.0 0.4594865214948397 0.7200884555227783 0.0 0.0 0.0 
25.745485601225674 169.63747208767106 1.7497382820366416 0.0 0.0 12.0 0.5347861532407375 0.40515986120961645 1.0 0.0 0.0 
25.24529134524247 168.23488706449083 3.848321171398173 0.0 0.0 12.0 0.49848154920162346 0.40515986120961645 1.0 0.0 0.0 
1.7532914334806953 158.24585638284867 3.894903243498945 0.0 3.2989999999999995 9.0 0.8971646017127982 0.25975853088676837 0.0 0.0 0.0 
9.722566460951626 -30.73406139056394 5.352947216350287 0.0 1.9845 11.0 0.8783419472998135 0.3799717376163193 0.0 0.0 0.0 
6.259761230970458 -24.921614723966243 2.2007145507779637 0.0 1.9845 11.0 0.6311144052187636 0.3799717376163193 0.0 0.0 0.0 
6.419224189064799 -154.85317400637632 4.115441036436252 0.0 2.6426 9.0 0.41175418275049847 0.0457861909475058 0.0 0.0 0.0 
12.991734409398592 -152.94010110855282 5.531240710802759 0.0 2.6426 9.0 0.7287121440054268 0.0457861909475058 0.0 0.0 0.0 
21.109810682048597 -150.38938619180962 4.690945149686104 0.0 3.9536999999999995 8.0 0.07884503664477804 0.644495729986419 0.0 0.0 0.0 
19.729572659030172 -138.85190738386203 1.1268793496776766 0.0 0.6632 9.0 0.2385813502917754 0.39182230592475664 0.0 0.0 0.0 
17.56034806318557 -141.30750363268214 3.6637745061067046 0.0 0.6632 9.0 0.028907814316191494 0.39182230592475664 0.0 0.0 0.0 
22.872111918069972 -155.0305332294996 3.9162784948528238 0.0 10.4072 9.0 0.6752592006521494 0.40396471381917753 0.0 0.0 0.0 
32.5942945143591 -152.88995781417015 3.1489386439241827 0.0 0.6632 11.0 0.3321019185156817 0.02405901454938486 0.0 0.0 0.0 
34.666471302835006 -154.5561914983591 4.7866818672119305 0.0 0.6632 11.0 0.07161695721141503 0.02405901454938486 0.0 0.0 0.0 
42.8978733725916 -151.3214471923031 4.598861924301679 0.0 0.0 11.0 0.3063684230145788 0.10886106948155483 1.0 0.0 0.0 
43.1438881834496 -149.6225547289035 7.679890115005483 0.0 0.0 11.0 0.510238101689122 0.10886106948155483 1.0 0.0 0.0 
51.81674026185351 -151.51482009864705 5.719384150269581 0.0 16.6907 7.0 0.010215597082578243 0.4408261164570968 0.0 0.0 0.0 
50.236717435529414 -142.8000341784706 3.7766101805739263 2.0 0.0 10.0 0.947437599775698 0.5431729767083144 1.0 0.0 0.0 
51.59894296261896 -142.82660163103813 5.609166771398687 0.0 0.0 10.0 0.6116469910904441 0.5431729767083144 1.0 0.0 0.0 
60.59832431260885 -135.2889809640802 -0.4984888227596098 0.0 0.0 10.0 0.255767333686144 0.6835471153267153 1.0 0.0 0.0 
59.448248859695475 -134.11643395210598 2.049935592513723 0.0 0.0 10.0 0.9920503492064794 0.6835471153267153 1.0 0.0 0.0 
50.94869482846266 -126.0598281936127 2.6020277930321765 0.0 3.2989999999999995 8.0 0.11071347416886068 0.977942295451203 0.0 0.0 0.0 
60.49295407955635 -129.1345074602687 0.08839636891456598 0.0 3.2989999999999995 8.0 0.2931718320668467 0.977942295451203 0.0 0.0 0.0 
72.0045802729859 -92.00092367959387 0.21704861164708106 0.0 17.3097 5.0 0.8441294146226969 0.7120478846819892 0.0 0.0 0.0 
61.32253072680281 -89.74968424721712 1.7438888332478395 0.0 2.6426 7.0 0.7948712738119047 0.04930157933788992 0.0 0.0 0.0 
47.632557239360196 -75.69203421641417 1.1281807032599869 0.0 1.9845 7.0 0.916888127744619 0.7624726301882758 0.0 0.0 0.0 
50.68840818096104 -32.55323152615935 4.238010587964384 0.0 2.6494 10.0 0.6362807238030862 0.6869695042674505 0.0 0.0 0.0 
57.341183724088395 -27.482009477963924 0.4889562341149943 0.0 2.6494 10.0 0.3849882784206946 0.6869695042674505 0.0 0.0 0.0 
42.27327861705444 -8.757301172187388 4.374105883675111 0.0 0.6649 8.0 0.07496339936468377 0.4378972198742165 0.0 0.0 0.0 
44.33792311520996 -6.483939080362204 0.29102192005712557 0.0 0.6649 8.0 0.6129981930042762 0.4378972198742165 0.0 0.0 0.0 
45.313201007507686 4.961505409230544 3.7116003264493003 0.0 0.0 8.0 0.3686134216448953 0.1867394762292225 1.0 0.0 0.0 
46.31750676859687 6.236186534252494 7.520146845018636 0.0 0.0 8.0 0.7114420494816359 0.1867394762292225 1.0 0.0 0.0 
39.155642565291025 11.625249509476106 2.632825197620532 0.0 3.3075 7.0 0.8113075840352627 0.5754365117469201 0.0 0.0 0.0 
37.51869471525232 16.70353692768504 3.574397109170958 0.0 2.6494 9.0 0.2567267916993582 0.9519132750006203 0.0 0.0 0.0 
44.830148526165786 19.855986419761926 6.145683783277063 0.0 2.6494 9.0 0.025466439820026943 0.9519132750006203 0.0 0.0 0.0 
47.73087478054979 28.76965450287551 4.684151935123325 0.0 0.0 10.0 0.6046377148643524 0.7794136147554724 1.0 0.0 0.0 
47.8793134081621 30.477683520347256 7.708841523004821 0.0 0.0 10.0 0.9784696830934697 0.7794136147554724 1.0 0.0 0.0 
64.65348796026284 28.014712203499386 3.825984072207078 0.0 0.6649 9.0 0.4527050198347342 0.07201018549073934 0.0 0.0 0.0 
67.57054241877441 28.297327600264314 5.7560148903347015 0.0 0.6649 9.0 0.9000001222829667 0.07201018549073934 0.0 0.0 0.0 
70.03127086189271 39.301991735238914 0.09174443915610266 0.0 0.6649 9.0 0.1134162949852412 0.3682940620319205 0.0 0.0 0.0 
68.86737680137269 40.77990135248713 1.2131214379597361 2.0 0.6649 9.0 0.49341070113751995 0.3682940620319205 0.0 0.0 0.0 
73.97313717564671 43.13480298118333 6.117246164387521 0.0 10.434399999999998 7.0 0.36364600222688814 0.728667311526428 0.0 0.0 0.0 
65.85654256389108 58.72039846887336 5.809635839196775 0.0 6.572500000000001 8.0 0.7935577850609442 0.6100766661655197 0.0 0.0 0.0 
62.499373915651276 66.11907362928285 5.645850251097477 0.0 1.9896 9.0 0.8170164401469237 0.4792254340489973 0.0 0.0 0.0 
58.80241843915098 71.75013773811789 2.1056314978894557 0.0 1.9896 9.0 0.24197835823188385 0.4792254340489973 0.0 0.0 0.0 
60.554071362606706 81.76129184148449 4.4873537680459155 0.0 0.6649 10.0 0.03653319106621067 0.5206759647087698 0.0 0.0 0.0 
62.42057072694082 84.39146757202958 0.5227388411656044 0.0 0.6649 10.0 0.09549373993244215 0.5206759647087698 0.0 0.0 0.0 
66.1075607411434 100.6199177675423 5.589785782696057 0.0 3.3075 10.0 0.3264680177848235 0.3376217655698899 0.0 0.0 0.0 
60.827249710920256 108.525211470608 0.8126328316325584 0.0 0.0 11.0 0.8018756777176846 0.4532270131084405 1.0 0.0 0.0 
59.422133332513184 107.63031242774164 3.463161775339201 0.0 0.0 11.0 0.06654001526148567 0.4532270131084405 1.0 0.0 0.0 
52.44210212840235 117.4726097657488 4.272686450723744 0.0 1.3281 12.0 0.38985794241481564 0.4741761778644359 0.0 0.0 0.0 
55.756978523873684 121.31928255089916 0.944202230141095 0.0 1.3281 12.0 0.7990039457694577 0.4741761778644359 0.0 0.0 0.0 
58.45326709565029 133.57625559114447 5.854854881107152 0.0 1.3281 11.0 0.3635103690491166 0.5265895934792636 0.0 0.0 0.0 
56.13987984062686 137.22927326945268 1.5181755500407654 0.0 1.3281 11.0 0.8160927606469108 0.5265895934792636 0.0 0.0 0.0 
35.63765693919236 166.01960439386687 0.044428175036249594 0.0 3.9638999999999998 11.0 0.4594865214948397 0.7200884555227783 0.0 0.0 0.0 
25.376952612011003 170.41306806874624 2.0143670129813764 2.0 0.6649 12.0 0.5347861532407375 0.40515986120961645 0.0 0.0 0.0 
24.59393391898233 167.67533439203106 3.851327418380215 0.0 0.6649 12.0 0.49848154920162346 0.40515986120961645 0.0 0.0 0.0 
0.9721286350194598 157.88927487421427 3.5698225135433446 2.0 3.9638999999999998 9.0 0.8971646017127982 0.25975853088676837 0.0 0.0 0.0 
10.06126779900123 -31.523141293744224 5.117851094302445 2.0 2.6494 11.0 0.8783419472998135 0.3799717376163193 0.0 0.0 0.0 
5.660901116396212 -24.306202461192612 2.342556836963866 0.0 2.6494 11.0 0.6311144052187636 0.3799717376163193 0.0 0.0 0.0 
5.570613635001182 -154.72192684438062 2.9881471810157683 0.0 0.0 10.0 0.1578693133835516 0.41175418275049847 1.0 0.0 0.0 
6.5349741859016515 -155.70403687913193 4.8475973503454055 0.0 0.0 10.0 0.45842195046746137 0.41175418275049847 1.0 0.0 0.0 
13.68243079446602 -153.45030125913465 5.646977627900185 0.0 3.3075 9.0 0.7287121440054268 0.0457861909475058 0.0 0.0 0.0 
21.162287065191364 -151.24648123858861 4.773548491519122 0.0 4.6186 8.0 0.07884503664477804 0.644495729986419 0.0 0.0 0.0 
20.0386399270719 -138.05075626589195 1.2025999035241868 0.0 1.3281 9.0 0.2385813502917754 0.39182230592475664 0.0 0.0 0.0 
16.820480547922656 -141.74334964890664 3.673953999559809 2.0 1.3281 9.0 0.028907814316191494 0.39182230592475664 0.0 0.0 0.0 
22.239707654945416 -155.6114209449696 3.884562930500786 0.0 11.072099999999999 9.0 0.6752592006521494 0.40396471381917753 0.0 0.0 0.0 
31.749377221405393 -152.73672446901233 2.962181904855182 0.0 1.3281 11.0 0.3321019185156817 0.02405901454938486 0.0 0.0 0.0 
34.82829760465778 -155.3995051636338 4.901987512947894 0.0 1.3281 11.0 0.07161695721141503 0.02405901454938486 0.0 0.0 0.0 
42.81101500729249 -152.17574299258402 4.611074640034214 0.0 0.6649 11.0 0.3063684230145788 0.10886106948155483 0.0 0.0 0.0 
43.11838006848941 -148.76423367820462 1.6004962041715223 0.0 0.6649 11.0 0.510238101689122 0.10886106948155483 0.0 0.0 0.0 
52.47483641098725 -152.0664315094206 5.5855924566841635 0.0 17.3556 7.0 0.010215597082578243 0.4408261164570968 0.0 0.0 0.0 
52.30118570234981 -143.32078866495837 5.6699682685449835 0.0 0.6649 10.0 0.6116469910904441 0.5431729767083144 0.0 0.0 0.0 
61.439922048570196 -135.459506448465 6.0832726908117625 0.0 0.6649 10.0 0.255767333686144 0.6835471153267153 0.0 0.0 0.0 
59.071194121505236 -133.3449448631303 2.02538347219547 0.0 0.6649 10.0 0.9920503492064794 0.6835471153267153 0.0 0.0 0.0 
50.11681793174981 -125.84688097311884 2.890987437833532 2.0 3.9638999999999998 8.0 0.11071347416886068 0.977942295451203 0.0 0.0 0.0 
61.343033678023566 -129.01313873995406 0.14181353279340622 0.0 3.9638999999999998 8.0 0.2931718320668467 0.977942295451203 0.0 0.0 0.0 
72.41650687208312 -92.75437053701357 -1.0704726576173624 0.0 0.0 6.0 0.43817267574636143 0.8441294146226969 1.0 0.0 0.0 
72.40738473104811 -91.24256079906442 1.082540353837172 0.0 0.0 6.0 0.8218081458531181 0.8441294146226969 1.0 0.0 0.0 
61.48562802853104 -88.90661547174984 1.3796904288453709 0.0 3.3075 7.0 0.7948712738119047 0.04930157933788992 0.0 0.0 0.0 
48.11494474359292 -74.98163433904988 0.9742704836700254 0.0 2.6494 7.0 0.916888127744619 0.7624726301882758 0.0 0.0 0.0 
50.57911797852118 -33.404948228854856 4.584778736435086 0.0 3.316 10.0 0.6362807238030862 0.6869695042674505 0.0 0.0 0.0 
58.13163738919209 -27.146526701469575 0.4013736918945479 0.0 3.316 10.0 0.3849882784206946 0.6869695042674505 0.0 0.0 0.0 
41.91790191140212 -9.539012811527561 4.28571415455196 0.0 1.3315000000000001 8.0 0.07496339936468377 0.4378972198742165 0.0 0.0 0.0 
45.082245626604916 -6.0557455621593546 0.5220393559715526 0.0 1.3315000000000001 8.0 0.6129981930042762 0.4378972198742165 0.0 0.0 0.0 
44.706105184775375 4.354216061372969 3.927157249810763 0.0 0.6666 8.0 0.3686134216448953 0.1867394762292225 0.0 0.0 0.0 
46.42286595994237 7.0883984391205646 1.4477802876408596 0.0 0.6666 8.0 0.7114420494816359 0.1867394762292225 0.0 0.0 0.0 
38.462400852552186 12.131985750255275 2.510378995016663 0.0 3.9741 7.0 0.8113075840352627 0.5754365117469201 0.0 0.0 0.0 
36.895712942022904 16.11255520188976 3.900643827213398 0.0 3.316 9.0 0.2567267916993582 0.9519132750006203 0.0 0.0 0.0 
45.687048317067564 19.91156013974517 0.06476305161197123 0.0 3.316 9.0 0.025466439820026943 0.9519132750006203 0.0 0.0 0.0 
47.609283584682466 27.91960669769763 4.570322217130017 0.0 0.6666 10.0 0.6046377148643524 0.7794136147554724 0.0 0.0 0.0 
48.07870686982045 31.31291279273181 1.3364437288055557 0.0 0.6666 10.0 0.9784696830934697 0.7794136147554724 0.0 0.0 0.0 
63.89003838803264 27.621634042491642 3.6170708608587243 0.0 1.3315000000000001 9.0 0.4527050198347342 0.07201018549073934 0.0 0.0 0.0 
68.21415921935981 27.7288884179378 5.559739281148392 0.0 1.3315000000000001 9.0 0.9000001222829667 0.07201018549073934 0.0 0.0 0.0 
70.88880995748593 39.257355544432 6.231181265753776 0.0 1.3315000000000001 9.0 0.1134162949852412 0.3682940620319205 0.0 0.0 0.0 
74.83054244841638 43.18193989057428 0.054920394732652096 0.0 11.100999999999999 7.0 0.36364600222688814 0.728667311526428 0.0 0.0 0.0 
66.68590029331395 58.497841854399475 6.02101631344481 0.0 7.2391000000000005 8.0 0.7935577850609442 0.6100766661655197 0.0 0.0 0.0 
63.20316955655063 65.62710067692493 5.673117630094381 0.0 2.6562 9.0 0.8170164401469237 0.4792254340489973 0.0 0.0 0.0 
58.61131753486583 72.58730327394773 1.795212544858087 0.0 2.6562 9.0 0.24197835823188385 0.4792254340489973 0.0 0.0 0.0 
60.39503351204104 80.91744786770221 4.526115594365889 0.0 1.3315000000000001 10.0 0.03653319106621067 0.5206759647087698 0.0 0.0 0.0 
63.09656293468753 84.92099587634051 0.6644902179582205 0.0 1.3315000000000001 10.0 0.09549373993244215 0.5206759647087698 0.0 0.0 0.0 
66.80749564080631 100.12246744214796 5.665313710026299 0.0 3.9741 10.0 0.3264680177848235 0.3376217655698899 0.0 0.0 0.0 
61.281216059529704 109.25410120460819 1.0137584466410492 0.0 0.6666 11.0 0.8018756777176846 0.4532270131084405 0.0 0.0 0.0 
58.61313154320294 107.34242044297547 3.4834824142294227 0.0 0.6666 11.0 0.06654001526148567 0.4532270131084405 0.0 0.0 0.0 
52.393283266906835 116.61529861525372 4.65551623662231 0.0 1.9947 12.0 0.38985794241481564 0.4741761778644359 0.0 0.0 0.0 
56.138458811670176 122.08859294340859 1.110446768987301 0.0 1.9947 12.0 0.7990039457694577 0.4741761778644359 0.0 0.0 0.0 
59.2902283095665 133.38426179853587 6.057694884396052 0.0 1.9947 11.0 0.3635103690491166 0.5265895934792636 0.0 0.0 0.0 
56.260946009361525 138.07939600928879 1.4293273811858247 0.0 1.9947 11.0 0.8160927606469108 0.5265895934792636 0.0 0.0 0.0 
36.49520961213379 166.06397897139587 0.05169897242831317 0.0 4.6305 11.0 0.4594865214948397 0.7200884555227783 0.0 0.0 0.0 
23.851520004454645 167.24384016319854 3.6680822233074 0.0 1.3315000000000001 12.0 0.49848154920162346 0.40515986120961645 0.0 0.0 0.0 
4.958931650140862 -23.811627331970357 2.5278113415656422 0.0 3.316 11.0 0.6311144052187636 0.3799717376163193 0.0 0.0 0.0 
4.7203071677760295 -154.84169579609616 3.281527341724384 0.0 0.6666 10.0 0.1578693133835516 0.41175418275049847 0.0 0.0 0.0 
6.623755675538031 -156.55813496313448 4.815974597742306 0.0 0.6666 10.0 0.45842195046746137 0.41175418275049847 0.0 0.0 0.0 
14.38550263135532 -153.94330803614093 5.671647959341662 0.0 3.9741 9.0 0.7287121440054268 0.0457861909475058 0.0 0.0 0.0 
20.65058230830615 -151.9360636714995 4.073995212112618 0.0 0.0 9.0 0.5128282237361188 0.07884503664477804 1.0 0.0 0.0 
21.98419634204078 -150.99782317893883 6.576968099719109 2.0 0.0 9.0 0.8968371306843239 0.07884503664477804 1.0 0.0 0.0 
20.502845549964153 -137.32834445142998 0.9996482850905226 0.0 1.9947 9.0 0.2385813502917754 0.39182230592475664 0.0 0.0 0.0 
21.82505969097627 -156.36337357377943 4.208458600025036 0.0 11.7387 9.0 0.6752592006521494 0.40396471381917753 0.0 0.0 0.0 
30.89633082217952 -152.63835002737474 3.0267773611357383 0.0 1.9947 11.0 0.3321019185156817 0.02405901454938486 0.0 0.0 0.0 
35.09368606421329 -156.21616583706827 5.026601306955092 0.0 1.9947 11.0 0.07161695721141503 0.02405901454938486 0.0 0.0 0.0 
42.853550310113256 -153.0333888623997 4.761953779626208 0.0 1.3315000000000001 11.0 0.3063684230145788 0.10886106948155483 0.0 0.0 0.0 
43.17365882955679 -147.90731480889852 1.5063668612649015 0.0 1.3315000000000001 11.0 0.510238101689122 0.10886106948155483 0.0 0.0 0.0 
53.2450159356816 -152.44615402618902 5.8251327052646635 0.0 18.022199999999998 7.0 0.010215597082578243 0.4408261164570968 0.0 0.0 0.0 
53.01563099641194 -143.79716415949318 5.695112059730777 0.0 1.3315000000000001 10.0 0.6116469910904441 0.5431729767083144 0.0 0.0 0.0 
62.29459606925914 -135.5425606979624 6.186313918246285 0.0 1.3315000000000001 10.0 0.255767333686144 0.6835471153267153 0.0 0.0 0.0 
58.92302064297939 -132.49912555011932 1.7442100598437849 2.0 1.3315000000000001 10.0 0.9920503492064794 0.6835471153267153 0.0 0.0 0.0 
62.178198060056545 -128.81347365792124 0.23466576336093406 0.0 4.6305 8.0 0.2931718320668467 0.977942295451203 0.0 0.0 0.0 
73.06599873964194 -93.31608755115505 5.570136020703818 0.0 0.6666 6.0 0.43817267574636143 0.8441294146226969 0.0 0.0 0.0 
72.95365547699265 -90.58002479089201 0.8812773359282248 0.0 0.6666 6.0 0.8218081458531181 0.8441294146226969 0.0 0.0 0.0 
61.688793269393955 -88.07229564404248 1.3319254262929154 0.0 3.9741 7.0 0.7948712738119047 0.04930157933788992 0.0 0.0 0.0 
48.68106877654405 -74.3359801984171 0.8509275668705449 0.0 3.316 7.0 0.916888127744619 0.7624726301882758 0.0 0.0 0.0 
50.482887701037036 -34.25823916616505 4.600097946588363 0.0 3.9842999999999997 10.0 0.6362807238030862 0.6869695042674505 0.0 0.0 0.0 
58.98526272410362 -27.053309334003433 0.10876965130997861 0.0 3.9842999999999997 10.0 0.3849882784206946 0.6869695042674505 0.0 0.0 0.0 
41.54864861318036 -10.314266119648222 4.267889368279386 2.0 1.9998 8.0 0.07496339936468377 0.4378972198742165 0.0 0.0 0.0 
45.8016779019361 -5.586935482050742 0.5775210479852317 0.0 1.9998 8.0 0.6129981930042762 0.4378972198742165 0.0 0.0 0.0 
44.35284311191089 3.571546528380074 4.2884176391784905 0.0 1.3349 8.0 0.3686134216448953 0.1867394762292225 0.0 0.0 0.0 
46.79211767892022 7.863652499433843 1.1262806953080644 0.0 1.3349 8.0 0.7114420494816359 0.1867394762292225 0.0 0.0 0.0 
37.921819510084596 12.79917200773943 2.2517426036802646 2.0 4.6424 7.0 0.8113075840352627 0.5754365117469201 0.0 0.0 0.0 
36.23004905401733 16.655010064717242 2.457827309453819 0.0 0.0 10.0 0.02598733719729418 0.2567267916993582 1.0 0.0 0.0 
37.09407490215595 15.27708035321251 4.945497041346962 2.0 0.0 10.0 0.8125503562183921 0.2567267916993582 1.0 0.0 0.0 
46.54286006803322 19.841190139678627 6.201144664941503 0.0 3.9842999999999997 9.0 0.025466439820026943 0.9519132750006203 0.0 0.0 0.0 
47.44252352377044 27.077254768819735 4.516956313410643 0.0 1.3349 10.0 0.6046377148643524 0.7794136147554724 0.0 0.0 0.0 
48.195183948686655 32.163676437993374 1.4347234763341585 0.0 1.3349 10.0 0.9784696830934697 0.7794136147554724 0.0 0.0 0.0 
63.08696389111937 27.317599435239185 3.503509052715259 0.0 1.9998 9.0 0.4527050198347342 0.07201018549073934 0.0 0.0 0.0 
68.79429760865558 27.09579668740775 5.454175624194296 0.0 1.9998 9.0 0.9000001222829667 0.07201018549073934 0.0 0.0 0.0 
71.7424298018822 39.35062317682842 0.10882853497969722 0.0 1.9998 9.0 0.1134162949852412 0.3682940620319205 0.0 0.0 0.0 
75.64498582512421 43.454056917119416 0.3224499226744291 0.0 11.7693 7.0 0.36364600222688814 0.728667311526428 0.0 0.0 0.0 
67.54457643239628 58.49144043496861 6.275730532857684 0.0 7.907400000000001 8.0 0.7935577850609442 0.6100766661655197 0.0 0.0 0.0 
63.94096115136612 65.18774973221278 5.746090269040928 0.0 3.3245 9.0 0.8170164401469237 0.4792254340489973 0.0 0.0 0.0 
58.62973979221188 73.44580563878694 1.5493310236263758 0.0 3.3245 9.0 0.24197835823188385 0.4792254340489973 0.0 0.0 0.0 
60.080397789962 80.11846723440026 4.337251225132039 0.0 1.9998 10.0 0.03653319106621067 0.5206759647087698 0.0 0.0 0.0 
63.8472749731435 85.33788570029435 0.5069181262170906 0.0 1.9998 10.0 0.09549373993244215 0.5206759647087698 0.0 0.0 0.0 
67.36492614443239 99.46929294507483 5.418871305218479 0.0 4.6424 10.0 0.3264680177848235 0.3376217655698899 0.0 0.0 0.0 
61.53528460524375 110.07435413150291 1.2704145397900513 0.0 1.3349 11.0 0.8018756777176846 0.4532270131084405 0.0 0.0 0.0 
57.7553472535517 107.30277447939942 3.1877792830981577 0.0 1.3349 11.0 0.06654001526148567 0.4532270131084405 0.0 0.0 0.0 
52.21534744838465 115.77523639464974 4.503671099814649 0.0 2.663 12.0 0.38985794241481564 0.4741761778644359 0.0 0.0 0.0 
56.44108912999747 122.8921976848268 1.2106221733638853 0.0 2.663 12.0 0.7990039457694577 0.4741761778644359 0.0 0.0 0.0 
60.12023400608396 133.1641340316623 6.023943728090762 0.0 2.663 11.0 0.3635103690491166 0.5265895934792636 0.0 0.0 0.0 
56.64592425383907 138.8469619291152 1.1058947630761318 0.0 2.663 11.0 0.8160927606469108 0.5265895934792636 0.0 0.0 0.0 
37.3523138783702 166.11630455595653 0.06097297993159054 0.0 5.2988 11.0 0.4594865214948397 0.7200884555227783 0.0 0.0 0.0 
23.194503905970116 166.6909427619292 3.8411540781753324 0.0 1.9998 12.0 0.49848154920162346 0.40515986120961645 0.0 0.0 0.0 
4.200383217618081 -23.409172408386333 2.6537928440385676 0.0 3.9842999999999997 11.0 0.6311144052187636 0.3799717376163193 0.0 0.0 0.0 
3.8618834118438534 -154.8634752646712 3.166958930704282 0.0 1.3349 10.0 0.1578693133835516 0.41175418275049847 0.0 0.0 0.0 
6.657997277513409 -157.4161519808524 4.7522856419116986 0.0 1.3349 10.0 0.45842195046746137 0.41175418275049847 0.0 0.0 0.0 
14.946949988541556 -154.59303302035178 5.425037267706323 0.0 4.6424 9.0 0.7287121440054268 0.0457861909475058 0.0 0.0 0.0 
20.21350298756586 -152.67520327765055 4.178373571641713 0.0 0.6683 9.0 0.5128282237361188 0.07884503664477804 0.0 0.0 0.0 
21.18274677667652 -136.80384467839315 0.6570730148171593 0.0 2.663 9.0 0.2385813502917754 0.39182230592475664 0.0 0.0 0.0 
21.23092351136185 -156.98334767813634 3.948276190599203 0.0 12.407 9.0 0.6752592006521494 0.40396471381917753 0.0 0.0 0.0 
30.058287733790394 -152.82556506951454 3.3613815518819172 0.0 2.663 11.0 0.3321019185156817 0.02405901454938486 0.0 0.0 0.0 
35.141815272913256 -157.07351598098245 4.768477273607768 0.0 2.663 11.0 0.07161695721141503 0.02405901454938486 0.0 0.0 0.0 
42.744470942435356 -153.88513259237257 4.585026273770341 0.0 1.9998 11.0 0.3063684230145788 0.10886106948155483 0.0 0.0 0.0 
43.177795743857786 -147.0486247740532 1.5659686603182708 0.0 1.9998 11.0 0.510238101689122 0.10886106948155483 0.0 0.0 0.0 
54.07770858772345 -152.6558887091481 6.036444910821264 0.0 18.690499999999997 7.0 0.010215597082578243 0.4408261164570968 0.0 0.0 0.0 
53.80930076934773 -144.1249659006836 5.89150897102823 0.0 1.9998 10.0 0.6116469910904441 0.5431729767083144 0.0 0.0 0.0 
63.108166532368905 -135.81727653579503 5.957542801763366 0.0 1.9998 10.0 0.255767333686144 0.6835471153267153 0.0 0.0 0.0 
62.95472280475828 -128.44690168563542 0.4410485637896837 0.0 5.2988 8.0 0.2931718320668467 0.977942295451203 0.0 0.0 0.0 
73.84781791139967 -93.67122762587488 5.85680820152936 0.0 1.3349 6.0 0.43817267574636143 0.8441294146226969 0.0 0.0 0.0 
73.33188318776303 -89.80911008172808 1.1146702526840213 0.0 1.3349 6.0 0.8218081458531181 0.8441294146226969 0.0 0.0 0.0 
62.14391440144981 -87.34412640193267 1.012173367230718 0.0 4.6424 7.0 0.7948712738119047 0.04930157933788992 0.0 0.0 0.0 
49.060489756078326 -73.56565207982848 1.1131218097780882 0.0 3.9842999999999997 7.0 0.916888127744619 0.7624726301882758 0.0 0.0 0.0 
50.22033131807072 -35.07581475029385 4.401661614740236 0.0 4.6543 10.0 0.6362807238030862 0.6869695042674505 0.0 0.0 0.0 
59.82802959830309 -27.217959526081692 6.090248865471849 0.0 4.6543 10.0 0.3849882784206946 0.6869695042674505 0.0 0.0 0.0 
46.558848769848595 -5.181894784360343 0.4912023457770152 0.0 2.6698 8.0 0.6129981930042762 0.4378972198742165 0.0 0.0 0.0 
44.011748468257224 2.7834982214400577 4.303910218083713 0.0 2.0049 8.0 0.3686134216448953 0.1867394762292225 0.0 0.0 0.0 
47.34975821106052 8.516647696134445 0.863992409522449 0.0 2.0049 8.0 0.7114420494816359 0.1867394762292225 0.0 0.0 0.0 
35.63634559078483 17.275398562149224 2.334211386163789 0.0 0.67 10.0 0.02598733719729418 0.2567267916993582 0.0 0.0 0.0 
47.35709013439411 19.56843550812605 5.959952417323054 0.0 4.6543 9.0 0.025466439820026943 0.9519132750006203 0.0 0.0 0.0 
47.53055988431752 26.22307955891171 4.8151022217853745 0.0 2.0049 10.0 0.6046377148643524 0.7794136147554724 0.0 0.0 0.0 
48.44308825535101 32.98581337594047 1.2779209086721086 0.0 2.0049 10.0 0.9784696830934697 0.7794136147554724 0.0 0.0 0.0 
62.369334931775846 26.846033568459085 3.722959956653601 0.0 2.6698 9.0 0.4527050198347342 0.07201018549073934 0.0 0.0 0.0 
69.4484749458894 26.539543416450897 5.578518008556176 0.0 2.6698 9.0 0.9000001222829667 0.07201018549073934 0.0 0.0 0.0 
72.59139954935901 39.47952646564647 0.15068254485896873 0.0 2.6698 9.0 0.1134162949852412 0.3682940620319205 0.0 0.0 0.0 
76.46789252481847 43.69939393756116 0.28974175159439886 0.0 12.4393 7.0 0.36364600222688814 0.728667311526428 0.0 0.0 0.0 
68.3959950312611 58.37985163845628 6.152867195567961 0.0 8.5774 8.0 0.7935577850609442 0.6100766661655197 0.0 0.0 0.0 
64.56089749578894 64.5935741530577 5.519008664621973 0.0 3.9945 9.0 0.8170164401469237 0.4792254340489973 0.0 0.0 0.0 
58.560391970119994 74.3017008248766 1.6516334837208746 0.0 3.9945 9.0 0.24197835823188385 0.4792254340489973 0.0 0.0 0.0 
59.63535752365208 79.384093452622 4.167568228346941 0.0 2.6698 10.0 0.03653319106621067 0.5206759647087698 0.0 0.0 0.0 
64.62010811622002 85.71217786286739 0.4510140556977136 0.0 2.6698 10.0 0.09549373993244215 0.5206759647087698 0.0 0.0 0.0 
68.09558709951101 99.0181829155662 5.730075134043586 0.0 5.3124 10.0 0.3264680177848235 0.3376217655698899 0.0 0.0 0.0 
61.90087487141371 110.8513415492144 1.130998299368301 0.0 2.0049 11.0 0.8018756777176846 0.4532270131084405 0.0 0.0 0.0 
56.90803352138251 107.16340041697325 3.304623712756111 0.0 2.0049 11.0 0.06654001526148567 0.4532270131084405 0.0 0.0 0.0 
51.99472898244839 114.94536099286405 4.452563256146524 0.0 3.3329999999999997 12.0 0.38985794241481564 0.4741761778644359 0.0 0.0 0.0 
56.81496954052633 123.66523010887046 1.1203016238890087 0.0 3.3329999999999997 12.0 0.7990039457694577 0.4741761778644359 0.0 0.0 0.0 
60.975853695904 133.0914660442711 6.198459236838632 0.0 3.3329999999999997 11.0 0.3635103690491166 0.5265895934792636 0.0 0.0 0.0 
57.12627420879162 139.5587411159271 0.9771358562750408 0.0 3.3329999999999997 11.0 0.8160927606469108 0.5265895934792636 0.0 0.0 0.0 
38.19278713203434 166.29228864578883 0.2064028689894064 0.0 5.9688 11.0 0.4594865214948397 0.7200884555227783 0.0 0.0 0.0 
22.38255632941846 166.4114667827603 3.473098364502772 0.0 2.6698 12.0 0.49848154920162346 0.40515986120961645 0.0 0.0 0.0 
3.393121831763835 -23.116435760682513 2.7937079608180295 0.0 4.6543 11.0 0.6311144052187636 0.3799717376163193 0.0 0.0 0.0 
3.023871263713604 -154.67612177635036 2.921638548890433 0.0 2.0049 10.0 0.1578693133835516 0.41175418275049847 0.0 0.0 0.0 
6.511652380867587 -158.26228959449764 4.5411367495289765 0.0 2.0049 10.0 0.45842195046746137 0.41175418275049847 0.0 0.0 0.0 
15.52786344446651 -155.22541363890878 5.45540056015287 0.0 5.3124 9.0 0.7287121440054268 0.0457861909475058 0.0 0.0 0.0 
19.82157772506458 -153.43924534364928 4.238433779842514 2.0 1.3383 9.0 0.5128282237361188 0.07884503664477804 0.0 0.0 0.0 
21.981769314749446 -136.4893153893734 0.3750101894339259 0.0 3.3329999999999997 9.0 0.2385813502917754 0.39182230592475664 0.0 0.0 0.0 
20.723282163744553 -157.6759268809638 4.079883049481223 0.0 13.077 9.0 0.6752592006521494 0.40396471381917753 0.0 0.0 0.0 
30.234185090103093 -151.9850736596571 1.3644946033377887 0.0 0.0 12.0 0.020170502070574137 0.3321019185156817 1.0 0.0 0.0 
30.035467889002845 -153.68396179870436 4.685810976858017 0.0 0.0 12.0 0.8358194902620099 0.3321019185156817 1.0 0.0 0.0 
35.25178006740434 -157.92514585009914 4.8408111390782995 0.0 3.3329999999999997 11.0 0.07161695721141503 0.02405901454938486 0.0 0.0 0.0 
42.689999014037916 -154.74210312804877 4.648920996346057 0.0 2.6698 11.0 0.3063684230145788 0.10886106948155483 0.0 0.0 0.0 
43.34575176165248 -146.2065104907848 1.3739240603641591 0.0 2.6698 11.0 0.510238101689122 0.10886106948155483 0.0 0.0 0.0 
54.87502426840454 -152.97472000519528 5.9027853368386065 0.0 19.3605 7.0 0.010215597082578243 0.4408261164570968 0.0 0.0 0.0 
54.63606366384036 -144.3569762588384 6.009599814311372 0.0 2.6698 10.0 0.6116469910904441 0.5431729767083144 0.0 0.0 0.0 
63.86875838250372 -136.21585617339386 5.800496761203902 0.0 2.6698 10.0 0.255767333686144 0.6835471153267153 0.0 0.0 0.0 
63.796998700086746 -128.27975801644934 0.19589595213419256 0.0 5.9688 8.0 0.2931718320668467 0.977942295451203 0.0 0.0 0.0 
74.6821129717648 -93.87449454952373 6.044204612981098 0.0 2.0049 6.0 0.43817267574636143 0.8441294146226969 0.0 0.0 0.0 
73.79474671862971 -89.0858376283642 1.0015049621331946 0.0 2.0049 6.0 0.8218081458531181 0.8441294146226969 0.0 0.0 0.0 
62.431510372093484 -86.53501933382057 1.2292663730467126 0.0 5.3124 7.0 0.7948712738119047 0.04930157933788992 0.0 0.0 0.0 
49.417331726900784 -72.78460822839652 1.142228069635694 0.0 4.6543 7.0 0.916888127744619 0.7624726301882758 0.0 0.0 0.0 
50.11386719995051 -35.927889325406156 4.588096144282001 0.0 5.3260000000000005 10.0 0.6362807238030862 0.6869695042674505 0.0 0.0 0.0 
60.66500353839239 -27.40989783286724 6.05776117762327 0.0 5.3260000000000005 10.0 0.3849882784206946 0.6869695042674505 0.0 0.0 0.0 
47.38582842556217 -4.950658240893054 0.27264966742312186 0.0 3.3415 8.0 0.6129981930042762 0.4378972198742165 0.0 0.0 0.0 
43.837578863083024 1.94264708203821 4.508152252569288 0.0 2.6766 8.0 0.3686134216448953 0.1867394762292225 0.0 0.0 0.0 
47.90283409226814 9.173513557346643 0.8709620081766967 0.0 2.6766 8.0 0.7114420494816359 0.1867394762292225 0.0 0.0 0.0 
35.06460897079058 17.916087977824176 2.299376471177026 0.0 1.3417 10.0 0.02598733719729418 0.2567267916993582 0.0 0.0 0.0
[truncated: 589,450 more chars]
