# Supplementary material for: Self-organized and directed branching results in optimal coverage in developing dermal lymphatic networks
Source: Nat Commun. 2023 Sep 21;14:5878. doi: 10.1038/s41467-023-41456-7 (PMC10514270; doi:10.1038/s41467-023-41456-7)
Supplement: Supplementary file 15 — Supplementary Software 1 [file 41467_2023_41456_MOESM15_ESM.zip › code_submission_final/data/lymphatic_simu10.txt]

2.0748000000000015 0.0 0.0 0.0 0.0 0.0 0.588278770977753 0.588278770977753 0.0 0.0 0.0 
2.0748000000000015 34.234200000000016 0.0 0.0 0.0 0.0 0.10994947733180682 0.10994947733180682 0.0 0.0 0.0 
2.0748000000000015 68.46840000000003 0.0 0.0 0.0 0.0 0.48351012399881477 0.48351012399881477 0.0 0.0 0.0 
2.0748000000000015 -34.234200000000016 0.0 0.0 0.0 0.0 0.34280350401011916 0.34280350401011916 0.0 0.0 0.0 
2.0748000000000015 -68.46840000000003 0.0 0.0 0.0 0.0 0.4830628235921566 0.4830628235921566 0.0 0.0 0.0 
2.575671413405131 0.13482402320635364 0.262943781448245 0.0 0.5 0.0 0.588278770977753 0.588278770977753 0.0 0.0 0.0 
2.5869271297630556 34.31651338263405 0.15936382900156376 0.0 0.5 0.0 0.10994947733180682 0.10994947733180682 0.0 0.0 0.0 
2.585290461287225 68.56031941543955 0.17815023688475584 0.0 0.5 0.0 0.48351012399881477 0.48351012399881477 0.0 0.0 0.0 
2.593360319170747 -34.222163165634974 0.02320762402447187 0.0 0.5 0.0 0.34280350401011916 0.34280350401011916 0.0 0.0 0.0 
2.590860457586634 -68.41613821553491 0.10092556777812786 0.0 0.5 0.0 0.4830628235921566 0.4830628235921566 0.0 0.0 0.0 
3.065802068003966 0.3045933709182273 0.3334391281904137 0.0 1.0017 0.0 0.588278770977753 0.588278770977753 0.0 0.0 0.0 
3.105142032973754 34.33894113531517 0.04325144134114488 0.0 1.0017 0.0 0.10994947733180682 0.10994947733180682 0.0 0.0 0.0 
3.103623033945512 68.5798395107632 0.0376412387286135 0.0 1.0017 0.0 0.48351012399881477 0.48351012399881477 0.0 0.0 0.0 
3.1067697477548792 -34.29605801417606 6.1402387608437365 0.0 1.0017 0.0 0.34280350401011916 0.34280350401011916 0.0 0.0 0.0 
3.0817590569526265 -68.24860238312739 0.3288857668816268 0.0 1.0017 0.0 0.4830628235921566 0.4830628235921566 0.0 0.0 0.0 
3.5030136884222207 0.5836913626187149 0.5681428136042138 0.0 1.5051 0.0 0.588278770977753 0.588278770977753 0.0 0.0 0.0 
3.6237668794001094 34.330111714652524 6.266162444598779 0.0 1.5051 0.0 0.10994947733180682 0.10994947733180682 0.0 0.0 0.0 
3.6046879466666466 68.71394261751227 0.2615047491437036 0.0 1.5051 0.0 0.48351012399881477 0.48351012399881477 0.0 0.0 0.0 
3.6222241635641304 -34.35399276387556 6.171260670402028 0.0 1.5051 0.0 0.34280350401011916 0.34280350401011916 0.0 0.0 0.0 
3.542876987626376 -68.01107355537968 0.47566189332825004 0.0 1.5051 0.0 0.4830628235921566 0.4830628235921566 0.0 0.0 0.0 
3.945079035891043 0.8550360116672435 0.5505076968518497 0.0 2.0102 0.0 0.588278770977753 0.588278770977753 0.0 0.0 0.0 
4.1424234224196175 34.32339752199428 6.270240805483849 0.0 2.0102 0.0 0.10994947733180682 0.10994947733180682 0.0 0.0 0.0 
4.119760264142558 68.77518147584584 0.11833701674503841 0.0 2.0102 0.0 0.48351012399881477 0.48351012399881477 0.0 0.0 0.0 
4.139446079795844 -34.39312305098915 6.207675172817801 0.0 2.0102 0.0 0.34280350401011916 0.34280350401011916 0.0 0.0 0.0 
4.007733687785051 -67.78094763698375 0.45967293355873234 0.0 2.0102 0.0 0.4830628235921566 0.4830628235921566 0.0 0.0 0.0 
4.186641748896673 0.39601842411164706 -1.086361886141817 0.0 0.0 1.0 0.36879242953085445 0.588278770977753 1.0 0.0 0.0 
3.6805595672236384 1.3012188673395728 2.1059418248014854 0.0 0.0 1.0 0.6616836486743999 0.588278770977753 1.0 0.0 0.0 
4.648595743890247 34.21008701508058 6.062960694382401 0.0 2.5170000000000003 0.0 0.10994947733180682 0.10994947733180682 0.0 0.0 0.0 
4.475319803560536 68.39752143833998 -0.8155307587220145 0.0 0.0 1.0 0.987022094648278 0.48351012399881477 1.0 0.0 0.0 
4.5025145184835536 69.1252512842896 0.7408270293401813 0.0 0.0 1.0 0.5969334743546024 0.48351012399881477 1.0 0.0 0.0 
4.624699294116458 -34.57636880944352 5.922115156924363 0.0 2.5170000000000003 0.0 0.34280350401011916 0.34280350401011916 0.0 0.0 0.0 
4.436448328990106 -67.48896570874774 0.5978979531537049 0.0 2.5170000000000003 0.0 0.4830628235921566 0.4830628235921566 0.0 0.0 0.0 
4.513108229218502 -0.007056416614335658 5.393169415013483 0.0 0.5085 1.0 0.36879242953085445 0.588278770977753 0.0 0.0 0.0 
3.4720249092812607 1.776153585418652 1.9845235745510617 0.0 0.5085 1.0 0.6616836486743999 0.588278770977753 0.0 0.0 0.0 
5.125097368116425 34.00515802223228 5.877032231902601 0.0 3.0255 0.0 0.10994947733180682 0.10994947733180682 0.0 0.0 0.0 
4.756373844321164 67.96156465588084 5.285025919706075 0.0 0.5085 1.0 0.987022094648278 0.48351012399881477 0.0 0.0 0.0 
4.797453539895662 69.55193695741262 0.9659706062210526 0.0 0.5085 1.0 0.5969334743546024 0.48351012399881477 0.0 0.0 0.0 
5.056608922048638 -34.86360349275924 5.6963192469453965 0.0 3.0255 0.0 0.34280350401011916 0.34280350401011916 0.0 0.0 0.0 
4.871467296214803 -67.2064622784062 0.5759512824968476 0.0 3.0255 0.0 0.4830628235921566 0.4830628235921566 0.0 0.0 0.0 
4.733295223559389 -0.47670242961042814 5.15080516294531 0.0 1.0187 1.0 0.36879242953085445 0.588278770977753 0.0 0.0 0.0 
3.3093500051053755 2.268684361666561 1.8897902403986115 0.0 1.0187 1.0 0.6616836486743999 0.588278770977753 0.0 0.0 0.0 
5.628209909463593 33.87895397816399 6.03741248523813 0.0 3.5357000000000003 0.0 0.10994947733180682 0.10994947733180682 0.0 0.0 0.0 
4.961562628120319 67.48517484385395 5.119100459426434 0.0 1.0187 1.0 0.987022094648278 0.48351012399881477 0.0 0.0 0.0 
4.9779355547921735 70.03822486832439 1.215402654409517 0.0 1.0187 1.0 0.5969334743546024 0.48351012399881477 0.0 0.0 0.0 
5.497614508685022 -35.136667153020895 5.728784391011608 0.0 3.5357000000000003 0.0 0.34280350401011916 0.34280350401011916 0.0 0.0 0.0 
5.304756316065851 -66.92131264176514 0.5820462994676107 0.0 3.5357000000000003 0.0 0.4830628235921566 0.4830628235921566 0.0 0.0 0.0 
4.957680955311604 -0.9443569317656233 5.159764277476594 0.0 1.5306 1.0 0.36879242953085445 0.588278770977753 0.0 0.0 0.0 
3.0853676872647067 2.736532212249121 2.0172911343393913 0.0 1.5306 1.0 0.6616836486743999 0.588278770977753 0.0 0.0 0.0 
6.142705962745045 33.81304873438319 6.155783701202404 0.0 4.0476 0.0 0.10994947733180682 0.10994947733180682 0.0 0.0 0.0 
5.250097421245278 67.05413266128207 5.302282054853053 0.0 1.5306 1.0 0.987022094648278 0.48351012399881477 0.0 0.0 0.0 
5.169856908651647 70.52011270167644 1.1917731311760111 0.0 1.5306 1.0 0.5969334743546024 0.48351012399881477 0.0 0.0 0.0 
5.990941502798932 -35.2969112383362 5.969116355786129 0.0 4.0476 0.0 0.34280350401011916 0.34280350401011916 0.0 0.0 0.0 
5.778208234409271 -66.70943302732111 0.420786283336597 0.0 4.0476 0.0 0.4830628235921566 0.4830628235921566 0.0 0.0 0.0 
5.207512954438949 -1.3989266868220225 5.214934581449477 0.0 2.0442 1.0 0.36879242953085445 0.588278770977753 0.0 0.0 0.0 
3.008348576716554 3.2494822552458738 1.719822436097369 0.0 2.0442 1.0 0.6616836486743999 0.588278770977753 0.0 0.0 0.0 
6.643239822031121 33.676976894136246 6.017749419121394 0.0 4.5612 0.0 0.10994947733180682 0.10994947733180682 0.0 0.0 0.0 
5.625611717196291 66.69630769913381 5.521910989387167 0.0 2.0442 1.0 0.987022094648278 0.48351012399881477 0.0 0.0 0.0 
5.474796210958694 70.9397097844934 0.9423384157398426 0.0 2.0442 1.0 0.5969334743546024 0.48351012399881477 0.0 0.0 0.0 
6.490779365618278 -35.43551787920232 6.012681761379151 0.0 4.5612 0.0 0.34280350401011916 0.34280350401011916 0.0 0.0 0.0 
6.233728384516934 -66.46133812038855 0.49871465124079306 0.0 4.5612 0.0 0.4830628235921566 0.4830628235921566 0.0 0.0 0.0 
5.094979712871901 -1.9052723785607917 4.493697494439587 0.0 0.0 2.0 0.13458423242334094 0.36879242953085445 1.0 0.0 0.0 
5.648172417617097 -1.125304817243684 6.838857749160426 2.0 0.0 2.0 0.31186261232296997 0.36879242953085445 1.0 0.0 0.0 
2.8237929458114297 3.7342388014638823 1.9345614032895535 0.0 2.5595 1.0 0.6616836486743999 0.588278770977753 0.0 0.0 0.0 
7.155089747099322 33.59295699049623 6.120488390637096 0.0 5.0765 0.0 0.10994947733180682 0.10994947733180682 0.0 0.0 0.0 
5.947337826279757 66.28943916909735 5.3814641831036125 0.0 2.5595 1.0 0.987022094648278 0.48351012399881477 0.0 0.0 0.0 
5.864017930091775 70.59684517075337 -0.7221606828739647 2.0 0.0 2.0 0.34561849499515274 0.5969334743546024 1.0 0.0 0.0 
5.272167596190665 71.41719416588947 1.9721306959013836 0.0 0.0 2.0 0.8599158800733868 0.5969334743546024 1.0 0.0 0.0 
6.495556693432623 -35.9541958786769 4.721599304962536 0.0 0.0 1.0 0.1871424455195685 0.34280350401011916 1.0 0.0 0.0 
6.9762258232096706 -35.25278466708157 6.643202955454434 0.0 0.0 1.0 0.32498702356976605 0.34280350401011916 1.0 0.0 0.0 
6.695016518303815 -66.22414000145118 0.4749448428483043 0.0 5.0765 0.0 0.4830628235921566 0.4830628235921566 0.0 0.0 0.0 
5.012830036434965 -2.417425793722017 4.5533530893748635 1.0 0.517 2.0 0.13458423242334094 0.36879242953085445 0.0 0.0 0.0 
2.7686075224467697 4.2499948087464565 1.6773799183946088 1.0 3.0765 1.0 0.6616836486743999 0.588278770977753 0.0 0.0 0.0 
7.6399358967120135 33.408636885228944 5.919900257364072 1.0 5.593500000000001 0.0 0.10994947733180682 0.10994947733180682 0.0 0.0 0.0 
6.222903119740688 65.84999240435812 5.27248622657049 1.0 3.0765 1.0 0.987022094648278 0.48351012399881477 0.0 0.0 0.0 
5.058736481538385 71.88994869976332 1.994856989320029 1.0 0.517 2.0 0.8599158800733868 0.5969334743546024 0.0 0.0 0.0 
6.477449028218129 -36.47257971567462 4.677482172356589 1.0 0.517 1.0 0.1871424455195685 0.34280350401011916 0.0 0.0 0.0 
7.464514923263251 -35.077789110655516 0.3441218841264464 1.0 0.517 1.0 0.32498702356976605 0.34280350401011916 0.0 0.0 0.0 
7.070690960899217 -65.86648317825241 0.7608266600452561 1.0 5.593500000000001 0.0 0.4830628235921566 0.4830628235921566 0.0 0.0 0.0 
