# Supplementary material for: Self-organized and directed branching results in optimal coverage in developing dermal lymphatic networks
Source: Nat Commun. 2023 Sep 21;14:5878. doi: 10.1038/s41467-023-41456-7 (PMC10514270; doi:10.1038/s41467-023-41456-7)
Supplement: Supplementary file 15 — Supplementary Software 1 [file 41467_2023_41456_MOESM15_ESM.zip › code_submission_final/data/lymphatic_simu240.txt]

3.6388000000000336 0.0 0.0 0.0 0.0 0.0 0.588278770977753 0.588278770977753 0.0 0.0 0.0 
3.6388000000000336 60.04020000000034 0.0 0.0 0.0 0.0 0.10994947733180682 0.10994947733180682 0.0 0.0 0.0 
3.6388000000000336 120.08040000000068 0.0 0.0 0.0 0.0 0.48351012399881477 0.48351012399881477 0.0 0.0 0.0 
3.6388000000000336 -60.04020000000034 0.0 0.0 0.0 0.0 0.34280350401011916 0.34280350401011916 0.0 0.0 0.0 
3.6388000000000336 -120.08040000000068 0.0 0.0 0.0 0.0 0.4830628235921566 0.4830628235921566 0.0 0.0 0.0 
4.517232089405515 0.23645539601083268 0.262943781448245 0.0 0.5 0.0 0.588278770977753 0.588278770977753 0.0 0.0 0.0 
4.5369724502515405 60.18456183570924 0.15936382900156376 0.0 0.5 0.0 0.10994947733180682 0.10994947733180682 0.0 0.0 0.0 
4.53410204864663 120.24160896900875 0.17815023688475584 0.0 0.5 0.0 0.48351012399881477 0.48351012399881477 0.0 0.0 0.0 
4.548255026700618 -60.01908970846015 0.02320762402447187 0.0 0.5 0.0 0.34280350401011916 0.34280350401011916 0.0 0.0 0.0 
4.5438707504656595 -119.98874288542848 0.10092556777812786 0.0 0.5 0.0 0.4830628235921566 0.4830628235921566 0.0 0.0 0.0 
5.376826954430678 0.5341981675810874 0.3334391281904137 0.0 1.0017 0.0 0.588278770977753 0.588278770977753 0.0 0.0 0.0 
5.445821683817669 60.22389579872099 0.04325144134114488 0.0 1.0017 0.0 0.10994947733180682 0.10994947733180682 0.0 0.0 0.0 
5.443157651783798 120.2758434604611 0.0376412387286135 0.0 1.0017 0.0 0.48351012399881477 0.48351012399881477 0.0 0.0 0.0 
5.448676382364753 -60.14868705512965 6.1402387608437365 0.0 1.0017 0.0 0.34280350401011916 0.34280350401011916 0.0 0.0 0.0 
5.40481244285675 -119.69491726996667 0.3288857668816268 0.0 1.0017 0.0 0.4830628235921566 0.4830628235921566 0.0 0.0 0.0 
6.14361201534162 1.023682345429427 0.5681428136042138 0.0 1.5051 0.0 0.588278770977753 0.588278770977753 0.0 0.0 0.0 
6.3553898789094045 60.20841069369474 6.266162444598779 0.0 1.5051 0.0 0.10994947733180682 0.10994947733180682 0.0 0.0 0.0 
6.321929101759558 120.51103450771286 0.2615047491437036 0.0 1.5051 0.0 0.48351012399881477 0.48351012399881477 0.0 0.0 0.0 
6.352684252157941 -60.250293459219854 6.171260670402028 0.0 1.5051 0.0 0.34280350401011916 0.34280350401011916 0.0 0.0 0.0 
6.213524572283993 -119.27833740761233 0.47566189332825004 0.0 1.5051 0.0 0.4830628235921566 0.4830628235921566 0.0 0.0 0.0 
6.918909579622385 1.499568652041044 0.5505076968518497 0.0 2.0102 0.0 0.588278770977753 0.588278770977753 0.0 0.0 0.0 
7.265013663726806 60.19663529161075 6.270240805483849 0.0 2.0102 0.0 0.10994947733180682 0.10994947733180682 0.0 0.0 0.0 
7.2252668445931345 120.61843568262478 0.11833701674503841 0.0 2.0102 0.0 0.48351012399881477 0.48351012399881477 0.0 0.0 0.0 
7.259791977617583 -60.31892045399011 6.207675172817801 0.0 2.0102 0.0 0.34280350401011916 0.34280350401011916 0.0 0.0 0.0 
7.0287937840333425 -118.87474082391405 0.45967293355873234 0.0 2.0102 0.0 0.4830628235921566 0.4830628235921566 0.0 0.0 0.0 
7.342564100580904 0.6945401203284429 -1.086361886141817 0.0 0.0 1.0 0.36879242953085445 0.588278770977753 1.0 0.0 0.0 
6.4549933262064805 2.2820875334852757 2.1059418248014854 0.0 0.0 1.0 0.6616836486743999 0.588278770977753 1.0 0.0 0.0 
8.152742525962829 59.99791046388787 6.062960694382401 0.0 2.5170000000000003 0.0 0.10994947733180682 0.10994947733180682 0.0 0.0 0.0 
7.848849865623746 119.95609264017183 -0.8155307587220145 0.0 0.0 1.0 0.987022094648278 0.48351012399881477 1.0 0.0 0.0 
7.896544163224388 121.23239077177224 0.7408270293401813 0.0 0.0 1.0 0.5969334743546024 0.48351012399881477 1.0 0.0 0.0 
8.11083275083425 -60.64029825708647 5.922115156924363 0.0 2.5170000000000003 0.0 0.34280350401011916 0.34280350401011916 0.0 0.0 0.0 
7.780676778257756 -118.36266070030459 0.5978979531537049 0.0 2.5170000000000003 0.0 0.4830628235921566 0.4830628235921566 0.0 0.0 0.0 
7.915123493580208 -0.012375597058147635 5.393169415013483 0.0 0.5085 1.0 0.36879242953085445 0.588278770977753 0.0 0.0 0.0 
6.089263659096177 3.115031649615133 1.9845235745510617 0.0 0.5085 1.0 0.6616836486743999 0.588278770977753 0.0 0.0 0.0 
8.988434693995558 59.63850443960733 5.877032231902601 0.0 3.0255 0.0 0.10994947733180682 0.10994947733180682 0.0 0.0 0.0 
8.341764577171688 119.19150832360515 5.285025919706075 0.0 0.5085 1.0 0.987022094648278 0.48351012399881477 0.0 0.0 0.0 
8.413810459308065 121.9807153463616 0.9659706062210526 0.0 0.5085 1.0 0.5969334743546024 0.48351012399881477 0.0 0.0 0.0 
8.868319137049546 -61.144052626495025 5.6963192469453965 0.0 3.0255 0.0 0.34280350401011916 0.34280350401011916 0.0 0.0 0.0 
8.543616347342514 -117.86720403830134 0.5759512824968476 0.0 3.0255 0.0 0.4830628235921566 0.4830628235921566 0.0 0.0 0.0 
8.301289116776468 -0.8360443420408824 5.15080516294531 0.0 1.0187 1.0 0.36879242953085445 0.588278770977753 0.0 0.0 0.0 
5.803963176488045 3.9788358662195735 1.8897902403986115 0.0 1.0187 1.0 0.6616836486743999 0.588278770977753 0.0 0.0 0.0 
9.870797290609234 59.41716682848656 6.03741248523813 0.0 3.5357000000000003 0.0 0.10994947733180682 0.10994947733180682 0.0 0.0 0.0 
8.701626224794735 118.35601225265783 5.119100459426434 0.0 1.0187 1.0 0.987022094648278 0.48351012399881477 0.0 0.0 0.0 
8.730341187959237 122.83357077832099 1.215402654409517 0.0 1.0187 1.0 0.5969334743546024 0.48351012399881477 0.0 0.0 0.0 
9.641758084732468 -61.62295374802912 5.728784391011608 0.0 3.5357000000000003 0.0 0.34280350401011916 0.34280350401011916 0.0 0.0 0.0 
9.303521921582954 -117.36710643958735 0.5820462994676107 0.0 3.5357000000000003 0.0 0.4830628235921566 0.4830628235921566 0.0 0.0 0.0 
8.694818517537998 -1.6562203601835082 5.159764277476594 0.0 1.5306 1.0 0.36879242953085445 0.588278770977753 0.0 0.0 0.0 
5.41114128610896 4.7993509803027345 2.0172911343393913 0.0 1.5306 1.0 0.6616836486743999 0.588278770977753 0.0 0.0 0.0 
10.773124376921393 59.30158171133344 6.155783701202404 0.0 4.0476 0.0 0.10994947733180682 0.10994947733180682 0.0 0.0 0.0 
9.207660736662415 117.60004719870426 5.302282054853053 0.0 1.5306 1.0 0.987022094648278 0.48351012399881477 0.0 0.0 0.0 
9.066934316175766 123.67870932083069 1.1917731311760111 0.0 1.5306 1.0 0.5969334743546024 0.48351012399881477 0.0 0.0 0.0 
10.506958714278348 -61.903991042056155 5.969116355786129 0.0 4.0476 0.0 0.34280350401011916 0.34280350401011916 0.0 0.0 0.0 
10.133865492273273 -116.99551036235432 0.420786283336597 0.0 4.0476 0.0 0.4830628235921566 0.4830628235921566 0.0 0.0 0.0 
9.132975775309683 -2.453448249473652 5.214934581449477 0.0 2.0442 1.0 0.36879242953085445 0.588278770977753 0.0 0.0 0.0 
5.276064584999086 5.698966662034314 1.719822436097369 0.0 2.0442 1.0 0.6616836486743999 0.588278770977753 0.0 0.0 0.0 
11.650964461348831 59.062937884318174 6.017749419121394 0.0 4.5612 0.0 0.10994947733180682 0.10994947733180682 0.0 0.0 0.0 
9.866240561275239 116.97249106208288 5.521910989387167 0.0 2.0442 1.0 0.987022094648278 0.48351012399881477 0.0 0.0 0.0 
9.601739180854313 124.41460187189881 0.9423384157398426 0.0 2.0442 1.0 0.5969334743546024 0.48351012399881477 0.0 0.0 0.0 
11.38357815481577 -62.147080421651594 6.012681761379151 0.0 4.5612 0.0 0.34280350401011916 0.34280350401011916 0.0 0.0 0.0 
10.932760191623467 -116.56039963007075 0.49871465124079306 0.0 4.5612 0.0 0.4830628235921566 0.4830628235921566 0.0 0.0 0.0 
8.93561412145668 -3.3414811698029077 4.493697494439587 0.0 0.0 2.0 0.13458423242334094 0.36879242953085445 1.0 0.0 0.0 
9.905807689042284 -1.9735681361993038 6.838857749160426 2.0 0.0 2.0 0.31186261232296997 0.36879242953085445 1.0 0.0 0.0 
4.952389517649217 6.5491363749598435 1.9345614032895535 0.0 2.5595 1.0 0.6616836486743999 0.588278770977753 0.0 0.0 0.0 
12.548650747900984 58.91558313910578 6.120488390637096 0.0 5.0765 0.0 0.10994947733180682 0.10994947733180682 0.0 0.0 0.0 
10.430486255189326 116.2589219435654 5.3814641831036125 0.0 2.5595 1.0 0.987022094648278 0.48351012399881477 0.0 0.0 0.0 
10.284359188364233 123.81328330794983 -0.7221606828739647 2.0 0.0 2.0 0.34561849499515274 0.5969334743546024 1.0 0.0 0.0 
9.246367577124852 125.25201760692048 1.9721306959013836 0.0 0.0 2.0 0.8599158800733868 0.5969334743546024 1.0 0.0 0.0 
11.391956668624818 -63.056741836962345 4.721599304962536 0.0 0.0 1.0 0.1871424455195685 0.34280350401011916 1.0 0.0 0.0 
12.23495783954856 -61.82660152620875 6.643202955454434 0.0 0.0 1.0 0.32498702356976605 0.34280350401011916 1.0 0.0 0.0 
11.74177082456326 -116.14439976734009 0.4749448428483043 0.0 5.0765 0.0 0.4830628235921566 0.4830628235921566 0.0 0.0 0.0 
8.79153939491976 -4.239699719585298 4.5533530893748635 0.0 0.517 2.0 0.13458423242334094 0.36879242953085445 0.0 0.0 0.0 
4.855604902968617 7.453673178169754 1.6773799183946088 0.0 3.0765 1.0 0.6616836486743999 0.588278770977753 0.0 0.0 0.0 
13.398977607940855 58.59232113840967 5.919900257364072 0.0 5.593500000000001 0.0 0.10994947733180682 0.10994947733180682 0.0 0.0 0.0 
10.913774760030993 115.4882168695689 5.27248622657049 0.0 3.0765 1.0 0.987022094648278 0.48351012399881477 0.0 0.0 0.0 
8.872050467043444 126.08113809943112 1.994856989320029 0.0 0.517 2.0 0.8599158800733868 0.5969334743546024 0.0 0.0 0.0 
11.360199307827255 -63.96588734788714 4.677482172356589 0.0 0.517 1.0 0.1871424455195685 0.34280350401011916 0.0 0.0 0.0 
13.091322972223953 -61.51969299009765 0.3441218841264464 0.0 0.517 1.0 0.32498702356976605 0.34280350401011916 0.0 0.0 0.0 
12.400631515577373 -115.5171385140854 0.7608266600452561 0.0 5.593500000000001 0.0 0.4830628235921566 0.4830628235921566 0.0 0.0 0.0 
8.73248521047808 -5.147480911998949 4.647437169683972 0.0 1.0357 2.0 0.13458423242334094 0.36879242953085445 0.0 0.0 0.0 
4.701883384061844 8.350291148447582 1.7405816260774545 0.0 3.5951999999999997 1.0 0.6616836486743999 0.588278770977753 0.0 0.0 0.0 
13.794692286580238 57.773197226470195 5.162421371150458 0.0 0.0 1.0 0.5135744048618022 0.10994947733180682 1.0 0.0 0.0 
14.181426651015167 59.05635517271231 6.81848132697733 0.0 0.0 1.0 0.6322276636032108 0.10994947733180682 1.0 0.0 0.0 
11.467015134622029 114.7660817174505 5.366133677503287 0.0 3.5951999999999997 1.0 0.987022094648278 0.48351012399881477 0.0 0.0 0.0 
8.386104574210501 126.85017039994938 2.1343283856642388 0.0 1.0357 2.0 0.8599158800733868 0.5969334743546024 0.0 0.0 0.0 
11.361515073164464 -64.87558639634275 4.713845353679474 0.0 1.0357 1.0 0.1871424455195685 0.34280350401011916 0.0 0.0 0.0 
13.94284670729154 -61.199597037894584 0.3595643762889886 0.0 1.0357 1.0 0.32498702356976605 0.34280350401011916 0.0 0.0 0.0 
13.191815179787989 -115.06815911646662 0.5161580587904542 0.0 6.1122000000000005 0.0 0.4830628235921566 0.4830628235921566 0.0 0.0 0.0 
8.898412639065187 -6.041920501039257 4.895823592306185 0.0 1.5561 2.0 0.13458423242334094 0.36879242953085445 0.0 0.0 0.0 
4.654262566082523 9.258743870219423 1.62315810484485 0.0 4.1156 1.0 0.6616836486743999 0.588278770977753 0.0 0.0 0.0 
14.125090021680153 56.92561747999229 5.084092183326361 0.0 0.5204 1.0 0.5135744048618022 0.10994947733180682 0.0 0.0 0.0 
15.002657042464426 59.447679506430966 0.44467517916773 0.0 0.5204 1.0 0.6322276636032108 0.10994947733180682 0.0 0.0 0.0 
11.975000754841709 114.01142636588222 5.304865227151503 0.0 4.1156 1.0 0.987022094648278 0.48351012399881477 0.0 0.0 0.0 
7.965370894185886 127.6567293007678 2.051597105328251 0.0 1.5561 2.0 0.8599158800733868 0.5969334743546024 0.0 0.0 0.0 
11.187711774283413 -65.76852900552876 4.520161330186211 0.0 1.5561 1.0 0.1871424455195685 0.34280350401011916 0.0 0.0 0.0 
14.827231337808463 -60.986482244167895 0.23646455412822817 0.0 1.5561 1.0 0.32498702356976605 0.34280350401011916 0.0 0.0 0.0 
13.990000666914357 -114.63174873833586 0.5003421639498257 0.0 6.6326 0.0 0.4830628235921566 0.4830628235921566 0.0 0.0 0.0 
9.268842068201149 -6.872785187994988 5.131783904319963 0.0 2.0782 2.0 0.13458423242334094 0.36879242953085445 0.0 0.0 0.0 
4.7540409340887155 10.162955331813599 1.4608825512895256 0.0 4.6377 1.0 0.6616836486743999 0.588278770977753 0.0 0.0 0.0 
14.682841389067907 56.20696074539717 5.372395443067648 0.0 1.0425 1.0 0.5135744048618022 0.10994947733180682 0.0 0.0 0.0 
15.711431533902354 60.01793629971505 0.6775134269367885 0.0 1.0425 1.0 0.6322276636032108 0.10994947733180682 0.0 0.0 0.0 
12.370889112580416 113.1923863801631 5.1626424156937185 0.0 4.6377 1.0 0.987022094648278 0.48351012399881477 0.0 0.0 0.0 
7.6875570773417214 128.52297036027286 1.8811353892159333 0.0 2.0782 2.0 0.8599158800733868 0.5969334743546024 0.0 0.0 0.0 
10.809891130394048 -66.59605885456823 4.28409864672102 0.0 2.0782 1.0 0.1871424455195685 0.34280350401011916 0.0 0.0 0.0 
15.720848416005934 -60.81618072463771 0.18831546200336116 0.0 2.0782 1.0 0.32498702356976605 0.34280350401011916 0.0 0.0 0.0 
14.835626833748169 -114.29638255642884 0.37755886833902297 0.0 7.1547 0.0 0.4830628235921566 0.4830628235921566 0.0 0.0 0.0 
8.855152337015296 -7.682979545116265 4.240292977260954 0.0 0.0 3.0 0.5526480617699989 0.13458423242334094 1.0 0.0 0.0 
10.110649162600966 -7.217625594296276 5.894393715812952 0.0 0.0 3.0 0.1405726733052708 0.13458423242334094 1.0 0.0 0.0 
5.086505716083593 11.009726409929138 1.1966532060885506 0.0 5.1615 1.0 0.6616836486743999 0.588278770977753 0.0 0.0 0.0 
15.019940163478932 55.3620237617776 5.09201054489201 0.0 1.5663 1.0 0.5135744048618022 0.10994947733180682 0.0 0.0 0.0 
16.411354512788538 60.59902313799971 0.6928889749344036 0.0 1.5663 1.0 0.6322276636032108 0.10994947733180682 0.0 0.0 0.0 
12.73042305948397 112.3567492393992 5.118708271159074 0.0 5.1615 1.0 0.987022094648278 0.48351012399881477 0.0 0.0 0.0 
7.671489213108109 129.43252844733294 1.5884500634450904 0.0 2.602 2.0 0.8599158800733868 0.5969334743546024 0.0 0.0 0.0 
10.610514159656569 -67.4836414780673 4.491437259919156 0.0 2.602 1.0 0.1871424455195685 0.34280350401011916 0.0 0.0 0.0 
16.589076384889992 -60.544640149312 0.3031120152737049 0.0 2.602 1.0 0.32498702356976605 0.34280350401011916 0.0 0.0 0.0 
15.619243797951341 -113.83432353053215 0.5327686875740827 0.0 7.6785 0.0 0.4830628235921566 0.4830628235921566 0.0 0.0 0.0 
8.674035285524129 -8.574467460715333 4.511964064087819 0.0 0.5255 3.0 0.5526480617699989 0.13458423242334094 0.0 0.0 0.0 
10.892109598751047 -7.683322573814334 5.745767755883085 0.0 0.5255 3.0 0.1405726733052708 0.13458423242334094 0.0 0.0 0.0 
5.4397269258560215 11.84805144651523 1.1720192404510328 0.0 5.687 1.0 0.6616836486743999 0.588278770977753 0.0 0.0 0.0 
15.176517445357563 54.465900084599134 4.885379900844248 0.0 2.0918 1.0 0.5135744048618022 0.10994947733180682 0.0 0.0 0.0 
17.21116537454313 61.03244749751236 0.4966049978186224 0.0 2.0918 1.0 0.6322276636032108 0.10994947733180682 0.0 0.0 0.0 
13.262718941937923 111.6190398226759 5.337441677359681 0.0 5.687 1.0 0.987022094648278 0.48351012399881477 0.0 0.0 0.0 
7.674802723287973 130.34222241271408 1.5671438980315129 0.0 3.1275 2.0 0.8599158800733868 0.5969334743546024 0.0 0.0 0.0 
10.245867468834273 -68.317060268876 4.299961546106636 0.0 3.1275 1.0 0.1871424455195685 0.34280350401011916 0.0 0.0 0.0 
17.389544248621913 -60.1124303748606 0.4950870445705964 0.0 3.1275 1.0 0.32498702356976605 0.34280350401011916 0.0 0.0 0.0 
16.330261983725052 -113.26686672204607 0.6735692464074514 0.0 8.203999999999999 0.0 0.4830628235921566 0.4830628235921566 0.0 0.0 0.0 
8.278555137597918 -9.393704631866715 4.2626518944060106 0.0 1.0527 3.0 0.5526480617699989 0.13458423242334094 0.0 0.0 0.0 
11.662449248858984 -8.167193334939094 5.722346187679934 0.0 1.0527 3.0 0.1405726733052708 0.13458423242334094 0.0 0.0 0.0 
5.669540623238015 12.728244467673443 1.3153935199123736 0.0 6.2142 1.0 0.6616836486743999 0.588278770977753 0.0 0.0 0.0 
15.551708355993695 53.63717463514208 5.137522006538482 0.0 2.619 1.0 0.5135744048618022 0.10994947733180682 0.0 0.0 0.0 
17.964447270984916 61.54246757014953 0.5951606681478164 0.0 2.619 1.0 0.6322276636032108 0.10994947733180682 0.0 0.0 0.0 
13.851406902221175 110.92549777246025 5.4162015288144545 0.0 6.2142 1.0 0.987022094648278 0.48351012399881477 0.0 0.0 0.0 
7.617796476916612 131.2501345108151 1.6334923176180007 0.0 3.6547 2.0 0.8599158800733868 0.5969334743546024 0.0 0.0 0.0 
9.80334877112184 -69.11187552550834 4.204381846362193 0.0 3.6547 1.0 0.1871424455195685 0.34280350401011916 0.0 0.0 0.0 
18.267195566891196 -59.87309326210876 0.26622572845363945 0.0 3.6547 1.0 0.32498702356976605 0.34280350401011916 0.0 0.0 0.0 
17.051010743453975 -112.71182139475266 0.6562325245504899 0.0 8.7312 0.0 0.4830628235921566 0.4830628235921566 0.0 0.0 0.0 
7.787860100594112 -10.159715382874902 4.14266927159046 0.0 1.5816 3.0 0.5526480617699989 0.13458423242334094 0.0 0.0 0.0 
12.366255270223142 -8.743570966610974 5.5970058219143715 0.0 1.5816 3.0 0.1405726733052708 0.13458423242334094 0.0 0.0 0.0 
5.668000752292096 13.63794316438434 1.5724790515328653 0.0 6.7431 1.0 0.6616836486743999 0.588278770977753 0.0 0.0 0.0 
16.079786536892904 52.89644018551905 5.3317361302944235 0.0 3.1479000000000004 1.0 0.5135744048618022 0.10994947733180682 0.0 0.0 0.0 
18.599265037957704 62.19405063679245 0.7984229813190885 0.0 3.1479000000000004 1.0 0.6322276636032108 0.10994947733180682 0.0 0.0 0.0 
14.348040295359713 110.16332366976351 5.289897226082266 0.0 6.7431 1.0 0.987022094648278 0.48351012399881477 0.0 0.0 0.0 
7.6997297275235965 132.1561372880957 1.4805979210616937 0.0 4.1836 2.0 0.8599158800733868 0.5969334743546024 0.0 0.0 0.0 
9.615770626240401 -70.00202637203007 4.504711103166217 0.0 4.1836 1.0 0.1871424455195685 0.34280350401011916 0.0 0.0 0.0 
19.159498291124898 -59.696034124176855 0.19588301325616517 0.0 4.1836 1.0 0.32498702356976605 0.34280350401011916 0.0 0.0 0.0 
17.882840356096068 -112.34356389580367 0.4167692009701264 0.0 9.2601 0.0 0.4830628235921566 0.4830628235921566 0.0 0.0 0.0 
7.277977475812768 -10.91309032202937 4.117413441537314 0.0 2.1121999999999996 3.0 0.5526480617699989 0.13458423242334094 0.0 0.0 0.0 
13.095688368642488 -9.287153016471468 5.642761761686054 0.0 2.1121999999999996 3.0 0.1405726733052708 0.13458423242334094 0.0 0.0 0.0 
5.4614670019611555 14.52388780146622 1.7998186948025605 0.0 7.2737 1.0 0.6616836486743999 0.588278770977753 0.0 0.0 0.0 
16.591760408008714 52.14448483757968 5.310159520127693 0.0 3.6785000000000005 1.0 0.5135744048618022 0.10994947733180682 0.0 0.0 0.0 
19.294418406584562 62.78083499589447 0.7010569084876335 0.0 3.6785000000000005 1.0 0.6322276636032108 0.10994947733180682 0.0 0.0 0.0 
14.847420993823018 109.40294678426443 5.293506021221748 0.0 7.2737 1.0 0.987022094648278 0.48351012399881477 0.0 0.0 0.0 
7.530607483640909 133.04997830115423 1.7577843351551845 0.0 4.7142 2.0 0.8599158800733868 0.5969334743546024 0.0 0.0 0.0 
9.312196719431654 -70.85957927016791 4.372164379896625 0.0 4.7142 1.0 0.1871424455195685 0.34280350401011916 0.0 0.0 0.0 
20.067564601320335 -59.750528768757526 6.223246047428348 0.0 4.7142 1.0 0.32498702356976605 0.34280350401011916 0.0 0.0 0.0 
18.621820915768833 -111.81303413940248 0.6226467503616574 0.0 9.7907 0.0 0.4830628235921566 0.4830628235921566 0.0 0.0 0.0 
6.9309225514240485 -11.753986849229557 4.320974539012302 0.0 2.6445 3.0 0.5526480617699989 0.13458423242334094 0.0 0.0 0.0 
13.752178817964975 -9.91689453483283 5.5185874195762645 0.0 2.6445 3.0 0.1405726733052708 0.13458423242334094 0.0 0.0 0.0 
5.086371524034169 15.352656449786542 1.9957959797209281 0.0 7.806 1.0 0.6616836486743999 0.588278770977753 0.0 0.0 0.0 
16.86707581796463 51.277446479121195 5.019864231260444 0.0 4.210800000000001 1.0 0.5135744048618022 0.10994947733180682 0.0 0.0 0.0 
19.99611032437249 63.35978451226971 0.6898392017164345 0.0 4.210800000000001 1.0 0.6322276636032108 0.10994947733180682 0.0 0.0 0.0 
15.246232896138357 108.58532636098217 5.166214969512391 0.0 7.806 1.0 0.987022094648278 0.48351012399881477 0.0 0.0 0.0 
7.558822534216779 133.95924064004254 1.5397655816404878 0.0 5.2465 2.0 0.8599158800733868 0.5969334743546024 0.0 0.0 0.0 
8.828547815866155 -71.63005823034769 4.151840985175893 0.0 5.2465 1.0 0.1871424455195685 0.34280350401011916 0.0 0.0 0.0 
20.955491476757757 -59.55269056750508 0.21922597581738076 0.0 5.2465 1.0 0.32498702356976605 0.34280350401011916 0.0 0.0 0.0 
19.24319428457716 -111.14861768375498 0.8188543529333169 0.0 10.322999999999999 0.0 0.4830628235921566 0.4830628235921566 0.0 0.0 0.0 
6.577438667787364 -12.592201161925887 4.313316971168916 0.0 3.1784999999999997 3.0 0.5526480617699989 0.13458423242334094 0.0 0.0 0.0 
14.442309192751157 -10.509578393055584 5.573611127677665 0.0 3.1784999999999997 3.0 0.1405726733052708 0.13458423242334094 0.0 0.0 0.0 
4.7611601551468015 16.202239674400982 1.9363690855288784 0.0 8.34 1.0 0.6616836486743999 0.588278770977753 0.0 0.0 0.0 
17.30743941889266 50.48143517959156 5.217704198350548 0.0 4.744800000000001 1.0 0.5135744048618022 0.10994947733180682 0.0 0.0 0.0 
20.66268737770733 62.74072948889496 -0.7484510422841548 0.0 0.0 2.0 0.2985806006351699 0.6322276636032108 1.0 0.0 0.0 
19.872300950082423 64.26101995811031 1.7073191534282313 0.0 0.0 2.0 0.4975669872044428 0.6322276636032108 1.0 0.0 0.0 
15.573429374977664 107.73650567659836 5.080318026197167 0.0 8.34 1.0 0.987022094648278 0.48351012399881477 0.0 0.0 0.0 
7.812890672210703 134.83274133910112 1.28773438021334 0.0 5.7805 2.0 0.8599158800733868 0.5969334743546024 0.0 0.0 0.0 
8.316007468418567 -72.38162757660824 4.113881437244398 0.0 5.7805 1.0 0.1871424455195685 0.34280350401011916 0.0 0.0 0.0 
21.83488488583933 -59.319835844417604 0.25884709141505824 0.0 5.7805 1.0 0.32498702356976605 0.34280350401011916 0.0 0.0 0.0 
19.844027467233154 -110.46557041114555 0.8493389693393902 0.0 10.857 0.0 0.4830628235921566 0.4830628235921566 0.0 0.0 0.0 
5.700697997122858 -12.834852942061582 3.4115997163096115 0.0 0.0 4.0 0.1691534012696937 0.5526480617699989 1.0 0.0 0.0 
6.95923964142381 -13.417902140809923 5.1455036150722755 0.0 0.0 4.0 0.7297325027177373 0.5526480617699989 1.0 0.0 0.0 
15.129617201658387 -11.105532913880735 5.568862266700738 0.0 3.7141999999999995 3.0 0.1405726733052708 0.13458423242334094 0.0 0.0 0.0 
4.609899629192426 17.09927609689904 1.7378375126706516 0.0 8.8757 1.0 0.6616836486743999 0.588278770977753 0.0 0.0 0.0 
17.016701502362462 49.61944587925654 4.387084219596478 0.0 0.0 2.0 0.3681626548442425 0.5135744048618022 1.0 0.0 0.0 
18.169825895068914 50.77099286936841 6.607121193983655 0.0 0.0 2.0 0.7265012272397101 0.5135744048618022 1.0 0.0 0.0 
21.305050099529993 62.096583369126044 5.49640799486614 0.0 0.5357 2.0 0.2985806006351699 0.6322276636032108 0.0 0.0 0.0 
19.83611729669816 65.17000006417912 1.6105721993729962 0.0 0.5357 2.0 0.4975669872044428 0.6322276636032108 0.0 0.0 0.0 
15.86621519955405 106.87520982096846 5.0400799568306125 0.0 8.8757 1.0 0.987022094648278 0.48351012399881477 0.0 0.0 0.0 
8.722006997886705 134.8653234874239 0.035824028223323756 0.0 0.0 3.0 0.6521991295450413 0.8599158800733868 1.0 0.0 0.0 
7.09243183147107 135.38816293464774 2.4848318707776476 0.0 0.0 3.0 0.8909072419763011 0.8599158800733868 1.0 0.0 0.0 
7.879559727251991 -73.17979263424377 4.2120039825913596 0.0 6.3162 1.0 0.1871424455195685 0.34280350401011916 0.0 0.0 0.0 
22.724496303964123 -59.129715843518575 0.21054196999598088 0.0 6.3162 1.0 0.32498702356976605 0.34280350401011916 0.0 0.0 0.0 
20.268669557623856 -111.27007845030239 -1.0851347387428032 0.0 0.0 1.0 0.7649702319316436 0.4830628235921566 1.0 0.0 0.0 
19.408120796178018 -109.66710972699791 2.0705123316032683 0.0 0.0 1.0 0.037946312807070726 0.4830628235921566 1.0 0.0 0.0 
4.799964154588936 -12.962260300224246 3.2821102663658586 0.0 0.5374 4.0 0.1691534012696937 0.5526480617699989 0.0 0.0 0.0 
7.350801797185902 -14.239019165462961 5.157367099742872 0.0 0.5374 4.0 0.7297325027177373 0.5526480617699989 0.0 0.0 0.0 
15.696552238253458 -11.816967207600614 5.385238662160473 0.0 4.2516 3.0 0.1405726733052708 0.13458423242334094 0.0 0.0 0.0 
4.552779245851046 18.007181021330425 1.633618031872268 0.0 9.4131 1.0 0.6616836486743999 0.588278770977753 0.0 0.0 0.0 
16.889868969099492 48.718630915734344 4.57252081572986 0.0 0.5374 2.0 0.3681626548442425 0.5135744048618022 0.0 0.0 0.0 
19.07951240311831 50.77594736961613 0.0054462737133696565 0.0 0.5374 2.0 0.7265012272397101 0.5135744048618022 0.0 0.0 0.0 
22.080759205412306 61.621368183077934 5.733543002866175 0.0 1.0731 2.0 0.2985806006351699 0.6322276636032108 0.0 0.0 0.0 
20.076204192888767 66.04744657096796 1.303703915613854 0.0 1.0731 2.0 0.4975669872044428 0.6322276636032108 0.0 0.0 0.0 
16.06582061610508 105.98767854395052 4.933617601245097 0.0 9.4131 1.0 0.987022094648278 0.48351012399881477 0.0 0.0 0.0 
9.628235791961218 134.7859291375603 6.195799692319727 0.0 0.5374 3.0 0.6521991295450413 0.8599158800733868 0.0 0.0 0.0 
6.279004590977743 135.79545915906402 2.6773677443385218 0.0 0.5374 3.0 0.8909072419763011 0.8599158800733868 0.0 0.0 0.0 
7.345994093496521 -73.91658419532118 4.085630213124625 0.0 6.8536 1.0 0.1871424455195685 0.34280350401011916 0.0 0.0 0.0 
23.618893499470307 -58.96356005315536 0.18367827195611086 0.0 6.8536 1.0 0.32498702356976605 0.34280350401011916 0.0 0.0 0.0 
20.67342986504262 -112.08477052927311 5.17350322159821 0.0 0.5374 1.0 0.7649702319316436 0.4830628235921566 0.0 0.0 0.0 
19.275882017112473 -108.76707250815191 1.7166685791950331 0.0 0.5374 1.0 0.037946312807070726 0.4830628235921566 0.0 0.0 0.0 
3.9419650435517 -13.264570762265198 3.4803570734782943 0.0 1.0765 4.0 0.1691534012696937 0.5526480617699989 0.0 0.0 0.0 
7.636694058496878 -15.102627702314635 5.032087044680096 0.0 1.0765 4.0 0.7297325027177373 0.5526480617699989 0.0 0.0 0.0 
16.31753145040419 -12.481752066090097 5.463737885385109 0.0 4.7907 3.0 0.1405726733052708 0.13458423242334094 0.0 0.0 0.0 
4.355742026744166 18.895285983757013 1.7891127240282345 0.0 9.9522 1.0 0.6616836486743999 0.588278770977753 0.0 0.0 0.0 
16.685896231741015 47.83209314867926 4.486256364018417 0.0 1.0765 2.0 0.3681626548442425 0.5135744048618022 0.0 0.0 0.0 
19.989143261473377 50.78716305185411 0.01232917911464188 0.0 1.0765 2.0 0.7265012272397101 0.5135744048618022 0.0 0.0 0.0 
22.849373042568107 61.134760682793555 5.718789597895512 0.0 1.6122 2.0 0.2985806006351699 0.6322276636032108 0.0 0.0 0.0 
20.092248643012717 66.95700507135187 1.5531483355458293 0.0 1.6122 2.0 0.4975669872044428 0.6322276636032108 0.0 0.0 0.0 
16.108841534297945 105.07899637146176 4.759707939380485 0.0 9.9522 1.0 0.987022094648278 0.48351012399881477 0.0 0.0 0.0 
10.533929391000001 134.70064611076054 6.189299858131694 0.0 1.0765 3.0 0.6521991295450413 0.8599158800733868 0.0 0.0 0.0 
5.399591181618194 136.02823833648034 2.8828263492238175 0.0 1.0765 3.0 0.8909072419763011 0.8599158800733868 0.0 0.0 0.0 
6.689612844464734 -74.5464395326164 3.9063777767529717 0.0 7.3927000000000005 1.0 0.1871424455195685 0.34280350401011916 0.0 0.0 0.0 
24.497294266943594 -58.7269883268185 0.2630762120357276 0.0 7.3927000000000005 1.0 0.32498702356976605 0.34280350401011916 0.0 0.0 0.0 
21.23537894089562 -112.80014967780151 5.378249788404447 0.0 1.0765 1.0 0.7649702319316436 0.4830628235921566 0.0 0.0 0.0 
18.984080340966106 -107.90544273162456 1.8973259484232878 0.0 1.0765 1.0 0.037946312807070726 0.4830628235921566 0.0 0.0 0.0 
3.141137396796888 -13.696113541364717 3.6358561234657545 0.0 1.6173 4.0 0.1691534012696937 0.5526480617699989 0.0 0.0 0.0 
7.677230164498362 -16.011424111919197 4.756973591337749 0.0 1.6173 4.0 0.7297325027177373 0.5526480617699989 0.0 0.0 0.0 
16.114938278802484 -13.368606110913912 4.48780246821947 0.0 0.0 4.0 0.8127425395778676 0.1405726733052708 1.0 0.0 0.0 
16.695548397961048 -11.654311870450682 7.425444974270777 0.0 0.0 4.0 0.8511327428736073 0.1405726733052708 1.0 0.0 0.0 
4.29749905025876 19.803119583978155 1.6348545465989865 0.0 10.492999999999999 1.0 0.6616836486743999 0.588278770977753 0.0 0.0 0.0 
16.75014716268076 46.92466496536525 4.7830865112802075 0.0 1.6173 2.0 0.3681626548442425 0.5135744048618022 0.0 0.0 0.0 
20.897629971001233 50.74019509882625 6.231532701604559 0.0 1.6173 2.0 0.7265012272397101 0.5135744048618022 0.0 0.0 0.0 
23.63137505121204 60.66997369020719 5.746931811997667 0.0 2.153 2.0 0.2985806006351699 0.6322276636032108 0.0 0.0 0.0 
19.950087680027877 67.855528499317 1.727701955516135 0.0 2.153 2.0 0.4975669872044428 0.6322276636032108 0.0 0.0 0.0 
16.198324833841816 104.17370811399682 4.810923979134969 0.0 10.492999999999999 1.0 0.987022094648278 0.48351012399881477 0.0 0.0 0.0 
11.443400503084638 134.6802405653491 6.260752578884537 0.0 1.6173 3.0 0.6521991295450413 0.8599158800733868 0.0 0.0 0.0 
4.535558397959511 136.31284585353475 2.8233882349419623 0.0 1.6173 3.0 0.8909072419763011 0.8599158800733868 0.0 0.0 0.0 
6.012071242667858 -75.15347451335094 3.8721654563853964 0.0 7.9335 1.0 0.1871424455195685 0.34280350401011916 0.0 0.0 0.0 
25.401839330872676 -58.63028094694736 0.10650708615138779 0.0 7.9335 1.0 0.32498702356976605 0.34280350401011916 0.0 0.0 0.0 
21.70654590206819 -113.57832432702978 5.256834614066696 0.0 1.6173 1.0 0.7649702319316436 0.4830628235921566 0.0 0.0 0.0 
18.68586521836509 -107.04601162289521 1.9047788370701428 0.0 1.6173 1.0 0.037946312807070726 0.4830628235921566 0.0 0.0 0.0 
2.30750602702869 -14.060273985864749 3.553449891151499 0.0 2.1597999999999997 4.0 0.1691534012696937 0.5526480617699989 0.0 0.0 0.0 
7.488668265463114 -16.90136708775081 4.503605817506652 0.0 2.1597999999999997 4.0 0.7297325027177373 0.5526480617699989 0.0 0.0 0.0 
15.794028657718625 -14.219823536191173 4.351874726193761 0.0 0.5425 4.0 0.8127425395778676 0.1405726733052708 0.0 0.0 0.0 
17.062374062399446 -10.821849846146007 1.1557345797767626 0.0 0.5425 4.0 0.8511327428736073 0.1405726733052708 0.0 0.0 0.0 
4.446203614198974 20.700583256035713 1.4065840745965836 0.0 11.035499999999999 1.0 0.6616836486743999 0.588278770977753 0.0 0.0 0.0 
16.893322587809404 46.02630262886624 4.8704434952034275 0.0 2.1597999999999997 2.0 0.3681626548442425 0.5135744048618022 0.0 0.0 0.0 
21.806315198753364 50.78315143555614 0.04723742654629223 0.0 2.1597999999999997 2.0 0.7265012272397101 0.5135744048618022 0.0 0.0 0.0 
24.323572859171712 60.07970571322041 5.577106477698868 0.0 2.6955 2.0 0.2985806006351699 0.6322276636032108 0.0 0.0 0.0 
20.787103016815546 68.21184214764212 0.40245958054283704 0.0 0.0 3.0 0.01806241092051164 0.4975669872044428 1.0 0.0 0.0 
19.060448856921937 68.04552022130284 2.931192788041676 0.0 0.0 3.0 0.16900805125777518 0.4975669872044428 1.0 0.0 0.0 
16.203499799195 103.26402283340104 4.71808766139681 0.0 11.035499999999999 1.0 0.987022094648278 0.48351012399881477 0.0 0.0 0.0 
12.35209966022776 134.72290122412605 0.04691204134029642 0.0 2.1597999999999997 3.0 0.6521991295450413 0.8599158800733868 0.0 0.0 0.0 
3.6345380352719854 136.438210904575 3.0033420830844975 0.0 2.1597999999999997 3.0 0.8909072419763011 0.8599158800733868 0.0 0.0 0.0 
5.229652883806172 -75.6175602831343 3.676959896189306 0.0 8.476 1.0 0.1871424455195685 0.34280350401011916 0.0 0.0 0.0 
26.311537926868485 -58.63187920966216 6.281428411989252 0.0 8.476 1.0 0.32498702356976605 0.34280350401011916 0.0 0.0 0.0 
21.9887369769265 -114.44314933087172 5.027804358477582 0.0 2.1597999999999997 1.0 0.7649702319316436 0.4830628235921566 0.0 0.0 0.0 
18.64595929624005 -106.13718732338427 1.6146675410755957 0.0 2.1597999999999997 1.0 0.037946312807070726 0.4830628235921566 0.0 0.0 0.0 
1.4549758822803773 -14.377679786529384 3.4980066853030496 2.0 2.7039999999999997 4.0 0.1691534012696937 0.5526480617699989 0.0 0.0 0.0 
7.091260615670454 -17.719670973777202 4.260297743506814 0.0 2.7039999999999997 4.0 0.7297325027177373 0.5526480617699989 0.0 0.0 0.0 
15.681941836499101 -15.122591853373706 4.588872046111177 0.0 1.0867 4.0 0.8127425395778676 0.1405726733052708 0.0 0.0 0.0 
17.31631338402985 -9.948311689606745 1.2878818480308023 0.0 1.0867 4.0 0.8511327428736073 0.1405726733052708 0.0 0.0 0.0 
4.508683307510751 21.608135115668773 1.5020505923819703 0.0 11.579699999999999 1.0 0.6616836486743999 0.588278770977753 0.0 0.0 0.0 
17.11058254565097 45.14292717034496 4.953555315245236 0.0 2.7039999999999997 2.0 0.3681626548442425 0.5135744048618022 0.0 0.0 0.0 
22.68518879459773 51.01796049101879 0.2610700901733094 0.0 2.7039999999999997 2.0 0.7265012272397101 0.5135744048618022 0.0 0.0 0.0 
24.893997073991418 59.37106595625843 5.390152700818035 0.0 3.2397 2.0 0.2985806006351699 0.6322276636032108 0.0 0.0 0.0 
21.453496904008414 68.8310943394935 0.7487400682364955 0.0 0.5442 3.0 0.01806241092051164 0.4975669872044428 0.0 0.0 0.0 
18.15167228003235 68.08649854846414 3.0965309760258326 0.0 0.5442 3.0 0.16900805125777518 0.4975669872044428 0.0 0.0 0.0 
15.38873446146666 102.85941001299629 3.60251691331204 0.0 0.0 2.0 0.21464189802833833 0.987022094648278 1.0 0.0 0.0 
17.064627253748125 103.5573035811755 6.611441498148112 0.0 0.0 2.0 0.38387271496315956 0.987022094648278 1.0 0.0 0.0 
13.261795129484225 134.72003012422005 6.280029238186537 0.0 2.7039999999999997 3.0 0.6521991295450413 0.8599158800733868 0.0 0.0 0.0 
2.8092178867748667 136.820834404225 2.7074774283050296 0.0 2.7039999999999997 3.0 0.8909072419763011 0.8599158800733868 0.0 0.0 0.0 
4.404593759559073 -76.00074631040722 3.5763895799988 0.0 9.0202 1.0 0.1871424455195685 0.34280350401011916 0.0 0.0 0.0 
25.86820518220722 -59.42624069381812 4.203348620416915 0.0 0.0 2.0 0.7897518402774322 0.32498702356976605 1.0 0.0 0.0 
26.01833512715644 -57.77072521167967 8.182147307726083 0.0 0.0 2.0 0.7693898119086222 0.32498702356976605 1.0 0.0 0.0 
22.529696277997246 -115.1745296181258 5.3492357387612515 0.0 2.7039999999999997 1.0 0.7649702319316436 0.4830628235921566 0.0 0.0 0.0 
18.850270089182338 -105.25072740331646 1.3442628826436267 0.0 2.7039999999999997 1.0 0.037946312807070726 0.4830628235921566 0.0 0.0 0.0 
6.541802163843983 -18.44468786993671 4.063886890381322 0.0 3.2499 4.0 0.7297325027177373 0.5526480617699989 0.0 0.0 0.0 
15.463264364596167 -16.005617477737214 4.46963708909481 0.0 1.6326 4.0 0.8127425395778676 0.1405726733052708 0.0 0.0 0.0 
17.52556235017813 -9.063004420820409 1.338688618457069 0.0 1.6326 4.0 0.8511327428736073 0.1405726733052708 0.0 0.0 0.0 
4.441459160549382 22.515347882369717 1.6447508264225255 0.0 12.125599999999999 1.0 0.6616836486743999 0.588278770977753 0.0 0.0 0.0 
16.390502905775854 44.58701404562421 3.799035860594712 0.0 0.0 3.0 0.0014622223099662879 0.3681626548442425 1.0 0.0 0.0 
18.00278967982263 44.96538697846347 6.086761203544383 0.0 0.0 3.0 0.9443600983895937 0.3681626548442425 1.0 0.0 0.0 
23.566502298228635 51.24343908937804 0.25046862689784183 0.0 3.2499 2.0 0.7265012272397101 0.5135744048618022 0.0 0.0 0.0 
25.674770521142502 58.9042181071425 5.744294404780693 0.0 3.7856 2.0 0.2985806006351699 0.6322276636032108 0.0 0.0 0.0 
22.109654644340118 69.46118251570486 0.7651260646798693 0.0 1.0901 3.0 0.01806241092051164 0.4975669872044428 0.0 0.0 0.0 
17.25047414655831 67.96241787219851 3.278417883845321 0.0 1.0901 3.0 0.16900805125777518 0.4975669872044428 0.0 0.0 0.0 
14.578644570178211 102.4455157535127 3.6139456663137532 0.0 0.5459 2.0 0.21464189802833833 0.987022094648278 0.0 0.0 0.0 
17.938733753432462 103.80927960624433 0.2806553159168618 0.0 0.5459 2.0 0.38387271496315956 0.987022094648278 0.0 0.0 0.0 
14.129655105179165 134.9927445400222 0.30446428444002344 0.0 3.2499 3.0 0.6521991295450413 0.8599158800733868 0.0 0.0 0.0 
1.9638833094733896 137.1569348987475 2.7631578888429353 0.0 3.2499 3.0 0.8909072419763011 0.8599158800733868 0.0 0.0 0.0 
3.728187223265046 -76.60904581530384 3.874033376095064 0.0 9.5661 1.0 0.1871424455195685 0.34280350401011916 0.0 0.0 0.0 
25.70087719975885 -60.320419331614225 4.527407956845436 0.0 0.5459 2.0 0.7897518402774322 0.32498702356976605 0.0 0.0 0.0 
26.022505143236828 -56.86103476929442 1.566202364402922 0.0 0.5459 2.0 0.7693898119086222 0.32498702356976605 0.0 0.0 0.0 
23.216560662031767 -115.77099538239393 5.568118197671667 0.0 3.2499 1.0 0.7649702319316436 0.4830628235921566 0.0 0.0 0.0 
19.273485799408554 -104.4454680956286 1.0868980433096338 0.0 3.2499 1.0 0.037946312807070726 0.4830628235921566 0.0 0.0 0.0 
5.784211001994624 -17.94109108530859 2.554929077878721 0.0 0.0 5.0 0.8998357067371711 0.7297325027177373 1.0 0.0 0.0 
7.324305826287324 -18.90862979330929 5.748007004588725 0.0 0.0 5.0 0.10000010812234206 0.7297325027177373 1.0 0.0 0.0 
15.547849130247847 -16.911376555759333 4.805514383081654 0.0 2.1802 4.0 0.8127425395778676 0.1405726733052708 0.0 0.0 0.0 
17.781013384993386 -8.18990714169757 1.2861508530633372 0.0 2.1802 4.0 0.8511327428736073 0.1405726733052708 0.0 0.0 0.0 
4.3549618129404575 23.420926315669316 1.6660136070430336 0.0 12.673199999999998 1.0 0.6616836486743999 0.588278770977753 0.0 0.0 0.0 
15.656857801093814 44.04913027530087 3.774238687175805 0.0 0.5476 3.0 0.0014622223099662879 0.3681626548442425 0.0 0.0 0.0 
18.88172617112495 44.73081346278622 6.022383206716457 0.0 0.5476 3.0 0.9443600983895937 0.3681626548442425 0.0 0.0 0.0 
24.386834887867188 51.63664200439387 0.4469639290340833 0.0 3.7975 2.0 0.7265012272397101 0.5135744048618022 0.0 0.0 0.0 
26.488393949285353 58.49731393270358 5.819451263022071 0.0 4.3332 2.0 0.2985806006351699 0.6322276636032108 0.0 0.0 0.0 
22.815609242449806 70.0349265312794 0.6824432585745742 0.0 1.6377000000000002 3.0 0.01806241092051164 0.4975669872044428 0.0 0.0 0.0 
16.36676826342953 67.74650584816217 3.381226046904861 0.0 1.6377000000000002 3.0 0.16900805125777518 0.4975669872044428 0.0 0.0 0.0 
13.818183513487686 101.94626324099468 3.7225382512893894 0.0 1.0935000000000001 2.0 0.21464189802833833 0.987022094648278 0.0 0.0 0.0 
18.827386879147287 104.00382963106472 0.21552432368861874 0.0 1.0935000000000001 2.0 0.38387271496315956 0.987022094648278 0.0 0.0 0.0 
15.030203972387248 135.12145284500076 0.14195926424935762 0.0 3.7975 3.0 0.6521991295450413 0.8599158800733868 0.0 0.0 0.0 
1.216420740646003 137.67544603479385 2.535104998189621 2.0 3.7975 3.0 0.8909072419763011 0.8599158800733868 0.0 0.0 0.0 
3.1004530655034643 -77.26745595889176 3.9508446563863737 0.0 10.1137 1.0 0.1871424455195685 0.34280350401011916 0.0 0.0 0.0 
25.438519910402935 -61.19146625499024 4.419843358920138 0.0 1.0935000000000001 2.0 0.7897518402774322 0.32498702356976605 0.0 0.0 0.0 
26.034312377500793 -55.95141139711322 1.5578067016086603 0.0 1.0935000000000001 2.0 0.7693898119086222 0.32498702356976605 0.0 0.0 0.0 
24.001206464462506 -116.23130512021037 5.752647460400634 0.0 3.7975 1.0 0.7649702319316436 0.4830628235921566 0.0 0.0 0.0 
19.839369651409882 -103.73319739144162 0.8994233243306665 0.0 3.7975 1.0 0.037946312807070726 0.4830628235921566 0.0 0.0 0.0 
4.942510493938329 -17.59599060032248 2.7524882962357826 2.0 0.5493 5.0 0.8998357067371711 0.7297325027177373 0.0 0.0 0.0 
8.115775945550764 -19.357104029261837 5.767665615745126 0.0 0.5493 5.0 0.10000010812234206 0.7297325027177373 0.0 0.0 0.0 
15.885841372259543 -17.755956530859095 5.093068201280097 0.0 2.7295000000000003 4.0 0.8127425395778676 0.1405726733052708 0.0 0.0 0.0 
18.54045450388927 -8.690709774408129 -0.5829798719515915 2.0 0.0 5.0 0.7325355750172202 0.8511327428736073 1.0 0.0 0.0 
17.186939068152498 -7.50097333060238 2.282393545597332 2.0 0.0 5.0 0.6241643736122411 0.8511327428736073 1.0 0.0 0.0 
5.2613199982339935 23.34302297843967 -0.08574131160374532 0.0 0.0 2.0 0.9135780276790005 0.6616836486743999 1.0 0.0 0.0 
3.750749038388085 24.1009858814925 2.297204825971564 0.0 0.0 2.0 0.8641032534106874 0.6616836486743999 1.0 0.0 0.0 
14.906156365345838 43.5353195666098 3.7418053609591224 0.0 1.0969 3.0 0.0014622223099662879 0.3681626548442425 0.0 0.0 0.0 
19.767864629031124 44.52511289540857 6.05509580436879 0.0 1.0969 3.0 0.9443600983895937 0.3681626548442425 0.0 0.0 0.0 
25.205652579106232 52.03298993048013 0.45080125733191195 0.0 4.3468 2.0 0.7265012272397101 0.5135744048618022 0.0 0.0 0.0 
27.278232998387193 58.045973300237904 5.764040305124914 0.0 4.882499999999999 2.0 0.2985806006351699 0.6322276636032108 0.0 0.0 0.0 
23.341684757831263 70.77708462907135 0.9541501853980628 0.0 2.1870000000000003 3.0 0.01806241092051164 0.4975669872044428 0.0 0.0 0.0 
15.480808451157152 67.54003720396001 3.3705535429629716 0.0 2.1870000000000003 3.0 0.16900805125777518 0.4975669872044428 0.0 0.0 0.0 
13.059517400778107 101.44428732581 3.7261237608401414 0.0 1.6428000000000003 2.0 0.21464189802833833 0.987022094648278 0.0 0.0 0.0 
19.725479797776536 104.14868541972228 0.15991380126032226 0.0 1.6428000000000003 2.0 0.38387271496315956 0.987022094648278 0.0 0.0 0.0 
15.821491068207202 134.6726557616896 -0.5159325769305112 0.0 0.0 4.0 0.4351271070823347 0.6521991295450413 1.0 0.0 0.0 
15.310505628079948 135.98689208135167 1.2575744205446837 0.0 0.0 4.0 0.20484622968106903 0.6521991295450413 1.0 0.0 0.0 
2.509827660275046 -77.95934881237359 4.005794787171721 0.0 10.663 1.0 0.1871424455195685 0.34280350401011916 0.0 0.0 0.0 
25.36423511613387 -62.09812818721142 4.630649359610913 0.0 1.6428000000000003 2.0 0.7897518402774322 0.32498702356976605 0.0 0.0 0.0 
26.18967966359212 -55.05507714226546 1.3991555005352556 0.0 1.6428000000000003 2.0 0.7693898119086222 0.32498702356976605 0.0 0.0 0.0 
23.391636460315528 -116.90656692132315 3.978075047374846 0.0 0.0 2.0 0.8280257668647052 0.7649702319316436 1.0 0.0 0.0 
24.46988765847028 -115.45163081103615 7.312735833080906 0.0 0.0 2.0 0.9279166286063315 0.7649702319316436 1.0 0.0 0.0 
20.44633099870337 -103.05558982589093 0.8403314204010395 0.0 4.3468 1.0 0.037946312807070726 0.4830628235921566 0.0 0.0 0.0 
8.922971870750118 -19.776614253620494 5.803896558028568 0.0 1.1003 5.0 0.10000010812234206 0.7297325027177373 0.0 0.0 0.0 
16.03485225004046 -18.653369394764667 4.876942552256663 0.0 3.2805000000000004 4.0 0.8127425395778676 0.1405726733052708 0.0 0.0 0.0 
6.163462027391089 23.46004369980279 0.1289927550377337 0.0 0.551 2.0 0.9135780276790005 0.6616836486743999 0.0 0.0 0.0 
3.0476002264300424 24.678165089574385 2.4542610391441326 0.0 0.551 2.0 0.8641032534106874 0.6616836486743999 0.0 0.0 0.0 
14.35038485559394 42.815130619910626 4.055150340979419 0.0 1.6479 3.0 0.0014622223099662879 0.3681626548442425 0.0 0.0 0.0 
20.670554311291568 44.412394540466565 6.158960105333715 0.0 1.6479 3.0 0.9443600983895937 0.3681626548442425 0.0 0.0 0.0 
26.10008271217216 52.19896832384689 0.18347993503590654 0.0 4.8978 2.0 0.7265012272397101 0.5135744048618022 0.0 0.0 0.0 
27.98780561580816 57.4767099248078 5.607072679723548 0.0 5.4334999999999996 2.0 0.2985806006351699 0.6322276636032108 0.0 0.0 0.0 
23.88046962453734 71.51006822875678 0.9369193491964443 0.0 2.7380000000000004 3.0 0.01806241092051164 0.4975669872044428 0.0 0.0 0.0 
15.712367878901297 68.41977257407042 1.3134193309594808 2.0 0.0 4.0 0.27220609282809116 0.16900805125777518 1.0 0.0 0.0 
15.888343141675767 66.72672941104085 5.176902596040838 2.0 0.0 4.0 0.5566245743460188 0.16900805125777518 1.0 0.0 0.0 
12.285157080437552 100.96687745548675 3.69407715171128 0.0 2.1938000000000004 2.0 0.21464189802833833 0.987022094648278 0.0 0.0 0.0 
20.622081529614213 103.9948692162025 6.113286239599771 0.0 2.1938000000000004 2.0 0.38387271496315956 0.987022094648278 0.0 0.0 0.0 
16.620261816132263 134.23731752277686 5.784185859609864 0.0 0.551 4.0 0.4351271070823347 0.6521991295450413 0.0 0.0 0.0 
15.37834496149538 136.89405905321604 1.496143759226675 0.0 0.551 4.0 0.20484622968106903 0.6521991295450413 0.0 0.0 0.0 
2.104475657075017 -78.77374665341985 4.250566234521364 0.0 11.214 1.0 0.1871424455195685 0.34280350401011916 0.0 0.0 0.0 
25.247652220981497 -63.00032690066521 4.58389015978471 0.0 2.1938000000000004 2.0 0.7897518402774322 0.32498702356976605 0.0 0.0 0.0 
26.4885308390026 -54.19586700210546 1.2360547431454627 0.0 2.1938000000000004 2.0 0.7693898119086222 0.32498702356976605 0.0 0.0 0.0 
22.733904840333246 -117.53501199137824 3.9042314209583866 0.0 0.551 2.0 0.8280257668647052 0.7649702319316436 0.0 0.0 0.0 
25.004860823501875 -114.71586060051278 0.942109695727213 0.0 0.551 2.0 0.9279166286063315 0.7649702319316436 0.0 0.0 0.0 
20.729680876447137 -103.92003585473178 -1.2540502343371303 0.0 0.0 2.0 0.46606392681396835 0.037946312807070726 1.0 0.0 0.0 
19.58421373377945 -102.76523157902977 2.8167283176240936 0.0 0.0 2.0 0.6246791108215185 0.037946312807070726 1.0 0.0 0.0 
9.772224565038872 -20.102687790178425 5.916591783776771 0.0 1.653 5.0 0.10000010812234206 0.7297325027177373 0.0 0.0 0.0 
16.363423875952734 -19.50165871843064 5.0819385950567995 0.0 3.8332000000000006 4.0 0.8127425395778676 0.1405726733052708 0.0 0.0 0.0 
7.036836910146555 23.7145440026943 0.28354433304403137 0.0 1.1037 2.0 0.9135780276790005 0.6616836486743999 0.0 0.0 0.0 
2.3793901009186174 25.295457012544542 2.3957765941195523 0.0 1.1037 2.0 0.8641032534106874 0.6616836486743999 0.0 0.0 0.0 
13.66586576261848 42.215974795977864 3.8605960337714262 0.0 2.2005999999999997 3.0 0.0014622223099662879 0.3681626548442425 0.0 0.0 0.0 
21.559184556839575 44.21774003448908 6.0675434106390265 0.0 2.2005999999999997 3.0 0.9443600983895937 0.3681626548442425 0.0 0.0 0.0 
26.46772002615647 51.36686442686819 -1.1547685221141006 0.0 0.0 3.0 0.8369751506716282 0.7265012272397101 1.0 0.0 0.0 
26.756300029976966 52.82899445172775 0.7650384321203993 0.0 0.0 3.0 0.33872916198751823 0.7265012272397101 1.0 0.0 0.0 
28.759996627159573 56.995799192979085 5.726184037572705 0.0 5.986199999999999 2.0 0.2985806006351699 0.6322276636032108 0.0 0.0 0.0 
24.509644438411144 72.1671018227131 0.8070471706480692 0.0 3.2907 3.0 0.01806241092051164 0.4975669872044428 0.0 0.0 0.0 
11.577360038577106 100.39540791339873 3.820830861628701 0.0 2.7465 2.0 0.21464189802833833 0.987022094648278 0.0 0.0 0.0 
21.528835051843952 103.921710895252 6.202678901372858 0.0 2.7465 2.0 0.38387271496315956 0.987022094648278 0.0 0.0 0.0 
17.412456653054797 133.7901246892546 5.7692838759613645 0.0 1.1037 4.0 0.4351271070823347 0.6521991295450413 0.0 0.0 0.0 
15.494338306351363 137.79633375304314 1.4429311022111808 0.0 1.1037 4.0 0.20484622968106903 0.6521991295450413 0.0 0.0 0.0 
1.6426018682561134 -79.5574728129952 4.179860199671966 2.0 11.7667 1.0 0.1871424455195685 0.34280350401011916 0.0 0.0 0.0 
24.940389379465632 -63.85656497283036 4.367859372508705 0.0 2.7465 2.0 0.7897518402774322 0.32498702356976605 0.0 0.0 0.0 
26.746804283539173 -53.32360046150642 1.2829166857688705 0.0 2.7465 2.0 0.7693898119086222 0.32498702356976605 0.0 0.0 0.0 
22.100206836426523 -118.18768413713302 3.941747063643454 0.0 1.1037 2.0 0.8280257668647052 0.7649702319316436 0.0 0.0 0.0 
25.511006991921548 -113.95997030014142 0.9807555451666274 0.0 1.1037 2.0 0.9279166286063315 0.7649702319316436 0.0 0.0 0.0 
21.205484373043653 -104.69538424263668 5.2628036243924665 0.0 0.5527 2.0 0.46606392681396835 0.037946312807070726 0.0 0.0 0.0 
18.73133349098666 -102.44876770833729 2.786283269428841 0.0 0.5527 2.0 0.6246791108215185 0.037946312807070726 0.0 0.0 0.0 
10.653126855956778 -20.32976760842624 6.030899418236563 0.0 2.2074 5.0 0.10000010812234206 0.7297325027177373 0.0 0.0 0.0 
16.500467573325615 -20.400976857361705 4.863621710558746 0.0 4.387600000000001 4.0 0.8127425395778676 0.1405726733052708 0.0 0.0 0.0 
7.9249780981338604 23.9114178714545 0.21814006812575967 0.0 1.6581 2.0 0.9135780276790005 0.6616836486743999 0.0 0.0 0.0 
1.693803487465753 25.893391026841844 2.4243728124535258 0.0 1.6581 2.0 0.8641032534106874 0.6616836486743999 0.0 0.0 0.0 
12.983747724122233 41.61408687322339 3.8645943382836045 0.0 2.755 3.0 0.0014622223099662879 0.3681626548442425 0.0 0.0 0.0 
22.457867513066095 44.0765910557908 6.127397527586499 0.0 2.755 3.0 0.9443600983895937 0.3681626548442425 0.0 0.0 0.0 
27.005761212469952 50.63333476023616 5.345251748368786 0.0 0.5544 3.0 0.8369751506716282 0.7265012272397101 0.0 0.0 0.0 
27.332286337468027 53.53312076396428 0.8851586504272468 2.0 0.5544 3.0 0.33872916198751823 0.7265012272397101 0.0 0.0 0.0 
29.451951529401136 56.40524648299987 5.576695062367622 2.0 6.5405999999999995 2.0 0.2985806006351699 0.6322276636032108 0.0 0.0 0.0 
25.264324854513077 72.67505020547596 0.5924130246777357 0.0 3.8451000000000004 3.0 0.01806241092051164 0.4975669872044428 0.0 0.0 0.0 
11.05008832013707 99.65409918895794 4.0941464336216296 0.0 3.3009000000000004 2.0 0.21464189802833833 0.987022094648278 0.0 0.0 0.0 
22.438015540146363 103.95245060393859 0.03379713558621994 0.0 3.3009000000000004 2.0 0.38387271496315956 0.987022094648278 0.0 0.0 0.0 
18.14099425926038 133.2453430391015 5.641116199939297 0.0 1.6581 4.0 0.4351271070823347 0.6521991295450413 0.0 0.0 0.0 
15.8779617814288 138.62118957036665 1.1354642782602684 0.0 1.6581 4.0 0.20484622968106903 0.6521991295450413 0.0 0.0 0.0 
24.671423879638102 -64.72559411497708 4.412248061067748 0.0 3.3009000000000004 2.0 0.7897518402774322 0.32498702356976605 0.0 0.0 0.0 
26.95912270336417 -52.4390243039014 1.3352200922916242 0.0 3.3009000000000004 2.0 0.7693898119086222 0.32498702356976605 0.0 0.0 0.0 
21.686960231967458 -118.99810460448508 4.240848748431313 0.0 1.6581 2.0 0.8280257668647052 0.7649702319316436 0.0 0.0 0.0 
26.104406319234208 -113.27045501507203 0.8601708746981256 0.0 1.6581 2.0 0.9279166286063315 0.7649702319316436 0.0 0.0 0.0 
21.89168885098708 -105.29260907839839 5.567012549284364 0.0 1.1071 2.0 0.46606392681396835 0.037946312807070726 0.0 0.0 0.0 
17.94717330609568 -101.98763118361614 2.609990644447966 0.0 1.1071 2.0 0.6246791108215185 0.037946312807070726 0.0 0.0 0.0 
11.482271576839686 -20.70403104750606 5.859184376006873 0.0 2.7634999999999996 5.0 0.10000010812234206 0.7297325027177373 0.0 0.0 0.0 
16.03833767861014 -21.184552029511895 4.179524773110941 0.0 0.0 5.0 0.9728199160992397 0.8127425395778676 1.0 0.0 0.0 
17.399805572283086 -20.537890164351648 6.132107449314938 0.0 0.0 5.0 0.6324913273782411 0.8127425395778676 1.0 0.0 0.0 
8.7099052746685 24.37124764162758 0.5299262619812901 0.0 2.2142 2.0 0.9135780276790005 0.6616836486743999 0.0 0.0 0.0 
0.9518864234426474 26.419806414260997 2.524490858317141 2.0 2.2142 2.0 0.8641032534106874 0.6616836486743999 0.0 0.0 0.0 
12.360751838006365 40.951191545224255 3.958016781242331 0.0 3.3110999999999997 3.0 0.0014622223099662879 0.3681626548442425 0.0 0.0 0.0 
23.351077665498302 43.90416799007036 6.092495217879794 0.0 3.3110999999999997 3.0 0.9443600983895937 0.3681626548442425 0.0 0.0 0.0 
27.52292072017844 49.884936381304584 5.317072005521861 0.0 1.1105 3.0 0.8369751506716282 0.7265012272397101 0.0 0.0 0.0 
26.060511412285784 73.11509685666505 0.5049035019382437 0.0 4.4012 3.0 0.01806241092051164 0.4975669872044428 0.0 0.0 0.0 
10.147271385220815 99.54240464106883 3.2646850006806574 0.0 0.0 3.0 0.1123236305474854 0.21464189802833833 1.0 0.0 0.0 
11.943634199406127 99.48342449358138 6.094450354986623 0.0 0.0 3.0 0.4215652157158236 0.21464189802833833 1.0 0.0 0.0 
23.320012102633882 104.17524233125212 0.24742112779185774 0.0 3.857 2.0 0.38387271496315956 0.987022094648278 0.0 0.0 0.0 
18.77236966684856 132.59042381912536 5.479492794383459 0.0 2.2142 4.0 0.4351271070823347 0.6521991295450413 0.0 0.0 0.0 
16.184617977524773 139.47764509600214 1.2269563027891754 0.0 2.2142 4.0 0.20484622968106903 0.6521991295450413 0.0 0.0 0.0 
24.247333998810575 -65.53039338372801 4.227422509087857 0.0 3.857 2.0 0.7897518402774322 0.32498702356976605 0.0 0.0 0.0 
27.36924928698278 -51.62702043974272 1.1030843772375785 0.0 3.857 2.0 0.7693898119086222 0.32498702356976605 0.0 0.0 0.0 
21.32609020551025 -119.8331656286068 4.304488628713258 0.0 2.2142 2.0 0.8280257668647052 0.7649702319316436 0.0 0.0 0.0 
26.685710629957434 -112.57071264224243 0.8775825230808425 0.0 2.2142 2.0 0.9279166286063315 0.7649702319316436 0.0 0.0 0.0 
22.428175160518308 -106.02727671052072 5.34313368559908 0.0 1.6632 2.0 0.46606392681396835 0.037946312807070726 0.0 0.0 0.0 
17.29756348427959 -101.35079433684913 2.3661160437248117 0.0 1.6632 2.0 0.6246791108215185 0.037946312807070726 0.0 0.0 0.0 
12.30329704686563 -21.095785138191935 5.837986758799792 2.0 3.3212999999999995 5.0 0.10000010812234206 0.7297325027177373 0.0 0.0 0.0 
15.438697016202871 -21.868646442577422 3.9926911961989293 2.0 0.5578 5.0 0.9728199160992397 0.8127425395778676 0.0 0.0 0.0 
18.241518571943757 -20.88296018072834 5.894124735221785 0.0 0.5578 5.0 0.6324913273782411 0.8127425395778676 0.0 0.0 0.0 
9.523390215624374 23.96406667345954 -0.46407874483583456 0.0 0.0 3.0 0.9813514163557269 0.9135780276790005 1.0 0.0 0.0 
9.01765163459836 25.227312048053477 1.2256925484110117 0.0 0.0 3.0 0.5889007376842053 0.9135780276790005 1.0 0.0 0.0 
11.672285353575461 40.356575711416056 3.853982697239682 0.0 3.8688999999999996 3.0 0.0014622223099662879 0.3681626548442425 0.0 0.0 0.0 
24.174995594288454 43.518534308168 5.845428139712794 0.0 3.8688999999999996 3.0 0.9443600983895937 0.3681626548442425 0.0 0.0 0.0 
27.944060791956034 49.078589601102514 5.193711413996982 0.0 1.6683 3.0 0.8369751506716282 0.7265012272397101 0.0 0.0 0.0 
26.678678797077648 73.78249716710695 0.8236687629374747 0.0 4.9590000000000005 3.0 0.01806241092051164 0.4975669872044428 0.0 0.0 0.0 
9.24397028016112 99.43469575750726 3.260272677086379 0.0 0.5578 3.0 0.1123236305474854 0.21464189802833833 0.0 0.0 0.0 
12.808694274525294 99.20195485679045 5.968616617634317 0.0 0.5578 3.0 0.4215652157158236 0.21464189802833833 0.0 0.0 0.0 
23.345438603094138 103.26589774141165 -1.5428422625257239 0.0 0.0 3.0 0.554891259800495 0.38387271496315956 1.0 0.0 0.0 
23.599678380065605 105.04088709861935 1.2583085018845386 0.0 0.0 3.0 0.1458672962742189 0.38387271496315956 1.0 0.0 0.0 
19.381982266919525 131.91520047249563 5.4467734182307295 0.0 2.772 4.0 0.4351271070823347 0.6521991295450413 0.0 0.0 0.0 
16.438365195893123 140.35123907444572 1.288101754380749 0.0 2.772 4.0 0.20484622968106903 0.6521991295450413 0.0 0.0 0.0 
23.422049891041684 -65.14769215370056 2.7073874502378903 0.0 0.0 3.0 0.3653070019672945 0.7897518402774322 1.0 0.0 0.0 
24.72106739463275 -66.3070083202842 5.260127384219284 0.0 0.0 3.0 0.8134707664285656 0.7897518402774322 1.0 0.0 0.0 
27.552663861936974 -50.73600237949175 1.3677739596920024 0.0 4.4148000000000005 2.0 0.7693898119086222 0.32498702356976605 0.0 0.0 0.0 
20.475897937695283 -120.15678144674273 3.505297385604657 0.0 0.0 3.0 0.5296598413781961 0.8280257668647052 1.0 0.0 0.0 
21.957892753162138 -120.48767279493966 5.480138003028862 0.0 0.0 3.0 0.7894845505021845 0.8280257668647052 1.0 0.0 0.0 
27.358934249794466 -111.95889236822883 0.737644681929913 0.0 2.772 2.0 0.9279166286063315 0.7649702319316436 0.0 0.0 0.0 
22.95926806745981 -106.76585264716945 5.335811954200989 0.0 2.221 2.0 0.46606392681396835 0.037946312807070726 0.0 0.0 0.0 
16.786666931177226 -100.59810661805203 2.1671183353271743 0.0 2.221 2.0 0.6246791108215185 0.037946312807070726 0.0 0.0 0.0 
18.957683913310174 -21.443906964145132 5.618738824215321 0.0 1.1173 5.0 0.6324913273782411 0.8127425395778676 0.0 0.0 0.0 
10.41694621338492 23.79344496069718 6.09451152500283 0.0 0.5595 3.0 0.9813514163557269 0.9135780276790005 0.0 0.0 0.0 
9.142860693148291 26.1283541012661 1.4327103562061745 0.0 0.5595 3.0 0.5889007376842053 0.9135780276790005 0.0 0.0 0.0 
10.854472748039335 39.95815805088123 3.594931909411153 0.0 4.4284 3.0 0.0014622223099662879 0.3681626548442425 0.0 0.0 0.0 
25.002692923821126 43.14108070746355 5.855333521750099 0.0 4.4284 3.0 0.9443600983895937 0.3681626548442425 0.0 0.0 0.0 
28.19388674062274 48.203866167454784 4.990597808681994 0.0 2.2278 3.0 0.8369751506716282 0.7265012272397101 0.0 0.0 0.0 
27.095835794720927 74.59091174473294 1.0944071889720353 0.0 5.5185 3.0 0.01806241092051164 0.4975669872044428 0.0 0.0 0.0 
8.369208698589972 99.18500341599868 3.419641872357044 0.0 1.1173 3.0 0.1123236305474854 0.21464189802833833 0.0 0.0 0.0 
13.562781716713486 98.69312657580254 5.689605912440596 0.0 1.1173 3.0 0.4215652157158236 0.21464189802833833 0.0 0.0 0.0 
23.66087231893626 102.4126359639313 5.066496681511796 0.0 0.5595 3.0 0.554891259800495 0.38387271496315956 0.0 0.0 0.0 
24.16949744134049 105.75001355236849 0.8938862727993057 0.0 0.5595 3.0 0.1458672962742189 0.38387271496315956 0.0 0.0 0.0 
20.18077857693655 131.47990913890007 5.784244580030579 0.0 3.3314999999999997 4.0 0.4351271070823347 0.6521991295450413 0.0 0.0 0.0 
16.912669499041513 141.12750547073816 1.022314102054823 0.0 3.3314999999999997 4.0 0.20484622968106903 0.6521991295450413 0.0 0.0 0.0 
22.514986116393164 -65.07848667183549 3.065443261649349 0.0 0.5595 3.0 0.3653070019672945 0.7897518402774322 0.0 0.0 0.0 
25.361507080811922 -66.95306644334018 5.493427039452177 0.0 0.5595 3.0 0.8134707664285656 0.7897518402774322 0.0 0.0 0.0 
27.942520301491886 -49.91407413047008 1.1278944840870238 0.0 4.9743 2.0 0.7693898119086222 0.32498702356976605 0.0 0.0 0.0 
19.577180164412997 -120.29770856970516 3.2971366710910077 0.0 0.5595 3.0 0.5296598413781961 0.8280257668647052 0.0 0.0 0.0 
22.469189576052848 -121.2400886699054 5.309259417332 0.0 0.5595 3.0 0.7894845505021845 0.8280257668647052 0.0 0.0 0.0 
28.195762650436777 -111.602139908 0.4029799753688422 0.0 3.3314999999999997 2.0 0.9279166286063315 0.7649702319316436 0.0 0.0 0.0 
23.576064771885722 -107.4345199152527 5.4574647459590135 0.0 2.7805 2.0 0.46606392681396835 0.037946312807070726 0.0 0.0 0.0 
16.407731978727984 -99.77108642977686 2.0004336285175466 0.0 2.7805 2.0 0.6246791108215185 0.037946312807070726 0.0 0.0 0.0 
19.600372954491984 -22.087727503072628 5.496914711472366 0.0 1.6785 5.0 0.6324913273782411 0.8127425395778676 0.0 0.0 0.0 
11.243393438724858 23.41326201298954 5.852033544484833 0.0 1.1207 3.0 0.9813514163557269 0.9135780276790005 0.0 0.0 0.0 
9.473848454918265 26.975703610947832 1.1983969006935247 0.0 1.1207 3.0 0.5889007376842053 0.9135780276790005 0.0 0.0 0.0 
10.18493068292235 39.34231106254841 3.8852484554138518 0.0 4.9896 3.0 0.0014622223099662879 0.3681626548442425 0.0 0.0 0.0 
25.713116763624036 42.57287998778849 5.608569369743609 0.0 4.9896 3.0 0.9443600983895937 0.3681626548442425 0.0 0.0 0.0 
28.58802689443346 47.38398347514172 5.16050906834691 0.0 2.7889999999999997 3.0 0.8369751506716282 0.7265012272397101 0.0 0.0 0.0 
27.402806249780387 75.44725468405107 1.2265893502182819 0.0 6.079700000000001 3.0 0.01806241092051164 0.4975669872044428 0.0 0.0 0.0 
7.482836779526237 98.98031118093493 3.368548922929069 0.0 1.6785 3.0 0.1123236305474854 0.21464189802833833 0.0 0.0 0.0 
14.383289380622983 98.3002891240926 5.836666832848573 0.0 1.6785 3.0 0.4215652157158236 0.21464189802833833 0.0 0.0 0.0 
24.167624862147484 101.65715204620142 5.30323217266233 0.0 1.1207 3.0 0.554891259800495 0.38387271496315956 0.0 0.0 0.0 
24.947151794948258 106.22203875965734 0.5455351560187706 0.0 1.1207 3.0 0.1458672962742189 0.38387271496315956 0.0 0.0 0.0 
21.02906518485698 131.15133050170232 5.913640364100797 0.0 3.8926999999999996 4.0 0.4351271070823347 0.6521991295450413 0.0 0.0 0.0 
17.268761026910763 141.96461532839135 1.1685929012860228 0.0 3.8926999999999996 4.0 0.20484622968106903 0.6521991295450413 0.0 0.0 0.0 
21.605426098271906 -65.0625284941244 3.1240493361485226 0.0 1.1207 3.0 0.3653070019672945 0.7897518402774322 0.0 0.0 0.0 
26.024606826475846 -67.57584474843841 5.529140844659985 0.0 1.1207 3.0 0.8134707664285656 0.7897518402774322 0.0 0.0 0.0 
28.193302842308277 -49.039624470843314 1.291493736620958 0.0 5.535500000000001 2.0 0.7693898119086222 0.32498702356976605 0.0 0.0 0.0 
18.668692187087476 -120.25076514572507 3.089966015560828 0.0 1.1207 3.0 0.5296598413781961 0.8280257668647052 0.0 0.0 0.0 
23.133504238011582 -121.86157086587514 5.531093662488957 0.0 1.1207 3.0 0.7894845505021845 0.8280257668647052 0.0 0.0 0.0 
29.080435527992247 -111.39022485493122 0.23510820612612307 0.0 3.8926999999999996 2.0 0.9279166286063315 0.7649702319316436 0.0 0.0 0.0 
24.25661034605676 -108.0381852293791 5.557588174577404 0.0 3.3417 2.0 0.46606392681396835 0.037946312807070726 0.0 0.0 0.0 
16.218865827993916 -98.8812079734107 1.7799213805184761 0.0 3.3417 2.0 0.6246791108215185 0.037946312807070726 0.0 0.0 0.0 
20.325836257866676 -22.636596417711317 5.635494166242007 0.0 2.2414 5.0 0.6324913273782411 0.8127425395778676 0.0 0.0 0.0 
12.002211703780567 22.91151613047718 5.69896840980534 0.0 1.6836 3.0 0.9813514163557269 0.9135780276790005 0.0 0.0 0.0 
9.736413416686089 27.846687956875858 1.2779931302328305 0.0 1.6836 3.0 0.5889007376842053 0.9135780276790005 0.0 0.0 0.0 
9.486383645322848 38.75957087493386 3.836858932608256 0.0 5.5525 3.0 0.0014622223099662879 0.3681626548442425 0.0 0.0 0.0 
26.528147949381527 42.168802945328935 5.822922967592872 0.0 5.5525 3.0 0.9443600983895937 0.3681626548442425 0.0 0.0 0.0 
29.05133684275732 46.60110546307052 5.246768449941545 0.0 3.3518999999999997 3.0 0.8369751506716282 0.7265012272397101 0.0 0.0 0.0 
27.5666639167008 76.34207575834075 1.389675248092773 0.0 6.642600000000001 3.0 0.01806241092051164 0.4975669872044428 0.0 0.0 0.0 
6.612245028303861 98.71644740414244 3.4358807158686893 0.0 2.2414 3.0 0.1123236305474854 0.21464189802833833 0.0 0.0 0.0 
15.065240558093038 97.69821215098284 5.5599196713677195 0.0 2.2414 3.0 0.4215652157158236 0.21464189802833833 0.0 0.0 0.0 
24.722575410997234 100.93633030795306 5.368504036663117 0.0 1.6836 3.0 0.554891259800495 0.38387271496315956 0.0 0.0 0.0 
25.763378888608994 106.6236946093284 0.4572938712174562 0.0 1.6836 3.0 0.1458672962742189 0.38387271496315956 0.0 0.0 0.0 
20.500991958664777 130.41059251983782 4.093056661946446 0.0 0.0 5.0 0.11141960200171896 0.4351271070823347 1.0 0.0 0.0 
21.838316954624847 131.56686108195876 6.757554739776353 0.0 0.0 5.0 0.7511532136687687 0.4351271070823347 1.0 0.0 0.0 
17.433584370183773 142.85925903150158 1.38859595944075 0.0 4.4556 4.0 0.20484622968106903 0.6521991295450413 0.0 0.0 0.0 
20.756256833085747 -65.38881923727078 3.508449122781235 0.0 1.6836 3.0 0.3653070019672945 0.7897518402774322 0.0 0.0 0.0 
26.608996943394114 -68.27301207501601 5.410020795379919 0.0 1.6836 3.0 0.8134707664285656 0.7897518402774322 0.0 0.0 0.0 
28.369758982584326 -48.14720230585732 1.3755772889052746 0.0 6.098400000000001 2.0 0.7693898119086222 0.32498702356976605 0.0 0.0 0.0 
17.782797973365295 -120.04401521925908 2.912314260632642 0.0 1.6836 3.0 0.5296598413781961 0.8280257668647052 0.0 0.0 0.0 
23.79928643983549 -122.48148065748458 5.5334579897392 0.0 1.6836 3.0 0.7894845505021845 0.8280257668647052 0.0 0.0 0.0 
29.98395357709105 -111.2843512276589 0.1166461987930591 0.0 4.4556 2.0 0.9279166286063315 0.7649702319316436 0.0 0.0 0.0 
25.093879777722208 -108.39390139262979 5.8814433566015305 2.0 3.9046 2.0 0.46606392681396835 0.037946312807070726 0.0 0.0 0.0 
16.14170434373665 -97.97478633016253 1.6557092044526103 0.0 3.9046 2.0 0.6246791108215185 0.037946312807070726 0.0 0.0 0.0 
21.050950902256805 -23.185925865757255 5.634859205919199 0.0 2.806 5.0 0.6324913273782411 0.8127425395778676 0.0 0.0 0.0 
12.733409194525189 22.37030977470448 5.6460147031729555 0.0 2.2481999999999998 3.0 0.9813514163557269 0.9135780276790005 0.0 0.0 0.0 
10.138193479463947 28.662853914971592 1.1133368832939265 0.0 2.2481999999999998 3.0 0.5889007376842053 0.9135780276790005 0.0 0.0 0.0 
8.811474918579151 38.14960997408412 3.8764923247947207 0.0 6.117100000000001 3.0 0.0014622223099662879 0.3681626548442425 0.0 0.0 0.0 
27.2905540397747 41.67252576135633 5.706158183276422 0.0 6.117100000000001 3.0 0.9443600983895937 0.3681626548442425 0.0 0.0 0.0 
28.142919575209394 46.55281304108633 3.194703715713813 0.0 0.0 4.0 0.09951171794967162 0.8369751506716282 1.0 0.0 0.0 
29.924693993371292 46.85566660989366 6.566802103842331 0.0 0.0 4.0 0.9772478899018213 0.8369751506716282 1.0 0.0 0.0 
27.58863006030318 77.251510516053 1.5466374028700076 0.0 7.2072 3.0 0.01806241092051164 0.4975669872044428 0.0 0.0 0.0 
5.7397526006813475 98.45893807665803 3.428589637082955 0.0 2.806 3.0 0.1123236305474854 0.21464189802833833 0.0 0.0 0.0 
15.607500468180312 96.96779563973142 5.351015193924428 0.0 2.806 3.0 0.4215652157158236 0.21464189802833833 0.0 0.0 0.0 
25.3509199808004 100.27850267733933 5.474875283530135 0.0 2.2481999999999998 3.0 0.554891259800495 0.38387271496315956 0.0 0.0 0.0 
26.54674380261103 107.0861808269709 0.5333139243282647 0.0 2.2481999999999998 3.0 0.1458672962742189 0.38387271496315956 0.0 0.0 0.0 
20.06806568900553 129.61051193949478 4.216410667711028 0.0 0.5646 5.0 0.11141960200171896 0.4351271070823347 0.0 0.0 0.0 
22.733221811873758 131.7302605509673 0.18059741474463892 0.0 0.5646 5.0 0.7511532136687687 0.4351271070823347 0.0 0.0 0.0 
17.44076643202301 143.7689306799473 1.5628912667005233 0.0 5.020199999999999 4.0 0.20484622968106903 0.6521991295450413 0.0 0.0 0.0 
20.055870165511177 -65.96934710558017 3.8336960458141065 0.0 2.2481999999999998 3.0 0.3653070019672945 0.7897518402774322 0.0 0.0 0.0 
27.3595616701972 -68.78702246487174 5.682717881269349 0.0 2.2481999999999998 3.0 0.8134707664285656 0.7897518402774322 0.0 0.0 0.0 
29.267138579384152 -48.29641339541536 -0.16476680993888637 0.0 0.0 3.0 0.7259973208844831 0.7693898119086222 1.0 0.0 0.0 
27.64633431378718 -47.595649190939746 2.4901902966449843 0.0 0.0 3.0 0.702725558177914 0.7693898119086222 1.0 0.0 0.0 
16.878243366064904 -120.14063329423136 3.248003136342708 0.0 2.2481999999999998 3.0 0.5296598413781961 0.8280257668647052 0.0 0.0 0.0 
24.577977357675707 -122.95179389828652 5.739850114347757 0.0 2.2481999999999998 3.0 0.7894845505021845 0.8280257668647052 0.0 0.0 0.0 
30.804065509981793 -111.67801416410418 -0.44752910104127946 0.0 0.0 3.0 0.891298303716642 0.9279166286063315 1.0 0.0 0.0 
29.62939960905928 -110.44658898587804 1.9711545182730519 0.0 0.0 3.0 0.329883856778026 0.9279166286063315 1.0 0.0 0.0 
16.176330126761716 -97.06574554716659 1.5327142780435712 0.0 4.4692 2.0 0.6246791108215185 0.037946312807070726 0.0 0.0 0.0 
21.821513053530555 -23.669442216075183 5.722806188179527 0.0 3.3723 5.0 0.6324913273782411 0.8127425395778676 0.0 0.0 0.0 
13.468018028096829 21.833742955343794 5.65234498496257 0.0 2.8145 3.0 0.9813514163557269 0.9135780276790005 0.0 0.0 0.0 
10.740360582294121 29.344725508652942 0.847384404913979 0.0 2.8145 3.0 0.5889007376842053 0.9135780276790005 0.0 0.0 0.0 
7.924767773619181 38.35284513117325 2.9162821906944414 0.0 0.0 4.0 0.5365574511752891 0.0014622223099662879 1.0 0.0 0.0 
9.647857979911906 37.791814690834435 5.878954917558119 0.0 0.0 4.0 0.19938060710851446 0.0014622223099662879 1.0 0.0 0.0 
27.95152860110526 41.04749238682763 5.525734614621261 0.0 6.683400000000001 3.0 0.9443600983895937 0.3681626548442425 0.0 0.0 0.0 
27.26662074018846 46.30857045319436 3.413417314462351 2.0 0.5663 4.0 0.09951171794967162 0.8369751506716282 0.0 0.0 0.0 
30.83197816172658 46.921920121885876 0.07289387735260824 0.0 0.5663 4.0 0.9772478899018213 0.8369751506716282 0.0 0.0 0.0 
27.523959423578326 78.15890888432547 1.6419364378710526 0.0 7.7735 3.0 0.01806241092051164 0.4975669872044428 0.0 0.0 0.0 
4.971952518235023 97.9710475936658 3.707669175132078 0.0 3.3723 3.0 0.1123236305474854 0.21464189802833833 0.0 0.0 0.0 
15.911884155784534 96.11052983455556 5.053576881800053 0.0 3.3723 3.0 0.4215652157158236 0.21464189802833833 0.0 0.0 0.0 
26.041166771920828 99.68595440306284 5.573807570969158 0.0 2.8145 3.0 0.554891259800495 0.38387271496315956 0.0 0.0 0.0 
27.358698699235475 107.49640434634543 0.4678178961783127 0.0 2.8145 3.0 0.1458672962742189 0.38387271496315956 0.0 0.0 0.0 
19.821481323832955 128.73486918080286 4.437903280789849 0.0 1.1309 5.0 0.11141960200171896 0.4351271070823347 0.0 0.0 0.0 
23.6082169861934 131.9791330784134 0.27710667769089586 0.0 1.1309 5.0 0.7511532136687687 0.4351271070823347 0.0 0.0 0.0 
18.19310999574687 144.2803338986734 0.597003578378973 0.0 0.0 5.0 0.8741135829169636 0.20484622968106903 1.0 0.0 0.0 
16.622730223911518 144.16688903482876 2.6888193277033636 0.0 0.0 5.0 0.7464256278305184 0.20484622968106903 1.0 0.0 0.0 
19.542249821487903 -66.72017879924093 4.112443735256388 0.0 2.8145 3.0 0.3653070019672945 0.7897518402774322 0.0 0.0 0.0 
28.174805375964382 -69.19067056681999 5.823449181496199 0.0 2.8145 3.0 0.8134707664285656 0.7897518402774322 0.0 0.0 0.0 
30.17544756320536 -48.24612542557213 0.055307369816016264 0.0 0.5663 3.0 0.7259973208844831 0.7693898119086222 0.0 0.0 0.0 
26.880917305133618 -47.10402851108188 2.57065025759097 0.0 0.5663 3.0 0.702725558177914 0.7693898119086222 0.0 0.0 0.0 
17.128840947145452 -119.26613061135693 1.2917148582772335 2.0 0.0 4.0 0.22932382151187158 0.5296598413781961 1.0 0.0 0.0 
16.534996759832964 -120.98309151711842 4.32548996446612 0.0 0.0 4.0 0.9659778866709213 0.5296598413781961 1.0 0.0 0.0 
25.366471652842886 -123.40547973285604 5.761068588102258 0.0 2.8145 3.0 0.7894845505021845 0.8280257668647052 0.0 0.0 0.0 
31.580300736550075 -112.15236947717074 5.7346511167871475 0.0 0.5663 3.0 0.891298303716642 0.9279166286063315 0.0 0.0 0.0 
29.545971341785798 -109.5407226523495 1.6626250629139794 0.0 0.5663 3.0 0.329883856778026 0.9279166286063315 0.0 0.0 0.0 
17.07846568164071 -97.1828161695422 -0.12904935550892893 0.0 0.0 3.0 0.5740536625628504 0.6246791108215185 1.0 0.0 0.0 
15.33161891552165 -96.72808142469404 2.7613111868912563 0.0 0.0 3.0 0.5852332357625901 0.6246791108215185 1.0 0.0 0.0 
22.612187534980595 -24.11931770372013 5.7658942995957005 0.0 3.9403 5.0 0.6324913273782411 0.8127425395778676 0.0 0.0 0.0 
14.297815188299671 21.460928305794273 5.8609310025381 0.0 3.3825 3.0 0.9813514163557269 0.9135780276790005 0.0 0.0 0.0 
11.32581800518411 30.040996789105062 0.8716326195521884 0.0 3.3825 3.0 0.5889007376842053 0.9135780276790005 0.0 0.0 0.0 
7.107473647671418 38.75232529550076 2.6869537722805092 0.0 0.5680000000000001 4.0 0.5365574511752891 0.0014622223099662879 0.0 0.0 0.0 
10.543369583433241 37.63177388991625 6.106339679991378 0.0 0.5680000000000001 4.0 0.19938060710851446 0.0014622223099662879 0.0 0.0 0.0 
28.557165324492047 40.36870062989135 5.440900753014082 0.0 7.2514 3.0 0.9443600983895937 0.3681626548442425 0.0 0.0 0.0 
31.709297595576473 47.162470950170956 0.2676088895481018 0.0 1.1343 4.0 0.9772478899018213 0.8369751506716282 0.0 0.0 0.0 
27.285468717187644 79.03679058077877 1.836050763192095 0.0 8.3415 3.0 0.01806241092051164 0.4975669872044428 0.0 0.0 0.0 
4.208269806404811 97.47673715916963 3.716053164769085 0.0 3.9403 3.0 0.1123236305474854 0.21464189802833833 0.0 0.0 0.0 
16.167990391254847 95.23762452116179 4.997784967071167 0.0 3.9403 3.0 0.4215652157158236 0.21464189802833833 0.0 0.0 0.0 
25.227761000263754 99.2786153052161 3.6058657933869283 0.0 0.0 4.0 0.7378084653213527 0.554891259800495 1.0 0.0 0.0 
26.871792587630654 100.05691915108659 6.703215481664776 0.0 0.0 4.0 0.49446869527034765 0.554891259800495 1.0 0.0 0.0 
28.171680496590955 107.90458897022091 0.4653084123007973 0.0 3.3825 3.0 0.1458672962742189 0.38387271496315956 0.0 0.0 0.0 
19.458653744923463 127.90065683494487 4.302143225765854 0.0 1.6989 5.0 0.11141960200171896 0.4351271070823347 0.0 0.0 0.0 
24.38109489004718 132.45893911811402 0.5555713236067877 0.0 1.6989 5.0 0.7511532136687687 0.4351271070823347 0.0 0.0 0.0 
19.029381493214682 144.638389861511 0.4045381493411521 0.0 0.5680000000000001 5.0 0.8741135829169636 0.20484622968106903 0.0 0.0 0.0 
15.76260618711738 144.4630996547062 2.809928858758438 0.0 0.5680000000000001 5.0 0.7464256278305184 0.20484622968106903 0.0 0.0 0.0 
18.90262705065386 -67.36704571061442 3.9326288038876003 0.0 3.3825 3.0 0.3653070019672945 0.7897518402774322 0.0 0.0 0.0 
29.040999450309794 -69.46863084378369 5.972670697883036 0.0 3.3825 3.0 0.8134707664285656 0.7897518402774322 0.0 0.0 0.0 
31.08514526384672 -48.24408007781074 0.0022483555361467893 0.0 1.1343 3.0 0.7259973208844831 0.7693898119086222 0.0 0.0 0.0 
26.070724024726577 -46.69033667120262 2.6694895001593926 0.0 1.1343 3.0 0.702725558177914 0.7693898119086222 0.0 0.0 0.0 
16.126577637163695 -121.79595553418372 4.246796552905245 0.0 0.5680000000000001 4.0 0.9659778866709213 0.5296598413781961 0.0 0.0 0.0 
26.19285269520962 -123.78580651710277 5.851859497081925 0.0 3.3825 3.0 0.7894845505021845 0.8280257668647052 0.0 0.0 0.0 
32.433186124462864 -112.4688194812558 5.927899138923664 0.0 1.1343 3.0 0.891298303716642 0.9279166286063315 0.0 0.0 0.0 
29.601357574567988 -108.63271028722582 1.5098646038534618 0.0 1.1343 3.0 0.329883856778026 0.9279166286063315 0.0 0.0 0.0 
17.96682260975 -97.3787142508998 6.066143779791122 0.0 0.5680000000000001 3.0 0.5740536625628504 0.6246791108215185 0.0 0.0 0.0 
14.604367623494397 -96.18158380507984 2.497154108699365 0.0 0.5680000000000001 3.0 0.5852332357625901 0.6246791108215185 0.0 0.0 0.0 
21.997935519415453 -24.790323330651653 3.97111953104198 0.0 0.0 6.0 0.6240771789200265 0.6324913273782411 1.0 0.0 0.0 
23.520144036250553 -24.063023105387863 6.3451074683335715 0.0 0.0 6.0 0.3745226579449844 0.6324913273782411 1.0 0.0 0.0 
15.085082328799725 21.005116349512885 5.758370080625658 0.0 3.9522 3.0 0.9813514163557269 0.9135780276790005 0.0 0.0 0.0 
11.928023548644266 30.72283443358206 0.84732802870935 0.0 3.9522 3.0 0.5889007376842053 0.9135780276790005 0.0 0.0 0.0 
6.29394406021718 39.1594170546123 2.677619093517776 0.0 1.1377000000000002 4.0 0.5365574511752891 0.0014622223099662879 0.0 0.0 0.0 
11.332502694938633 37.179200114354494 5.762478362268338 0.0 1.1377000000000002 4.0 0.19938060710851446 0.0014622223099662879 0.0 0.0 0.0 
29.1307330228364 39.662602771647705 5.394596575855489 0.0 7.8211 3.0 0.9443600983895937 0.3681626548442425 0.0 0.0 0.0 
32.50154355298964 47.60957321248159 0.5137871064382965 0.0 1.7040000000000002 4.0 0.9772478899018213 0.8369751506716282 0.0 0.0 0.0 
26.953803847313143 79.88387528970178 1.9439763409459605 0.0 8.9112 3.0 0.01806241092051164 0.4975669872044428 0.0 0.0 0.0 
3.360502048796188 97.14682214108281 3.5127207052674283 0.0 4.51 3.0 0.1123236305474854 0.21464189802833833 0.0 0.0 0.0 
16.28097289829215 94.33496786267972 4.836917977003113 0.0 4.51 3.0 0.4215652157158236 0.21464189802833833 0.0 0.0 0.0 
24.491720463044896 98.74401412903568 3.7697715887591725 0.0 0.5697 4.0 0.7378084653213527 0.554891259800495 0.0 0.0 0.0 
27.62426098584622 100.56813867309947 0.5967538130390407 0.0 0.5697 4.0 0.49446869527034765 0.554891259800495 0.0 0.0 0.0 
28.981030080523738 108.31992900078455 0.4741294171436755 0.0 3.9522 3.0 0.1458672962742189 0.38387271496315956 0.0 0.0 0.0 
19.08499982822371 127.07123725443205 4.289128052618375 0.0 2.2686 5.0 0.11141960200171896 0.4351271070823347 0.0 0.0 0.0 
25.123478988211996 132.9846956594835 0.6162024766667438 0.0 2.2686 5.0 0.7511532136687687 0.4351271070823347 0.0 0.0 0.0 
19.72203921763311 145.2281180758629 0.7052993135161514 0.0 1.1377000000000002 5.0 0.8741135829169636 0.20484622968106903 0.0 0.0 0.0 
14.911868300940293 144.78527839240175 2.7795741378674883 0.0 1.1377000000000002 5.0 0.7464256278305184 0.20484622968106903 0.0 0.0 0.0 
18.280109339325872 -68.03039010765394 3.95873788472279 0.0 3.9522 3.0 0.3653070019672945 0.7897518402774322 0.0 0.0 0.0 
29.945480488219253 -69.56593522221195 6.176018205565635 0.0 3.9522 3.0 0.8134707664285656 0.7897518402774322 0.0 0.0 0.0 
31.973019196654473 -48.44215574375789 6.063691888783341 0.0 1.7040000000000002 3.0 0.7259973208844831 0.7693898119086222 0.0 0.0 0.0 
25.307894142009843 -46.194711147207386 2.5654091298239097 0.0 1.7040000000000002 3.0 0.702725558177914 0.7693898119086222 0.0 0.0 0.0 
15.818324833755796 -122.65183771018073 4.366702952412528 0.0 1.1377000000000002 4.0 0.9659778866709213 0.5296598413781961 0.0 0.0 0.0 
27.064162822631463 -124.04728835557826 5.991637888957831 0.0 3.9522 3.0 0.7894845505021845 0.8280257668647052 0.0 0.0 0.0 
33.228656809451294 -112.91015889635698 5.776657394802789 0.0 1.7040000000000002 3.0 0.891298303716642 0.9279166286063315 0.0 0.0 0.0 
29.770113450485024 -107.73880003203006 1.3841985309168974 0.0 1.7040000000000002 3.0 0.329883856778026 0.9279166286063315 0.0 0.0 0.0 
18.85255806772331 -97.58614324715998 6.053144862504491 0.0 1.1377000000000002 3.0 0.5740536625628504 0.6246791108215185 0.0 0.0 0.0 
13.952820784596002 -95.54672885572462 2.369162425627621 0.0 1.1377000000000002 3.0 0.5852332357625901 0.6246791108215185 0.0 0.0 0.0 
21.26245678470464 -25.32569714471838 3.7708217198463343 0.0 0.5714 6.0 0.6240771789200265 0.6324913273782411 0.0 0.0 0.0 
24.401759883547303 -24.28731663582509 6.034061097469968 0.0 0.5714 6.0 0.3745226579449844 0.6324913273782411 0.0 0.0 0.0 
15.963397419054163 20.768226729158773 6.019747180105548 0.0 4.5236 3.0 0.9813514163557269 0.9135780276790005 0.0 0.0 0.0 
12.662834398410377 31.259124565009564 0.6304637304256973 0.0 4.5236 3.0 0.5889007376842053 0.9135780276790005 0.0 0.0 0.0 
5.3952226660331375 39.3003210844898 2.9860743318819596 0.0 1.7091000000000003 4.0 0.5365574511752891 0.0014622223099662879 0.0 0.0 0.0 
11.969552627787237 36.52979925736613 5.488193802669347 0.0 1.7091000000000003 4.0 0.19938060710851446 0.0014622223099662879 0.0 0.0 0.0 
29.792905742252522 39.0388388903108 5.527653499371006 0.0 8.3925 3.0 0.9443600983895937 0.3681626548442425 0.0 0.0 0.0 
33.29003755656015 48.063259553837035 0.5221173617985367 0.0 2.2754000000000003 4.0 0.9772478899018213 0.8369751506716282 0.0 0.0 0.0 
26.787375660358954 80.77822183807423 1.7547711614631607 0.0 9.4826 3.0 0.01806241092051164 0.4975669872044428 0.0 0.0 0.0 
3.1327824806511444 98.02755926888292 1.8238110238558962 0.0 0.0 4.0 0.32212128072990764 0.1123236305474854 1.0 0.0 0.0 
3.9719854877758047 96.47329256203324 5.449540169884854 0.0 0.0 4.0 0.33399288796133975 0.1123236305474854 1.0 0.0 0.0 
16.37365706086437 93.43000171082154 4.814460340069731 0.0 5.0813999999999995 3.0 0.4215652157158236 0.21464189802833833 0.0 0.0 0.0 
23.840747955812276 98.10857028035439 3.9149271345331935 0.0 1.1411 4.0 0.7378084653213527 0.554891259800495 0.0 0.0 0.0 
28.24794251108924 101.23038896193945 0.8153747476445908 0.0 1.1411 4.0 0.49446869527034765 0.554891259800495 0.0 0.0 0.0 
29.889197816285012 108.2671516029498 -0.05804886214723026 0.0 0.0 4.0 0.11147939163415377 0.1458672962742189 1.0 0.0 0.0 
28.460226514826836 109.0657961041995 2.180348505744701 0.0 0.0 4.0 0.9827367532178508 0.1458672962742189 1.0 0.0 0.0 
18.69517739685528 126.2492928755334 4.269546583863412 0.0 2.8400000000000003 5.0 0.11141960200171896 0.4351271070823347 0.0 0.0 0.0 
25.724659434616903 133.66743730964214 0.8488304552616356 0.0 2.8400000000000003 5.0 0.7511532136687687 0.4351271070823347 0.0 0.0 0.0 
20.243359693644557 145.9736239787845 0.9605427522685853 0.0 1.7091000000000003 5.0 0.8741135829169636 0.20484622968106903 0.0 0.0 0.0 
14.024801747956595 144.98693904939114 2.9180552845599337 0.0 1.7091000000000003 5.0 0.7464256278305184 0.20484622968106903 0.0 0.0 0.0 
17.858933962718446 -68.83671844781033 4.231040490139646 0.0 4.5236 3.0 0.3653070019672945 0.7897518402774322 0.0 0.0 0.0 
30.854694776377794 -69.536212029102 0.03267911069551696 0.0 4.5236 3.0 0.8134707664285656 0.7897518402774322 0.0 0.0 0.0 
32.80761487619855 -48.804100686651765 5.873992165061878 0.0 2.2754000000000003 3.0 0.7259973208844831 0.7693898119086222 0.0 0.0 0.0 
24.548696306435836 -45.693539782842706 2.558121664352762 0.0 2.2754000000000003 3.0 0.702725558177914 0.7693898119086222 0.0 0.0 0.0 
15.707012321769035 -123.55470182768562 4.5897297069739444 0.0 1.7091000000000003 4.0 0.9659778866709213 0.5296598413781961 0.0 0.0 0.0 
27.074423778311463 -124.95693048454552 4.723668713561937 0.0 0.0 4.0 0.2179821385002032 0.7894845505021845 1.0 0.0 0.0 
27.50262531084486 -123.25022829734692 7.351061891471154 0.0 0.0 4.0 0.7949460998843464 0.7894845505021845 1.0 0.0 0.0 
34.07495631323136 -113.2438222594998 5.907639296005982 0.0 2.2754000000000003 3.0 0.891298303716642 0.9279166286063315 0.0 0.0 0.0 
29.86439315117822 -106.83399871238188 1.4669617173079845 0.0 2.2754000000000003 3.0 0.329883856778026 0.9279166286063315 0.0 0.0 0.0 
19.670883488742195 -97.98350655109458 5.831143634671259 0.0 1.7091000000000003 3.0 0.5740536625628504 0.6246791108215185 0.0 0.0 0.0 
13.17951125485951 -95.06761878359168 2.5869110259087162 0.0 1.7091000000000003 3.0 0.5852332357625901 0.6246791108215185 0.0 0.0 0.0 
20.788820991518353 -26.102371610252483 4.164784786477381 0.0 1.1444999999999999 6.0 0.6240771789200265 0.6324913273782411 0.0 0.0 0.0 
25.311320887461672 -24.271414744185893 0.01748108450305141 0.0 1.1444999999999999 6.0 0.3745226579449844 0.6324913273782411 0.0 0.0 0.0 
16.517540502615397 20.04678405441511 5.367376394298752 0.0 0.0 4.0 0.47534073997197135 0.9813514163557269 1.0 0.0 0.0 
16.574280015996 21.44230131164457 7.117722163296615 0.0 0.0 4.0 0.7069258970205919 0.9813514163557269 1.0 0.0 0.0 
13.335573524555578 31.871477533609372 0.7384362203584631 2.0 5.0967 3.0 0.5889007376842053 0.9135780276790005 0.0 0.0 0.0 
4.5001962235924395 39.46305324889496 2.961737274117492 0.0 2.2822000000000005 4.0 0.5365574511752891 0.0014622223099662879 0.0 0.0 0.0 
12.546495552521995 35.826456558819565 5.399385991880841 2.0 2.2822000000000005 4.0 0.19938060710851446 0.0014622223099662879 0.0 0.0 0.0 
30.561088190860442 38.551550663846086 5.717903702488271 0.0 8.9656 3.0 0.9443600983895937 0.3681626548442425 0.0 0.0 0.0 
34.10257367233638 48.4723306363643 0.46639908086328236 0.0 2.8485000000000005 4.0 0.9772478899018213 0.8369751506716282 0.0 0.0 0.0 
26.749084549899287 81.68711560571766 1.6128907947652407 0.0 10.0557 3.0 0.01806241092051164 0.4975669872044428 0.0 0.0 0.0 
3.0059989483037888 98.92838113025269 1.710610095377188 0.0 0.5730999999999999 4.0 0.32212128072990764 0.1123236305474854 0.0 0.0 0.0 
4.54619180625451 95.76771393861952 5.395501338483714 0.0 0.5730999999999999 4.0 0.33399288796133975 0.1123236305474854 0.0 0.0 0.0 
16.608250656938573 92.55107057888732 4.97322616746031 0.0 5.6545 3.0 0.4215652157158236 0.21464189802833833 0.0 0.0 0.0 
23.395074185146786 97.3155198531173 4.200407852547524 0.0 1.7142 4.0 0.7378084653213527 0.554891259800495 0.0 0.0 0.0 
28.743744415377897 101.9931042179194 0.9943786313419039 0.0 1.7142 4.0 0.49446869527034765 0.554891259800495 0.0 0.0 0.0 
30.789862402040796 108.3950476309026 0.14105735123295685 0.0 0.5730999999999999 4.0 0.11147939163415377 0.1458672962742189 0.0 0.0 0.0 
28.26380290869598 109.95403698197539 1.7884218514912211 0.0 0.5730999999999999 4.0 0.9827367532178508 0.1458672962742189 0.0 0.0 0.0 
17.81511553312929 126.47960832446455 2.8856294326872485 0.0 0.0 6.0 0.09341899982305002 0.11141960200171896 1.0 0.0 0.0 
19.012622952801443 125.3967775331455 5.0688461554570265 0.0 0.0 6.0 0.366757327255977 0.11141960200171896 1.0 0.0 0.0 
26.403180441953705 134.2733773500753 0.7289445877236175 0.0 3.4131 5.0 0.7511532136687687 0.4351271070823347 0.0 0.0 0.0 
20.882660329698687 146.62080925885755 0.7915197950860522 0.0 2.2822000000000005 5.0 0.8741135829169636 0.20484622968106903 0.0 0.0 0.0 
13.130044966444794 145.15114742901469 2.9600876560120573 0.0 2.2822000000000005 5.0 0.7464256278305184 0.20484622968106903 0.0 0.0 0.0 
17.369205851130864 -69.60334773678989 4.143931055797168 0.0 5.0967 3.0 0.3653070019672945 0.7897518402774322 0.0 0.0 0.0 
31.75838274496842 -69.64062536840738 6.168155164473798 0.0 5.0967 3.0 0.8134707664285656 0.7897518402774322 0.0 0.0 0.0 
33.092458064607534 -49.668055805866466 5.030863040097303 0.0 0.0 4.0 0.27350749396754126 0.7259973208844831 1.0 0.0 0.0 
33.699356771861524 -48.62423829058214 6.482212851651312 0.0 0.0 4.0 0.8667722098701836 0.7259973208844831 1.0 0.0 0.0 
23.702508481175574 -45.35959329853559 2.7657047413996567 0.0 2.8485000000000005 3.0 0.702725558177914 0.7693898119086222 0.0 0.0 0.0 
15.393375910513193 -124.40862588258409 4.360405620748857 0.0 2.2822000000000005 4.0 0.9659778866709213 0.5296598413781961 0.0 0.0 0.0 
27.210120381458502 -125.85645286997752 4.862123976950678 0.0 0.5730999999999999 4.0 0.2179821385002032 0.7894845505021845 0.0 0.0 0.0 
27.966205269731 -122.46751014135634 1.0360719289740565 0.0 0.5730999999999999 4.0 0.7949460998843464 0.7894845505021845 0.0 0.0 0.0 
34.92226676713581 -113.57490998911571 5.910680855310389 0.0 2.8485000000000005 3.0 0.891298303716642 0.9279166286063315 0.0 0.0 0.0 
30.197269525059415 -105.98738935163126 1.1961670892495937 0.0 2.8485000000000005 3.0 0.329883856778026 0.9279166286063315 0.0 0.0 0.0 
20.37606032247337 -98.55820623194518 5.599387592605726 0.0 2.2822000000000005 3.0 0.5740536625628504 0.6246791108215185 0.0 0.0 0.0 
12.457057843595248 -94.51479407488878 2.4884252974922907 0.0 2.2822000000000005 3.0 0.5852332357625901 0.6246791108215185 0.0 0.0 0.0 
20.541668337019686 -26.97785413741942 4.437254222892272 0.0 1.7192999999999998 6.0 0.6240771789200265 0.6324913273782411 0.0 0.0 0.0 
26.21317263831504 -24.152177545783754 0.1314500295270595 0.0 1.7192999999999998 6.0 0.3745226579449844 0.6324913273782411 0.0 0.0 0.0 
17.250771625371243 19.50833608977793 5.649781859381596 0.0 0.5748 4.0 0.47534073997197135 0.9813514163557269 0.0 0.0 0.0 
17.34441053997256 21.926504849466983 0.5612711614572393 0.0 0.5748 4.0 0.7069258970205919 0.9813514163557269 0.0 0.0 0.0 
4.779112304114715 40.328940025573395 1.2591750143835025 0.0 0.0 5.0 0.1247362503627415 0.5365574511752891 1.0 0.0 0.0 
4.771534370410785 38.5947619958695 5.015270837743925 2.0 0.0 5.0 0.9486455998502459 0.5365574511752891 1.0 0.0 0.0 
31.283567312617794 37.99875955626137 5.6300766136219265 0.0 9.5404 3.0 0.9443600983895937 0.3681626548442425 0.0 0.0 0.0 
34.97547141096891 48.728462688028756 0.2854131507953736 0.0 3.4233000000000002 4.0 0.9772478899018213 0.8369751506716282 0.0 0.0 0.0 
26.727282575653238 82.59655431388848 1.594754738886674 0.0 10.6305 3.0 0.01806241092051164 0.4975669872044428 0.0 0.0 0.0 
3.036796792796799 99.83755965110271 1.5369249158817004 0.0 1.1479 4.0 0.32212128072990764 0.1123236305474854 0.0 0.0 0.0 
5.26586690524959 95.21127720197568 5.625020854198564 0.0 1.1479 4.0 0.33399288796133975 0.1123236305474854 0.0 0.0 0.0 
16.988823290637583 91.72480272856426 5.1440255757538065 0.0 6.229299999999999 3.0 0.4215652157158236 0.21464189802833833 0.0 0.0 0.0 
22.86135614293907 96.57883868638251 4.085423342182736 0.0 2.2889999999999997 4.0 0.7378084653213527 0.554891259800495 0.0 0.0 0.0 
29.273065550771015 102.73295097612517 0.9497701781632453 0.0 2.2889999999999997 4.0 0.49446869527034765 0.554891259800495 0.0 0.0 0.0 
31.619469548080286 108.7682849190176 0.4227636858704282 0.0 1.1479 4.0 0.11147939163415377 0.1458672962742189 0.0 0.0 0.0 
28.208209881431237 110.86203670957622 1.6319358326878006 0.0 1.1479 4.0 0.9827367532178508 0.1458672962742189 0.0 0.0 0.0 
17.04235905476569 126.9596099027388 2.585757758693283 0.0 0.5748 6.0 0.09341899982305002 0.11141960200171896 0.0 0.0 0.0 
19.601878614985402 124.7037177560796 5.417020362573463 0.0 0.5748 6.0 0.366757327255977 0.11141960200171896 0.0 0.0 0.0 
26.90995196645842 135.02884853546468 0.9799280097642059 0.0 3.9879 5.0 0.7511532136687687 0.4351271070823347 0.0 0.0 0.0 
21.66673830155526 147.0820855578887 0.5317701258807136 0.0 2.857 5.0 0.8741135829169636 0.20484622968106903 0.0 0.0 0.0 
12.270422904833838 145.44881167139442 2.808238334910891 0.0 2.857 5.0 0.7464256278305184 0.20484622968106903 0.0 0.0 0.0 
16.750764094029407 -70.27049381005487 3.964864902341337 0.0 5.6715 3.0 0.3653070019672945 0.7897518402774322 0.0 0.0 0.0 
32.659771511848 -69.51793722333005 0.13527748152277952 0.0 5.6715 3.0 0.8134707664285656 0.7897518402774322 0.0 0.0 0.0 
33.635046659413845 -50.39822818742139 5.351465262735954 0.0 0.5748 4.0 0.27350749396754126 0.7259973208844831 0.0 0.0 0.0 
34.599194988067836 -48.49065208375475 0.1473779230358768 0.0 0.5748 4.0 0.8667722098701836 0.7259973208844831 0.0 0.0 0.0 
23.20690739911289 -44.59674753597396 2.1469423614877625 0.0 0.0 4.0 0.033128373299433855 0.702725558177914 1.0 0.0 0.0 
23.03635228993537 -45.97910118296697 3.8907232932942577 0.0 0.0 4.0 0.9483805485310947 0.702725558177914 1.0 0.0 0.0 
14.977172173502252 -125.21753164922023 4.23719643590309 0.0 2.857 4.0 0.9659778866709213 0.5296598413781961 0.0 0.0 0.0 
27.51283313299022 -126.71431013086716 5.051628415242581 0.0 1.1479 4.0 0.2179821385002032 0.7894845505021845 0.0 0.0 0.0 
28.516908957839437 -121.74343864080775 0.9205596601290487 0.0 1.1479 4.0 0.7949460998843464 0.7894845505021845 0.0 0.0 0.0 
35.778734838294504 -113.88153114475656 5.939398981428213 0.0 3.4233000000000002 3.0 0.891298303716642 0.9279166286063315 0.0 0.0 0.0 
30.51485110181574 -105.13492467077519 1.2141702238509813 0.0 3.4233000000000002 3.0 0.329883856778026 0.9279166286063315 0.0 0.0 0.0 
21.063691775602628 -99.15378752334489 5.569405165649463 2.0 2.857 3.0 0.5740536625628504 0.6246791108215185 0.0 0.0 0.0 
11.626742775982752 -94.14313431314818 2.72072150202189 0.0 2.857 3.0 0.5852332357625901 0.6246791108215185 0.0 0.0 0.0 
20.16478877370444 -27.805813004003443 4.285235573076855 0.0 2.2958 6.0 0.6240771789200265 0.6324913273782411 0.0 0.0 0.0 
27.10872753020496 -23.99237915526602 0.17657494152237682 0.0 2.2958 6.0 0.3745226579449844 0.6324913273782411 0.0 0.0 0.0 
17.827975742154305 18.80520772484807 5.399757404268794 0.0 1.1513 4.0 0.47534073997197135 0.9813514163557269 0.0 0.0 0.0 
18.217774043329126 22.181044200068847 0.283589041898118 0.0 1.1513 4.0 0.7069258970205919 0.9813514163557269 0.0 0.0 0.0 
5.016737059752272 41.207056513010244 1.30650886477468 0.0 0.5765 5.0 0.1247362503627415 0.5365574511752891 0.0 0.0 0.0 
31.980473113705578 37.41405758567241 5.585120183915833 0.0 10.1169 3.0 0.9443600983895937 0.3681626548442425 0.0 0.0 0.0 
35.85770385577002 48.50660687146973 -0.24636259137024824 0.0 0.0 5.0 0.31812222950906355 0.9772478899018213 1.0 0.0 0.0 
34.73468480896711 49.605717441391135 1.8386766138059873 0.0 0.0 5.0 0.16330864392935773 0.9772478899018213 1.0 0.0 0.0 
26.958222022625417 83.4764526386008 1.3141143288200756 0.0 11.206999999999999 3.0 0.01806241092051164 0.4975669872044428 0.0 0.0 0.0 
2.9687113722685248 100.74470818663252 1.6457002229309743 0.0 1.7244 4.0 0.32212128072990764 0.1123236305474854 0.0 0.0 0.0 
5.819339156770821 94.4893197539247 5.366454814136252 0.0 1.7244 4.0 0.33399288796133975 0.1123236305474854 0.0 0.0 0.0 
17.30651890500634 90.8723805405547 5.069148860198071 0.0 6.8058 3.0 0.4215652157158236 0.21464189802833833 0.0 0.0 0.0 
22.32955107024801 95.84077537293334 4.088017662313835 0.0 2.8655 4.0 0.7378084653213527 0.554891259800495 0.0 0.0 0.0 
29.97764189945087 102.15751526391988 -0.6848482307856036 0.0 0.0 5.0 0.7381526210782806 0.49446869527034765 1.0 0.0 0.0 
28.51311405114614 103.2329787835699 2.5596326960292863 2.0 0.0 5.0 0.1923964396058595 0.49446869527034765 1.0 0.0 0.0 
32.500851263187535 108.99349673548107 0.2501659321311494 0.0 1.7244 4.0 0.11147939163415377 0.1458672962742189 0.0 0.0 0.0 
28.39408731153908 111.75254424518486 1.3650090838006994 0.0 1.7244 4.0 0.9827367532178508 0.1458672962742189 0.0 0.0 0.0 
16.183234335566645 127.258706554111 2.8065715132397555 0.0 1.1513 6.0 0.09341899982305002 0.11141960200171896 0.0 0.0 0.0 
20.2887601967806 124.10727179659106 5.568147030703875 0.0 1.1513 6.0 0.366757327255977 0.11141960200171896 0.0 0.0 0.0 
27.598683302792956 135.6231575765793 0.7119314424667013 0.0 4.5644 5.0 0.7511532136687687 0.4351271070823347 0.0 0.0 0.0 
22.529863978019165 147.36943231118235 0.3213700857691419 0.0 3.4335000000000004 5.0 0.8741135829169636 0.20484622968106903 0.0 0.0 0.0 
11.369321854100354 145.5735954298236 3.0039872098187237 0.0 3.4335000000000004 5.0 0.7464256278305184 0.20484622968106903 0.0 0.0 0.0 
16.016033491368876 -70.80689387671589 3.772217794125598 0.0 6.248 3.0 0.3653070019672945 0.7897518402774322 0.0 0.0 0.0 
33.544931822277356 -69.3080674664773 0.2327969426413385 0.0 6.248 3.0 0.8134707664285656 0.7897518402774322 0.0 0.0 0.0 
34.354758641333575 -50.95461721776058 5.625087140645052 0.0 1.1513 4.0 0.27350749396754126 0.7259973208844831 0.0 0.0 0.0 
35.465902729606036 -48.21429763606583 0.30866128615351446 0.0 1.1513 4.0 0.8667722098701836 0.7259973208844831 0.0 0.0 0.0 
22.655424168830177 -43.87326959110138 2.222094131814917 0.0 0.5765 4.0 0.033128373299433855 0.702725558177914 0.0 0.0 0.0 
22.388998952667457 -46.61823164439744 3.9206061852345506 0.0 0.5765 4.0 0.9483805485310947 0.702725558177914 0.0 0.0 0.0 
14.663674069554473 -126.07150649007882 4.360567583245143 0.0 3.4335000000000004 4.0 0.9659778866709213 0.5296598413781961 0.0 0.0 0.0 
27.994156234408482 -127.48624417082047 5.269938136194365 0.0 1.7244 4.0 0.2179821385002032 0.7894845505021845 0.0 0.0 0.0 
29.29019760970941 -121.26429487231232 0.5547146687606365 0.0 1.7244 4.0 0.7949460998843464 0.7894845505021845 0.0 0.0 0.0 
36.55199710366254 -114.3607174957275 5.728415571219493 0.0 3.9998000000000005 3.0 0.891298303716642 0.9279166286063315 0.0 0.0 0.0 
30.92782371444291 -104.32436454887288 1.0995763328849228 0.0 3.9998000000000005 3.0 0.329883856778026 0.9279166286063315 0.0 0.0 0.0 
10.940028669634057 -93.5464955395663 2.4262605183794124 0.0 3.4335000000000004 3.0 0.5852332357625901 0.6246791108215185 0.0 0.0 0.0 
19.835359975469995 -28.653769817109612 4.341847342271711 0.0 2.8739999999999997 6.0 0.6240771789200265 0.6324913273782411 0.0 0.0 0.0 
27.22048443534396 -24.89518837329284 -1.447634909758608 0.0 0.0 7.0 0.674285264999597 0.3745226579449844 1.0 0.0 0.0 
27.052240227092778 -23.08443462249599 1.6329307294489404 0.0 0.0 7.0 0.24990586309152174 0.3745226579449844 1.0 0.0 0.0 
18.38303936245893 18.08447305285418 5.368660909837271 0.0 1.7295 4.0 0.47534073997197135 0.9813514163557269 0.0 0.0 0.0 
19.124517267109415 22.2543300522383 0.080647051163428 0.0 1.7295 4.0 0.7069258970205919 0.9813514163557269 0.0 0.0 0.0 
5.00619846291652 42.11669546774754 1.5823712813752486 0.0 1.1547 5.0 0.1247362503627415 0.5365574511752891 0.0 0.0 0.0 
31.464706944298634 36.6646982936798 4.10957474727104 0.0 0.0 4.0 0.2669855216413859 0.9443600983895937 1.0 0.0 0.0 
32.509670947962874 38.15399254377161 7.233130265894832 0.0 0.0 4.0 0.6715183615301972 0.9443600983895937 1.0 0.0 0.0 
36.76709769502065 48.530206344610164 0.025944690537745303 0.0 0.5782 5.0 0.31812222950906355 0.9772478899018213 0.0 0.0 0.0 
34.74380872087461 50.515371685723146 1.5607565758637967 0.0 0.5782 5.0 0.16330864392935773 0.9772478899018213 0.0 0.0 0.0 
27.059634721761036 84.38048225894092 1.4590749063984925 0.0 11.7852 3.0 0.01806241092051164 0.4975669872044428 0.0 0.0 0.0 
2.6104862082684743 101.58090721908512 1.975531556805843 0.0 2.3026 4.0 0.32212128072990764 0.1123236305474854 0.0 0.0 0.0 
6.221619316344031 93.67340017258516 5.170461252756949 0.0 2.3026 4.0 0.33399288796133975 0.1123236305474854 0.0 0.0 0.0 
17.724441866849112 90.0643616744596 5.189725835083415 0.0 7.3839999999999995 3.0 0.4215652157158236 0.21464189802833833 0.0 0.0 0.0 
22.00188148316141 94.99213720993377 4.343921162948101 0.0 3.4436999999999998 4.0 0.7378084653213527 0.554891259800495 0.0 0.0 0.0 
30.710506527067757 101.6185685804821 5.649101528970375 0.0 0.5782 5.0 0.7381526210782806 0.49446869527034765 0.0 0.0 0.0 
33.356801500947824 109.30156049589304 0.34547118376089586 0.0 2.3026 4.0 0.11147939163415377 0.1458672962742189 0.0 0.0 0.0 
28.412308811430524 112.66206173646256 1.5507547595460396 0.0 2.3026 4.0 0.9827367532178508 0.1458672962742189 0.0 0.0 0.0 
15.37182871870477 127.67001545861469 2.6724285190523682 0.0 1.7295 6.0 0.09341899982305002 0.11141960200171896 0.0 0.0 0.0 
21.12267441045351 123.74375952137417 5.872113461799462 0.0 1.7295 6.0 0.366757327255977 0.11141960200171896 0.0 0.0 0.0 
28.112234655853435 136.37403646013584 0.9709264570788128 0.0 5.1426 5.0 0.7511532136687687 0.4351271070823347 0.0 0.0 0.0 
23.385644695758476 147.67796667417284 0.34602103435441245 0.0 4.0117 5.0 0.8741135829169636 0.20484622968106903 0.0 0.0 0.0 
10.508177515583672 145.86682659842558 2.813390813361165 0.0 4.0117 5.0 0.7464256278305184 0.20484622968106903 0.0 0.0 0.0 
15.238165386499633 -71.278566752157 3.686685175618164 0.0 6.8262 3.0 0.3653070019672945 0.7897518402774322 0.0 0.0 0.0 
34.45312319049645 -69.36043662430342 6.225586535336378 0.0 6.8262 3.0 0.8134707664285656 0.7897518402774322 0.0 0.0 0.0 
35.212635466161885 -51.25727452136126 5.944023264015178 0.0 1.7295 4.0 0.27350749396754126 0.7259973208844831 0.0 0.0 0.0 
36.37311375090163 -48.147049938413694 0.07398969248746394 0.0 1.7295 4.0 0.8667722098701836 0.7259973208844831 0.0 0.0 0.0 
22.12855460504595 -43.13167498974725 2.1884964821977784 0.0 1.1547 4.0 0.033128373299433855 0.702725558177914 0.0 0.0 0.0 
21.696171007260972 -47.207759869389854 3.8466162381789197 0.0 1.1547 4.0 0.9483805485310947 0.702725558177914 0.0 0.0 0.0 
14.177993514921583 -126.84070639182833 4.149201914441768 0.0 4.0117 4.0 0.9659778866709213 0.5296598413781961 0.0 0.0 0.0 
28.560654712065535 -128.1980261351982 5.384625183777196 0.0 2.3026 4.0 0.2179821385002032 0.7894845505021845 0.0 0.0 0.0 
30.117758101745025 -120.88654135211456 0.42821416615023017 0.0 2.3026 4.0 0.7949460998843464 0.7894845505021845 0.0 0.0 0.0 
37.38802292729674 -114.7193467084489 5.8779615804763985 0.0 4.578 3.0 0.891298303716642 0.9279166286063315 0.0 0.0 0.0 
31.385038482457347 -103.53791127886147 1.0441846483876656 0.0 4.578 3.0 0.329883856778026 0.9279166286063315 0.0 0.0 0.0 
10.158756962876181 -93.08048200948477 2.603759735813174 0.0 4.0117 3.0 0.5852332357625901 0.6246791108215185 0.0 0.0 0.0 
19.624971453250666 -29.53880696871324 4.4790133495052284 0.0 3.4538999999999995 6.0 0.6240771789200265 0.6324913273782411 0.0 0.0 0.0 
27.202479058371267 -25.804710168743814 4.692605032315231 0.0 0.5799 7.0 0.674285264999597 0.3745226579449844 0.0 0.0 0.0 
26.92004943477583 -22.184390354459122 1.7166152629213407 0.0 0.5799 7.0 0.24990586309152174 0.3745226579449844 0.0 0.0 0.0 
19.099568341703158 17.523990839127976 5.619387344991345 0.0 2.3094 4.0 0.47534073997197135 0.9813514163557269 0.0 0.0 0.0 
19.986750943568282 22.54434242642342 0.3244599852596135 0.0 2.3094 4.0 0.7069258970205919 0.9813514163557269 0.0 0.0 0.0 
5.060616931040396 43.02476634621874 1.510930374364228 0.0 1.7346 5.0 0.1247362503627415 0.5365574511752891 0.0 0.0 0.0 
30.86972396682895 35.976549075471375 3.9994796374450803 0.0 0.5799 4.0 0.2669855216413859 0.9443600983895937 0.0 0.0 0.0 
33.2363836547086 38.7012061509257 0.6454113986147549 0.0 0.5799 4.0 0.6715183615301972 0.9443600983895937 0.0 0.0 0.0 
37.655387682402754 48.72640774194604 0.2173829717231112 0.0 1.1581000000000001 5.0 0.31812222950906355 0.9772478899018213 0.0 0.0 0.0 
35.08568409208826 51.358387296821924 1.1855151646877353 0.0 1.1581000000000001 5.0 0.16330864392935773 0.9772478899018213 0.0 0.0 0.0 
27.362324711661163 85.23834755140578 1.231583424846562 0.0 12.3651 3.0 0.01806241092051164 0.4975669872044428 0.0 0.0 0.0 
2.0127256598136114 102.26664508205762 2.287749066673569 0.0 2.8825 4.0 0.32212128072990764 0.1123236305474854 0.0 0.0 0.0 
6.471092073789651 92.79857594264485 4.990194058325013 0.0 2.8825 4.0 0.33399288796133975 0.1123236305474854 0.0 0.0 0.0 
17.90133731688505 89.17202648533151 4.908100308048962 0.0 7.9639 3.0 0.4215652157158236 0.21464189802833833 0.0 0.0 0.0 
21.795146998048402 94.10623939265216 4.4831400287588306 0.0 4.0236 4.0 0.7378084653213527 0.554891259800495 0.0 0.0 0.0 
31.331293438212075 100.95360414462623 5.463448658396727 0.0 1.1581000000000001 5.0 0.7381526210782806 0.49446869527034765 0.0 0.0 0.0 
34.18053176518044 109.68759487491376 0.4382435497967488 0.0 2.8825 4.0 0.11147939163415377 0.1458672962742189 0.0 0.0 0.0 
28.39643684520206 113.57162326307201 1.5882346866910866 0.0 2.8825 4.0 0.9827367532178508 0.1458672962742189 0.0 0.0 0.0 
14.50644079079188 127.95047548111978 2.8281846687933694 0.0 2.3094 6.0 0.09341899982305002 0.11141960200171896 0.0 0.0 0.0 
21.89363673031993 123.26088149190275 5.723634349409684 0.0 2.3094 6.0 0.366757327255977 0.11141960200171896 0.0 0.0 0.0 
28.68650189136807 137.07956550433835 0.8875976299244657 0.0 5.7225 5.0 0.7511532136687687 0.4351271070823347 0.0 0.0 0.0 
24.281247500264588 147.83749631580812 0.17627486048041233 0.0 4.591600000000001 5.0 0.8741135829169636 0.20484622968106903 0.0 0.0 0.0 
9.771360666976502 146.40035731132545 2.514867317071509 0.0 4.591600000000001 5.0 0.7464256278305184 0.20484622968106903 0.0 0.0 0.0 
14.42630470786929 -70.86815680040903 2.6735406254184815 0.0 0.0 4.0 0.5537075089816654 0.3653070019672945 1.0 0.0 0.0 
15.65869932230607 -72.08522981616586 5.19295099127419 0.0 0.0 4.0 0.5628897650652519 0.3653070019672945 1.0 0.0 0.0 
35.085037095785005 -70.01483627765317 5.480308156678348 0.0 0.0 4.0 0.4020363011832059 0.8134707664285656 1.0 0.0 0.0 
34.75620728574764 -68.5027104901528 7.5143187225661325 0.0 0.0 4.0 0.9329968752414616 0.8134707664285656 1.0 0.0 0.0 
36.091913813794086 -51.49056334960892 6.0238445466597845 0.0 2.3094 4.0 0.27350749396754126 0.7259973208844831 0.0 0.0 0.0 
37.278926403208416 -48.231059038640474 6.1907063271157305 0.0 2.3094 4.0 0.8667722098701836 0.7259973208844831 0.0 0.0 0.0 
21.47423408873479 -42.49967914171141 2.373541304173747 0.0 1.7346 4.0 0.033128373299433855 0.702725558177914 0.0 0.0 0.0 
20.89379015066291 -47.636407802973466 3.6322447804955442 0.0 1.7346 4.0 0.9483805485310947 0.702725558177914 0.0 0.0 0.0 
13.469624287533593 -126.26994626034788 2.46336260221045 0.0 0.0 5.0 0.9718901354226107 0.9659778866709213 1.0 0.0 0.0 
14.979713591114185 -127.27058894489333 5.790998563665004 0.0 0.0 5.0 0.3692324539804902 0.9659778866709213 1.0 0.0 0.0 
29.18208149123685 -128.86239263655793 5.464411343594416 0.0 2.8825 4.0 0.2179821385002032 0.7894845505021845 0.0 0.0 0.0 
31.015139675126875 -120.73734215052423 0.16475192245396117 0.0 2.8825 4.0 0.7949460998843464 0.7894845505021845 0.0 0.0 0.0 
38.26566744476301 -114.95870875840905 6.016931165319039 0.0 5.157900000000001 3.0 0.891298303716642 0.9279166286063315 0.0 0.0 0.0 
32.013833207739864 -102.88051392302913 0.8076254984067102 0.0 5.157900000000001 3.0 0.329883856778026 0.9279166286063315 0.0 0.0 0.0 
9.341593725464572 -92.68073417218939 2.6866262319275607 0.0 4.591600000000001 3.0 0.5852332357625901 0.6246791108215185 0.0 0.0 0.0 
19.218535126644138 -30.35266420583444 4.249234344820591 0.0 4.0355 6.0 0.6240771789200265 0.6324913273782411 0.0 0.0 0.0 
27.24195457318647 -26.713553265064824 4.755806593595725 0.0 1.1615 7.0 0.674285264999597 0.3745226579449844 0.0 0.0 0.0 
27.05778320838644 -21.28517764458049 1.4187962201123496 0.0 1.1615 7.0 0.24990586309152174 0.3745226579449844 0.0 0.0 0.0 
19.83222182614813 16.98475715905004 5.648709866359456 0.0 2.891 4.0 0.47534073997197135 0.9813514163557269 0.0 0.0 0.0 
20.888586099679667 22.66370507217859 0.1315891291775503 0.0 2.891 4.0 0.7069258970205919 0.9813514163557269 0.0 0.0 0.0 
5.014179262909588 43.93328031583038 1.62185576914606 0.0 2.3162 5.0 0.1247362503627415 0.5365574511752891 0.0 0.0 0.0 
30.319849881026773 35.25184735768459 4.063313487416648 0.0 1.1615 4.0 0.2669855216413859 0.9443600983895937 0.0 0.0 0.0 
33.88383429321427 39.34023804425976 0.7788472295059933 0.0 1.1615 4.0 0.6715183615301972 0.9443600983895937 0.0 0.0 0.0 
38.56270614492125 48.79218993994946 0.07237441455759884 0.0 1.7397 5.0 0.31812222950906355 0.9772478899018213 0.0 0.0 0.0 
35.452748155809346 52.190744229349 1.155448184288014 0.0 1.7397 5.0 0.16330864392935773 0.9772478899018213 0.0 0.0 0.0 
27.90689795460438 85.96704095268565 0.9289992526104822 0.0 12.9467 3.0 0.01806241092051164 0.4975669872044428 0.0 0.0 0.0 
2.8616580835570415 102.59355153643882 0.36757805826225876 0.0 0.0 5.0 0.40912694809919015 0.32212128072990764 1.0 0.0 0.0 
1.105953844466042 102.33957631604686 3.0613358806282687 2.0 0.0 5.0 0.8212808853173881 0.32212128072990764 1.0 0.0 0.0 
6.815743293598165 91.95669137413952 5.100965098053314 0.0 3.4640999999999997 4.0 0.33399288796133975 0.1123236305474854 0.0 0.0 0.0 
18.132063368006285 88.2920721800786 4.968828463384482 0.0 8.5455 3.0 0.4215652157158236 0.21464189802833833 0.0 0.0 0.0 
21.458422918760228 93.26115301574995 4.333229413731711 0.0 4.6052 4.0 0.7378084653213527 0.554891259800495 0.0 0.0 0.0 
31.978450226983306 100.31427466716887 5.503878352207023 0.0 1.7397 5.0 0.7381526210782806 0.49446869527034765 0.0 0.0 0.0 
35.03789565509934 109.99170217549054 0.34085274808586297 0.0 3.4640999999999997 4.0 0.11147939163415377 0.1458672962742189 0.0 0.0 0.0 
28.68612836176812 114.43396479357548 1.2466957746504725 0.0 3.4640999999999997 4.0 0.9827367532178508 0.1458672962742189 0.0 0.0 0.0 
13.628463504374622 128.1886140427474 2.87672705738186 0.0 2.891 6.0 0.09341899982305002 0.11141960200171896 0.0 0.0 0.0 
22.721895358442737 122.88466116424866 5.856823007737774 0.0 2.891 6.0 0.366757327255977 0.11141960200171896 0.0 0.0 0.0 
29.431698163465402 137.60132848314308 0.6108333276823275 0.0 6.3041 5.0 0.7511532136687687 0.4351271070823347 0.0 0.0 0.0 
25.18455481529243 147.94515310666694 0.11861998700208044 0.0 5.1732000000000005 5.0 0.8741135829169636 0.20484622968106903 0.0 0.0 0.0 
9.032546707928732 146.93111905063702 2.5186202785629623 0.0 5.1732000000000005 5.0 0.7464256278305184 0.20484622968106903 0.0 0.0 0.0 
13.527064967080257 -70.73059961744254 2.989797300142237 2.0 0.5816 4.0 0.5537075089816654 0.3653070019672945 0.0 0.0 0.0 
15.793354433501644 -72.98490869833877 4.860966251790997 0.0 0.5816 4.0 0.5628897650652519 0.3653070019672945 0.0 0.0 0.0 
35.85599083022789 -70.49772801432786 5.723616570118449 0.0 0.5816 4.0 0.4020363011832059 0.8134707664285656 0.0 0.0 0.0 
35.35169083746137 -67.81499439346824 0.8571442094360218 0.0 0.5816 4.0 0.9329968752414616 0.8134707664285656 0.0 0.0 0.0 
36.98345074522249 -51.671438969577146 6.083023390510991 0.0 2.891 4.0 0.27350749396754126 0.7259973208844831 0.0 0.0 0.0 
38.14220749744553 -48.51793852959877 5.962356528241827 0.0 2.891 4.0 0.8667722098701836 0.7259973208844831 0.0 0.0 0.0 
20.81309680436839 -41.874817892136164 2.3843886002032892 0.0 2.3162 4.0 0.033128373299433855 0.702725558177914 0.0 0.0 0.0 
20.0998364184344 -48.080470367349356 3.6515568809431858 0.0 2.3162 4.0 0.9483805485310947 0.702725558177914 0.0 0.0 0.0 
12.846705389141812 -125.60697858690624 2.325052392896059 0.0 0.5816 5.0 0.9718901354226107 0.9659778866709213 0.0 0.0 0.0 
15.585913559848063 -127.94887773877755 5.441730831321388 0.0 0.5816 5.0 0.3692324539804902 0.9659778866709213 0.0 0.0 0.0 
29.87852861625755 -129.44764086769564 5.584336094935271 0.0 3.4640999999999997 4.0 0.2179821385002032 0.7894845505021845 0.0 0.0 0.0 
30.922098138185518 -121.64227162976742 -1.6732526500992737 0.0 0.0 5.0 0.6266882023034316 0.7949460998843464 1.0 0.0 0.0 
31.049607998534757 -119.8282953834745 1.5328974853520454 0.0 0.0 5.0 0.012307035937417887 0.7949460998843464 1.0 0.0 0.0 
39.16660646129448 -115.08465707515622 6.144290130976634 0.0 5.7395000000000005 3.0 0.891298303716642 0.9279166286063315 0.0 0.0 0.0 
32.706529661839 -102.29083120115284 0.7052336377036841 0.0 5.7395000000000005 3.0 0.329883856778026 0.9279166286063315 0.0 0.0 0.0 
8.662433530164735 -92.07551064396056 2.4136902459265888 0.0 5.1732000000000005 3.0 0.5852332357625901 0.6246791108215185 0.0 0.0 0.0 
18.841121075877883 -31.180379570125837 4.284589927166232 0.0 4.6188 6.0 0.6240771789200265 0.6324913273782411 0.0 0.0 0.0 
27.40648570135366 -27.608250754646583 4.894262730797616 0.0 1.7448000000000001 7.0 0.674285264999597 0.3745226579449844 0.0 0.0 0.0 
27.497787569347395 -20.48896771476558 1.0659323504237304 0.0 1.7448000000000001 7.0 0.24990586309152174 0.3745226579449844 0.0 0.0 0.0 
20.566680850550817 16.44798529738676 5.652065841089047 0.0 3.4743 4.0 0.47534073997197135 0.9813514163557269 0.0 0.0 0.0 
21.789271160847957 22.791456825936397 0.14089716826544357 0.0 3.4743 4.0 0.7069258970205919 0.9813514163557269 0.0 0.0 0.0 
5.869370873739153 43.62311681254988 -0.34792876975631004 0.0 0.0 6.0 0.05938601201738092 0.1247362503627415 1.0 0.0 0.0 
4.104602925548682 43.91828109875066 3.158081492515101 0.0 0.0 6.0 0.8122167527458364 0.1247362503627415 1.0 0.0 0.0 
29.648267880130174 34.63822556368418 3.881930032085876 0.0 1.7448000000000001 4.0 0.2669855216413859 0.9443600983895937 0.0 0.0 0.0 
34.71277335697364 39.714956763534445 0.42455009043521175 0.0 1.7448000000000001 4.0 0.6715183615301972 0.9443600983895937 0.0 0.0 0.0 
39.43719929719718 49.042820777280994 0.27911674241590423 0.0 2.323 5.0 0.31812222950906355 0.9772478899018213 0.0 0.0 0.0 
35.67760664415717 53.072216151883765 1.3210190886110298 0.0 2.323 5.0 0.16330864392935773 0.9772478899018213 0.0 0.0 0.0 
28.625463720657276 86.52490951234468 0.660155512002557 0.0 13.53 3.0 0.01806241092051164 0.4975669872044428 0.0 0.0 0.0 
3.760816594085544 102.73163869349636 0.1523817079429409 0.0 0.5833 5.0 0.40912694809919015 0.32212128072990764 0.0 0.0 0.0 
7.049816590161036 91.07762153514366 4.972634247246036 0.0 4.0474 4.0 0.33399288796133975 0.1123236305474854 0.0 0.0 0.0 
17.270440704418682 88.00024950174107 3.468156121890587 0.0 0.0 4.0 0.25056588062707985 0.4215652157158236 1.0 0.0 0.0 
18.889505808632073 87.78825173672583 5.696226478978514 0.0 0.0 4.0 0.022403489942506405 0.4215652157158236 1.0 0.0 0.0 
21.301406497702594 92.36510617907206 4.538927696551046 2.0 5.1885 4.0 0.7378084653213527 0.554891259800495 0.0 0.0 0.0 
32.5513040427753 99.60759751617675 5.393585971917371 0.0 2.323 5.0 0.7381526210782806 0.49446869527034765 0.0 0.0 0.0 
35.94626674690026 110.04085550274368 0.054058243865874586 0.0 4.0474 4.0 0.11147939163415377 0.1458672962742189 0.0 0.0 0.0 
29.086541411927158 115.2508022800195 1.115011106672705 0.0 4.0474 4.0 0.9827367532178508 0.1458672962742189 0.0 0.0 0.0 
14.189280939787606 128.90488067895006 0.9065242767527324 0.0 0.0 7.0 0.553792334266211 0.09341899982305002 1.0 0.0 0.0 
12.797810302353154 127.81771062139438 3.5615489974066135 0.0 0.0 7.0 0.3111883121126747 0.09341899982305002 1.0 0.0 0.0 
23.616055150399212 122.71723250347445 6.0980837004423245 0.0 3.4743 6.0 0.366757327255977 0.11141960200171896 0.0 0.0 0.0 
30.189990528165918 138.10386880952268 0.5852642002600333 0.0 6.8874 5.0 0.7511532136687687 0.4351271070823347 0.0 0.0 0.0 
26.08000270104549 148.10555003275925 0.17724331531625556 0.0 5.756500000000001 5.0 0.8741135829169636 0.20484622968106903 0.0 0.0 0.0 
8.379421021177963 147.5643495989423 2.3716525705926204 0.0 5.756500000000001 5.0 0.7464256278305184 0.20484622968106903 0.0 0.0 0.0 
15.915466936468006 -73.886375628747 4.847039130840591 0.0 1.1649 4.0 0.5628897650652519 0.3653070019672945 0.0 0.0 0.0 
36.7263922591408 -70.76221892635716 5.9881826190614325 0.0 1.1649 4.0 0.4020363011832059 0.8134707664285656 0.0 0.0 0.0 
35.885215559030144 -67.07817320656152 0.9440768870227676 0.0 1.1649 4.0 0.9329968752414616 0.8134707664285656 0.0 0.0 0.0 
37.89300027796719 -51.68798398346132 6.264997156475957 0.0 3.4743 4.0 0.27350749396754126 0.7259973208844831 0.0 0.0 0.0 
38.95412463121978 -48.92823678438938 5.815275365878545 0.0 3.4743 4.0 0.8667722098701836 0.7259973208844831 0.0 0.0 0.0 
20.72975247330407 -40.96894383219248 1.6625423626831632 0.0 0.0 5.0 0.1345399679959537 0.033128373299433855 1.0 0.0 0.0 
19.92809869512802 -42.08537058540094 3.3751635136922546 0.0 0.0 5.0 0.09188640102479018 0.033128373299433855 1.0 0.0 0.0 
19.19989793967617 -48.21337945074912 3.288221053434039 0.0 2.8994999999999997 4.0 0.9483805485310947 0.702725558177914 0.0 0.0 0.0 
12.333379375056206 -124.85594563605544 2.1703496170339793 0.0 1.1649 5.0 0.9718901354226107 0.9659778866709213 0.0 0.0 0.0 
15.98561636236744 -128.7660630051995 5.167304880333445 0.0 1.1649 5.0 0.3692324539804902 0.9659778866709213 0.0 0.0 0.0 
30.48655022210822 -130.12429721830446 5.444419683883661 0.0 4.0474 4.0 0.2179821385002032 0.7894845505021845 0.0 0.0 0.0 
31.043778637686074 -122.54379697386122 4.846559924262895 2.0 0.5833 5.0 0.6266882023034316 0.7949460998843464 0.0 0.0 0.0 
31.21220186019101 -118.93324380610697 1.3910874187131328 0.0 0.5833 5.0 0.012307035937417887 0.7949460998843464 0.0 0.0 0.0 
40.074498831763286 -115.14197664986104 6.220134853676617 0.0 6.322800000000001 3.0 0.891298303716642 0.9279166286063315 0.0 0.0 0.0 
33.45006010530559 -101.76669708698311 0.6140187530996007 0.0 6.322800000000001 3.0 0.329883856778026 0.9279166286063315 0.0 0.0 0.0 
8.682033496715032 -91.16602181428267 1.5492491318040633 0.0 0.0 4.0 0.3956659408201384 0.5852332357625901 1.0 0.0 0.0 
7.847876330661799 -92.48054232017655 3.603031060500388 0.0 0.0 4.0 0.25123330582828396 0.5852332357625901 1.0 0.0 0.0 
18.352444018856396 -31.947679266425016 4.1453014713297875 0.0 5.2038 6.0 0.6240771789200265 0.6324913273782411 0.0 0.0 0.0 
27.77672944359465 -28.43919820264242 5.131560430036001 0.0 2.3298 7.0 0.674285264999597 0.3745226579449844 0.0 0.0 0.0 
28.03887203265974 -19.757680019285115 0.9337784270531966 0.0 2.3298 7.0 0.24990586309152174 0.3745226579449844 0.0 0.0 0.0 
21.25807685417495 15.856778348702742 5.575749194361475 0.0 4.0593 4.0 0.47534073997197135 0.9813514163557269 0.0 0.0 0.0 
22.695288044507404 22.87323394085178 0.09001521411719697 0.0 4.0593 4.0 0.7069258970205919 0.9813514163557269 0.0 0.0 0.0 
6.682310337226267 43.21484788316024 5.817773193964928 2.0 0.585 6.0 0.05938601201738092 0.1247362503627415 0.0 0.0 0.0 
3.2196213991892675 43.707658716267844 3.3752445747944475 0.0 0.585 6.0 0.8122167527458364 0.1247362503627415 0.0 0.0 0.0 
28.86882590400526 34.16915808894904 3.6833391232062365 0.0 2.3298 4.0 0.2669855216413859 0.9443600983895937 0.0 0.0 0.0 
35.60908661865951 39.87044511334009 0.1717643309394436 0.0 2.3298 4.0 0.6715183615301972 0.9443600983895937 0.0 0.0 0.0 
40.34108064532115 49.14554661879465 0.11316301592797515 0.0 2.908 5.0 0.31812222950906355 0.9772478899018213 0.0 0.0 0.0 
35.961479191395476 53.936490684034986 1.253436044336186 0.0 2.908 5.0 0.16330864392935773 0.9772478899018213 0.0 0.0 0.0 
29.33270409111229 87.09706783693662 0.6801991549137981 0.0 14.114999999999998 3.0 0.01806241092051164 0.4975669872044428 0.0 0.0 0.0 
4.5707393870061495 103.14585984156481 0.47274747254505506 0.0 1.1683 5.0 0.40912694809919015 0.32212128072990764 0.0 0.0 0.0 
7.441088578791246 90.25636620279272 5.157013750054374 0.0 4.6324 4.0 0.33399288796133975 0.1123236305474854 0.0 0.0 0.0 
16.481532327233513 87.54728409201492 3.662805907463314 0.0 0.585 4.0 0.25056588062707985 0.4215652157158236 0.0 0.0 0.0 
19.546887492288402 87.15944062677836 5.5200036936811525 0.0 0.585 4.0 0.022403489942506405 0.4215652157158236 0.0 0.0 0.0 
33.04010721343344 98.84037815357337 5.279657726788752 0.0 2.908 5.0 0.7381526210782806 0.49446869527034765 0.0 0.0 0.0 
36.84503265204595 109.90023566862521 6.127986294643136 0.0 4.6324 4.0 0.11147939163415377 0.1458672962742189 0.0 0.0 0.0 
29.990578325330066 115.35214994504108 0.11163954499550943 0.0 0.0 5.0 0.2122869884134604 0.9827367532178508 1.0 0.0 0.0 
28.189162385181223 115.40001679792987 2.97682202324463 0.0 0.0 5.0 0.278686173304164 0.9827367532178508 1.0 0.0 0.0 
14.871847942454716 129.5062594089296 0.7222422154676214 0.0 0.585 7.0 0.553792334266211 0.09341899982305002 0.0 0.0 0.0 
11.986037770409498 127.4071263469998 3.6098639267663417 2.0 0.585 7.0 0.3111883121126747 0.09341899982305002 0.0 0.0 0.0 
24.52575439543399 122.71840450310849 0.0012883238859893223 0.0 4.0593 6.0 0.366757327255977 0.11141960200171896 0.0 0.0 0.0 
30.974439324939283 138.56451419942718 0.5309656720860801 0.0 7.4724 5.0 0.7511532136687687 0.4351271070823347 0.0 0.0 0.0 
26.94415039090573 148.3898084716989 0.317794181917497 0.0 6.341500000000001 5.0 0.8741135829169636 0.20484622968106903 0.0 0.0 0.0 
7.830679453744137 148.28990923272164 2.218309997853641 0.0 6.341500000000001 5.0 0.7464256278305184 0.20484622968106903 0.0 0.0 0.0 
15.899547261219997 -74.79593632157629 4.69489816768733 0.0 1.7499 4.0 0.5628897650652519 0.3653070019672945 0.0 0.0 0.0 
37.62183917794491 -70.92262125054155 6.1059359635488075 0.0 1.7499 4.0 0.4020363011832059 0.8134707664285656 0.0 0.0 0.0 
36.534165680997496 -66.44066412490237 0.7764979557790099 0.0 1.7499 4.0 0.9329968752414616 0.8134707664285656 0.0 0.0 0.0 
38.78937306473366 -51.84312880981431 6.111804222446666 0.0 4.0593 4.0 0.27350749396754126 0.7259973208844831 0.0 0.0 0.0 
39.762780284774145 -49.344926265867485 5.807387862553639 0.0 4.0593 4.0 0.8667722098701836 0.7259973208844831 0.0 0.0 0.0 
20.813641239868893 -40.06312002766733 1.4784393111419907 0.0 0.585 5.0 0.1345399679959537 0.033128373299433855 0.0 0.0 0.0 
19.018399021086033 -42.08614068166069 3.142439200860888 0.0 0.585 5.0 0.09188640102479018 0.033128373299433855 0.0 0.0 0.0 
18.30954873099124 -48.40001379001736 3.3482222097390597 0.0 3.4844999999999997 4.0 0.9483805485310947 0.702725558177914 0.0 0.0 0.0 
11.846506948668933 -124.08749958692728 2.135533655834394 0.0 1.7499 5.0 0.9718901354226107 0.9659778866709213 0.0 0.0 0.0 
16.08053944278333 -129.6707970538597 4.816934688463823 0.0 1.7499 5.0 0.3692324539804902 0.9659778866709213 0.0 0.0 0.0 
30.976018263518522 -130.89109257981764 5.280524559584226 0.0 4.6324 4.0 0.2179821385002032 0.7894845505021845 0.0 0.0 0.0 
31.348284553781806 -118.03377974873442 1.4206320998001682 0.0 1.1683 5.0 0.012307035937417887 0.7949460998843464 0.0 0.0 0.0 
40.9725593465341 -114.9969201029234 0.16013734151433343 0.0 6.907800000000001 3.0 0.891298303716642 0.9279166286063315 0.0 0.0 0.0 
34.23022440023178 -101.29883197509385 0.540194290578536 0.0 6.907800000000001 3.0 0.329883856778026 0.9279166286063315 0.0 0.0 0.0 
8.782064414500622 -90.26183825687345 1.4606032433975618 0.0 0.585 4.0 0.3956659408201384 0.5852332357625901 0.0 0.0 0.0 
7.041552482585795 -92.90172629663324 3.6229653029844635 0.0 0.585 4.0 0.25123330582828396 0.5852332357625901 0.0 0.0 0.0 
17.753860688321435 -32.63269903723868 3.9942357549185594 0.0 5.7905 6.0 0.6240771789200265 0.6324913273782411 0.0 0.0 0.0 
28.341808327000614 -29.152107695866032 5.382632352354672 0.0 2.9165 7.0 0.674285264999597 0.3745226579449844 0.0 0.0 0.0 
28.38625440704405 -18.91691871191688 1.1789739624528583 0.0 2.9165 7.0 0.24990586309152174 0.3745226579449844 0.0 0.0 0.0 
22.05635937894211 15.420545497290222 5.783065540620708 0.0 4.646000000000001 4.0 0.47534073997197135 0.9813514163557269 0.0 0.0 0.0 
23.588564227970313 22.70115329098524 6.092878554131387 0.0 4.646000000000001 4.0 0.7069258970205919 0.9813514163557269 0.0 0.0 0.0 
2.364263319159456 43.397954591452404 3.488987715760103 0.0 1.1717 6.0 0.8122167527458364 0.1247362503627415 0.0 0.0 0.0 
28.24598545540066 33.5061167134818 3.958251239756483 0.0 2.9165 4.0 0.2669855216413859 0.9443600983895937 0.0 0.0 0.0 
36.467152806602854 40.172565134372114 0.3385358248339705 0.0 2.9165 4.0 0.6715183615301972 0.9443600983895937 0.0 0.0 0.0 
41.25074162819356 49.153971951931204 0.009261700934977973 0.0 3.4947 5.0 0.31812222950906355 0.9772478899018213 0.0 0.0 0.0 
36.25306072512772 54.79819498319231 1.2445032454992957 0.0 3.4947 5.0 0.16330864392935773 0.9772478899018213 0.0 0.0 0.0 
29.971288453436518 86.44917579176628 -0.7926330574003696 0.0 0.0 4.0 0.7659099251372311 0.01806241092051164 1.0 0.0 0.0 
28.688082710006345 87.7389536250804 2.3583208590960143 0.0 0.0 4.0 0.2859356712913368 0.01806241092051164 1.0 0.0 0.0 
5.4613942882308635 103.33102986323176 0.20498109633652148 0.0 1.755 5.0 0.40912694809919015 0.32212128072990764 0.0 0.0 0.0 
7.6068887845710895 89.36190302201709 4.895681356990432 0.0 5.219099999999999 4.0 0.33399288796133975 0.1123236305474854 0.0 0.0 0.0 
15.630865364542466 87.22491813757098 3.503831244505096 0.0 1.1717 4.0 0.25056588062707985 0.4215652157158236 0.0 0.0 0.0 
20.314954017078346 86.67196970098301 5.717665853296229 0.0 1.1717 4.0 0.022403489942506405 0.4215652157158236 0.0 0.0 0.0 
33.70974680508769 98.22463721187022 5.539701419024503 0.0 3.4947 5.0 0.7381526210782806 0.49446869527034765 0.0 0.0 0.0 
37.680649119327235 109.54065367573851 5.876821658001521 0.0 5.219099999999999 4.0 0.11147939163415377 0.1458672962742189 0.0 0.0 0.0 
30.89352460360927 115.46279400742895 0.1219276500675936 0.0 0.5867 5.0 0.2122869884134604 0.9827367532178508 0.0 0.0 0.0 
27.279491638403712 115.4073121702579 3.1335729509613417 0.0 0.5867 5.0 0.278686173304164 0.9827367532178508 0.0 0.0 0.0 
15.402548710634727 130.2451171656397 0.9479041875818465 2.0 1.1717 7.0 0.553792334266211 0.09341899982305002 0.0 0.0 0.0 
25.41715106561559 122.89997010113943 0.20093588970618056 0.0 4.646000000000001 6.0 0.366757327255977 0.11141960200171896 0.0 0.0 0.0 
31.790778010478082 138.9659431974999 0.45701596564735497 0.0 8.0591 5.0 0.7511532136687687 0.4351271070823347 0.0 0.0 0.0 
27.766647703177494 148.7784628957139 0.4414266079722113 0.0 6.9282 5.0 0.8741135829169636 0.20484622968106903 0.0 0.0 0.0 
7.251713191722382 148.9915873337335 2.260658044208028 0.0 6.9282 5.0 0.7464256278305184 0.20484622968106903 0.0 0.0 0.0 
15.753902616027263 -75.69390164792655 4.551605026966982 0.0 2.3366 4.0 0.5628897650652519 0.3653070019672945 0.0 0.0 0.0 
38.43997204979867 -71.32038084375361 5.830659313492382 0.0 2.3366 4.0 0.4020363011832059 0.8134707664285656 0.0 0.0 0.0 
37.250532385341465 -65.8799745183394 0.664087433646578 0.0 2.3366 4.0 0.9329968752414616 0.8134707664285656 0.0 0.0 0.0 
39.64166911701564 -52.161162659059116 5.926041471673126 0.0 4.646000000000001 4.0 0.27350749396754126 0.7259973208844831 0.0 0.0 0.0 
40.63906990475446 -49.58920191327075 6.0113282899125995 0.0 4.646000000000001 4.0 0.8667722098701836 0.7259973208844831 0.0 0.0 0.0 
20.951125397628235 -39.16386911920757 1.4190738075703566 0.0 1.1717 5.0 0.1345399679959537 0.033128373299433855 0.0 0.0 0.0 
18.109449129905624 -42.12307556114799 3.1822053874074485 0.0 1.1717 5.0 0.09188640102479018 0.033128373299433855 0.0 0.0 0.0 
17.408866558879062 -48.52778591076098 3.2825152435453764 0.0 4.071199999999999 4.0 0.9483805485310947 0.702725558177914 0.0 0.0 0.0 
11.495090267234652 -123.24841651236794 1.9674034073935274 0.0 2.3366 5.0 0.9718901354226107 0.9659778866709213 0.0 0.0 0.0 
16.018801902813536 -130.57839970158543 4.644480929471015 0.0 2.3366 5.0 0.3692324539804902 0.9659778866709213 0.0 0.0 0.0 
31.51208153589049 -131.626068945433 5.342557988825612 0.0 5.219099999999999 4.0 0.2179821385002032 0.7894845505021845 0.0 0.0 0.0 
31.32671432500305 -117.1243355144724 1.594499917077391 0.0 1.755 5.0 0.012307035937417887 0.7949460998843464 0.0 0.0 0.0 
41.881108662367474 -115.04266101128998 6.232883288166955 0.0 7.4945 3.0 0.891298303716642 0.9279166286063315 0.0 0.0 0.0 
34.889338405569816 -100.67183690496513 0.7604227354559707 0.0 7.4945 3.0 0.329883856778026 0.9279166286063315 0.0 0.0 0.0 
8.839391574499546 -89.35394636533171 1.5077269082482463 0.0 1.1717 4.0 0.3956659408201384 0.5852332357625901 0.0 0.0 0.0 
6.14015189215381 -93.02432754283119 3.2767764265711725 0.0 1.1717 4.0 0.25123330582828396 0.5852332357625901 0.0 0.0 0.0 
17.163826777959756 -33.32509637592778 4.006649374847776 0.0 6.3789 6.0 0.6240771789200265 0.6324913273782411 0.0 0.0 0.0 
29.057464920487064 -29.71370339581425 5.6178324106954065 0.0 3.5049 7.0 0.674285264999597 0.3745226579449844 0.0 0.0 0.0 
28.877005865828945 -18.150944106788966 1.0009861190633986 0.0 3.5049 7.0 0.24990586309152174 0.3745226579449844 0.0 0.0 0.0 
22.699438876244063 14.777114964792622 5.49752135823705 0.0 5.234400000000001 4.0 0.47534073997197135 0.9813514163557269 0.0 0.0 0.0 
24.478065775757184 22.510519908586012 6.0720662220981065 0.0 5.234400000000001 4.0 0.7069258970205919 0.9813514163557269 0.0 0.0 0.0 
1.4761128074263832 43.20112278886857 3.3596896855373166 2.0 1.7601 6.0 0.8122167527458364 0.1247362503627415 0.0 0.0 0.0 
27.499011213933333 32.986902333303284 3.749021466024996 0.0 3.5049 4.0 0.2669855216413859 0.9443600983895937 0.0 0.0 0.0 
37.372437869839686 40.26208074351913 0.09855975316836361 0.0 3.5049 4.0 0.6715183615301972 0.9443600983895937 0.0 0.0 0.0 
42.130842839577895 49.38413699645528 0.25578979254568424 0.0 4.0831 5.0 0.31812222950906355 0.9772478899018213 0.0 0.0 0.0 
36.68873448579947 55.596782776901456 1.071363219476486 0.0 4.0831 5.0 0.16330864392935773 0.9772478899018213 0.0 0.0 0.0 
30.644487807509556 85.83732881769983 5.5455009648196825 0.0 0.5884 4.0 0.7659099251372311 0.01806241092051164 0.0 0.0 0.0 
27.941658596991726 88.25895856112543 2.5331050984838086 0.0 0.5884 4.0 0.2859356712913368 0.01806241092051164 0.0 0.0 0.0 
6.290603567834164 103.70515024575673 0.42382840437633273 0.0 2.3434 5.0 0.40912694809919015 0.32212128072990764 0.0 0.0 0.0 
7.751453807445602 88.46376325329462 4.8719904961973945 0.0 5.807499999999999 4.0 0.33399288796133975 0.1123236305474854 0.0 0.0 0.0 
14.75912551271294 86.9648725247781 3.4314978596457766 0.0 1.7601 4.0 0.25056588062707985 0.4215652157158236 0.0 0.0 0.0 
20.90492333295347 85.97951732260081 5.418050521709739 0.0 1.7601 4.0 0.022403489942506405 0.4215652157158236 0.0 0.0 0.0 
34.4788549513645 97.73881136927768 5.719806232926281 0.0 4.0831 5.0 0.7381526210782806 0.49446869527034765 0.0 0.0 0.0 
38.542340884491416 109.24903510320195 5.9568619203717725 0.0 5.807499999999999 4.0 0.11147939163415377 0.1458672962742189 0.0 0.0 0.0 
31.756956805060902 115.7492183840041 0.32030163867221956 0.0 1.1751 5.0 0.2122869884134604 0.9827367532178508 0.0 0.0 0.0 
26.428647234033523 115.72920949791492 2.7799049037322736 0.0 1.1751 5.0 0.278686173304164 0.9827367532178508 0.0 0.0 0.0 
26.29713950353576 123.13056593615875 0.2562792975170394 0.0 5.234400000000001 6.0 0.366757327255977 0.11141960200171896 0.0 0.0 0.0 
32.46908861638879 139.57211875945256 0.7292917490922844 0.0 8.6475 5.0 0.7511532136687687 0.4351271070823347 0.0 0.0 0.0 
28.189736721298996 147.97313701586972 -1.0870642195040567 0.0 0.0 6.0 0.3379156947832813 0.8741135829169636 1.0 0.0 0.0 
27.63549473623949 149.67865897950028 1.715472171568752 0.0 0.0 6.0 0.9471840963588655 0.8741135829169636 1.0 0.0 0.0 
6.8886400659038785 149.82569283983568 1.9813364472465689 0.0 7.5166 5.0 0.7464256278305184 0.20484622968106903 0.0 0.0 0.0 
15.478153999192811 -76.5608023286933 4.404433110598837 0.0 2.925 4.0 0.5628897650652519 0.3653070019672945 0.0 0.0 0.0 
38.72293621900703 -72.18495320564351 5.02868891387547 0.0 0.0 5.0 0.9528522069213917 0.4020363011832059 1.0 0.0 0.0 
39.337943481789665 -71.17477384760294 6.443937204704945 0.0 0.0 5.0 0.4506069775263438 0.4020363011832059 1.0 0.0 0.0 
37.84771519045634 -65.19373346209561 0.8546707096012363 0.0 2.925 4.0 0.9329968752414616 0.8134707664285656 0.0 0.0 0.0 
40.456080321755984 -52.566487811982185 5.821391033663081 0.0 5.234400000000001 4.0 0.27350749396754126 0.7259973208844831 0.0 0.0 0.0 
41.4972384368189 -49.89103110432918 5.944988395459836 0.0 5.234400000000001 4.0 0.8667722098701836 0.7259973208844831 0.0 0.0 0.0 
21.086579372855333 -38.264310165833635 1.4213310540614916 0.0 1.7601 5.0 0.1345399679959537 0.033128373299433855 0.0 0.0 0.0 
17.221030224464183 -41.92745874578044 2.924863425093785 0.0 1.7601 5.0 0.09188640102479018 0.033128373299433855 0.0 0.0 0.0 
16.515723266972735 -48.3550168448885 2.950511388207704 0.0 4.659599999999999 4.0 0.9483805485310947 0.702725558177914 0.0 0.0 0.0 
12.067645045153245 -122.541497057069 0.8900301914403224 2.0 0.0 6.0 0.7662499774689963 0.9718901354226107 1.0 0.0 0.0 
10.592816955466274 -123.13241237075883 3.0137253812107776 0.0 0.0 6.0 0.2635980218269617 0.9718901354226107 1.0 0.0 0.0 
15.958338676090673 -131.4860881328282 4.645884906946961 0.0 2.925 5.0 0.3692324539804902 0.9659778866709213 0.0 0.0 0.0 
32.056250264979504 -132.35506447647666 5.353631050802978 0.0 5.807499999999999 4.0 0.2179821385002032 0.7894845505021845 0.0 0.0 0.0 
31.09238126095071 -116.24533488586661 1.8313177821357596 2.0 2.3434 5.0 0.012307035937417887 0.7949460998843464 0.0 0.0 0.0 
42.77776643624025 -114.88917183722849 0.16953433929289496 0.0 8.0829 3.0 0.891298303716642 0.9279166286063315 0.0 0.0 0.0 
35.54547684086273 -100.04172862559274 0.7651567026006311 0.0 8.0829 3.0 0.329883856778026 0.9279166286063315 0.0 0.0 0.0 
8.695711401015002 -88.45566461791199 1.7293929708192428 0.0 1.7601 4.0 0.3956659408201384 0.5852332357625901 0.0 0.0 0.0 
5.255505544700854 -93.23635331941983 3.376830679402352 0.0 1.7601 4.0 0.25123330582828396 0.5852332357625901 0.0 0.0 0.0 
16.63504670907047 -34.06532993957216 4.092110232974331 0.0 6.968999999999999 6.0 0.6240771789200265 0.6324913273782411 0.0 0.0 0.0 
29.636448696362393 -30.415367045487145 5.402291084433425 0.0 4.095 7.0 0.674285264999597 0.3745226579449844 0.0 0.0 0.0 
29.40858362556873 -17.412717058144885 0.9467167319485401 0.0 4.095 7.0 0.24990586309152174 0.3745226579449844 0.0 0.0 0.0 
23.43373404604741 14.24011897448803 5.651760647978973 0.0 5.8245000000000005 4.0 0.47534073997197135 0.9813514163557269 0.0 0.0 0.0 
25.32161794016454 22.16997059362174 5.899489646087833 0.0 5.8245000000000005 4.0 0.7069258970205919 0.9813514163557269 0.0 0.0 0.0 
26.813508355415735 32.388872299805904 3.8589525584123727 0.0 4.095 4.0 0.2669855216413859 0.9443600983895937 0.0 0.0 0.0 
38.281245050281214 40.221786838549235 6.238877635109671 0.0 4.095 4.0 0.6715183615301972 0.9443600983895937 0.0 0.0 0.0 
43.00283568951032 49.64333298343541 0.2889250074147983 0.0 4.6732 5.0 0.31812222950906355 0.9772478899018213 0.0 0.0 0.0 
37.086022238383634 56.41514487991348 1.1188336126062368 0.0 4.6732 5.0 0.16330864392935773 0.9772478899018213 0.0 0.0 0.0 
31.14108907515851 85.07513378296773 5.2898550770867265 0.0 1.1785 4.0 0.7659099251372311 0.01806241092051164 0.0 0.0 0.0 
27.085847931346798 88.56740984507238 2.7956619150662148 0.0 1.1785 4.0 0.2859356712913368 0.01806241092051164 0.0 0.0 0.0 
7.140747847819721 104.02889210775213 0.3638494308135185 0.0 2.9335 5.0 0.40912694809919015 0.32212128072990764 0.0 0.0 0.0 
6.9847001824870265 87.97422983399328 3.7098050672510974 0.0 0.0 5.0 0.43063102404738096 0.33399288796133975 1.0 0.0 0.0 
8.513268762848 88.96094738792081 6.8614079376385835 0.0 0.0 5.0 0.5930605043004568 0.33399288796133975 1.0 0.0 0.0 
13.864128487585347 86.80197864824119 3.3216287164170106 0.0 2.3502 4.0 0.25056588062707985 0.4215652157158236 0.0 0.0 0.0 
21.299400613856704 85.1597967818977 5.160920296647824 0.0 2.3502 4.0 0.022403489942506405 0.4215652157158236 0.0 0.0 0.0 
35.18718215657824 97.16799908809134 5.604887908916906 0.0 4.6732 5.0 0.7381526210782806 0.49446869527034765 0.0 0.0 0.0 
39.42324363250803 109.0219570581676 6.030901431168279 0.0 6.397599999999999 4.0 0.11147939163415377 0.1458672962742189 0.0 0.0 0.0 
32.601244369434404 116.08794039191659 0.3815304206890487 0.0 1.7652 5.0 0.2122869884134604 0.9827367532178508 0.0 0.0 0.0 
25.52556967388376 115.83877687605909 3.02085490829202 0.0 1.7652 5.0 0.278686173304164 0.9827367532178508 0.0 0.0 0.0 
27.090887764176347 123.57499567045696 0.5104169779037533 0.0 5.8245000000000005 6.0 0.366757327255977 0.11141960200171896 0.0 0.0 0.0 
33.14499903343747 138.9632680403726 -0.7332492500789719 0.0 0.0 6.0 0.18760822515801023 0.7511532136687687 1.0 0.0 0.0 
32.646920304008574 140.4642678394153 1.3740454994551623 0.0 0.0 6.0 0.38521376260882323 0.7511532136687687 1.0 0.0 0.0 
28.591661592687807 147.15704235974312 5.17002585630004 0.0 0.5901 6.0 0.3379156947832813 0.8741135829169636 0.0 0.0 0.0 
27.67085159181794 150.58767162119588 1.5319100417952445 0.0 0.5901 6.0 0.9471840963588655 0.8741135829169636 0.0 0.0 0.0 
6.575946455376949 150.6799625840823 1.921675825874447 0.0 8.1067 5.0 0.7464256278305184 0.20484622968106903 0.0 0.0 0.0 
14.57040511291561 -76.62035104372951 3.2070992213810574 0.0 0.0 5.0 0.05937613943708009 0.5628897650652519 1.0 0.0 0.0 
15.848106716894694 -77.39187938689196 5.131201090903635 0.0 0.0 5.0 0.010450926960545837 0.5628897650652519 1.0 0.0 0.0 
38.935211074276175 -73.0695398185991 4.947915966221085 0.0 0.5901 5.0 0.9528522069213917 0.4020363011832059 0.0 0.0 0.0 
40.232505164830194 -71.00950592803986 0.1826856700504481 0.0 0.5901 5.0 0.4506069775263438 0.4020363011832059 0.0 0.0 0.0 
38.38911703565297 -64.46268070612108 0.9333443557805489 0.0 3.5151 4.0 0.9329968752414616 0.8134707664285656 0.0 0.0 0.0 
39.73439898703403 -53.120320043902446 3.796149263728448 2.0 0.0 5.0 0.2645456112410446 0.27350749396754126 1.0 0.0 0.0 
41.355626755359815 -52.4309507182011 6.432733091276967 2.0 0.0 5.0 0.6450445039013017 0.27350749396754126 1.0 0.0 0.0 
42.26966109915962 -50.371569677913214 5.726665912212426 2.0 5.8245000000000005 4.0 0.8667722098701836 0.7259973208844831 0.0 0.0 0.0 
20.986983945599636 -37.36007853573554 1.6804879042423542 0.0 2.3502 5.0 0.1345399679959537 0.033128373299433855 0.0 0.0 0.0 
16.32870355797455 -41.750520309392414 2.9458410168772873 0.0 2.3502 5.0 0.09188640102479018 0.033128373299433855 0.0 0.0 0.0 
16.48245163858998 -47.44592549153309 1.607378772262005 0.0 0.0 5.0 0.9813434689185188 0.9483805485310947 1.0 0.0 0.0 
16.582245360414447 -49.2622813603869 4.785579617159379 0.0 0.0 5.0 0.026570272260500793 0.9483805485310947 1.0 0.0 0.0 
9.689991934010546 -123.24404153644991 3.264613807901272 0.0 0.5901 6.0 0.2635980218269617 0.9718901354226107 0.0 0.0 0.0 
15.901508946475534 -132.3940112968856 4.649887409032879 0.0 3.5151 5.0 0.3692324539804902 0.9659778866709213 0.0 0.0 0.0 
32.72264265465573 -132.9743182798414 5.534442820698312 0.0 6.397599999999999 4.0 0.2179821385002032 0.7894845505021845 0.0 0.0 0.0 
43.6871725773192 -114.86605127132734 0.025418076896724172 0.0 8.673 3.0 0.891298303716642 0.9279166286063315 0.0 0.0 0.0 
36.09129162835911 -99.3139647162457 0.9272943803813865 0.0 8.673 3.0 0.329883856778026 0.9279166286063315 0.0 0.0 0.0 
8.746665110931637 -87.54739273711576 1.5147454604541855 0.0 2.3502 4.0 0.3956659408201384 0.5852332357625901 0.0 0.0 0.0 
4.362001235657244 -93.40724550683612 3.3305728933469734 0.0 2.3502 4.0 0.25123330582828396 0.5852332357625901 0.0 0.0 0.0 
15.919039864084183 -34.62647901774335 3.8063339719471467 0.0 7.5607999999999995 6.0 0.6240771789200265 0.6324913273782411 0.0 0.0 0.0 
30.208524467408292 -31.122674193890724 5.392485479116629 0.0 4.6868 7.0 0.674285264999597 0.3745226579449844 0.0 0.0 0.0 
30.025616033105617 -16.74426728587416 0.8253680094194676 0.0 4.6868 7.0 0.24990586309152174 0.3745226579449844 0.0 0.0 0.0 
24.24296226082754 13.82454252375491 5.808763759419 0.0 6.416300000000001 4.0 0.47534073997197135 0.9813514163557269 0.0 0.0 0.0 
26.219030990652886 22.020960839532766 6.118644490363589 0.0 6.416300000000001 4.0 0.7069258970205919 0.9813514163557269 0.0 0.0 0.0 
25.910370745171445 32.497943592830566 3.0214054217205013 0.0 0.0 5.0 0.6119300645105007 0.2669855216413859 1.0 0.0 0.0 
27.266177850877938 31.599794092099355 5.233222201985423 0.0 0.0 5.0 0.02424010434784496 0.2669855216413859 1.0 0.0 0.0 
39.17562476723696 40.38803668636264 0.1837834349036277 0.0 4.6868 4.0 0.6715183615301972 0.9443600983895937 0.0 0.0 0.0 
43.795183476677444 50.0902547597803 0.513559307491835 0.0 5.265 5.0 0.31812222950906355 0.9772478899018213 0.0 0.0 0.0 
37.33035938681728 57.29141735346106 1.298856807665166 0.0 5.265 5.0 0.16330864392935773 0.9772478899018213 0.0 0.0 0.0 
31.470119623559892 84.22702235855529 5.082479647422756 0.0 1.7703000000000002 4.0 0.7659099251372311 0.01806241092051164 0.0 0.0 0.0 
26.19576602404949 88.75531484315121 2.933535722892803 0.0 1.7703000000000002 4.0 0.2859356712913368 0.01806241092051164 0.0 0.0 0.0 
7.78812620207368 103.38978698615992 -0.7789673628693625 2.0 0.0 6.0 0.5572054744218911 0.40912694809919015 1.0 0.0 0.0 
6.629833770879186 104.78156793171713 2.167149891263831 0.0 0.0 6.0 0.7790200429124726 0.40912694809919015 1.0 0.0 0.0 
6.1244222221027975 87.67846654878545 3.4727364084641774 0.0 0.5918 5.0 0.43063102404738096 0.33399288796133975 0.0 0.0 0.0 
9.203440388491577 89.55358320961786 0.7095045771063492 0.0 0.5918 5.0 0.5930605043004568 0.33399288796133975 0.0 0.0 0.0 
13.022244617282576 86.45732572293313 3.530165331256124 0.0 2.942 4.0 0.25056588062707985 0.4215652157158236 0.0 0.0 0.0 
21.689325505470244 84.33790100450226 5.1553741066614425 0.0 2.942 4.0 0.022403489942506405 0.4215652157158236 0.0 0.0 0.0 
35.868696654372336 96.56542786466997 5.559194685624574 0.0 5.265 5.0 0.7381526210782806 0.49446869527034765 0.0 0.0 0.0 
39.31614769415804 108.11858307692466 4.5943886748508485 0.0 0.0 5.0 0.052711486438398625 0.11147939163415377 1.0 0.0 0.0 
39.60657200948785 109.91299285778305 7.651065801521417 0.0 0.0 5.0 0.35557464522689053 0.11147939163415377 1.0 0.0 0.0 
33.49707662109917 116.24617650308635 0.17483074728105524 0.0 2.357 5.0 0.2122869884134604 0.9827367532178508 0.0 0.0 0.0 
24.71206263697937 116.24591369692799 2.6775637018202088 0.0 2.357 5.0 0.278686173304164 0.9827367532178508 0.0 0.0 0.0 
27.744886372900076 124.20732462739882 0.768546667741862 0.0 6.416300000000001 6.0 0.366757327255977 0.11141960200171896 0.0 0.0 0.0 
33.74168955713356 138.2765988995699 5.427797466672126 0.0 0.5918 6.0 0.18760822515801023 0.7511532136687687 0.0 0.0 0.0 
32.75772194960269 141.36719479401043 1.4486830119359462 0.0 0.5918 6.0 0.38521376260882323 0.7511532136687687 0.0 0.0 0.0 
28.863389359425717 146.28887295762007 5.015729132974248 0.0 1.1819 6.0 0.3379156947832813 0.8741135829169636 0.0 0.0 0.0 
27.688655634100904 151.49719738008176 1.5512137453545982 0.0 1.1819 6.0 0.9471840963588655 0.8741135829169636 0.0 0.0 0.0 
6.7614616356956905 151.5705456559342 1.3654256458038834 0.0 0.0 6.0 0.6280779011405561 0.7464256278305184 1.0 0.0 0.0 
5.699994244906931 150.4344797639653 3.4148302167013718 0.0 0.0 6.0 0.5258552754568058 0.7464256278305184 1.0 0.0 0.0 
13.674076920094459 -76.77575329839148 3.313264348088183 0.0 0.5918 5.0 0.05937613943708009 0.5628897650652519 0.0 0.0 0.0 
16.30969155563294 -78.17577576183399 5.244566345882882 0.0 0.5918 5.0 0.010450926960545837 0.5628897650652519 0.0 0.0 0.0 
39.32812731855526 -73.89000975405116 5.159016823339052 0.0 1.1819 5.0 0.9528522069213917 0.4020363011832059 0.0 0.0 0.0 
41.08337872078933 -70.68768566489751 0.3615901011009811 0.0 1.1819 5.0 0.4506069775263438 0.4020363011832059 0.0 0.0 0.0 
39.186439814000984 -64.90066526877924 -0.5023202308556903 0.0 0.0 5.0 0.899501489577057 0.9329968752414616 1.0 0.0 0.0 
37.68361476205775 -63.88838058253425 2.4583550966417342 0.0 0.0 5.0 0.21563984748937148 0.9329968752414616 1.0 0.0 0.0 
20.71000576627065 -36.493569921713245 1.8801708644365507 0.0 2.942 5.0 0.1345399679959537 0.033128373299433855 0.0 0.0 0.0 
15.514503390633594 -41.34477139996485 2.6792690742828387 0.0 2.942 5.0 0.09188640102479018 0.033128373299433855 0.0 0.0 0.0 
16.215080164780225 -46.57640459759633 1.8691034993258753 0.0 0.5918 5.0 0.9813434689185188 0.9483805485310947 0.0 0.0 0.0 
16.779464185629184 -50.15034601173937 4.930929394254568 0.0 0.5918 5.0 0.026570272260500793 0.9483805485310947 0.0 0.0 0.0 
8.82114786841529 -123.5136042929293 3.4424334310925886 0.0 1.1819 6.0 0.2635980218269617 0.9718901354226107 0.0 0.0 0.0 
15.684377425999173 -133.27741833376936 4.471387458377782 0.0 4.1068999999999996 5.0 0.3692324539804902 0.9659778866709213 0.0 0.0 0.0 
32.81640577852991 -133.87917327739817 4.81564273222726 0.0 0.0 5.0 0.38447419848041064 0.2179821385002032 1.0 0.0 0.0 
33.53034399311484 -132.55578197573854 6.761272498032833 0.0 0.0 5.0 0.4479180381472654 0.2179821385002032 1.0 0.0 0.0 
44.560785848808685 -114.6123704839637 0.28260613824816505 0.0 9.2648 3.0 0.891298303716642 0.9279166286063315 0.0 0.0 0.0 
36.64278490897865 -98.59049443252172 0.9194687242293103 0.0 9.2648 3.0 0.329883856778026 0.9279166286063315 0.0 0.0 0.0 
8.470557616742104 -86.68060629187656 1.879166202583685 0.0 2.942 4.0 0.3956659408201384 0.5852332357625901 0.0 0.0 0.0 
3.4570842795515686 -93.50040876436151 3.244184510307092 0.0 2.942 4.0 0.25123330582828396 0.5852332357625901 0.0 0.0 0.0 
15.062907248834108 -34.93403557368928 3.4864781047522366 0.0 8.1543 6.0 0.6240771789200265 0.6324913273782411 0.0 0.0 0.0 
30.93248343315574 -31.673525812671713 5.632758335347857 0.0 5.2802999999999995 7.0 0.674285264999597 0.3745226579449844 0.0 0.0 0.0 
30.806589206381503 -16.277753628385245 0.5384629344453782 0.0 5.2802999999999995 7.0 0.24990586309152174 0.3745226579449844 0.0 0.0 0.0 
24.22375383305332 12.915045340525419 4.691272287626291 0.0 0.0 5.0 0.8223745540593693 0.47534073997197135 1.0 0.0 0.0 
24.587380040153622 14.666522620481699 7.465692038309767 0.0 0.0 5.0 0.49372491352436954 0.47534073997197135 1.0 0.0 0.0 
27.12692873837037 22.078195179660064 0.06295657290772454 0.0 7.0098 4.0 0.7069258970205919 0.9813514163557269 0.0 0.0 0.0 
25.004547612908823 32.41404756754937 3.2339486474986585 0.0 0.5935 5.0 0.6119300645105007 0.2669855216413859 0.0 0.0 0.0 
27.802578099821012 30.865063622515663 5.343016549091901 0.0 0.5935 5.0 0.02424010434784496 0.2669855216413859 0.0 0.0 0.0 
40.084902160167935 40.36031101766649 6.252703076092196 0.0 5.2802999999999995 4.0 0.6715183615301972 0.9443600983895937 0.0 0.0 0.0 
44.681557297314235 50.2949387603516 0.22694247911754323 0.0 5.858499999999999 5.0 0.31812222950906355 0.9772478899018213 0.0 0.0 0.0 
37.69042528151321 58.12682542229647 1.1638403738079244 0.0 5.858499999999999 5.0 0.16330864392935773 0.9772478899018213 0.0 0.0 0.0 
31.83664074212893 83.39442620216137 5.127084920800016 0.0 2.3638000000000003 4.0 0.7659099251372311 0.01806241092051164 0.0 0.0 0.0 
25.296315825884697 88.61914057604919 3.2918502998025967 0.0 2.3638000000000003 4.0 0.2859356712913368 0.01806241092051164 0.0 0.0 0.0 
6.1059508678937044 105.52527539702984 2.18447484365157 0.0 0.5935 6.0 0.7790200429124726 0.40912694809919015 0.0 0.0 0.0 
5.221069627570066 87.57119036339805 3.259793667230778 0.0 1.1853 5.0 0.43063102404738096 0.33399288796133975 0.0 0.0 0.0 
9.741334371144895 90.28722082685461 0.9381342213952498 0.0 1.1853 5.0 0.5930605043004568 0.33399288796133975 0.0 0.0 0.0 
12.146271253635883 86.21191839585899 3.414746731466136 0.0 3.5355000000000003 4.0 0.25056588062707985 0.4215652157158236 0.0 0.0 0.0 
21.905520553370614 83.4542643193974 4.952349995542741 0.0 3.5355000000000003 4.0 0.022403489942506405 0.4215652157158236 0.0 0.0 0.0 
36.47481467360262 95.88706583981582 5.4416100206358795 0.0 5.858499999999999 5.0 0.7381526210782806 0.49446869527034765 0.0 0.0 0.0 
39.37771750278105 107.2109690352363 4.780132179446233 0.0 0.5935 5.0 0.052711486438398625 0.11147939163415377 0.0 0.0 0.0 
39.870188657760416 110.78365947179377 1.2767854446979034 0.0 0.5935 5.0 0.35557464522689053 0.11147939163415377 0.0 0.0 0.0 
34.36742823569878 116.51083129137295 0.29519096834543396 0.0 2.9505000000000003 5.0 0.2122869884134604 0.9827367532178508 0.0 0.0 0.0 
23.85191312427547 116.54205033058689 2.8100148763783617 0.0 2.9505000000000003 5.0 0.278686173304164 0.9827367532178508 0.0 0.0 0.0 
28.46440406774758 124.76396488537723 0.6584472778020798 0.0 7.0098 6.0 0.366757327255977 0.11141960200171896 0.0 0.0 0.0 
34.43520485376983 137.68787942194743 5.579341409187288 0.0 1.1853 6.0 0.18760822515801023 0.7511532136687687 0.0 0.0 0.0 
33.09089283832381 142.21368829599857 1.195819191002895 0.0 1.1853 6.0 0.38521376260882323 0.7511532136687687 0.0 0.0 0.0 
29.386423402536348 145.54456826211705 5.324942923171285 0.0 1.7753999999999999 6.0 0.3379156947832813 0.8741135829169636 0.0 0.0 0.0 
27.99727632329455 152.35294696974168 1.224661617912053 0.0 1.7753999999999999 6.0 0.9471840963588655 0.8741135829169636 0.0 0.0 0.0 
6.9089210716282174 152.46821475129056 1.4079712987660291 0.0 0.5935 6.0 0.6280779011405561 0.7464256278305184 0.0 0.0 0.0 
4.793320192599946 150.50861648140707 3.060005571027771 0.0 0.5935 6.0 0.5258552754568058 0.7464256278305184 0.0 0.0 0.0 
12.764534365659939 -76.75882900601918 3.122987137408278 0.0 1.1853 5.0 0.05937613943708009 0.5628897650652519 0.0 0.0 0.0 
16.77754155948085 -78.95594911686403 5.252577625015682 0.0 1.1853 5.0 0.010450926960545837 0.5628897650652519 0.0 0.0 0.0 
39.61148238465881 -74.75445408222664 5.029150577287024 0.0 1.7753999999999999 5.0 0.9528522069213917 0.4020363011832059 0.0 0.0 0.0 
41.99049569127442 -70.61918097996774 0.07537530142649398 0.0 1.7753999999999999 5.0 0.4506069775263438 0.4020363011832059 0.0 0.0 0.0 
40.05507788177127 -65.17089109511919 5.9815872096803595 0.0 0.5935 5.0 0.899501489577057 0.9329968752414616 0.0 0.0 0.0 
37.1687692851036 -63.138388432669416 2.1723741946852737 0.0 0.5935 5.0 0.21563984748937148 0.9329968752414616 0.0 0.0 0.0 
20.351968397113307 -35.65729046346511 1.9753069852104261 2.0 3.5355000000000003 5.0 0.1345399679959537 0.033128373299433855 0.0 0.0 0.0 
14.622224443563548 -41.16759247735954 2.9455715023431472 0.0 3.5355000000000003 5.0 0.09188640102479018 0.033128373299433855 0.0 0.0 0.0 
16.03683352256115 -45.68433833069831 1.7680024875404745 2.0 1.1853 5.0 0.9813434689185188 0.9483805485310947 0.0 0.0 0.0 
16.993766825620956 -51.03444355640946 4.950208946650317 0.0 1.1853 5.0 0.026570272260500793 0.9483805485310947 0.0 0.0 0.0 
7.936523405863307 -123.72572136026325 3.3769338763042964 0.0 1.7753999999999999 6.0 0.2635980218269617 0.9718901354226107 0.0 0.0 0.0 
15.71957269607257 -134.18643724609623 4.751097506707236 0.0 4.700399999999999 5.0 0.3692324539804902 0.9659778866709213 0.0 0.0 0.0 
32.7389768332927 -134.78557211259 4.627181025294981 0.0 0.5935 5.0 0.38447419848041064 0.2179821385002032 0.0 0.0 0.0 
34.25077108889333 -132.00031920500857 0.6568118294541369 0.0 0.5935 5.0 0.4479180381472654 0.2179821385002032 0.0 0.0 0.0 
45.470169596631415 -114.58838529695916 0.026368832561706596 0.0 9.8583 3.0 0.891298303716642 0.9279166286063315 0.0 0.0 0.0 
37.05335598210035 -97.7787152236745 1.102536905725798 0.0 9.8583 3.0 0.329883856778026 0.9279166286063315 0.0 0.0 0.0 
8.13808647636552 -85.8338377102568 1.9449283400228428 0.0 3.5355000000000003 4.0 0.3956659408201384 0.5852332357625901 0.0 0.0 0.0 
2.733335500483962 -92.94928101619612 2.4907781553291928 0.0 0.0 5.0 0.6379890788381394 0.25123330582828396 1.0 0.0 0.0 
2.9172184840187563 -94.23259659054659 4.077044562328519 0.0 0.0 5.0 0.5548300281374006 0.25123330582828396 1.0 0.0 0.0 
14.272344189318572 -35.384106833524335 3.659141172908865 0.0 8.7495 6.0 0.6240771789200265 0.6324913273782411 0.0 0.0 0.0 
31.574579997788085 -32.3179372431162 5.495994889052248 0.0 5.8755 7.0 0.674285264999597 0.3745226579449844 0.0 0.0 0.0 
31.56921771998718 -15.78181830978404 0.5765787898138315 0.0 5.8755 7.0 0.24990586309152174 0.3745226579449844 0.0 0.0 0.0 
24.30245214369891 12.008755836061617 4.7990173950063095 0.0 0.5952 5.0 0.8223745540593693 0.47534073997197135 0.0 0.0 0.0 
24.763339541896897 15.559042840838739 1.3761337635143054 0.0 0.5952 5.0 0.49372491352436954 0.47534073997197135 0.0 0.0 0.0 
28.03618840607964 22.04989417831126 6.252070340146935 0.0 7.605 4.0 0.7069258970205919 0.9813514163557269 0.0 0.0 0.0 
24.095162383003593 32.39011863882198 3.1679001487271377 0.0 1.1886999999999999 5.0 0.6119300645105007 0.2669855216413859 0.0 0.0 0.0 
28.265923807237687 30.082206773903874 5.2468141267828 0.0 1.1886999999999999 5.0 0.02424010434784496 0.2669855216413859 0.0 0.0 0.0 
40.52913529987852 39.566452713192476 5.222563182104253 0.0 0.0 5.0 0.08314507823318795 0.6715183615301972 1.0 0.0 0.0 
39.661305076230576 41.16536977358473 8.338344728158331 0.0 0.0 5.0 0.8710735574271361 0.6715183615301972 1.0 0.0 0.0 
45.548240998244545 50.57136859329449 0.3087482653936367 0.0 6.4536999999999995 5.0 0.31812222950906355 0.9772478899018213 0.0 0.0 0.0 
38.26079644470143 58.835507880244485 0.8931074676707484 0.0 6.4536999999999995 5.0 0.16330864392935773 0.9772478899018213 0.0 0.0 0.0 
32.156904477292 82.54296555718673 5.072163280901853 0.0 2.9590000000000005 4.0 0.7659099251372311 0.01806241092051164 0.0 0.0 0.0 
24.386864388763215 88.59787620401138 3.1649701644490036 0.0 2.9590000000000005 4.0 0.2859356712913368 0.01806241092051164 0.0 0.0 0.0 
5.6627713567908255 106.31972238137743 2.079635062490561 0.0 1.1886999999999999 6.0 0.7790200429124726 0.40912694809919015 0.0 0.0 0.0 
4.379204677886337 87.22649122430225 3.5302202256856674 0.0 1.7805 5.0 0.43063102404738096 0.33399288796133975 0.0 0.0 0.0 
10.234745498469696 91.05148488425266 0.9975099927046848 0.0 1.7805 5.0 0.5930605043004568 0.33399288796133975 0.0 0.0 0.0 
11.293180213206377 85.89602321270543 3.496235329163905 2.0 4.1307 4.0 0.25056588062707985 0.4215652157158236 0.0 0.0 0.0 
22.287623008860315 82.62870281138727 5.145877843281385 0.0 4.1307 4.0 0.022403489942506405 0.4215652157158236 0.0 0.0 0.0 
37.122396698593924 95.24816709125663 5.504543700021648 0.0 6.4536999999999995 5.0 0.7381526210782806 0.49446869527034765 0.0 0.0 0.0 
39.76917693682537 106.3898030340538 5.157242004039317 0.0 1.1886999999999999 5.0 0.052711486438398625 0.11147939163415377 0.0 0.0 0.0 
40.3812172545466 111.53625754730555 0.9742823311869845 0.0 1.1886999999999999 5.0 0.35557464522689053 0.11147939163415377 0.0 0.0 0.0 
35.256306048561356 116.70435215278385 0.21436636551420984 0.0 3.5457 5.0 0.2122869884134604 0.9827367532178508 0.0 0.0 0.0 
23.149028721843305 117.11955150532165 2.4538030568855604 0.0 3.5457 5.0 0.278686173304164 0.9827367532178508 0.0 0.0 0.0 
28.803345317724197 123.91976531236836 -1.1890024921587452 0.0 0.0 7.0 0.29743662719583963 0.366757327255977 1.0 0.0 0.0 
27.678283894527524 125.22175213209236 2.6142615415536063 0.0 0.0 7.0 0.2508527804874995 0.366757327255977 1.0 0.0 0.0 
35.20930932198359 137.2100548073738 5.730175625171318 0.0 1.7805 6.0 0.18760822515801023 0.7511532136687687 0.0 0.0 0.0 
33.393280954257655 143.07166004223552 1.2319352915475947 2.0 1.7805 6.0 0.38521376260882323 0.7511532136687687 0.0 0.0 0.0 
29.848462272502143 144.76093941333684 5.24514563979563 2.0 2.3705999999999996 6.0 0.3379156947832813 0.8741135829169636 0.0 0.0 0.0 
28.24496089068332 153.22827916101343 1.2950347056867488 0.0 2.3705999999999996 6.0 0.9471840963588655 0.8741135829169636 0.0 0.0 0.0 
6.910117465496651 153.3779139645686 1.5694711743211536 0.0 1.1886999999999999 6.0 0.6280779011405561 0.7464256278305184 0.0 0.0 0.0 
3.895896758373834 150.65756368582026 2.9771182610251574 0.0 1.1886999999999999 6.0 0.5258552754568058 0.7464256278305184 0.0 0.0 0.0 
11.866493296461444 -76.6136521206934 2.9813181221121487 0.0 1.7805 5.0 0.05937613943708009 0.5628897650652519 0.0 0.0 0.0 
17.190715586489276 -79.76640658854653 5.183857476799072 0.0 1.7805 5.0 0.010450926960545837 0.5628897650652519 0.0 0.0 0.0 
40.1029841568283 -75.51994745120778 5.283179044419235 0.0 2.3705999999999996 5.0 0.9528522069213917 0.4020363011832059 0.0 0.0 0.0 
42.876112658524484 -70.82711529007322 6.052574327915353 0.0 2.3705999999999996 5.0 0.4506069775263438 0.4020363011832059 0.0 0.0 0.0 
40.91094258181048 -65.4791924172488 5.93743657065631 0.0 1.1886999999999999 5.0 0.899501489577057 0.9329968752414616 0.0 0.0 0.0 
36.53887180657548 -62.48204762444164 2.3356315155221616 0.0 1.1886999999999999 5.0 0.21563984748937148 0.9329968752414616 0.0 0.0 0.0 
13.795712089520356 -40.787551139326 2.710603874786314 0.0 4.1307 5.0 0.09188640102479018 0.033128373299433855 0.0 0.0 0.0 
17.214075313312478 -51.91706366735838 4.957007780859913 0.0 1.7805 5.0 0.026570272260500793 0.9483805485310947 0.0 0.0 0.0 
7.144522090588998 -124.17325684109484 3.6559365021480774 0.0 2.3705999999999996 6.0 0.2635980218269617 0.9718901354226107 0.0 0.0 0.0 
15.6476552763653 -135.09329003169015 4.633260173954978 0.0 5.295599999999999 5.0 0.3692324539804902 0.9659778866709213 0.0 0.0 0.0 
32.86601621536976 -135.68635792808732 4.852506577181135 0.0 1.1886999999999999 5.0 0.38447419848041064 0.2179821385002032 0.0 0.0 0.0 
34.90223387448498 -131.36537800380316 0.7725486582178536 0.0 1.1886999999999999 5.0 0.4479180381472654 0.2179821385002032 0.0 0.0 0.0 
46.348185970303255 -114.82637970353814 6.018489131226036 0.0 10.4535 3.0 0.891298303716642 0.9279166286063315 0.0 0.0 0.0 
37.62294401756493 -97.06940319088751 0.8942120174316512 0.0 10.4535 3.0 0.329883856778026 0.9279166286063315 0.0 0.0 0.0 
7.701771549191338 -85.03560004243859 2.071014932202268 0.0 4.1307 4.0 0.3956659408201384 0.5852332357625901 0.0 0.0 0.0 
1.9590042190427148 -92.47182404789157 2.5890473320209764 0.0 0.5952 5.0 0.6379890788381394 0.25123330582828396 0.0 0.0 0.0 
2.516858069836915 -95.0494598770007 4.256686156659535 0.0 0.5952 5.0 0.5548300281374006 0.25123330582828396 0.0 0.0 0.0 
13.499190279888786 -35.863467994167486 3.6965990101150545 0.0 9.3464 6.0 0.6240771789200265 0.6324913273782411 0.0 0.0 0.0 
31.23131357303905 -33.16038739098286 4.325466439724784 0.0 0.0 8.0 0.9923122908363048 0.674285264999597 1.0 0.0 0.0 
32.482021968328695 -32.25388132925267 6.353657952831789 0.0 0.0 8.0 0.7656284566554725 0.674285264999597 1.0 0.0 0.0 
32.33755737417499 -15.294777997487186 0.5649589122016316 0.0 6.4723999999999995 7.0 0.24990586309152174 0.3745226579449844 0.0 0.0 0.0 
24.3032947636843 11.099056226304821 4.713325241901365 0.0 1.1921 5.0 0.8223745540593693 0.47534073997197135 0.0 0.0 0.0 
25.18462173600213 16.36531537722446 1.0892976312862817 0.0 1.1921 5.0 0.49372491352436954 0.47534073997197135 0.0 0.0 0.0 
27.67034573464197 21.21699968934167 4.298516903741782 0.0 0.0 5.0 0.012197760705793925 0.7069258970205919 1.0 0.0 0.0 
28.188178228867383 22.946807320019175 7.68611752452729 0.0 0.0 5.0 0.33242029336333223 0.7069258970205919 1.0 0.0 0.0 
23.231249216722755 32.10514823487323 3.460217097339295 0.0 1.7855999999999999 5.0 0.6119300645105007 0.2669855216413859 0.0 0.0 0.0 
28.788445498500746 29.337542304388037 5.324254730434238 0.0 1.7855999999999999 5.0 0.02424010434784496 0.2669855216413859 0.0 0.0 0.0 
41.10308086874737 38.860661969433146 5.395131842067892 0.0 0.5969 5.0 0.08314507823318795 0.6715183615301972 0.0 0.0 0.0 
39.096976371087536 41.8788732441799 2.239972180006564 0.0 0.5969 5.0 0.8710735574271361 0.6715183615301972 0.0 0.0 0.0 
46.454980441673825 50.644701203565916 0.08069861783872251 0.0 7.050599999999999 5.0 0.31812222950906355 0.9772478899018213 0.0 0.0 0.0 
38.77995995713356 59.582517476809265 0.9634331071670197 0.0 7.050599999999999 5.0 0.16330864392935773 0.9772478899018213 0.0 0.0 0.0 
31.83180823663278 81.69333827166152 4.346942390363803 0.0 0.0 5.0 0.231038327080888 0.7659099251372311 1.0 0.0 0.0 
33.065519062264485 82.58739106759509 6.332040080969404 0.0 0.0 5.0 0.9496513328687596 0.7659099251372311 1.0 0.0 0.0 
23.488326617288838 88.73994647969575 2.9847765144191345 2.0 3.5559000000000003 4.0 0.2859356712913368 0.01806241092051164 0.0 0.0 0.0 
5.124784064785188 107.0532915762323 2.203569496908803 0.0 1.7855999999999999 6.0 0.7790200429124726 0.40912694809919015 0.0 0.0 0.0 
3.6079294744026873 86.74411310447084 3.700505930717556 0.0 2.3773999999999997 5.0 0.43063102404738096 0.33399288796133975 0.0 0.0 0.0 
10.628277503466014 91.87165965284987 1.1234178544995623 0.0 2.3773999999999997 5.0 0.5930605043004568 0.33399288796133975 0.0 0.0 0.0 
22.84360101007782 81.90867326188099 5.369930201776084 2.0 4.7276 4.0 0.022403489942506405 0.4215652157158236 0.0 0.0 0.0 
37.81174827294878 94.65457758921578 5.572298117640796 0.0 7.050599999999999 5.0 0.7381526210782806 0.49446869527034765 0.0 0.0 0.0 
40.34097912815707 105.68227469964783 5.392098751480371 0.0 1.7855999999999999 5.0 0.052711486438398625 0.11147939163415377 0.0 0.0 0.0 
40.96508845257364 112.23385952129694 0.8739085997806199 0.0 1.7855999999999999 5.0 0.35557464522689053 0.11147939163415377 0.0 0.0 0.0 
36.16582966869438 116.68643918485459 6.263493159667324 0.0 4.1426 5.0 0.2122869884134604 0.9827367532178508 0.0 0.0 0.0 
22.443757700217922 117.69413559495072 2.4579462124751803 0.0 4.1426 5.0 0.278686173304164 0.9827367532178508 0.0 0.0 0.0 
29.217693477603667 123.10990749002997 5.1853067346431185 0.0 0.5969 7.0 0.29743662719583963 0.366757327255977 0.0 0.0 0.0 
26.96654805848262 125.78830856325197 2.4692766235700834 0.0 0.5969 7.0 0.2508527804874995 0.366757327255977 0.0 0.0 0.0 
35.858635714344146 136.57292897507466 5.507277744293677 0.0 2.3773999999999997 6.0 0.18760822515801023 0.7511532136687687 0.0 0.0 0.0 
29.142670633058614 153.37549094194316 0.1625392798014511 0.0 0.0 7.0 0.3944474505072494 0.9471840963588655 1.0 0.0 0.0 
27.573419696282595 153.84194561294322 2.401195521830372 0.0 0.0 7.0 0.5807231353295869 0.9471840963588655 1.0 0.0 0.0 
6.729734363719569 154.26955067679825 1.7703980239858883 0.0 1.7855999999999999 6.0 0.6280779011405561 0.7464256278305184 0.0 0.0 0.0 
2.997562018766373 150.80091216196834 2.983353805947942 0.0 1.7855999999999999 6.0 0.5258552754568058 0.7464256278305184 0.0 0.0 0.0 
10.970757131294608 -76.45487298978384 2.9661522266821385 0.0 2.3773999999999997 5.0 0.05937613943708009 0.5628897650652519 0.0 0.0 0.0 
17.717443386171706 -80.50810188652356 5.329914292846186 0.0 2.3773999999999997 5.0 0.010450926960545837 0.5628897650652519 0.0 0.0 0.0 
40.63168434644991 -76.26023806947501 5.332576095919494 0.0 2.9674999999999994 5.0 0.9528522069213917 0.4020363011832059 0.0 0.0 0.0 
43.77664269606465 -70.95595527411339 6.141079821953518 0.0 2.9674999999999994 5.0 0.4506069775263438 0.4020363011832059 0.0 0.0 0.0 
41.81121521471984 -65.60981889402274 6.139095735084528 0.0 1.7855999999999999 5.0 0.899501489577057 0.9329968752414616 0.0 0.0 0.0 
35.813997680472994 -61.932400836669935 2.4928167583368497 0.0 1.7855999999999999 5.0 0.21563984748937148 0.9329968752414616 0.0 0.0 0.0 
12.930004558613163 -40.50807920704962 2.829326257509423 0.0 4.7276 5.0 0.09188640102479018 0.033128373299433855 0.0 0.0 0.0 
17.444318938050973 -52.79714432460929 4.9682802638786425 0.0 2.3773999999999997 5.0 0.026570272260500793 0.9483805485310947 0.0 0.0 0.0 
6.474608632611304 -124.788699810688 3.884645192825155 0.0 2.9674999999999994 6.0 0.2635980218269617 0.9718901354226107 0.0 0.0 0.0 
15.40914831498421 -135.9711673120506 4.447116027740423 0.0 5.892499999999999 5.0 0.3692324539804902 0.9659778866709213 0.0 0.0 0.0 
32.84447674902895 -136.59580289145273 4.688719215632188 0.0 1.7855999999999999 5.0 0.38447419848041064 0.2179821385002032 0.0 0.0 0.0 
35.61838361902405 -130.80441130835897 0.6644742867212111 0.0 1.7855999999999999 5.0 0.4479180381472654 0.2179821385002032 0.0 0.0 0.0 
47.195207071646074 -115.15820698373382 5.909807893178812 0.0 11.0504 3.0 0.891298303716642 0.9279166286063315 0.0 0.0 0.0 
38.2007331403729 -96.36675547007444 0.88259561918681 0.0 11.0504 3.0 0.329883856778026 0.9279166286063315 0.0 0.0 0.0 
7.452114182242364 -84.16082847846954 1.8487932030990295 0.0 4.7276 4.0 0.3956659408201384 0.5852332357625901 0.0 0.0 0.0 
1.0929661590447954 -92.19337805916912 2.830511135017888 2.0 1.1921 5.0 0.6379890788381394 0.25123330582828396 0.0 0.0 0.0 
1.9792862964052518 -95.78333362527658 4.080182130101123 0.0 1.1921 5.0 0.5548300281374006 0.25123330582828396 0.0 0.0 0.0 
12.669475795361526 -36.2364666056475 3.5640768627868438 0.0 9.944999999999999 6.0 0.6240771789200265 0.6324913273782411 0.0 0.0 0.0 
31.059050297995267 -34.0536283741848 4.521885706550496 0.0 0.5986 8.0 0.9923122908363048 0.674285264999597 0.0 0.0 0.0 
33.37064034671445 -32.05917265560031 0.21570285272211526 0.0 0.5986 8.0 0.7656284566554725 0.674285264999597 0.0 0.0 0.0 
33.204082729147835 -15.017852196614564 0.3093205716481385 0.0 7.071 7.0 0.24990586309152174 0.3745226579449844 0.0 0.0 0.0 
24.311373899972978 10.189392102819273 4.7212801963223185 0.0 1.7907 5.0 0.8223745540593693 0.47534073997197135 0.0 0.0 0.0 
25.421279016332285 17.24369309874687 1.3076104598524965 2.0 1.7907 5.0 0.49372491352436954 0.47534073997197135 0.0 0.0 0.0 
27.477318935378968 20.328014456187738 4.4985860531408886 2.0 0.5986 5.0 0.012197760705793925 0.7069258970205919 0.0 0.0 0.0 
28.627311963226372 23.743497757609717 1.067025478814207 0.0 0.5986 5.0 0.33242029336333223 0.7069258970205919 0.0 0.0 0.0 
22.44852847447734 31.641572642700456 3.6763079643815373 0.0 2.3842 5.0 0.6119300645105007 0.2669855216413859 0.0 0.0 0.0 
29.094276401224143 28.480791728701472 5.0552655586847255 0.0 2.3842 5.0 0.02424010434784496 0.2669855216413859 0.0 0.0 0.0 
41.754618733143786 38.22579780974362 5.51075490057514 0.0 1.1955 5.0 0.08314507823318795 0.6715183615301972 0.0 0.0 0.0 
38.422422883049336 42.48922697913595 2.406110769700043 0.0 1.1955 5.0 0.8710735574271361 0.6715183615301972 0.0 0.0 0.0 
47.327542827727726 50.901973379374525 0.28671952614801555 0.0 7.6491999999999996 5.0 0.31812222950906355 0.9772478899018213 0.0 0.0 0.0 
39.337151365616386 60.301608447627856 0.9115687983330353 0.0 7.6491999999999996 5.0 0.16330864392935773 0.9772478899018213 0.0 0.0 0.0 
31.372223558814774 80.90826756534587 4.1827785137246 0.0 0.5986 5.0 0.231038327080888 0.7659099251372311 0.0 0.0 0.0 
33.95882182445458 82.41544844616706 6.093033069645406 0.0 0.5986 5.0 0.9496513328687596 0.7659099251372311 0.0 0.0 0.0 
4.651071368621337 107.82991913915572 2.1184995399223494 0.0 2.3842 6.0 0.7790200429124726 0.40912694809919015 0.0 0.0 0.0 
2.7303095247391216 86.50466099244838 3.4079546782455665 0.0 2.976 5.0 0.43063102404738096 0.33399288796133975 0.0 0.0 0.0 
10.927220500010957 92.73083785020819 1.2359478745984607 0.0 2.976 5.0 0.5930605043004568 0.33399288796133975 0.0 0.0 0.0 
38.40410435044745 93.96416585159056 5.421502406410861 0.0 7.6491999999999996 5.0 0.7381526210782806 0.49446869527034765 0.0 0.0 0.0 
40.751579950484725 104.87051053765124 5.180685048546254 0.0 2.3842 5.0 0.052711486438398625 0.11147939163415377 0.0 0.0 0.0 
41.39008982965418 113.03817781617623 1.0846792527471039 0.0 2.3842 5.0 0.35557464522689053 0.11147939163415377 0.0 0.0 0.0 
37.04814695355439 116.46492101666644 6.037207852866498 0.0 4.7412 5.0 0.2122869884134604 0.9827367532178508 0.0 0.0 0.0 
22.001758005990876 118.48923958833804 2.0781505899370645 0.0 4.7412 5.0 0.278686173304164 0.9827367532178508 0.0 0.0 0.0 
29.719582433442046 122.35118384732095 5.2968082928566185 0.0 1.1955 7.0 0.29743662719583963 0.366757327255977 0.0 0.0 0.0 
26.246781481380538 126.34462696532691 2.4835803858133207 0.0 1.1955 7.0 0.2508527804874995 0.366757327255977 0.0 0.0 0.0 
36.43238662256604 135.86697997881976 5.3948560696825645 0.0 2.976 6.0 0.18760822515801023 0.7511532136687687 0.0 0.0 0.0 
29.977865961640244 153.73605002602804 0.40753323885264137 0.0 0.5986 7.0 0.3944474505072494 0.9471840963588655 0.0 0.0 0.0 
26.930864916443586 154.4859001493078 2.3550993850831534 0.0 0.5986 7.0 0.5807231353295869 0.9471840963588655 0.0 0.0 0.0 
6.579096120304448 155.16669180818118 1.7371438426985566 0.0 2.3842 6.0 0.6280779011405561 0.7464256278305184 0.0 0.0 0.0 
2.0912409411511255 150.87924602610337 3.055375463699769 0.0 2.3842 6.0 0.5258552754568058 0.7464256278305184 0.0 0.0 0.0 
10.066131437933821 -76.35892276877561 3.035920472679695 2.0 2.976 5.0 0.05937613943708009 0.5628897650652519 0.0 0.0 0.0 
18.413347852532958 -81.09399527588594 5.583409384691593 0.0 2.976 5.0 0.010450926960545837 0.5628897650652519 0.0 0.0 0.0 
41.31675225735224 -76.85876630394048 5.5651115579154204 0.0 3.5660999999999996 5.0 0.9528522069213917 0.4020363011832059 0.0 0.0 0.0 
43.677316249011945 -71.86021649019936 4.602984926422029 0.0 0.0 6.0 0.25932816582345997 0.4506069775263438 1.0 0.0 0.0 
44.117607809915945 -70.11257109052003 7.469789266054611 0.0 0.0 6.0 0.36459155250952147 0.4506069775263438 1.0 0.0 0.0 
42.70622438581721 -65.77264602213965 6.103227403867306 0.0 2.3842 5.0 0.899501489577057 0.9329968752414616 0.0 0.0 0.0 
35.30706156209497 -61.17704008717112 2.161865920887764 0.0 2.3842 5.0 0.21563984748937148 0.9329968752414616 0.0 0.0 0.0 
12.021965031922011 -40.45314007739889 3.0811626984094898 0.0 5.3262 5.0 0.09188640102479018 0.033128373299433855 0.0 0.0 0.0 
17.592174110435018 -53.69474832304107 4.8756548725963995 0.0 2.976 5.0 0.026570272260500793 0.9483805485310947 0.0 0.0 0.0 
6.2516706869630605 -123.90674019574594 1.818385688173223 0.0 0.0 7.0 0.6367709035716954 0.2635980218269617 1.0 0.0 0.0 
6.683125640065053 -125.67417976393389 4.943660252644825 0.0 0.0 7.0 0.4056595423705742 0.2635980218269617 1.0 0.0 0.0 
15.205918812679515 -136.85787575308063 4.487094642053773 0.0 6.491099999999999 5.0 0.3692324539804902 0.9659778866709213 0.0 0.0 0.0 
33.03158167085315 -137.48605332713305 4.919554837457978 0.0 2.3842 5.0 0.38447419848041064 0.2179821385002032 0.0 0.0 0.0 
36.467975486456986 -130.4792225188953 0.3655519463513392 0.0 2.3842 5.0 0.4479180381472654 0.2179821385002032 0.0 0.0 0.0 
48.05562632894604 -115.45355896301629 5.952526119123241 0.0 11.649 3.0 0.891298303716642 0.9279166286063315 0.0 0.0 0.0 
38.9022208070294 -95.78755848844419 0.6901919197088321 0.0 11.649 3.0 0.329883856778026 0.9279166286063315 0.0 0.0 0.0 
7.084697518600947 -83.32862712946928 1.9865498272561164 0.0 5.3262 4.0 0.3956659408201384 0.5852332357625901 0.0 0.0 0.0 
1.5985935942465928 -96.60954616241281 4.280625231055561 0.0 1.7907 5.0 0.5548300281374006 0.25123330582828396 0.0 0.0 0.0 
11.876054010472737 -36.68147892150371 3.652753522371057 2.0 10.5453 6.0 0.6240771789200265 0.6324913273782411 0.0 0.0 0.0 
30.68008937262873 -34.88063666135307 4.282720272884472 0.0 1.1989 8.0 0.9923122908363048 0.674285264999597 0.0 0.0 0.0 
34.20696196341539 -31.701233773333527 0.40439815176288546 0.0 1.1989 8.0 0.7656284566554725 0.674285264999597 0.0 0.0 0.0 
33.2510539755737 -15.926338735870296 -1.5191395797765046 0.0 0.0 8.0 0.8718750787303499 0.24990586309152174 1.0 0.0 0.0 
32.80937507735516 -14.198242558057245 2.019599687106838 0.0 0.0 8.0 0.340734097631325 0.24990586309152174 1.0 0.0 0.0 
24.425866769001782 9.286925774947816 4.838591391791757 0.0 2.391 5.0 0.8223745540593693 0.47534073997197135 0.0 0.0 0.0 
29.073077316943348 24.536496710588448 1.0586822783459513 2.0 1.1989 5.0 0.33242029336333223 0.7069258970205919 0.0 0.0 0.0 
21.818986389417663 30.984890944204555 3.9480951318370816 0.0 2.9844999999999997 5.0 0.6119300645105007 0.2669855216413859 0.0 0.0 0.0 
29.290869563173953 27.592588363095214 4.930224926371759 2.0 2.9844999999999997 5.0 0.02424010434784496 0.2669855216413859 0.0 0.0 0.0 
42.23330825497439 37.45222788291802 5.2665301046419275 0.0 1.7958 5.0 0.08314507823318795 0.6715183615301972 0.0 0.0 0.0 
37.70667605647895 43.050707673598794 2.476388100667249 0.0 1.7958 5.0 0.8710735574271361 0.6715183615301972 0.0 0.0 0.0 
47.924309274210756 50.21537022008018 -0.8552848166817022 0.0 0.0 6.0 0.728667311526428 0.31812222950906355 1.0 0.0 0.0 
46.90851083277762 51.70941766674571 2.049497320916193 0.0 0.0 6.0 0.4205568707074646 0.31812222950906355 1.0 0.0 0.0 
39.83250063812107 61.06461774523145 0.9949719616441046 0.0 8.2495 5.0 0.16330864392935773 0.9772478899018213 0.0 0.0 0.0 
31.221257122951197 80.01118160221675 4.545675632318806 2.0 1.1989 5.0 0.231038327080888 0.7659099251372311 0.0 0.0 0.0 
34.86848620720238 82.42349833806736 0.00884897929235156 0.0 1.1989 5.0 0.9496513328687596 0.7659099251372311 0.0 0.0 0.0 
4.145231491574451 108.58601444319315 2.1604153365474312 0.0 2.9844999999999997 6.0 0.7790200429124726 0.40912694809919015 0.0 0.0 0.0 
1.8755939018313033 86.19318821039943 3.491056250260711 0.0 3.5763 5.0 0.43063102404738096 0.33399288796133975 0.0 0.0 0.0 
11.367083640366383 93.52712580550954 1.0661097069189367 0.0 3.5763 5.0 0.5930605043004568 0.33399288796133975 0.0 0.0 0.0 
37.89072349871077 93.21317038484568 4.112754416140703 0.0 0.0 6.0 0.17897239445547763 0.7381526210782806 1.0 0.0 0.0 
39.273031013014624 94.23346224049965 6.5837165590675815 0.0 0.0 6.0 0.0573743516205506 0.7381526210782806 1.0 0.0 0.0 
40.63760593881082 103.96797853563466 4.586771401160314 0.0 0.0 6.0 0.6479388449120631 0.052711486438398625 1.0 0.0 0.0 
41.59128508321164 105.22043821599624 6.678027709763011 0.0 0.0 6.0 0.9050946219802449 0.052711486438398625 1.0 0.0 0.0 
42.019461660191865 113.69502269049957 0.8067472718301297 0.0 2.9844999999999997 5.0 0.35557464522689053 0.11147939163415377 0.0 0.0 0.0 
37.948084686150494 116.33200688103994 6.1365542154589745 0.0 5.3415 5.0 0.2122869884134604 0.9827367532178508 0.0 0.0 0.0 
21.440201300731278 119.20492678032953 2.2360930424865018 2.0 5.3415 5.0 0.278686173304164 0.9827367532178508 0.0 0.0 0.0 
30.343883490280977 121.6895175564832 5.468746460347189 0.0 1.7958 7.0 0.29743662719583963 0.366757327255977 0.0 0.0 0.0 
25.70162100251713 127.07288113955957 2.2133835033623384 0.0 1.7958 7.0 0.2508527804874995 0.366757327255977 0.0 0.0 0.0 
37.06218503793893 135.21054411295367 5.477087678422078 0.0 3.5763 6.0 0.18760822515801023 0.7511532136687687 0.0 0.0 0.0 
30.800042420091692 154.1253827387143 0.44225143112533954 0.0 1.1989 7.0 0.3944474505072494 0.9471840963588655 0.0 0.0 0.0 
26.31403361414991 155.15453550173132 2.315909134654177 0.0 1.1989 7.0 0.5807231353295869 0.9471840963588655 0.0 0.0 0.0 
7.186906053144802 155.84353830151818 0.8390858395592953 0.0 0.0 7.0 0.37704213346817284 0.6280779011405561 1.0 0.0 0.0 
5.949958263344972 155.82376079005482 2.334482013841158 0.0 0.0 7.0 0.16811998437835118 0.6280779011405561 1.0 0.0 0.0 
1.2120064180698 151.1126999689323 2.882058973459002 2.0 2.9844999999999997 6.0 0.5258552754568058 0.7464256278305184 0.0 0.0 0.0 
17.567110237131526 -81.42781556927845 3.5173277704513866 0.0 0.0 6.0 0.28229398845537923 0.010450926960545837 1.0 0.0 0.0 
19.322378554943395 -81.12888470229639 6.244823225856959 0.0 0.0 6.0 0.3853965923652297 0.010450926960545837 1.0 0.0 0.0 
41.90693971241875 -77.55103276844797 5.418365586064845 0.0 4.166399999999999 5.0 0.9528522069213917 0.4020363011832059 0.0 0.0 0.0 
43.579302477631515 -72.76462092993788 4.6044464084074725 0.0 0.6003000000000001 6.0 0.25932816582345997 0.4506069775263438 0.0 0.0 0.0 
44.371005253411774 -69.23887559114426 1.288502116080412 2.0 0.6003000000000001 6.0 0.36459155250952147 0.4506069775263438 0.0 0.0 0.0 
43.5575248571615 -66.09333527591956 5.922924093251033 2.0 2.9844999999999997 5.0 0.899501489577057 0.9329968752414616 0.0 0.0 0.0 
34.747290347166604 -60.459955519677806 2.2336006700628843 0.0 2.9844999999999997 5.0 0.21563984748937148 0.9329968752414616 0.0 0.0 0.0 
11.415331147838796 -39.775239331948875 2.300770625274223 2.0 0.0 6.0 0.15328074910475664 0.09188640102479018 1.0 0.0 0.0 
12.125963236086347 -41.35687591464952 4.826960904178986 0.0 0.0 6.0 0.5292447532472268 0.09188640102479018 1.0 0.0 0.0 
16.99290921573901 -54.37917193162286 3.993232836183545 0.0 0.0 6.0 0.8465580704615281 0.026570272260500793 1.0 0.0 0.0 
18.312915774046562 -53.13969378127501 6.939436717738971 0.0 0.0 6.0 0.5936221972592997 0.026570272260500793 1.0 0.0 0.0 
6.029097540678994 -123.0246884486497 1.8179623900252548 2.0 0.6003000000000001 7.0 0.6367709035716954 0.2635980218269617 0.0 0.0 0.0 
6.665535814831413 -126.58370969090251 4.693061920712542 0.0 0.6003000000000001 7.0 0.4056595423705742 0.2635980218269617 0.0 0.0 0.0 
15.19541458162821 -137.76751510531287 4.700851805387947 0.0 7.091399999999999 5.0 0.3692324539804902 0.9659778866709213 0.0 0.0 0.0 
33.38438834425402 -138.32455290447538 5.110671638448691 0.0 2.9844999999999997 5.0 0.38447419848041064 0.2179821385002032 0.0 0.0 0.0 
37.37079537182431 -130.36755182182037 0.1230647013752737 0.0 2.9844999999999997 5.0 0.4479180381472654 0.2179821385002032 0.0 0.0 0.0 
48.126913158184315 -116.36046153660362 4.7908324131894915 0.0 0.0 4.0 0.45667816149067475 0.891298303716642 1.0 0.0 0.0 
48.92136998434971 -115.17419895670167 6.59531934537348 0.0 0.0 4.0 0.7120478846819892 0.891298303716642 1.0 0.0 0.0 
39.7643957136228 -96.07774553233092 -0.32466575828241784 0.0 0.0 4.0 0.8951586247456063 0.329883856778026 1.0 0.0 0.0 
39.055911102475896 -94.89093516559055 1.4010359947919186 0.0 0.0 4.0 0.9831470058730452 0.329883856778026 1.0 0.0 0.0 
6.803943400144375 -82.46333456913419 1.8845315783276608 0.0 5.9265 4.0 0.3956659408201384 0.5852332357625901 0.0 0.0 0.0 
0.9699583383138417 -97.26709601223516 3.949475155402748 2.0 2.391 5.0 0.5548300281374006 0.25123330582828396 0.0 0.0 0.0 
30.124650003859564 -35.60108179987587 4.055611447666986 0.0 1.8009 8.0 0.9923122908363048 0.674285264999597 0.0 0.0 0.0 
34.947076535439 -31.17228716895991 0.6205060651311114 0.0 1.8009 8.0 0.7656284566554725 0.674285264999597 0.0 0.0 0.0 
33.1267139021225 -16.8275011164292 4.575287178660007 0.0 0.602 8.0 0.8718750787303499 0.24990586309152174 0.0 0.0 0.0 
32.53270065135427 -13.331636908411799 1.8798203344619961 0.0 0.602 8.0 0.340734097631325 0.24990586309152174 0.0 0.0 0.0 
24.78477396414503 8.451019251899684 5.117958366421645 0.0 2.993 5.0 0.8223745540593693 0.47534073997197135 0.0 0.0 0.0 
21.203854467229426 30.314691863106262 3.969814784704133 0.0 3.5864999999999996 5.0 0.6119300645105007 0.2669855216413859 0.0 0.0 0.0 
42.57900691050974 36.61077287546893 5.102209566646729 0.0 2.3978 5.0 0.08314507823318795 0.6715183615301972 0.0 0.0 0.0 
37.17406316353963 43.788188247088605 2.196262596904171 0.0 2.3978 5.0 0.8710735574271361 0.6715183615301972 0.0 0.0 0.0 
48.58155914363079 49.58642133571288 5.519794093623216 0.0 0.602 6.0 0.728667311526428 0.31812222950906355 0.0 0.0 0.0 
46.75109608972082 52.6053946132499 1.7447021612922147 0.0 0.602 6.0 0.4205568707074646 0.31812222950906355 0.0 0.0 0.0 
40.12174199374238 61.9271103702413 1.2472177488948981 0.0 8.8515 5.0 0.16330864392935773 0.9772478899018213 0.0 0.0 0.0 
35.77780316175356 82.39710200943462 6.254165003587411 0.0 1.8009 5.0 0.9496513328687596 0.7659099251372311 0.0 0.0 0.0 
3.5938508782821548 109.30957059808753 2.2219523001719153 0.0 3.5864999999999996 6.0 0.7790200429124726 0.40912694809919015 0.0 0.0 0.0 
0.983224754497044 86.01646414614551 3.337104054139447 2.0 4.1783 5.0 0.43063102404738096 0.33399288796133975 0.0 0.0 0.0 
11.536144910506398 94.42097835315829 1.3838568819546322 0.0 4.1783 5.0 0.5930605043004568 0.33399288796133975 0.0 0.0 0.0 
37.29838838262148 92.52274066340486 4.003321093786433 0.0 0.602 6.0 0.17897239445547763 0.7381526210782806 0.0 0.0 0.0 
40.179798102368544 94.30645221011558 0.08032074521450576 0.0 0.602 6.0 0.0573743516205506 0.7381526210782806 0.0 0.0 0.0 
40.84164448119026 103.08145591143041 4.938615314970173 0.0 0.602 6.0 0.6479388449120631 0.052711486438398625 0.0 0.0 0.0 
42.48835512814076 105.37149921192685 0.16682695784824553 0.0 0.602 6.0 0.9050946219802449 0.052711486438398625 0.0 0.0 0.0 
42.56775173147993 114.4209235705979 0.9238888270075645 0.0 3.5864999999999996 5.0 0.35557464522689053 0.11147939163415377 0.0 0.0 0.0 
38.85627950577886 116.38431614981275 0.05753282941822023 0.0 5.9435 5.0 0.2122869884134604 0.9827367532178508 0.0 0.0 0.0 
31.122985549141173 121.21988570930881 5.740724926033651 0.0 2.3978 7.0 0.29743662719583963 0.366757327255977 0.0 0.0 0.0 
25.47108194159774 127.9528844528433 1.8270039692411082 0.0 2.3978 7.0 0.2508527804874995 0.366757327255977 0.0 0.0 0.0 
37.62846198139803 134.49858588854252 5.384313985401537 0.0 4.1783 6.0 0.18760822515801023 0.7511532136687687 0.0 0.0 0.0 
31.688619347211812 154.3202804929102 0.21591563597170396 0.0 1.8009 7.0 0.3944474505072494 0.9471840963588655 0.0 0.0 0.0 
25.79329736609253 155.9004496053397 2.1802500547793158 0.0 1.8009 7.0 0.5807231353295869 0.9471840963588655 0.0 0.0 0.0 
7.754468908259202 156.55447183954487 0.8970638711690496 0.0 0.602 7.0 0.37704213346817284 0.6280779011405561 0.0 0.0 0.0 
5.192694579581043 156.32784987270918 2.5542735759289013 0.0 0.602 7.0 0.16811998437835118 0.6280779011405561 0.0 0.0 0.0 
16.90143520953488 -82.04784044590347 3.8915064719430306 0.0 0.602 6.0 0.28229398845537923 0.010450926960545837 0.0 0.0 0.0 
20.206807821400545 -81.34181418037193 6.046930287643407 0.0 0.602 6.0 0.3853965923652297 0.010450926960545837 0.0 0.0 0.0 
42.656437313010365 -78.06659793087286 5.680644955143084 0.0 4.7684 5.0 0.9528522069213917 0.4020363011832059 0.0 0.0 0.0 
43.609990300957605 -73.67380317102057 4.746139379965287 2.0 1.2023000000000001 6.0 0.25932816582345997 0.4506069775263438 0.0 0.0 0.0 
34.064278095629156 -59.85908252623444 2.420077913764069 0.0 3.5864999999999996 5.0 0.21563984748937148 0.9329968752414616 0.0 0.0 0.0 
12.119337451117818 -42.2665517849312 4.705115432190089 0.0 0.602 6.0 0.5292447532472268 0.09188640102479018 0.0 0.0 0.0 
16.370734749280388 -55.04283828099406 3.9592552086567974 0.0 0.602 6.0 0.8465580704615281 0.026570272260500793 0.0 0.0 0.0 
19.143864215906216 -52.76945226959532 0.4191555611375184 0.0 0.602 6.0 0.5936221972592997 0.026570272260500793 0.0 0.0 0.0 
6.692763939423103 -127.49300211869014 4.74233433003224 0.0 1.2023000000000001 7.0 0.4056595423705742 0.2635980218269617 0.0 0.0 0.0 
15.015186469668228 -138.65918315882922 4.51296110667794 0.0 7.6934 5.0 0.3692324539804902 0.9659778866709213 0.0 0.0 0.0 
33.8050985001868 -139.13112407597532 5.193178325696631 0.0 3.5864999999999996 5.0 0.38447419848041064 0.2179821385002032 0.0 0.0 0.0 
38.27592792698388 -130.2765070658517 0.10024901119065663 0.0 3.5864999999999996 5.0 0.4479180381472654 0.2179821385002032 0.0 0.0 0.0 
48.15508303467564 -117.26972527615247 4.743370043467207 0.0 0.602 4.0 0.45667816149067475 0.891298303716642 0.0 0.0 0.0 
49.70250092374732 -114.70794951110989 0.5381246604153407 0.0 0.602 4.0 0.7120478846819892 0.891298303716642 0.0 0.0 0.0 
40.670868930663644 -96.15429876078936 6.198934339664684 0.0 0.602 4.0 0.8951586247456063 0.329883856778026 0.0 0.0 0.0 
39.23331675317203 -93.99870126963016 1.3745132088234202 0.0 0.602 4.0 0.9831470058730452 0.329883856778026 0.0 0.0 0.0 
6.444357172846762 -81.62771992401537 1.9771598104621415 0.0 6.5285 4.0 0.3956659408201384 0.5852332357625901 0.0 0.0 0.0 
29.457169165480696 -36.2191622318563 3.8885893974081425 0.0 2.4046 8.0 0.9923122908363048 0.674285264999597 0.0 0.0 0.0 
35.79006602114927 -30.830347383350887 0.3853445470709696 0.0 2.4046 8.0 0.7656284566554725 0.674285264999597 0.0 0.0 0.0 
32.870998957209714 -17.70052113736122 4.427460418876092 0.0 1.2057 8.0 0.8718750787303499 0.24990586309152174 0.0 0.0 0.0 
32.19803524918119 -12.485733155855739 1.9475210079226164 0.0 1.2057 8.0 0.340734097631325 0.24990586309152174 0.0 0.0 0.0 
25.39808852616408 7.7791566632589495 5.452269619547969 0.0 3.5967 5.0 0.8223745540593693 0.47534073997197135 0.0 0.0 0.0 
20.784901325521837 29.50720665887466 4.233794518031574 0.0 4.1902 5.0 0.6119300645105007 0.2669855216413859 0.0 0.0 0.0 
41.6999530524989 36.37663957002991 3.401896521862672 0.0 0.0 6.0 0.7873743845882237 0.08314507823318795 1.0 0.0 0.0 
43.48364759653167 36.70658163912927 6.388700063492318 0.0 0.0 6.0 0.939712216079636 0.08314507823318795 1.0 0.0 0.0 
36.66400248703931 44.54144265051938 2.1660082246601813 2.0 3.0015 5.0 0.8710735574271361 0.6715183615301972 0.0 0.0 0.0 
49.157417070009174 48.88219002525679 5.397844344678818 0.0 1.2057 6.0 0.728667311526428 0.31812222950906355 0.0 0.0 0.0 
46.42731018286669 53.455522119288304 1.934691780375149 0.0 1.2057 6.0 0.4205568707074646 0.31812222950906355 0.0 0.0 0.0 
40.650871622397304 62.667094103900226 0.9500289991886275 0.0 9.4552 5.0 0.16330864392935773 0.9772478899018213 0.0 0.0 0.0 
36.687296107973495 82.37769400138723 6.261849387021508 0.0 2.4046 5.0 0.9496513328687596 0.7659099251372311 0.0 0.0 0.0 
3.0132261755838576 110.00987699147382 2.263023905570315 0.0 4.1902 6.0 0.7790200429124726 0.40912694809919015 0.0 0.0 0.0 
12.380955189099973 94.7583945400587 0.37998796871990237 2.0 0.0 6.0 0.2530901530365378 0.5930605043004568 1.0 0.0 0.0 
10.631607079874714 94.32420334111308 3.248175572369143 0.0 0.0 6.0 0.9284015730197873 0.5930605043004568 1.0 0.0 0.0 
36.94748367272908 91.68344335340363 4.316391980202907 0.0 1.2057 6.0 0.17897239445547763 0.7381526210782806 0.0 0.0 0.0 
41.03850690414415 94.60674087748914 0.3364023644862586 0.0 1.2057 6.0 0.0573743516205506 0.7381526210782806 0.0 0.0 0.0 
41.231355267075955 102.25945859187095 5.155113621584514 0.0 1.2057 6.0 0.6479388449120631 0.052711486438398625 0.0 0.0 0.0 
43.35453432951498 105.6495058325437 0.31056811186547556 0.0 1.2057 6.0 0.9050946219802449 0.052711486438398625 0.0 0.0 0.0 
43.175210622433355 115.098085136107 0.8395969184035489 2.0 4.1902 5.0 0.35557464522689053 0.11147939163415377 0.0 0.0 0.0 
39.71092456281729 116.69598250423682 0.34968323184526584 2.0 6.5472 5.0 0.2122869884134604 0.9827367532178508 0.0 0.0 0.0 
31.958017767667425 120.85894903339039 5.875199928301724 0.0 3.0015 7.0 0.29743662719583963 0.366757327255977 0.0 0.0 0.0 
25.060295605942603 128.76455475317275 2.0393030934097656 2.0 3.0015 7.0 0.2508527804874995 0.366757327255977 0.0 0.0 0.0 
38.2942909057599 133.8787262806599 5.533533362136874 0.0 4.782 6.0 0.18760822515801023 0.7511532136687687 0.0 0.0 0.0 
32.59806067805351 154.34197279008612 0.023847572304045356 0.0 2.4046 7.0 0.3944474505072494 0.9471840963588655 0.0 0.0 0.0 
25.289100569996737 156.65764157624696 2.1582437866320845 0.0 2.4046 7.0 0.5807231353295869 0.9471840963588655 0.0 0.0 0.0 
8.237509914450268 157.3253320579633 1.0110201793459643 0.0 1.2057 7.0 0.37704213346817284 0.6280779011405561 0.0 0.0 0.0 
4.446297386510739 156.847893447977 2.533053331350397 0.0 1.2057 7.0 0.16811998437835118 0.6280779011405561 0.0 0.0 0.0 
16.277423937530006 -82.70978003711323 3.956483922114611 0.0 1.2057 6.0 0.28229398845537923 0.010450926960545837 0.0 0.0 0.0 
21.10080232056478 -81.51012319814907 6.097099055791757 0.0 1.2057 6.0 0.3853965923652297 0.010450926960545837 0.0 0.0 0.0 
43.34027848758754 -78.66652737501941 5.563064382302727 0.0 5.3721 5.0 0.9528522069213917 0.4020363011832059 0.0 0.0 0.0 
33.3099433143074 -59.35062099603934 2.5484883468846125 0.0 4.1902 5.0 0.21563984748937148 0.9329968752414616 0.0 0.0 0.0 
11.819516826215107 -43.125424117052674 4.376537758130618 0.0 1.2057 6.0 0.5292447532472268 0.09188640102479018 0.0 0.0 0.0 
15.915521103624362 -55.830451527967476 4.188337218479293 0.0 1.2057 6.0 0.8465580704615281 0.026570272260500793 0.0 0.0 0.0 
20.033440208730777 -52.579166581772526 0.2107282182821791 0.0 1.2057 6.0 0.5936221972592997 0.026570272260500793 0.0 0.0 0.0 
6.806395166487885 -128.39557734227853 4.837636687101141 0.0 1.806 7.0 0.4056595423705742 0.2635980218269617 0.0 0.0 0.0 
14.601008866044666 -139.4691282203348 4.239699620929711 0.0 8.2971 5.0 0.3692324539804902 0.9659778866709213 0.0 0.0 0.0 
32.9105877039404 -139.29666719845014 3.324587789049302 0.0 0.0 6.0 0.06938745691382653 0.38447419848041064 1.0 0.0 0.0 
34.696451040317704 -138.94934195583375 6.484366100847173 0.0 0.0 6.0 0.4408261164570968 0.38447419848041064 1.0 0.0 0.0 
39.15768213877961 -130.05275809941614 0.24850657564572026 0.0 4.1902 5.0 0.4479180381472654 0.2179821385002032 0.0 0.0 0.0 
47.981899551497584 -118.16278830368972 4.52085541182547 0.0 1.2057 4.0 0.45667816149067475 0.891298303716642 0.0 0.0 0.0 
50.56364764156096 -114.414725329977 0.32818727938020337 0.0 1.2057 4.0 0.7120478846819892 0.891298303716642 0.0 0.0 0.0 
41.557429632404556 -96.35817179022082 6.05715765393019 0.0 1.2057 4.0 0.8951586247456063 0.329883856778026 0.0 0.0 0.0 
39.567996314884525 -93.15280311915895 1.1940363093023625 0.0 1.2057 4.0 0.9831470058730452 0.329883856778026 0.0 0.0 0.0 
6.188566855676356 -80.75472198378732 1.8558112247228613 0.0 7.1322 4.0 0.3956659408201384 0.5852332357625901 0.0 0.0 0.0 
29.01348332679652 -37.01332655147189 4.202912794821578 0.0 3.01 8.0 0.9923122908363048 0.674285264999597 0.0 0.0 0.0 
36.66943579617309 -30.597403422762266 0.2589485679980484 0.0 3.01 8.0 0.7656284566554725 0.674285264999597 0.0 0.0 0.0 
32.89164784391752 -18.609986757094962 4.735099494741252 0.0 1.8111 8.0 0.8718750787303499 0.24990586309152174 0.0 0.0 0.0 
32.03117637871842 -11.59146686031087 1.7552527461622136 0.0 1.8111 8.0 0.340734097631325 0.24990586309152174 0.0 0.0 0.0 
26.135374100334115 7.246273869278505 5.657350762366045 0.0 4.2021 5.0 0.8223745540593693 0.47534073997197135 0.0 0.0 0.0 
20.522329062167234 28.636224514099602 4.419596549470133 0.0 4.7956 5.0 0.6119300645105007 0.2669855216413859 0.0 0.0 0.0 
40.83110645903185 36.107084961423595 3.442424053186549 0.0 0.6053999999999999 6.0 0.7873743845882237 0.08314507823318795 0.0 0.0 0.0 
44.34405344262619 37.001972685042404 0.33070459215857506 0.0 0.6053999999999999 6.0 0.939712216079636 0.08314507823318795 0.0 0.0 0.0 
49.914496569277006 48.37782436247867 5.695512034459334 0.0 1.8111 6.0 0.728667311526428 0.31812222950906355 0.0 0.0 0.0 
46.39975305292611 54.36480463566532 1.6010835131574241 0.0 1.8111 6.0 0.4205568707074646 0.31812222950906355 0.0 0.0 0.0 
41.271649517847244 63.332066956369616 0.8197502067663343 0.0 10.060599999999999 5.0 0.16330864392935773 0.9772478899018213 0.0 0.0 0.0 
37.58880755651584 82.49947740808713 0.13427384379788862 0.0 3.01 5.0 0.9496513328687596 0.7659099251372311 0.0 0.0 0.0 
3.37811458816565 110.84318997971097 1.158069676234113 0.0 0.0 7.0 0.8481153883134988 0.7790200429124726 1.0 0.0 0.0 
2.4230544864176107 109.31759708615697 4.006442758589762 0.0 0.0 7.0 0.46255160119325167 0.7790200429124726 1.0 0.0 0.0 
9.74877296086047 94.10475401141572 3.3852308645409925 2.0 0.6053999999999999 6.0 0.9284015730197873 0.5930605043004568 0.0 0.0 0.0 
36.9310259339576 90.7738922372852 4.694306600307509 0.0 1.8111 6.0 0.17897239445547763 0.7381526210782806 0.0 0.0 0.0 
41.94749763057089 94.64265674124347 0.03949086708621299 0.0 1.8111 6.0 0.0573743516205506 0.7381526210782806 0.0 0.0 0.0 
41.69911787569502 101.47923283481133 5.252465609085243 0.0 1.8111 6.0 0.6479388449120631 0.052711486438398625 0.0 0.0 0.0 
44.25521995081092 105.77725363718652 0.14089278374384775 0.0 1.8111 6.0 0.9050946219802449 0.052711486438398625 0.0 0.0 0.0 
32.33749685057646 120.03217837859444 5.142693413490602 2.0 0.0 8.0 0.5496909565137407 0.29743662719583963 1.0 0.0 0.0 
32.60282978247461 121.50064331851387 7.066160067302146 0.0 0.0 8.0 0.21851115658271858 0.29743662719583963 1.0 0.0 0.0 
38.03847702734235 133.00573524427557 4.427337496883395 0.0 0.0 7.0 0.700469012988155 0.18760822515801023 1.0 0.0 0.0 
38.54344621127392 134.75364097577815 7.576549028967679 0.0 0.0 7.0 0.9127580927177573 0.18760822515801023 1.0 0.0 0.0 
33.488834418488125 154.52657028018746 0.20433832465663013 0.0 3.01 7.0 0.3944474505072494 0.9471840963588655 0.0 0.0 0.0 
24.921553449559546 157.4897853163895 1.986706594411037 0.0 3.01 7.0 0.5807231353295869 0.9471840963588655 0.0 0.0 0.0 
8.759132032962663 158.07062693616749 0.960138082816058 0.0 1.8111 7.0 0.37704213346817284 0.6280779011405561 0.0 0.0 0.0 
3.862435515137751 157.5455032279816 2.2676553472390077 0.0 1.8111 7.0 0.16811998437835118 0.6280779011405561 0.0 0.0 0.0 
15.641582766343914 -83.36036446286046 3.938458102208098 0.0 1.8111 6.0 0.28229398845537923 0.010450926960545837 0.0 0.0 0.0 
21.957582243484627 -81.81587187546454 5.940417479666647 0.0 1.8111 6.0 0.3853965923652297 0.010450926960545837 0.0 0.0 0.0 
43.984015373326336 -79.3093002057613 5.498543566308135 0.0 5.977499999999999 5.0 0.9528522069213917 0.4020363011832059 0.0 0.0 0.0 
32.68924193745258 -58.685576718738574 2.321712762356409 0.0 4.7956 5.0 0.21563984748937148 0.9329968752414616 0.0 0.0 0.0 
11.430576485497323 -43.94778626438308 4.270619491289831 0.0 1.8111 6.0 0.5292447532472268 0.09188640102479018 0.0 0.0 0.0 
15.495907671062213 -56.63759380613914 4.232976628000122 2.0 1.8111 6.0 0.8465580704615281 0.026570272260500793 0.0 0.0 0.0 
20.923408089804404 -52.3907222646466 0.20865875311537888 0.0 1.8111 6.0 0.5936221972592997 0.026570272260500793 0.0 0.0 0.0 
6.713473581529338 -129.30051914651156 4.6100751578387795 0.0 2.4114 7.0 0.4056595423705742 0.2635980218269617 0.0 0.0 0.0 
14.304926150060497 -140.32929629419806 4.380886597467697 0.0 8.9025 5.0 0.3692324539804902 0.9659778866709213 0.0 0.0 0.0 
32.039480872953646 -139.5588255075075 3.4339223017842317 0.0 0.6053999999999999 6.0 0.06938745691382653 0.38447419848041064 0.0 0.0 0.0 
35.59702644895017 -139.07786441832906 6.141432403641217 0.0 0.6053999999999999 6.0 0.4408261164570968 0.38447419848041064 0.0 0.0 0.0 
40.06625597293023 -130.00750682432306 0.04976311401570753 0.0 4.7956 5.0 0.4479180381472654 0.2179821385002032 0.0 0.0 0.0 
47.823160028891465 -119.05853148896303 4.537004364033042 0.0 1.8111 4.0 0.45667816149067475 0.891298303716642 0.0 0.0 0.0 
51.40774515701526 -114.07552999627703 0.38209110010939606 0.0 1.8111 4.0 0.7120478846819892 0.891298303716642 0.0 0.0 0.0 
42.4237507841437 -96.63573575050907 5.97312819792783 0.0 1.8111 4.0 0.8951586247456063 0.329883856778026 0.0 0.0 0.0 
39.84161159355666 -92.28522674253297 1.2652813101720854 0.0 1.8111 4.0 0.9831470058730452 0.329883856778026 0.0 0.0 0.0 
5.6616279868699415 -80.01317662540333 2.188589939896122 2.0 7.7376000000000005 4.0 0.3956659408201384 0.5852332357625901 0.0 0.0 0.0 
28.79556879614664 -37.89654076520071 4.4705010069164945 0.0 3.6170999999999998 8.0 0.9923122908363048 0.674285264999597 0.0 0.0 0.0 
37.57142450209572 -30.479206703739987 0.1302964142555131 0.0 3.6170999999999998 8.0 0.7656284566554725 0.674285264999597 0.0 0.0 0.0 
32.872674583873774 -19.51948887661068 4.6915408536988945 0.0 2.4181999999999997 8.0 0.8718750787303499 0.24990586309152174 0.0 0.0 0.0 
31.702353781219557 -10.743274789271165 1.9406231657426696 0.0 2.4181999999999997 8.0 0.340734097631325 0.24990586309152174 0.0 0.0 0.0 
26.871103833137354 6.711245038027405 5.654436986293897 0.0 4.8092 5.0 0.8223745540593693 0.47534073997197135 0.0 0.0 0.0 
20.04213230128236 27.863589308562513 4.156315255824445 0.0 5.4027 5.0 0.6119300645105007 0.2669855216413859 0.0 0.0 0.0 
39.96972046553888 35.81456443186347 3.468969375423899 0.0 1.2125 6.0 0.7873743845882237 0.08314507823318795 0.0 0.0 0.0 
45.141200256101705 37.44027742807713 0.5027170264182464 0.0 1.2125 6.0 0.939712216079636 0.08314507823318795 0.0 0.0 0.0 
50.6600984262764 47.85664113093894 5.673129740716529 0.0 2.4181999999999997 6.0 0.728667311526428 0.31812222950906355 0.0 0.0 0.0 
46.441175732544174 55.273561067067334 1.525236147896071 0.0 2.4181999999999997 6.0 0.4205568707074646 0.31812222950906355 0.0 0.0 0.0 
41.79504488792812 64.07611761094749 0.957756848232165 0.0 10.6677 5.0 0.16330864392935773 0.9772478899018213 0.0 0.0 0.0 
38.44199950778282 82.81509994260271 0.3543161515653731 0.0 3.6170999999999998 5.0 0.9496513328687596 0.7659099251372311 0.0 0.0 0.0 
3.851410992999731 111.6200713111696 1.0236119733460112 0.0 0.6071 7.0 0.8481153883134988 0.7790200429124726 0.0 0.0 0.0 
1.8102155514543425 108.64530062640466 3.973230811650475 0.0 0.6071 7.0 0.46255160119325167 0.7790200429124726 0.0 0.0 0.0 
37.06959558733496 89.87480795805178 4.865318720428113 0.0 2.4181999999999997 6.0 0.17897239445547763 0.7381526210782806 0.0 0.0 0.0 
42.85704916143334 94.62622193955319 6.265118327414067 0.0 2.4181999999999997 6.0 0.0573743516205506 0.7381526210782806 0.0 0.0 0.0 
42.36377337911124 100.85811517142122 5.531642252538712 0.0 2.4181999999999997 6.0 0.6479388449120631 0.052711486438398625 0.0 0.0 0.0 
45.09737730489259 106.12123776613149 0.3877708322460067 0.0 2.4181999999999997 6.0 0.9050946219802449 0.052711486438398625 0.0 0.0 0.0 
33.34561881726757 122.02582760977953 0.615431865629565 0.0 0.6071 8.0 0.21851115658271858 0.29743662719583963 0.0 0.0 0.0 
37.807019284252 132.12597311553625 4.4551372392215765 0.0 0.6071 7.0 0.700469012988155 0.18760822515801023 0.0 0.0 0.0 
38.8011680300013 135.62607066013842 1.283549029918909 0.0 0.6071 7.0 0.9127580927177573 0.18760822515801023 0.0 0.0 0.0 
34.39816444306628 154.552512454356 0.028520866462504787 0.0 3.6170999999999998 7.0 0.3944474505072494 0.9471840963588655 0.0 0.0 0.0 
25.54572601796923 158.15157281615438 0.814640291624779 0.0 0.0 8.0 0.7859195959283062 0.5807231353295869 1.0 0.0 0.0 
24.07043869991144 157.81096715418565 2.7807492260348114 0.0 0.0 8.0 0.32918062585870367 0.5807231353295869 1.0 0.0 0.0 
9.213298006248033 158.85884477326007 1.048056918137797 0.0 2.4181999999999997 7.0 0.37704213346817284 0.6280779011405561 0.0 0.0 0.0 
3.3269191949666537 158.28087820772296 2.2002051973987173 0.0 2.4181999999999997 7.0 0.16811998437835118 0.6280779011405561 0.0 0.0 0.0 
15.145595932144088 -84.12295947353188 4.135745570415055 0.0 2.4181999999999997 6.0 0.28229398845537923 0.010450926960545837 0.0 0.0 0.0 
22.854276380674136 -81.96914846966796 6.113888040999895 0.0 2.4181999999999997 6.0 0.3853965923652297 0.010450926960545837 0.0 0.0 0.0 
44.78147688755003 -79.7470321138184 5.781186739234628 0.0 6.584599999999999 5.0 0.9528522069213917 0.4020363011832059 0.0 0.0 0.0 
32.01825931435901 -58.07129957484805 2.4002790022765073 0.0 5.4027 5.0 0.21563984748937148 0.9329968752414616 0.0 0.0 0.0 
11.172433933914743 -44.8200915510017 4.424678574196578 0.0 2.4181999999999997 6.0 0.5292447532472268 0.09188640102479018 0.0 0.0 0.0 
21.769834523576336 -52.057381024755195 0.3751654176679975 0.0 2.4181999999999997 6.0 0.5936221972592997 0.026570272260500793 0.0 0.0 0.0 
6.4042025620892336 -130.15603391934414 4.365513024653554 0.0 3.0185 7.0 0.4056595423705742 0.2635980218269617 0.0 0.0 0.0 
14.24351087664958 -141.2369208058722 4.644835999933606 0.0 9.509599999999999 5.0 0.3692324539804902 0.9659778866709213 0.0 0.0 0.0 
31.31791503015602 -140.11280820083562 3.796363857510509 0.0 1.2125 6.0 0.06938745691382653 0.38447419848041064 0.0 0.0 0.0 
36.45499020965281 -139.3802751908243 5.94431062028932 0.0 1.2125 6.0 0.4408261164570968 0.38447419848041064 0.0 0.0 0.0 
40.96373560500216 -129.85889861453876 0.16409339136269682 0.0 5.4027 5.0 0.4479180381472654 0.2179821385002032 0.0 0.0 0.0 
47.6132751065793 -119.94368820355454 4.479582327928351 0.0 2.4181999999999997 4.0 0.45667816149067475 0.891298303716642 0.0 0.0 0.0 
52.253369190909496 -113.74015843621349 0.37756522825939703 0.0 2.4181999999999997 4.0 0.7120478846819892 0.891298303716642 0.0 0.0 0.0 
43.31689751578407 -96.8084870334552 6.092127750434794 0.0 2.4181999999999997 4.0 0.8951586247456063 0.329883856778026 0.0 0.0 0.0 
39.92703189027998 -91.37954607976774 1.4767484200670313 0.0 2.4181999999999997 4.0 0.9831470058730452 0.329883856778026 0.0 0.0 0.0 
28.78075909038051 -38.80612020791828 4.696118490970595 0.0 4.225899999999999 8.0 0.9923122908363048 0.674285264999597 0.0 0.0 0.0 
38.479982080489556 -30.433630210423953 0.050121057276232395 0.0 4.225899999999999 8.0 0.7656284566554725 0.674285264999597 0.0 0.0 0.0 
32.78890550934122 -20.425323757895 4.620184014934296 0.0 3.0269999999999997 8.0 0.8718750787303499 0.24990586309152174 0.0 0.0 0.0 
31.35218144368471 -9.903671654435898 1.965920880804604 0.0 3.0269999999999997 8.0 0.340734097631325 0.24990586309152174 0.0 0.0 0.0 
27.529084133523927 6.083060340424446 5.520956142932363 0.0 5.417999999999999 5.0 0.8223745540593693 0.47534073997197135 0.0 0.0 0.0 
19.72110250842758 27.012417197823524 4.351733545586118 0.0 6.0115 5.0 0.6119300645105007 0.2669855216413859 0.0 0.0 0.0 
39.13205705953404 35.45977701912054 3.542233414288749 0.0 1.8213 6.0 0.7873743845882237 0.08314507823318795 0.0 0.0 0.0 
45.911940829309614 37.92350931735055 0.5600100044499416 0.0 1.8213 6.0 0.939712216079636 0.08314507823318795 0.0 0.0 0.0 
51.46425847354466 47.43134040395014 5.796709534776621 0.0 3.0269999999999997 6.0 0.728667311526428 0.31812222950906355 0.0 0.0 0.0 
46.78185364713165 56.11706130329289 1.1869351951420237 0.0 3.0269999999999997 6.0 0.4205568707074646 0.31812222950906355 0.0 0.0 0.0 
42.346161166842904 64.79987512359658 0.9199897194900757 0.0 11.2765 5.0 0.16330864392935773 0.9772478899018213 0.0 0.0 0.0 
39.24383157103354 83.24477357728733 0.49192145082352356 0.0 4.225899999999999 5.0 0.9496513328687596 0.7659099251372311 0.0 0.0 0.0 
4.459195303725808 112.29694081235516 0.8391162535196924 0.0 1.2159 7.0 0.8481153883134988 0.7790200429124726 0.0 0.0 0.0 
1.0817323355784898 108.10044624752314 3.783773570906834 2.0 1.2159 7.0 0.46255160119325167 0.7790200429124726 0.0 0.0 0.0 
37.255735313825056 88.98435521241002 4.918470778902699 0.0 3.0269999999999997 6.0 0.17897239445547763 0.7381526210782806 0.0 0.0 0.0 
43.75732259750956 94.49560099829775 6.13910188373321 0.0 3.0269999999999997 6.0 0.0573743516205506 0.7381526210782806 0.0 0.0 0.0 
43.01761407256946 100.22562292832315 5.514388937536662 0.0 3.0269999999999997 6.0 0.6479388449120631 0.052711486438398625 0.0 0.0 0.0 
45.9955272102817 106.26573979881549 0.1595199207984765 0.0 3.0269999999999997 6.0 0.9050946219802449 0.052711486438398625 0.0 0.0 0.0 
34.014886707758016 122.64197254464204 0.7440873505769988 0.0 1.2159 8.0 0.21851115658271858 0.29743662719583963 0.0 0.0 0.0 
37.747816119482486 131.21820162706513 4.6472730539016815 0.0 1.2159 7.0 0.700469012988155 0.18760822515801023 0.0 0.0 0.0 
39.207773793634686 136.43984325919902 1.1074155983557166 0.0 1.2159 7.0 0.9127580927177573 0.18760822515801023 0.0 0.0 0.0 
35.298709874619796 154.68124479570182 0.14198595483416024 0.0 4.225899999999999 7.0 0.3944474505072494 0.9471840963588655 0.0 0.0 0.0 
26.19882598732571 158.7848298887773 0.7699667731140781 0.0 0.6088 8.0 0.7859195959283062 0.5807231353295869 0.0 0.0 0.0 
23.24938276311749 158.20265738722077 2.696463269565481 0.0 0.6088 8.0 0.32918062585870367 0.5807231353295869 0.0 0.0 0.0 
9.40660832783683 159.74776839740701 1.35665491655055 0.0 3.0269999999999997 7.0 0.37704213346817284 0.6280779011405561 0.0 0.0 0.0 
2.7422279625817336 158.9777930179938 2.268844808144443 0.0 3.0269999999999997 7.0 0.16811998437835118 0.6280779011405561 0.0 0.0 0.0 
14.279394152806322 -84.40089573865612 3.4520825974129323 0.0 0.0 7.0 0.8605804251809486 0.28229398845537923 1.0 0.0 0.0 
15.775050697274764 -84.77972487202217 5.476557084651334 0.0 0.0 7.0 0.9370079828047828 0.28229398845537923 1.0 0.0 0.0 
23.76359574967606 -81.94283544707885 0.02892869076346618 0.0 3.0269999999999997 6.0 0.3853965923652297 0.010450926960545837 0.0 0.0 0.0 
44.40845148232024 -80.57673455267968 4.289876578493417 0.0 0.0 6.0 0.10543715490250039 0.9528522069213917 1.0 0.0 0.0 
44.814508828785314 -78.83793201984722 7.817662842972205 0.0 0.0 6.0 0.5387166296703539 0.9528522069213917 1.0 0.0 0.0 
31.59505793580869 -57.26603273510261 2.054659108846118 0.0 6.0115 5.0 0.21563984748937148 0.9329968752414616 0.0 0.0 0.0 
10.952006490121656 -45.7026819611143 4.467654805851081 0.0 3.0269999999999997 6.0 0.5292447532472268 0.09188640102479018 0.0 0.0 0.0 
22.421828167938813 -52.69177709797077 -0.7717192033523272 0.0 0.0 7.0 0.3919787137497531 0.5936221972592997 1.0 0.0 0.0 
21.71957985698178 -51.1490701977336 1.6260675843306736 2.0 0.0 7.0 0.42741491852229574 0.5936221972592997 1.0 0.0 0.0 
5.945073647291672 -130.9413712542498 4.183358955618737 0.0 3.6273 7.0 0.4056595423705742 0.2635980218269617 0.0 0.0 0.0 
14.017664949403674 -142.11814024911294 4.461510742546974 0.0 10.1184 5.0 0.3692324539804902 0.9659778866709213 0.0 0.0 0.0 
30.49111687042637 -140.49222735305173 3.57182877106703 0.0 1.8213 6.0 0.06938745691382653 0.38447419848041064 0.0 0.0 0.0 
37.21643689523922 -139.87802315416468 5.704227856914615 0.0 1.8213 6.0 0.4408261164570968 0.38447419848041064 0.0 0.0 0.0 
41.701995485293324 -130.3904307764555 -0.6240097145420215 0.0 0.0 6.0 0.10663883557909604 0.4479180381472654 1.0 0.0 0.0 
40.89496707816769 -128.95180160775482 1.6464632421033383 0.0 0.0 6.0 0.2741889947825422 0.4479180381472654 1.0 0.0 0.0 
47.43945256786273 -120.83662706766081 4.52013978354579 0.0 3.0269999999999997 4.0 0.45667816149067475 0.891298303716642 0.0 0.0 0.0 
53.12635877617017 -113.48433960573941 0.28505434392800993 0.0 3.0269999999999997 4.0 0.7120478846819892 0.891298303716642 0.0 0.0 0.0 
44.218173073219866 -96.93200407506457 6.146988199910931 0.0 3.0269999999999997 4.0 0.8951586247456063 0.329883856778026 0.0 0.0 0.0 
40.25546316099936 -90.5312024050629 1.2014121629719958 0.0 3.0269999999999997 4.0 0.9831470058730452 0.329883856778026 0.0 0.0 0.0 
29.115458637987697 -39.65201045069879 5.089172624734859 0.0 4.836399999999999 8.0 0.9923122908363048 0.674285264999597 0.0 0.0 0.0 
39.38744700741555 -30.36990033987789 0.07011265029014278 0.0 4.836399999999999 8.0 0.7656284566554725 0.674285264999597 0.0 0.0 0.0 
32.75445872829044 -21.334371341509648 4.674523829507132 0.0 3.6374999999999997 8.0 0.8718750787303499 0.24990586309152174 0.0 0.0 0.0 
30.93213619698874 -9.096754012586224 2.0507437474391557 0.0 3.6374999999999997 8.0 0.340734097631325 0.24990586309152174 0.0 0.0 0.0 
28.234561279741342 5.508729350345148 5.599910311725729 0.0 6.028499999999999 5.0 0.8223745540593693 0.47534073997197135 0.0 0.0 0.0 
19.520726965454912 26.12505947301433 4.490312067937532 2.0 6.622 5.0 0.6119300645105007 0.2669855216413859 0.0 0.0 0.0 
38.45009084654202 34.8577170766423 3.864846552928096 0.0 2.4318 6.0 0.7873743845882237 0.08314507823318795 0.0 0.0 0.0 
46.58595777122069 38.53445551139448 0.7363471061304938 0.0 2.4318 6.0 0.939712216079636 0.08314507823318795 0.0 0.0 0.0 
52.15185390414575 46.83571752509429 5.569344685243325 0.0 3.6374999999999997 6.0 0.728667311526428 0.31812222950906355 0.0 0.0 0.0 
47.07567606128783 56.97800408823234 1.2419015844038115 0.0 3.6374999999999997 6.0 0.4205568707074646 0.31812222950906355 0.0 0.0 0.0 
42.75063308533917 65.61471041808736 1.1100360380725791 0.0 11.887 5.0 0.16330864392935773 0.9772478899018213 0.0 0.0 0.0 
40.144364718118055 83.3735918252251 0.14208134849725665 0.0 4.836399999999999 5.0 0.9496513328687596 0.7659099251372311 0.0 0.0 0.0 
4.971308208154908 113.04880147971147 0.972840880748393 0.0 1.8264 7.0 0.8481153883134988 0.7790200429124726 0.0 0.0 0.0 
37.60620826964983 88.14487751929643 5.107890066741673 0.0 3.6374999999999997 6.0 0.17897239445547763 0.7381526210782806 0.0 0.0 0.0 
44.667022569213245 94.49537410100501 6.2829358897604815 0.0 3.6374999999999997 6.0 0.0573743516205506 0.7381526210782806 0.0 0.0 0.0 
43.504173003977314 99.4569783444831 5.2767352991516425 0.0 3.6374999999999997 6.0 0.6479388449120631 0.052711486438398625 0.0 0.0 0.0 
46.89939051218443 106.36862430432524 0.11333855224468718 0.0 3.6374999999999997 6.0 0.9050946219802449 0.052711486438398625 0.0 0.0 0.0 
34.513902365753694 123.40258904661611 0.9901592860162285 0.0 1.8264 8.0 0.21851115658271858 0.29743662719583963 0.0 0.0 0.0 
37.548105643326515 130.33069398444152 4.491061497454985 0.0 1.8264 7.0 0.700469012988155 0.18760822515801023 0.0 0.0 0.0 
39.8522917984895 137.08183284744493 0.7834257752150391 0.0 1.8264 7.0 0.9127580927177573 0.18760822515801023 0.0 0.0 0.0 
36.14244226149414 155.02134735279202 0.383166107590912 0.0 4.836399999999999 7.0 0.3944474505072494 0.9471840963588655 0.0 0.0 0.0 
26.96502548140427 159.2752301592439 0.5693379786663108 0.0 1.2193 8.0 0.7859195959283062 0.5807231353295869 0.0 0.0 0.0 
22.612159638821172 158.851888301352 2.3468536028021436 0.0 1.2193 8.0 0.32918062585870367 0.5807231353295869 0.0 0.0 0.0 
9.381347481356201 160.65711760405858 1.5985582268371068 0.0 3.6374999999999997 7.0 0.37704213346817284 0.6280779011405561 0.0 0.0 0.0 
2.124844539775271 159.64591860442283 2.316735197432103 0.0 3.6374999999999997 7.0 0.16811998437835118 0.6280779011405561 0.0 0.0 0.0 
13.422979118463362 -84.70766499877016 3.4855586521607558 0.0 0.6105 7.0 0.8605804251809486 0.28229398845537923 0.0 0.0 0.0 
16.51246574961136 -85.3124284768406 5.6575937780734264 0.0 0.6105 7.0 0.9370079828047828 0.28229398845537923 0.0 0.0 0.0 
24.669731962616932 -81.86239134476548 0.0885440369992562 0.0 3.6374999999999997 6.0 0.3853965923652297 0.010450926960545837 0.0 0.0 0.0 
44.09384377443252 -81.43030123439677 4.359267928040175 0.0 0.6105 6.0 0.10543715490250039 0.9528522069213917 0.0 0.0 0.0 
44.83628743279399 -77.92849275172172 1.546843617862665 0.0 0.6105 6.0 0.5387166296703539 0.9528522069213917 0.0 0.0 0.0 
31.150872115684237 -56.472147953033975 2.080902195486696 0.0 6.622 5.0 0.21563984748937148 0.9329968752414616 0.0 0.0 0.0 
10.421907823003616 -46.44197181842354 4.0903277595977645 0.0 3.6374999999999997 6.0 0.5292447532472268 0.09188640102479018 0.0 0.0 0.0 
23.21668245567015 -53.1342256839961 5.775262508768722 2.0 0.6105 7.0 0.3919787137497531 0.5936221972592997 0.0 0.0 0.0 
5.539548076165872 -131.75568268187598 4.250353098018661 0.0 4.2378 7.0 0.4056595423705742 0.2635980218269617 0.0 0.0 0.0 
13.963774524044108 -143.02624261782273 4.653124481887309 0.0 10.7289 5.0 0.3692324539804902 0.9659778866709213 0.0 0.0 0.0 
29.69521307248692 -140.9327852203346 3.6471480304955657 0.0 2.4318 6.0 0.06938745691382653 0.38447419848041064 0.0 0.0 0.0 
38.00280690378298 -140.33538110988715 5.756405224148034 0.0 2.4318 6.0 0.4408261164570968 0.38447419848041064 0.0 0.0 0.0 
42.33867018340518 -131.04019951899892 5.487616153531272 0.0 0.6105 6.0 0.10663883557909604 0.4479180381472654 0.0 0.0 0.0 
40.616823974765374 -128.08566622340027 1.8815155462679884 0.0 0.6105 6.0 0.2741889947825422 0.4479180381472654 0.0 0.0 0.0 
47.20827400806085 -121.71646259972944 4.45545456630473 0.0 3.6374999999999997 4.0 0.45667816149067475 0.891298303716642 0.0 0.0 0.0 
54.033528000596625 -113.41653040095544 0.07460863828554672 0.0 3.6374999999999997 4.0 0.7120478846819892 0.891298303716642 0.0 0.0 0.0 
45.093333266099684 -97.18029569151531 6.006742462424752 0.0 3.6374999999999997 4.0 0.8951586247456063 0.329883856778026 0.0 0.0 0.0 
40.62106257151544 -89.69820110792548 1.1572071414940712 0.0 3.6374999999999997 4.0 0.9831470058730452 0.329883856778026 0.0 0.0 0.0 
28.237021454609998 -39.888446921783604 3.4045174903603797 0.0 0.0 9.0 0.9318756838142502 0.9923122908363048 1.0 0.0 0.0 
29.715007417244404 -38.967835508675925 7.134410635386628 0.0 0.0 9.0 0.4178019562205093 0.9923122908363048 1.0 0.0 0.0 
40.25424081187672 -30.09381594961316 0.3083497146406089 0.0 5.448599999999999 8.0 0.7656284566554725 0.674285264999597 0.0 0.0 0.0 
32.919243439105884 -22.229022161148848 4.894546166041206 0.0 4.2497 8.0 0.8718750787303499 0.24990586309152174 0.0 0.0 0.0 
30.34768617280548 -8.399636906762666 2.2684987475611282 0.0 4.2497 8.0 0.340734097631325 0.24990586309152174 0.0 0.0 0.0 
28.855432993250865 4.8438440930535265 5.463576194292277 0.0 6.640699999999999 5.0 0.8223745540593693 0.47534073997197135 0.0 0.0 0.0 
37.64988690492855 34.42501886561433 3.637299495231305 0.0 3.044 6.0 0.7873743845882237 0.08314507823318795 0.0 0.0 0.0 
47.22634561702606 39.180565019871345 0.7898385050076905 0.0 3.044 6.0 0.939712216079636 0.08314507823318795 0.0 0.0 0.0 
52.95348186278578 46.40566321930635 5.790789048458402 0.0 4.2497 6.0 0.728667311526428 0.31812222950906355 0.0 0.0 0.0 
47.19746627681412 57.8795146169566 1.4365036816456032 0.0 4.2497 6.0 0.4205568707074646 0.31812222950906355 0.0 0.0 0.0 
43.033333036306495 66.47936921074617 1.2547924788763063 0.0 12.4992 5.0 0.16330864392935773 0.9772478899018213 0.0 0.0 0.0 
41.04643388915107 83.25601078648202 6.153571436603438 0.0 5.448599999999999 5.0 0.9496513328687596 0.7659099251372311 0.0 0.0 0.0 
5.409952140076898 113.84576169891106 1.0676401681838854 0.0 2.4386 7.0 0.8481153883134988 0.7790200429124726 0.0 0.0 0.0 
38.212903221763746 87.46703142682426 5.442460817789525 0.0 4.2497 6.0 0.17897239445547763 0.7381526210782806 0.0 0.0 0.0 
45.55656879543697 94.68579889301367 0.21088459070649399 0.0 4.2497 6.0 0.0573743516205506 0.7381526210782806 0.0 0.0 0.0 
44.155767521531665 98.82217233104791 5.510844140684112 0.0 4.2497 6.0 0.6479388449120631 0.052711486438398625 0.0 0.0 0.0 
47.8064184311398 106.4382981461441 0.07666422280799187 0.0 4.2497 6.0 0.9050946219802449 0.052711486438398625 0.0 0.0 0.0 
35.084187550457756 124.1113406943089 0.8932287825801835 0.0 2.4386 8.0 0.21851115658271858 0.29743662719583963 0.0 0.0 0.0 
37.340200324802545 129.44507021074887 4.481818186660714 0.0 2.4386 7.0 0.700469012988155 0.18760822515801023 0.0 0.0 0.0 
40.42813475978801 137.7860763947515 0.8853622124160141 0.0 2.4386 7.0 0.9127580927177573 0.18760822515801023 0.0 0.0 0.0 
36.88285257087741 155.54987990974593 0.6199467445200376 0.0 5.448599999999999 7.0 0.3944474505072494 0.9471840963588655 0.0 0.0 0.0 
27.743688422653825 159.74558971737335 0.5433946744105997 0.0 1.8315000000000001 8.0 0.7859195959283062 0.5807231353295869 0.0 0.0 0.0 
21.93903950343 159.46382242634382 2.403765393207161 0.0 1.8315000000000001 8.0 0.32918062585870367 0.5807231353295869 0.0 0.0 0.0 
9.374336554370132 161.56679058755296 1.578493259476523 0.0 4.2497 7.0 0.37704213346817284 0.6280779011405561 0.0 0.0 0.0 
2.9746706450711393 159.97049475998338 0.3648345284174688 0.0 0.0 8.0 0.1502421602362506 0.16811998437835118 1.0 0.0 0.0 
1.6069264651678352 158.89804498007632 4.1067002396431285 0.0 0.0 8.0 0.016716835430648835 0.16811998437835118 1.0 0.0 0.0 
12.546383239976937 -84.95083933092984 3.412198455297419 0.0 1.2227000000000001 7.0 0.8605804251809486 0.28229398845537923 0.0 0.0 0.0 
17.32284105501607 -85.72576363671679 5.811531436133018 0.0 1.2227000000000001 7.0 0.9370079828047828 0.28229398845537923 0.0 0.0 0.0 
25.53660599388196 -81.58655896102782 0.30805899675422743 0.0 4.2497 6.0 0.3853965923652297 0.010450926960545837 0.0 0.0 0.0 
43.80347877651493 -82.29241622555836 4.387526290566587 0.0 1.2227000000000001 6.0 0.10543715490250039 0.9528522069213917 0.0 0.0 0.0 
44.752318960545246 -77.02267633231448 1.6632214205885472 2.0 1.2227000000000001 6.0 0.5387166296703539 0.9528522069213917 0.0 0.0 0.0 
30.526053972046576 -55.81096993057618 2.3279210454531674 0.0 7.2341999999999995 5.0 0.21563984748937148 0.9329968752414616 0.0 0.0 0.0 
9.757882017462242 -47.06376263499619 3.89416263605516 0.0 4.2497 6.0 0.5292447532472268 0.09188640102479018 0.0 0.0 0.0 
5.090958712917612 -132.54708755498447 4.196727592685386 0.0 4.85 7.0 0.4056595423705742 0.2635980218269617 0.0 0.0 0.0 
13.855874289142072 -143.92952088574876 4.59350823203735 0.0 11.341099999999999 5.0 0.3692324539804902 0.9659778866709213 0.0 0.0 0.0 
29.523897418068213 -140.03936200788084 1.7602486489951747 0.0 0.0 7.0 0.8269793947852387 0.06938745691382653 1.0 0.0 0.0 
29.957276600960746 -141.80392056977468 5.004606943746103 0.0 0.0 7.0 0.18375811188418 0.06938745691382653 1.0 0.0 0.0 
38.84215087744421 -140.68617418832207 5.88731593913692 0.0 3.044 6.0 0.4408261164570968 0.38447419848041064 0.0 0.0 0.0 
42.89335682692394 -131.76122435733708 5.368137973140246 0.0 1.2227000000000001 6.0 0.10663883557909604 0.4479180381472654 0.0 0.0 0.0 
40.653829274128505 -127.17671919644225 1.530096533271246 0.0 1.2227000000000001 6.0 0.2741889947825422 0.4479180381472654 0.0 0.0 0.0 
46.96526562323462 -122.59310449634398 4.441984792310426 0.0 4.2497 4.0 0.45667816149067475 0.891298303716642 0.0 0.0 0.0 
54.894964382740085 -113.12415829298118 0.3271979918126711 0.0 4.2497 4.0 0.7120478846819892 0.891298303716642 0.0 0.0 0.0 
45.99495470039779 -97.30126212989408 6.149817619746424 0.0 4.2497 4.0 0.8951586247456063 0.329883856778026 0.0 0.0 0.0 
41.21881220965707 -89.01245373454324 0.8538444208952937 0.0 4.2497 4.0 0.9831470058730452 0.329883856778026 0.0 0.0 0.0 
27.327408562905422 -39.875858147227675 3.1277536931931262 0.0 0.6139 9.0 0.9318756838142502 0.9923122908363048 0.0 0.0 0.0 
30.437566120825885 -38.41514842733787 0.6529647175057015 0.0 0.6139 9.0 0.4178019562205093 0.9923122908363048 0.0 0.0 0.0 
41.14362753193658 -29.90264756263419 0.2117205836049668 0.0 6.062499999999999 8.0 0.7656284566554725 0.674285264999597 0.0 0.0 0.0 
33.37346244863795 -23.017209436724865 5.235195676291115 0.0 4.8636 8.0 0.8718750787303499 0.24990586309152174 0.0 0.0 0.0 
29.83550422832853 -7.647823269115868 2.1688270719588356 0.0 4.8636 8.0 0.340734097631325 0.24990586309152174 0.0 0.0 0.0 
29.49458146456509 4.196508537397312 5.491430423301067 0.0 7.254599999999999 5.0 0.8223745540593693 0.47534073997197135 0.0 0.0 0.0 
36.809130353254524 34.077624981360174 3.5334232844522364 0.0 3.6579 6.0 0.7873743845882237 0.08314507823318795 0.0 0.0 0.0 
47.965450707337354 39.710921273229445 0.6224119850332923 0.0 3.6579 6.0 0.939712216079636 0.08314507823318795 0.0 0.0 0.0 
53.820401672320806 46.129974746867205 5.975292316236037 0.0 4.8636 6.0 0.728667311526428 0.31812222950906355 0.0 0.0 0.0 
47.48740062312765 58.74177453416768 1.2464141687503094 0.0 4.8636 6.0 0.4205568707074646 0.31812222950906355 0.0 0.0 0.0 
43.21461749865013 67.3708230983444 1.3701640195520406 0.0 13.1131 5.0 0.16330864392935773 0.9772478899018213 0.0 0.0 0.0 
41.909217116648904 82.9676374306591 5.960625595853699 0.0 6.062499999999999 5.0 0.9496513328687596 0.7659099251372311 0.0 0.0 0.0 
5.8439202483358486 114.64527765936265 1.0734978038024887 0.0 3.0525 7.0 0.8481153883134988 0.7790200429124726 0.0 0.0 0.0 
37.353891445444496 87.16761055556702 3.4769879148098357 0.0 0.0 7.0 0.8119796803379785 0.17897239445547763 1.0 0.0 0.0 
39.109410360560595 87.3126648498517 6.112670672566368 0.0 0.0 7.0 0.9193162318670339 0.17897239445547763 1.0 0.0 0.0 
46.464890760996624 94.63574595222043 6.228136687443199 2.0 4.8636 6.0 0.0573743516205506 0.7381526210782806 0.0 0.0 0.0 
44.663829622558 98.06756846708944 5.304966575388446 2.0 4.8636 6.0 0.6479388449120631 0.052711486438398625 0.0 0.0 0.0 
48.700580126067806 106.27087964858292 6.0980950665349924 0.0 4.8636 6.0 0.9050946219802449 0.052711486438398625 0.0 0.0 0.0 
35.88974013441738 123.68868347566024 -0.4831960029578999 0.0 0.0 9.0 0.004223789127661193 0.21851115658271858 1.0 0.0 0.0 
34.46492370408632 124.77772375124904 2.3195606912739195 0.0 0.0 9.0 0.8738453179839253 0.21851115658271858 1.0 0.0 0.0 
37.1729448907363 128.55087799999504 4.527489090482927 0.0 3.0525 7.0 0.700469012988155 0.18760822515801023 0.0 0.0 0.0 
40.971887037036794 138.51538260683836 0.9301253992696041 0.0 3.0525 7.0 0.9127580927177573 0.18760822515801023 0.0 0.0 0.0 
37.74830531265201 155.2696199558556 -0.3131737209186203 0.0 0.0 8.0 0.7175437399405352 0.3944474505072494 1.0 0.0 0.0 
37.06093839235942 156.44197829567864 1.3737606355387193 0.0 0.0 8.0 0.8298936318964554 0.3944474505072494 1.0 0.0 0.0 
28.58557114670797 160.09024544261058 0.38856842613981885 0.0 2.4454000000000002 8.0 0.7859195959283062 0.5807231353295869 0.0 0.0 0.0 
21.152301071306695 159.9205463357487 2.6156086286559628 0.0 2.4454000000000002 8.0 0.32918062585870367 0.5807231353295869 0.0 0.0 0.0 
9.45982045089467 162.4724652495796 1.476678196692419 0.0 4.8636 7.0 0.37704213346817284 0.6280779011405561 0.0 0.0 0.0 
3.877375152477536 160.08309432618202 0.12409361001400722 0.0 0.6139 8.0 0.1502421602362506 0.16811998437835118 0.0 0.0 0.0 
1.1023648090139613 158.14109608804984 4.124459581141581 2.0 0.6139 8.0 0.016716835430648835 0.16811998437835118 0.0 0.0 0.0 
11.640144371135733 -85.03011860061396 3.2288530253991095 2.0 1.8366000000000002 7.0 0.8605804251809486 0.28229398845537923 0.0 0.0 0.0 
18.0418613942008 -86.28304618788734 5.623845056015543 0.0 1.8366000000000002 7.0 0.9370079828047828 0.28229398845537923 0.0 0.0 0.0 
26.446296850529205 -81.59063760454103 6.278701833075697 0.0 4.8636 6.0 0.3853965923652297 0.010450926960545837 0.0 0.0 0.0 
43.80685288903907 -83.2021099681802 4.716108027539468 0.0 1.8366000000000002 6.0 0.10543715490250039 0.9528522069213917 0.0 0.0 0.0 
30.152982665325933 -54.98128813006386 1.9933549317819192 2.0 7.8481 5.0 0.21563984748937148 0.9329968752414616 0.0 0.0 0.0 
9.095428604535167 -47.687228404467305 3.8966880645654283 0.0 4.8636 6.0 0.5292447532472268 0.09188640102479018 0.0 0.0 0.0 
4.525458368561851 -133.25966277945773 4.041569955265668 0.0 5.4639 7.0 0.4056595423705742 0.2635980218269617 0.0 0.0 0.0 
13.96346211102615 -144.83283641787483 4.830943729343108 0.0 11.954999999999998 5.0 0.3692324539804902 0.9659778866709213 0.0 0.0 0.0 
29.5708076909946 -139.13087231817963 1.5191967084384193 2.0 0.6139 7.0 0.8269793947852387 0.06938745691382653 0.0 0.0 0.0 
30.268598850117616 -142.65869103439107 5.061682434474095 0.0 0.6139 7.0 0.18375811188418 0.06938745691382653 0.0 0.0 0.0 
39.579924302917654 -141.2183813497415 5.658266830179438 0.0 3.6579 6.0 0.4408261164570968 0.38447419848041064 0.0 0.0 0.0 
43.23973013535221 -132.60240187796506 5.103011465195394 0.0 1.8366000000000002 6.0 0.10663883557909604 0.4479180381472654 0.0 0.0 0.0 
40.69414969188025 -126.26791319188736 1.526449048441818 0.0 1.8366000000000002 6.0 0.2741889947825422 0.4479180381472654 0.0 0.0 0.0 
46.09201867589568 -122.33816556451423 2.857543263183456 0.0 0.0 5.0 0.663845336459803 0.45667816149067475 1.0 0.0 0.0 
47.43493818311184 -123.37218201270477 5.254906780732516 0.0 0.0 5.0 0.6900885581010128 0.45667816149067475 1.0 0.0 0.0 
55.79681988667475 -113.00494948448936 0.13141855032909436 0.0 4.8636 4.0 0.7120478846819892 0.891298303716642 0.0 0.0 0.0 
46.89360681684827 -97.15991693683897 0.15600611664024497 0.0 4.8636 4.0 0.8951586247456063 0.329883856778026 0.0 0.0 0.0 
41.750000099997216 -88.2739461075307 0.9472447443526877 0.0 4.8636 4.0 0.9831470058730452 0.329883856778026 0.0 0.0 0.0 
26.481745702583247 -39.540584502764766 2.764135841453001 0.0 1.2295 9.0 0.9318756838142502 0.9923122908363048 0.0 0.0 0.0 
31.06286249144891 -37.754422660558504 0.8129335341615448 0.0 1.2295 9.0 0.4178019562205093 0.9923122908363048 0.0 0.0 0.0 
41.97771854824879 -29.539541150534973 0.410585204951879 0.0 6.678099999999999 8.0 0.7656284566554725 0.674285264999597 0.0 0.0 0.0 
34.035069609254705 -23.6415731568599 5.526747254456484 0.0 5.4792 8.0 0.8718750787303499 0.24990586309152174 0.0 0.0 0.0 
29.341350860418295 -6.884038915398572 2.145037351841262 0.0 5.4792 8.0 0.340734097631325 0.24990586309152174 0.0 0.0 0.0 
30.065805976132886 3.488513729941724 5.3912825499146955 0.0 7.870199999999999 5.0 0.8223745540593693 0.47534073997197135 0.0 0.0 0.0 
36.08864608664049 33.522236368260565 3.798313762662678 0.0 4.2735 6.0 0.7873743845882237 0.08314507823318795 0.0 0.0 0.0 
48.704589611827764 40.24123039993663 0.6223482252372826 0.0 4.2735 6.0 0.939712216079636 0.08314507823318795 0.0 0.0 0.0 
54.68677936398609 45.85258731855629 5.973331961315097 0.0 5.4792 6.0 0.728667311526428 0.31812222950906355 0.0 0.0 0.0 
47.88916256857604 59.5579494107651 1.1133590811694285 0.0 5.4792 6.0 0.4205568707074646 0.31812222950906355 0.0 0.0 0.0 
43.64017918752987 68.17484507500743 1.0839824982518407 0.0 13.7287 5.0 0.16330864392935773 0.9772478899018213 0.0 0.0 0.0 
42.792638516654115 82.7505643553778 6.042242618674664 0.0 6.678099999999999 5.0 0.9496513328687596 0.7659099251372311 0.0 0.0 0.0 
6.738424692633956 114.81085510085406 0.18303350183775846 2.0 0.0 8.0 0.3631719336612418 0.8481153883134988 1.0 0.0 0.0 
4.93592072807523 114.70087407297304 3.0804394369227768 0.0 0.0 8.0 0.4007716133220568 0.8481153883134988 1.0 0.0 0.0 
36.6047088901451 86.65158769867344 3.7447551422051655 0.0 0.6156 7.0 0.8119796803379785 0.17897239445547763 0.0 0.0 0.0 
40.01806679870109 87.35622592681204 0.04790294165452253 2.0 0.6156 7.0 0.9193162318670339 0.17897239445547763 0.0 0.0 0.0 
49.594339498882675 106.10132649023866 6.0957072219819315 0.0 5.4792 6.0 0.9050946219802449 0.052711486438398625 0.0 0.0 0.0 
36.75112052756945 123.39614645527992 5.955795872087149 0.0 0.6156 9.0 0.004223789127661193 0.21851115658271858 0.0 0.0 0.0 
34.12014188508426 125.61955484314848 1.959509068115645 2.0 0.6156 9.0 0.8738453179839253 0.21851115658271858 0.0 0.0 0.0 
36.84784195289101 127.70125327707115 4.346943847500284 2.0 3.6681000000000004 7.0 0.700469012988155 0.18760822515801023 0.0 0.0 0.0 
41.72528836721567 139.02522623549694 0.5949264549931375 0.0 3.6681000000000004 7.0 0.9127580927177573 0.18760822515801023 0.0 0.0 0.0 
38.559482759583595 154.85786124059825 5.813475782465773 0.0 0.6156 8.0 0.7175437399405352 0.3944474505072494 0.0 0.0 0.0 
37.38533843225644 157.29187164435157 1.2061596849381433 0.0 0.6156 8.0 0.8298936318964554 0.3944474505072494 0.0 0.0 0.0 
29.402384611208312 160.49070749350957 0.4558318281135564 0.0 3.0610000000000004 8.0 0.7859195959283062 0.5807231353295869 0.0 0.0 0.0 
20.809475082488436 160.76317581030466 1.9571961195508325 0.0 0.0 9.0 0.8278772022564144 0.32918062585870367 1.0 0.0 0.0 
20.308526521188607 159.58054839667687 3.524638508552811 0.0 0.0 9.0 0.13073873316745033 0.32918062585870367 1.0 0.0 0.0 
9.45677606982193 163.382160155436 1.5741329100708605 0.0 5.4792 7.0 0.37704213346817284 0.6280779011405561 0.0 0.0 0.0 
4.787033047561322 160.07434196011147 6.273564098450365 0.0 1.2295 8.0 0.1502421602362506 0.16811998437835118 0.0 0.0 0.0 
18.55942548541579 -87.0311648292034 5.317612702607357 0.0 2.4522000000000004 7.0 0.9370079828047828 0.28229398845537923 0.0 0.0 0.0 
27.319759137027713 -81.84483776989315 5.9999846062274536 0.0 5.4792 6.0 0.3853965923652297 0.010450926960545837 0.0 0.0 0.0 
43.66833714018734 -84.10120255369048 4.559538961685692 2.0 2.4522000000000004 6.0 0.10543715490250039 0.9528522069213917 0.0 0.0 0.0 
8.688684696832514 -46.87352484447355 2.0343378745519205 0.0 0.0 7.0 0.9794172596743375 0.5292447532472268 1.0 0.0 0.0 
9.746678802017575 -48.32238765243461 5.510294911391184 0.0 0.0 7.0 0.015258258339429065 0.5292447532472268 1.0 0.0 0.0 
4.059369068144942 -134.04088928568703 4.174472787011188 0.0 6.0794999999999995 7.0 0.4056595423705742 0.2635980218269617 0.0 0.0 0.0 
13.942604317140532 -145.74229727048842 4.689468757005644 0.0 12.570599999999999 5.0 0.3692324539804902 0.9659778866709213 0.0 0.0 0.0 
30.51838607595044 -143.53342552657148 4.990553540424364 0.0 1.2295 7.0 0.18375811188418 0.06938745691382653 0.0 0.0 0.0 
40.33556473339509 -141.7249004805033 5.692664913082357 0.0 4.2735 6.0 0.4408261164570968 0.38447419848041064 0.0 0.0 0.0 
43.71786798595499 -133.3763129102045 5.2658171158311715 0.0 2.4522000000000004 6.0 0.10663883557909604 0.4479180381472654 0.0 0.0 0.0 
40.817447683509066 -125.36660764144378 1.434830994411976 0.0 2.4522000000000004 6.0 0.2741889947825422 0.4479180381472654 0.0 0.0 0.0 
45.279127260838315 -121.92980097578487 2.676053889019412 0.0 0.6156 5.0 0.663845336459803 0.45667816149067475 0.0 0.0 0.0 
48.06595390827672 -124.0274477943492 5.478943742275398 0.0 0.6156 5.0 0.6900885581010128 0.45667816149067475 0.0 0.0 0.0 
56.687650434480936 -112.82062633050327 0.20403036241214761 0.0 5.4792 4.0 0.7120478846819892 0.891298303716642 0.0 0.0 0.0 
47.79924081478808 -97.07400330710108 0.09458173020242026 0.0 5.4792 4.0 0.8951586247456063 0.329883856778026 0.0 0.0 0.0 
42.32160771203041 -87.5662605644644 0.8913615361496067 2.0 5.4792 4.0 0.9831470058730452 0.329883856778026 0.0 0.0 0.0 
25.58790223169864 -39.37147524944828 2.9546074939683216 0.0 1.8468 9.0 0.9318756838142502 0.9923122908363048 0.0 0.0 0.0 
31.843986055334483 -37.2881608586243 0.5381404788833577 0.0 1.8468 9.0 0.4178019562205093 0.9923122908363048 0.0 0.0 0.0 
42.81984253913607 -29.19547535163488 0.3878678103428156 0.0 7.295399999999999 8.0 0.7656284566554725 0.674285264999597 0.0 0.0 0.0 
34.85817324649573 -24.0289418344269 5.8433213314556856 0.0 6.0965 8.0 0.8718750787303499 0.24990586309152174 0.0 0.0 0.0 
29.105421375299017 -6.0054654306797435 1.8331344051077705 0.0 6.0965 8.0 0.340734097631325 0.24990586309152174 0.0 0.0 0.0 
30.484788160581957 2.681043594819467 5.191037162590179 0.0 8.487499999999999 5.0 0.8223745540593693 0.47534073997197135 0.0 0.0 0.0 
35.5835803939317 32.76562369585161 4.123793550311126 0.0 4.8908000000000005 6.0 0.7873743845882237 0.08314507823318795 0.0 0.0 0.0 
49.57054708064113 40.519926923429466 0.3113646959746045 0.0 4.8908000000000005 6.0 0.939712216079636 0.08314507823318795 0.0 0.0 0.0 
55.58065470561178 45.6836466081467 6.096392420011993 0.0 6.0965 6.0 0.728667311526428 0.31812222950906355 0.0 0.0 0.0 
48.42789366627022 60.29097253071293 0.9369927031488797 0.0 6.0965 6.0 0.4205568707074646 0.31812222950906355 0.0 0.0 0.0 
43.93820720124045 69.03434108607681 1.2370126252552942 0.0 14.346 5.0 0.16330864392935773 0.9772478899018213 0.0 0.0 0.0 
43.65161812752 82.45105122024486 5.947685929358139 0.0 7.295399999999999 5.0 0.9496513328687596 0.7659099251372311 0.0 0.0 0.0 
4.031660211884903 114.8002068916166 3.0321804615025756 0.0 0.6173 8.0 0.4007716133220568 0.8481153883134988 0.0 0.0 0.0 
35.81485273752274 86.20027699841859 3.660709681976111 2.0 1.2328999999999999 7.0 0.8119796803379785 0.17897239445547763 0.0 0.0 0.0 
50.49307788061169 105.96053085391324 6.127790689578616 0.0 6.0965 6.0 0.9050946219802449 0.052711486438398625 0.0 0.0 0.0 
37.6241273397645 123.14038641958156 5.998198310711873 0.0 1.2328999999999999 9.0 0.004223789127661193 0.21851115658271858 0.0 0.0 0.0 
42.565942576768066 139.37286770304902 0.392117485313244 0.0 4.2854 7.0 0.9127580927177573 0.18760822515801023 0.0 0.0 0.0 
39.42700664017545 154.58407956370345 5.9774910346030925 0.0 1.2328999999999999 8.0 0.7175437399405352 0.3944474505072494 0.0 0.0 0.0 
37.90103625918313 158.0412779702526 0.9680650541328895 0.0 1.2328999999999999 8.0 0.8298936318964554 0.3944474505072494 0.0 0.0 0.0 
30.17603892117634 160.96926062396713 0.5539510556138625 0.0 3.6783 8.0 0.7859195959283062 0.5807231353295869 0.0 0.0 0.0 
20.370301916553988 161.55984451203716 2.074599154459639 0.0 0.6173 9.0 0.8278772022564144 0.32918062585870367 0.0 0.0 0.0 
19.399035085583193 159.56106972729563 3.1630066943855257 0.0 0.6173 9.0 0.13073873316745033 0.32918062585870367 0.0 0.0 0.0 
9.59981977444768 164.2805434748302 1.4128884329458007 0.0 6.0965 7.0 0.37704213346817284 0.6280779011405561 0.0 0.0 0.0 
5.680865333980453 160.24351031931195 0.1870475670152461 2.0 1.8468 8.0 0.1502421602362506 0.16811998437835118 0.0 0.0 0.0 
19.129608747953146 -87.73999847479448 5.38981272862687 0.0 3.0695000000000006 7.0 0.9370079828047828 0.28229398845537923 0.0 0.0 0.0 
28.162282987042538 -82.1879232580104 5.896481302792294 0.0 6.0965 6.0 0.3853965923652297 0.010450926960545837 0.0 0.0 0.0 
8.051441817661821 -46.22431332043304 2.3468840315867068 0.0 0.6173 7.0 0.9794172596743375 0.5292447532472268 0.0 0.0 0.0 
10.30998493241028 -49.036698714550994 5.380148165729367 0.0 0.6173 7.0 0.015258258339429065 0.5292447532472268 0.0 0.0 0.0 
3.2283670609477815 -133.67076801632615 2.7225777228037353 0.0 0.0 8.0 0.05766663495730473 0.4056595423705742 1.0 0.0 0.0 
4.818810554681649 -134.54169136089024 5.70020616933132 0.0 0.0 8.0 0.6763741935205724 0.4056595423705742 1.0 0.0 0.0 
13.669349171836839 -146.60998714340553 4.407308114537559 0.0 13.187899999999999 5.0 0.3692324539804902 0.9659778866709213 0.0 0.0 0.0 
30.86614389479285 -144.37403161115247 5.104657937207605 0.0 1.8468 7.0 0.18375811188418 0.06938745691382653 0.0 0.0 0.0 
40.8968532699946 -142.4407980071671 5.377326787086685 0.0 4.8908000000000005 6.0 0.4408261164570968 0.38447419848041064 0.0 0.0 0.0 
44.153698060714085 -134.17481540608938 5.212017835357242 0.0 3.0695000000000006 6.0 0.10663883557909604 0.4479180381472654 0.0 0.0 0.0 
40.94864998347791 -124.46641874655492 1.426055783829629 0.0 3.0695000000000006 6.0 0.2741889947825422 0.4479180381472654 0.0 0.0 0.0 
44.43711481546918 -121.58546228808964 2.75339320616996 0.0 1.2328999999999999 5.0 0.663845336459803 0.45667816149067475 0.0 0.0 0.0 
48.5793235039131 -124.77845095564622 5.312016811923284 0.0 1.2328999999999999 5.0 0.6900885581010128 0.45667816149067475 0.0 0.0 0.0 
57.48125249430256 -113.26531707770732 -0.510750729473872 0.0 0.0 5.0 0.7711680283635843 0.7120478846819892 1.0 0.0 0.0 
57.25411680687766 -112.10881881512998 0.8986130523758629 0.0 0.0 5.0 0.8441294146226969 0.7120478846819892 1.0 0.0 0.0 
48.67565161076227 -96.83016277170933 0.27136051734562566 0.0 6.0965 4.0 0.8951586247456063 0.329883856778026 0.0 0.0 0.0 
24.81403017899527 -38.89327431255582 2.588086250429006 2.0 2.4657999999999998 9.0 0.9318756838142502 0.9923122908363048 0.0 0.0 0.0 
32.56764057270327 -36.73690934661639 0.6509794536091642 0.0 2.4657999999999998 9.0 0.4178019562205093 0.9923122908363048 0.0 0.0 0.0 
43.54092839648063 -28.640868034393588 0.655624956163187 0.0 7.914399999999999 8.0 0.7656284566554725 0.674285264999597 0.0 0.0 0.0 
35.76392985265554 -24.113553065348796 6.19004157231895 0.0 6.7155 8.0 0.8718750787303499 0.24990586309152174 0.0 0.0 0.0 
29.193327178394455 -5.100022633048468 1.4740037121568759 0.0 6.7155 8.0 0.340734097631325 0.24990586309152174 0.0 0.0 0.0 
31.153199135884176 2.0639691600102004 5.537708246433223 0.0 9.106499999999999 5.0 0.8223745540593693 0.47534073997197135 0.0 0.0 0.0 
35.20099930465559 31.940283886968384 4.278338419836725 0.0 5.5098 6.0 0.7873743845882237 0.08314507823318795 0.0 0.0 0.0 
50.34635754278927 40.99497662274745 0.5494289840010832 0.0 5.5098 6.0 0.939712216079636 0.08314507823318795 0.0 0.0 0.0 
56.40306412548191 45.29480623458789 5.841532609959284 0.0 6.7155 6.0 0.728667311526428 0.31812222950906355 0.0 0.0 0.0 
49.131602510706294 60.86746880326057 0.6863480660187511 0.0 6.7155 6.0 0.4205568707074646 0.31812222950906355 0.0 0.0 0.0 
44.84208503333913 69.13709786025485 0.11319836725212551 0.0 0.0 6.0 0.992812654196704 0.16330864392935773 1.0 0.0 0.0 
43.30079405368185 69.68338543688785 2.3471534714606976 0.0 0.0 6.0 0.9682945519620039 0.16330864392935773 1.0 0.0 0.0 
44.5171779322323 82.17112209624155 5.970396901963994 0.0 7.914399999999999 5.0 0.9496513328687596 0.7659099251372311 0.0 0.0 0.0 
3.125191549456524 114.72359975072585 3.2259047798206066 0.0 1.2363 8.0 0.4007716133220568 0.8481153883134988 0.0 0.0 0.0 
50.50744771257352 105.05094435559205 4.728185869056867 0.0 0.0 7.0 0.4873005716990395 0.9050946219802449 1.0 0.0 0.0 
50.75804986594199 106.83078595271441 7.558423289189855 0.0 0.0 7.0 0.5759768999209152 0.9050946219802449 1.0 0.0 0.0 
38.53382155203961 123.14363143924017 0.003567103541267604 0.0 1.8518999999999999 9.0 0.004223789127661193 0.21851115658271858 0.0 0.0 0.0 
43.34659979255946 139.83990988683271 0.5391398189914381 0.0 4.9044 7.0 0.9127580927177573 0.18760822515801023 0.0 0.0 0.0 
40.31389571412175 154.3816397936126 6.0587739895905734 0.0 1.8518999999999999 8.0 0.7175437399405352 0.3944474505072494 0.0 0.0 0.0 
38.52175727215873 158.70630392016153 0.8198357438139913 0.0 1.8518999999999999 8.0 0.8298936318964554 0.3944474505072494 0.0 0.0 0.0 
30.872959894882097 161.55394450984548 0.698039173742511 0.0 4.2973 8.0 0.7859195959283062 0.5807231353295869 0.0 0.0 0.0 
20.070220573169998 162.41862578649105 1.9069511252039235 0.0 1.2363 9.0 0.8278772022564144 0.32918062585870367 0.0 0.0 0.0 
18.492382814598763 159.63547234498347 3.0597122946442648 0.0 1.2363 9.0 0.13073873316745033 0.32918062585870367 0.0 0.0 0.0 
9.93951720088654 165.124439053958 1.188097322442582 0.0 6.7155 7.0 0.37704213346817284 0.6280779011405561 0.0 0.0 0.0 
19.587085295416486 -88.52629949763637 5.2393335501169815 0.0 3.6885000000000003 7.0 0.9370079828047828 0.28229398845537923 0.0 0.0 0.0 
29.06565109018426 -82.2950687676047 6.165131305820324 0.0 6.7155 6.0 0.3853965923652297 0.010450926960545837 0.0 0.0 0.0 
7.354643254755062 -45.63948355654339 2.443331287565235 0.0 1.2363 7.0 0.9794172596743375 0.5292447532472268 0.0 0.0 0.0 
10.614421131454394 -49.893945873025515 5.053638136822036 0.0 1.2363 7.0 0.015258258339429065 0.5292447532472268 0.0 0.0 0.0 
2.454122308152575 -133.1931707458458 2.588866128946352 0.0 0.619 8.0 0.05766663495730473 0.4056595423705742 0.0 0.0 0.0 
5.64009872305152 -134.93289442132837 5.838657794150005 0.0 0.619 8.0 0.6763741935205724 0.4056595423705742 0.0 0.0 0.0 
13.283940752120868 -147.43401046832625 4.274910018235229 0.0 13.806899999999999 5.0 0.3692324539804902 0.9659778866709213 0.0 0.0 0.0 
31.245669801681853 -145.20078077262775 5.142759137127863 0.0 2.4657999999999998 7.0 0.18375811188418 0.06938745691382653 0.0 0.0 0.0 
40.160861298585694 -142.97546604251343 3.769856551291281 0.0 0.0 7.0 0.27459244170403707 0.4408261164570968 1.0 0.0 0.0 
41.749783747599714 -142.7571264604744 5.928038173699708 0.0 0.0 7.0 0.010215597082578243 0.4408261164570968 1.0 0.0 0.0 
44.79850843124085 -134.8165113434778 5.500215038533707 0.0 3.6885000000000003 6.0 0.10663883557909604 0.4479180381472654 0.0 0.0 0.0 
41.26087963381509 -123.61197931894799 1.2204410979183644 2.0 3.6885000000000003 6.0 0.2741889947825422 0.4479180381472654 0.0 0.0 0.0 
43.57119466705737 -121.30664983038109 2.830087946433997 2.0 1.8518999999999999 5.0 0.663845336459803 0.45667816149067475 0.0 0.0 0.0 
48.9874239932974 -125.5914749900788 5.177607330817333 0.0 1.8518999999999999 5.0 0.6900885581010128 0.45667816149067475 0.0 0.0 0.0 
58.1502665872996 -113.88173757815372 5.538686139728277 0.0 0.619 5.0 0.7711680283635843 0.7120478846819892 0.0 0.0 0.0 
57.8198486809166 -111.39642739414316 0.899636675991446 0.0 0.619 5.0 0.8441294146226969 0.7120478846819892 0.0 0.0 0.0 
49.56956803709787 -96.66143958798384 0.1865495427792535 0.0 6.7155 4.0 0.8951586247456063 0.329883856778026 0.0 0.0 0.0 
33.39339457671007 -36.35522306854609 0.43297153654392845 0.0 3.0865 9.0 0.4178019562205093 0.9923122908363048 0.0 0.0 0.0 
44.35914747679234 -28.243285808165037 0.45230921222113324 0.0 8.535099999999998 8.0 0.7656284566554725 0.674285264999597 0.0 0.0 0.0 
36.65469360325683 -23.928907375946956 0.2043924339061105 0.0 7.3362 8.0 0.8718750787303499 0.24990586309152174 0.0 0.0 0.0 
29.26291762818142 -4.1929883121441165 1.494213306953606 0.0 7.3362 8.0 0.340734097631325 0.24990586309152174 0.0 0.0 0.0 
31.859598420567693 1.49077273591242 5.601517473525608 0.0 9.727199999999998 5.0 0.8223745540593693 0.47534073997197135 0.0 0.0 0.0 
35.11256386707091 31.03489266579417 4.6150313096619175 0.0 6.1305000000000005 6.0 0.7873743845882237 0.08314507823318795 0.0 0.0 0.0 
51.163107132498055 41.3955689313479 0.4559913034772789 0.0 6.1305000000000005 6.0 0.939712216079636 0.08314507823318795 0.0 0.0 0.0 
57.256110975564134 44.97879173877391 5.92840971509944 0.0 7.3362 6.0 0.728667311526428 0.31812222950906355 0.0 0.0 0.0 
49.918078593241106 61.32464432929095 0.5265481110462675 0.0 7.3362 6.0 0.4205568707074646 0.31812222950906355 0.0 0.0 0.0 
45.72956109057235 69.33694864919232 0.22149314249304508 0.0 0.6207 6.0 0.992812654196704 0.16330864392935773 0.0 0.0 0.0 
42.76041677350472 70.41519585295741 2.2068314506040116 0.0 0.6207 6.0 0.9682945519620039 0.16330864392935773 0.0 0.0 0.0 
45.28835771962807 81.68859144901404 5.724084864692835 0.0 8.535099999999998 5.0 0.9496513328687596 0.7659099251372311 0.0 0.0 0.0 
2.2158101165130724 114.74767254486514 3.1151269558063133 0.0 1.857 8.0 0.4007716133220568 0.8481153883134988 0.0 0.0 0.0 
50.76077521542276 104.17722857440252 4.9946031407379605 0.0 0.6207 7.0 0.4873005716990395 0.9050946219802449 0.0 0.0 0.0 
51.21545851029279 107.61712647823337 1.043938112114062 0.0 0.6207 7.0 0.5759768999209152 0.9050946219802449 0.0 0.0 0.0 
39.421656491740706 122.94538106762224 6.063495117827447 0.0 2.4726 9.0 0.004223789127661193 0.21851115658271858 0.0 0.0 0.0 
44.10135319220792 140.3477498180297 0.5922693275311445 0.0 5.5251 7.0 0.9127580927177573 0.18760822515801023 0.0 0.0 0.0 
41.222650934876555 154.34019056260297 6.23760635623651 0.0 2.4726 8.0 0.7175437399405352 0.3944474505072494 0.0 0.0 0.0 
39.04269781276794 159.4520753617908 0.961052292923301 0.0 2.4726 8.0 0.8298936318964554 0.3944474505072494 0.0 0.0 0.0 
31.599177613292834 162.10181485533576 0.6463154103059939 0.0 4.918 8.0 0.7859195959283062 0.5807231353295869 0.0 0.0 0.0 
19.640334500742245 163.220343975591 2.062978647042791 0.0 1.857 9.0 0.8278772022564144 0.32918062585870367 0.0 0.0 0.0 
17.584978632362763 159.57088333616463 3.2126534914918254 0.0 1.857 9.0 0.13073873316745033 0.32918062585870367 0.0 0.0 0.0 
10.459561239373505 165.87083592428536 0.96225389582257 0.0 7.3362 7.0 0.37704213346817284 0.6280779011405561 0.0 0.0 0.0 
19.816547557784745 -89.40658420166636 4.967392538680629 0.0 4.309200000000001 7.0 0.9370079828047828 0.28229398845537923 0.0 0.0 0.0 
29.971179193665616 -82.38209143020137 6.18737892493809 0.0 7.3362 6.0 0.3853965923652297 0.010450926960545837 0.0 0.0 0.0 
6.720026714492649 -44.987704501321694 2.342846563918638 0.0 1.857 7.0 0.9794172596743375 0.5292447532472268 0.0 0.0 0.0 
11.021565036035689 -50.70744936469742 5.176431106756109 0.0 1.857 7.0 0.015258258339429065 0.5292447532472268 0.0 0.0 0.0 
1.5770288702223834 -132.95179719481084 2.8730405769406495 0.0 1.2397 8.0 0.05766663495730473 0.4056595423705742 0.0 0.0 0.0 
6.527620657386587 -135.13254137490858 6.061921836345821 0.0 1.2397 8.0 0.6763741935205724 0.4056595423705742 0.0 0.0 0.0 
12.750895385920467 -148.171178514007 4.086336162705647 0.0 14.427599999999998 5.0 0.3692324539804902 0.9659778866709213 0.0 0.0 0.0 
31.774169141461215 -145.94121479254542 5.332304811618038 0.0 3.0865 7.0 0.18375811188418 0.06938745691382653 0.0 0.0 0.0 
39.45456741909501 -143.54879234209636 3.823456959896536 0.0 0.6207 7.0 0.27459244170403707 0.4408261164570968 0.0 0.0 0.0 
42.61412313588712 -143.04080147145413 5.966066192381147 0.0 0.6207 7.0 0.010215597082578243 0.4408261164570968 0.0 0.0 0.0 
45.302853922646385 -135.5736042805066 5.300049476339547 0.0 4.309200000000001 6.0 0.10663883557909604 0.4479180381472654 0.0 0.0 0.0 
49.59012902568802 -126.27287115526507 5.436590073676632 0.0 2.4726 5.0 0.6900885581010128 0.45667816149067475 0.0 0.0 0.0 
58.801804286031285 -114.51660190785888 5.51075463963299 0.0 1.2397 5.0 0.7711680283635843 0.7120478846819892 0.0 0.0 0.0 
58.57118559334266 -110.88354638062533 0.5989635101105294 0.0 1.2397 5.0 0.8441294146226969 0.7120478846819892 0.0 0.0 0.0 
50.38551164605358 -96.25920816578527 0.45799914958194493 0.0 7.3362 4.0 0.8951586247456063 0.329883856778026 0.0 0.0 0.0 
34.17982524463648 -35.89796942499086 0.5266474390577811 2.0 3.7089 9.0 0.4178019562205093 0.9923122908363048 0.0 0.0 0.0 
45.112173055487496 -27.73288736789471 0.5956630416654876 0.0 9.157499999999999 8.0 0.7656284566554725 0.674285264999597 0.0 0.0 0.0 
37.548736207861 -23.760854077398765 0.18580022073161903 0.0 7.9586 8.0 0.8718750787303499 0.24990586309152174 0.0 0.0 0.0 
29.522186081976482 -3.3210170059266786 1.2817757790712945 0.0 7.9586 8.0 0.340734097631325 0.24990586309152174 0.0 0.0 0.0 
32.669527580468944 1.0765640373775334 5.810453205697852 0.0 10.349599999999999 5.0 0.8223745540593693 0.47534073997197135 0.0 0.0 0.0 
35.09508856208932 30.125360531278613 4.693187832056087 0.0 6.7529 6.0 0.7873743845882237 0.08314507823318795 0.0 0.0 0.0 
51.95080497056678 41.85063618561126 0.5238695604261314 0.0 6.7529 6.0 0.939712216079636 0.08314507823318795 0.0 0.0 0.0 
57.990100954560496 44.44137867535484 5.651192543428856 0.0 7.9586 6.0 0.728667311526428 0.31812222950906355 0.0 0.0 0.0 
50.6111206448122 61.913920838881026 0.7046473666598708 0.0 7.9586 6.0 0.4205568707074646 0.31812222950906355 0.0 0.0 0.0 
46.57992442150671 69.66011469846268 0.363172212650479 0.0 1.2431 6.0 0.992812654196704 0.16330864392935773 0.0 0.0 0.0 
42.176671623368854 71.11290330575808 2.267488041935849 0.0 1.2431 6.0 0.9682945519620039 0.16330864392935773 0.0 0.0 0.0 
45.99399411521624 81.11445612766401 5.600187634854452 0.0 9.157499999999999 5.0 0.9496513328687596 0.7659099251372311 0.0 0.0 0.0 
1.3117721614622837 114.6463341719381 3.253223034132676 2.0 2.4794 8.0 0.4007716133220568 0.8481153883134988 0.0 0.0 0.0 
51.10548509337297 103.33536802179049 5.101034773586875 0.0 1.2431 7.0 0.4873005716990395 0.9050946219802449 0.0 0.0 0.0 
51.872134183096875 108.24667484869168 0.7643037184119759 0.0 1.2431 7.0 0.5759768999209152 0.9050946219802449 0.0 0.0 0.0 
40.32938440867016 123.00524857822575 0.06585710731446981 0.0 3.0949999999999998 9.0 0.004223789127661193 0.21851115658271858 0.0 0.0 0.0 
44.71242803831415 141.02165012405268 0.8342442067664257 0.0 6.1475 7.0 0.9127580927177573 0.18760822515801023 0.0 0.0 0.0 
41.87476939669063 153.7059227944177 5.511662873763126 0.0 0.0 9.0 0.8733870818836391 0.7175437399405352 1.0 0.0 0.0 
41.94848005670081 154.88857562431903 6.93021569259352 0.0 0.0 9.0 0.010484027906698334 0.7175437399405352 1.0 0.0 0.0 
39.69052895523503 160.09072150861186 0.7782516158556337 0.0 3.0949999999999998 8.0 0.8298936318964554 0.3944474505072494 0.0 0.0 0.0 
31.927869157307974 161.25357198982283 -1.2011146685265768 0.0 0.0 9.0 0.0018873784763224766 0.7859195959283062 1.0 0.0 0.0 
31.058900367417582 162.83369912732675 2.206702807787724 0.0 0.0 9.0 0.7789164587192531 0.7859195959283062 1.0 0.0 0.0 
19.308717983117383 164.06744761461132 1.943919260603226 0.0 2.4794 9.0 0.8278772022564144 0.32918062585870367 0.0 0.0 0.0 
16.676045051179614 159.53354923650008 3.1826446060526945 0.0 2.4794 9.0 0.13073873316745033 0.32918062585870367 0.0 0.0 0.0 
11.116697948097498 166.49990303998192 0.7635711156842743 0.0 7.9586 7.0 0.37704213346817284 0.6280779011405561 0.0 0.0 0.0 
19.927521390903593 -90.30949000980137 4.83469299652851 0.0 4.9316 7.0 0.9370079828047828 0.28229398845537923 0.0 0.0 0.0 
30.872733187182227 -82.5035594785692 6.149261262337681 0.0 7.9586 6.0 0.3853965923652297 0.010450926960545837 0.0 0.0 0.0 
6.043673102249466 -44.379346151987555 2.4090649313677863 0.0 2.4794 7.0 0.9794172596743375 0.5292447532472268 0.0 0.0 0.0 
11.602025757880911 -51.407891682375464 5.404397823931804 0.0 2.4794 7.0 0.015258258339429065 0.5292447532472268 0.0 0.0 0.0 
0.6968641174146821 -132.7218752560682 2.8860740183042553 2.0 1.8620999999999999 8.0 0.05766663495730473 0.4056595423705742 0.0 0.0 0.0 
7.404302759362831 -135.37540467406026 6.012939650006159 0.0 1.8620999999999999 8.0 0.6763741935205724 0.4056595423705742 0.0 0.0 0.0 
12.293216776389762 -148.95736194068124 4.185204699179739 0.0 15.049999999999999 5.0 0.3692324539804902 0.9659778866709213 0.0 0.0 0.0 
32.464233240147244 -146.53397581496924 5.573499312108188 0.0 3.7089 7.0 0.18375811188418 0.06938745691382653 0.0 0.0 0.0 
38.80508474053338 -144.1857588563243 3.9172688926374404 0.0 1.2431 7.0 0.27459244170403707 0.4408261164570968 0.0 0.0 0.0 
43.51543613322968 -143.16404501417105 6.147291648171812 0.0 1.2431 7.0 0.010215597082578243 0.4408261164570968 0.0 0.0 0.0 
45.6417889150329 -136.4178063658728 5.094184682549576 0.0 4.9316 6.0 0.10663883557909604 0.4479180381472654 0.0 0.0 0.0 
50.04292400691681 -127.06187736244777 5.233389910754336 0.0 3.0949999999999998 5.0 0.6900885581010128 0.45667816149067475 0.0 0.0 0.0 
59.39025978931516 -115.21034120374502 5.415866405020499 0.0 1.8620999999999999 5.0 0.7711680283635843 0.7120478846819892 0.0 0.0 0.0 
59.39495864682336 -110.49760331959264 0.4381326945870535 0.0 1.8620999999999999 5.0 0.8441294146226969 0.7120478846819892 0.0 0.0 0.0 
51.205467285336894 -95.86521979081918 0.4479216299979463 0.0 7.9586 4.0 0.8951586247456063 0.329883856778026 0.0 0.0 0.0 
45.84275056699361 -27.19084439018638 0.6383152604968171 0.0 9.7816 8.0 0.7656284566554725 0.674285264999597 0.0 0.0 0.0 
38.42373571401196 -23.511996780469154 0.27708927150073814 0.0 8.582699999999999 8.0 0.8718750787303499 0.24990586309152174 0.0 0.0 0.0 
29.981279694193347 -2.535659033266105 1.041793987481287 0.0 8.582699999999999 8.0 0.340734097631325 0.24990586309152174 0.0 0.0 0.0 
33.53312765041787 0.79064620095563 5.963470264762423 0.0 10.9737 5.0 0.8223745540593693 0.47534073997197135 0.0 0.0 0.0 
35.0485186339359 29.216853331642227 4.66118395900304 0.0 7.377000000000001 6.0 0.7873743845882237 0.08314507823318795 0.0 0.0 0.0 
52.64580424833393 42.43760304489866 0.7013194678416225 2.0 7.377000000000001 6.0 0.939712216079636 0.08314507823318795 0.0 0.0 0.0 
58.831318635546026 44.09510291357423 5.892691837172608 0.0 8.582699999999999 6.0 0.728667311526428 0.31812222950906355 0.0 0.0 0.0 
51.28732547106122 62.522444563116856 0.7327588819025063 0.0 8.582699999999999 6.0 0.4205568707074646 0.31812222950906355 0.0 0.0 0.0 
47.30644438467755 70.20758417990784 0.645763540774195 0.0 1.8672 6.0 0.992812654196704 0.16330864392935773 0.0 0.0 0.0 
41.748513945534285 71.91554587434719 2.0608240168360012 0.0 1.8672 6.0 0.9682945519620039 0.16330864392935773 0.0 0.0 0.0 
46.70517663572289 80.54720529026913 5.609905709736826 0.0 9.7816 5.0 0.9496513328687596 0.7659099251372311 0.0 0.0 0.0 
51.57383918714776 102.55549717809654 5.2532238724949325 0.0 1.8672 7.0 0.4873005716990395 0.9050946219802449 0.0 0.0 0.0 
52.35244803542595 109.01923726899363 1.014554061142675 0.0 1.8672 7.0 0.5759768999209152 0.9050946219802449 0.0 0.0 0.0 
41.221575442837896 122.82762749684554 6.086672492987766 0.0 3.7190999999999996 9.0 0.004223789127661193 0.21851115658271858 0.0 0.0 0.0 
45.60435784246249 140.8427218857248 -0.19798008976670967 0.0 0.0 8.0 0.8029284911706441 0.9127580927177573 1.0 0.0 0.0 
43.86355759642629 141.3487174915613 2.7738250407809213 0.0 0.0 8.0 0.6173565223221256 0.9127580927177573 1.0 0.0 0.0 
42.515893719537395 153.060544074087 5.4944873031194295 0.0 0.6241 9.0 0.8733870818836391 0.7175437399405352 0.0 0.0 0.0 
42.79457289480257 155.22276269664815 0.37616490348105697 0.0 0.6241 9.0 0.010484027906698334 0.7175437399405352 0.0 0.0 0.0 
40.29131125262795 160.77381353838405 0.849413463832051 0.0 3.7190999999999996 8.0 0.8298936318964554 0.3944474505072494 0.0 0.0 0.0 
32.07823635478903 160.35638538943132 4.878454106490631 0.0 0.6241 9.0 0.0018873784763224766 0.7859195959283062 0.0 0.0 0.0 
30.605735698644466 163.62249306301382 2.092248524347484 0.0 0.6241 9.0 0.7789164587192531 0.7859195959283062 0.0 0.0 0.0 
19.893435975793643 164.76433997289806 0.8727017856228576 0.0 0.0 10.0 0.44815175990781153 0.8278772022564144 1.0 0.0 0.0 
18.4042824822921 164.16517435019017 3.0339575098494063 0.0 0.0 10.0 0.8026670964930922 0.8278772022564144 1.0 0.0 0.0 
15.773629702444726 159.41865524898387 3.2682308892750083 0.0 3.1035 9.0 0.13073873316745033 0.32918062585870367 0.0 0.0 0.0 
11.772385490763428 167.13048050262145 0.7658720106937306 0.0 8.582699999999999 7.0 0.37704213346817284 0.6280779011405561 0.0 0.0 0.0 
20.27116665811877 -91.15178569441565 5.099770512537569 0.0 5.555700000000001 7.0 0.9370079828047828 0.28229398845537923 0.0 0.0 0.0 
31.728126570977462 -82.8131660821144 5.93591106272929 0.0 8.582699999999999 6.0 0.3853965923652297 0.010450926960545837 0.0 0.0 0.0 
5.300479088258501 -43.8547351079098 2.5269207872412025 0.0 3.1035 7.0 0.9794172596743375 0.5292447532472268 0.0 0.0 0.0 
12.124296763941917 -52.152731991587764 5.323918130292229 0.0 3.1035 7.0 0.015258258339429065 0.5292447532472268 0.0 0.0 0.0 
8.2732738478959 -135.64455767384516 5.9828220284174325 0.0 2.4861999999999997 8.0 0.6763741935205724 0.4056595423705742 0.0 0.0 0.0 
11.683975100979518 -149.6329199847767 3.9785685913056823 0.0 15.6741 5.0 0.3692324539804902 0.9659778866709213 0.0 0.0 0.0 
33.15198870051761 -147.129413903045 5.569613401225212 0.0 4.333 7.0 0.18375811188418 0.06938745691382653 0.0 0.0 0.0 
38.19879006642492 -144.8639629982661 3.982922408196523 0.0 1.8672 7.0 0.27459244170403707 0.4408261164570968 0.0 0.0 0.0 
44.32414071834609 -143.58063952207044 5.8075053042114995 0.0 1.8672 7.0 0.010215597082578243 0.4408261164570968 0.0 0.0 0.0 
45.19267450256583 -137.2089133968812 4.1960553287194555 0.0 0.0 7.0 0.033424705240576724 0.10663883557909604 1.0 0.0 0.0 
46.54299647600167 -136.5418185509729 6.146437440632047 0.0 0.0 7.0 0.6846669161200433 0.10663883557909604 1.0 0.0 0.0 
50.61420460081807 -127.76982691787703 5.391361764865983 0.0 3.7190999999999996 5.0 0.6900885581010128 0.45667816149067475 0.0 0.0 0.0 
60.03354664155833 -115.85356442761906 5.497843672569779 0.0 2.4861999999999997 5.0 0.7711680283635843 0.7120478846819892 0.0 0.0 0.0 
60.29528367711745 -110.36733847465375 0.14368789629698664 0.0 2.4861999999999997 5.0 0.8441294146226969 0.7120478846819892 0.0 0.0 0.0 
52.00915281160341 -95.43902304649751 0.4875903188954632 0.0 8.582699999999999 4.0 0.8951586247456063 0.329883856778026 0.0 0.0 0.0 
46.59994165782949 -26.686646272420152 0.5874519864891077 0.0 10.407399999999999 8.0 0.7656284566554725 0.674285264999597 0.0 0.0 0.0 
39.29006442796449 -23.23445642415808 0.31002986341230404 0.0 9.208499999999999 8.0 0.8718750787303499 0.24990586309152174 0.0 0.0 0.0 
30.659488621674452 -1.9293697123266746 0.7294594696961509 2.0 9.208499999999999 8.0 0.340734097631325 0.24990586309152174 0.0 0.0 0.0 
34.33258833002164 0.356576262158082 5.785772974824002 0.0 11.599499999999999 5.0 0.8223745540593693 0.47534073997197135 0.0 0.0 0.0 
35.04530375779452 28.3071590123393 4.708864976988343 0.0 8.0028 6.0 0.7873743845882237 0.08314507823318795 0.0 0.0 0.0 
59.67687473370213 43.75956010725632 5.905417563932247 0.0 9.208499999999999 6.0 0.728667311526428 0.31812222950906355 0.0 0.0 0.0 
52.104605146741065 62.92195428980729 0.45466626964559 0.0 9.208499999999999 6.0 0.4205568707074646 0.31812222950906355 0.0 0.0 0.0 
48.028010047727456 70.76156710736001 0.6547593489240817 0.0 2.493 6.0 0.992812654196704 0.16330864392935773 0.0 0.0 0.0 
41.55175310484346 72.80371210967164 1.788801533921094 0.0 2.493 6.0 0.9682945519620039 0.16330864392935773 0.0 0.0 0.0 
47.339763114867374 79.89539696684294 5.484407426765204 0.0 10.407399999999999 5.0 0.9496513328687596 0.7659099251372311 0.0 0.0 0.0 
52.01594141871545 101.76045019404872 5.219889689017034 0.0 2.493 7.0 0.4873005716990395 0.9050946219802449 0.0 0.0 0.0 
52.65535565287708 109.87702574250514 1.2313297293409295 0.0 2.493 7.0 0.5759768999209152 0.9050946219802449 0.0 0.0 0.0 
42.08475874839972 122.54045390648595 5.96201583589104 0.0 4.3449 9.0 0.004223789127661193 0.21851115658271858 0.0 0.0 0.0 
46.47225444546678 140.57012405650661 5.978855356634894 0.0 0.6258 8.0 0.8029284911706441 0.9127580927177573 0.0 0.0 0.0 
42.96720308357541 141.50396786125907 2.9700904106730337 0.0 0.6258 8.0 0.6173565223221256 0.9127580927177573 0.0 0.0 0.0 
43.08649056837351 152.35204331466707 5.390396336408945 0.0 1.2499 9.0 0.8733870818836391 0.7175437399405352 0.0 0.0 0.0 
43.54675898698252 155.73439750071375 0.5973058050232718 0.0 1.2499 9.0 0.010484027906698334 0.7175437399405352 0.0 0.0 0.0 
40.969223680141226 161.38043436775294 0.7299483727714154 0.0 4.3449 8.0 0.8298936318964554 0.3944474505072494 0.0 0.0 0.0 
32.05090670390252 159.44709600745202 4.682351967382449 0.0 1.2499 9.0 0.0018873784763224766 0.7859195959283062 0.0 0.0 0.0 
30.143091829355708 164.40576488059153 2.104307986020296 0.0 1.2499 9.0 0.7789164587192531 0.7859195959283062 0.0 0.0 0.0 
20.249171010955582 165.60160138653006 1.1690187223850415 0.0 0.6258 10.0 0.44815175990781153 0.8278772022564144 0.0 0.0 0.0 
17.498733999824776 164.07836400575508 3.2371664804718754 0.0 0.6258 10.0 0.8026670964930922 0.8278772022564144 0.0 0.0 0.0 
15.800747030364992 160.32795098774315 1.5409828217703463 0.0 0.0 10.0 0.42117978933056077 0.13073873316745033 1.0 0.0 0.0 
15.261625875507587 158.66672029754156 4.114586868791581 0.0 0.0 10.0 0.4486873513593216 0.13073873316745033 1.0 0.0 0.0 
12.448449937369755 167.73916018360143 0.7329895394868303 0.0 9.208499999999999 7.0 0.37704213346817284 0.6280779011405561 0.0 0.0 0.0 
19.36444390495128 -91.07824700467881 3.0606659522643955 0.0 0.0 8.0 0.29894070585035915 0.9370079828047828 1.0 0.0 0.0 
21.074085420953445 -90.7241461846779 6.772576353852764 0.0 0.0 8.0 0.5427172362831783 0.9370079828047828 1.0 0.0 0.0 
31.339208246887146 -83.63553864195944 4.270637223578424 0.0 0.0 7.0 0.3193565465440016 0.3853965923652297 1.0 0.0 0.0 
32.6051642403501 -82.57158997298501 6.551965680245891 0.0 0.0 7.0 0.5080232036142022 0.3853965923652297 1.0 0.0 0.0 
4.536327646219384 -43.36114958985881 2.5680810968195615 0.0 3.7293 7.0 0.9794172596743375 0.5292447532472268 0.0 0.0 0.0 
12.465822223059133 -52.99588942100093 5.097255107060989 0.0 3.7293 7.0 0.015258258339429065 0.5292447532472268 0.0 0.0 0.0 
9.044582004515025 -136.12688310084843 5.724350952327442 0.0 3.1119999999999997 8.0 0.6763741935205724 0.4056595423705742 0.0 0.0 0.0 
10.789868131761613 -149.46520946752693 2.9561739777219627 0.0 0.0 6.0 0.023441340766222396 0.3692324539804902 1.0 0.0 0.0 
12.204375967399267 -150.3790681123162 5.321401353494764 0.0 0.0 6.0 0.3685981318577154 0.3692324539804902 1.0 0.0 0.0 
33.78949666012195 -147.77836512728473 5.488899348621981 0.0 4.9588 7.0 0.18375811188418 0.06938745691382653 0.0 0.0 0.0 
37.70631941633136 -145.6288334113418 4.1403495332193145 0.0 2.493 7.0 0.27459244170403707 0.4408261164570968 0.0 0.0 0.0 
44.97448654490657 -144.21672473324514 5.508879091855421 0.0 2.493 7.0 0.010215597082578243 0.4408261164570968 0.0 0.0 0.0 
44.645782732276054 -137.93586833468112 4.06742235060229 0.0 0.6258 7.0 0.033424705240576724 0.10663883557909604 0.0 0.0 0.0 
47.35515794285305 -136.95163295013546 5.815871213017622 0.0 0.6258 7.0 0.6846669161200433 0.10663883557909604 0.0 0.0 0.0 
50.41887701261408 -128.6583094575406 4.495987443281852 0.0 0.0 6.0 0.28257868519898977 0.6900885581010128 1.0 0.0 0.0 
51.42710604756307 -127.36148229885814 6.7486950165889645 0.0 0.0 6.0 0.535351825007725 0.6900885581010128 1.0 0.0 0.0 
59.62817138170958 -116.66795069266854 4.250528725036843 0.0 0.0 6.0 0.2449089923831277 0.7711680283635843 1.0 0.0 0.0 
60.734286619697876 -115.27346308040572 6.9746734919385736 0.0 0.0 6.0 0.5647961382634555 0.7711680283635843 1.0 0.0 0.0 
61.124362652750364 -109.992929417386 0.42417656110721486 0.0 3.1119999999999997 5.0 0.8441294146226969 0.7120478846819892 0.0 0.0 0.0 
52.884737388514196 -95.19223216604388 0.27472846443918053 0.0 9.208499999999999 4.0 0.8951586247456063 0.329883856778026 0.0 0.0 0.0 
47.46449063739662 -26.40361067054706 0.31637944529271284 0.0 11.034899999999999 8.0 0.7656284566554725 0.674285264999597 0.0 0.0 0.0 
40.18096961186645 -23.05049435389188 0.20362504957914826 0.0 9.835999999999999 8.0 0.8718750787303499 0.24990586309152174 0.0 0.0 0.0 
35.15421626163251 -0.03391270311054216 5.839527088298074 0.0 12.226999999999999 5.0 0.8223745540593693 0.47534073997197135 0.0 0.0 0.0 
35.114969187159154 27.400130447215428 4.78905466496798 0.0 8.6303 6.0 0.7873743845882237 0.08314507823318795 0.0 0.0 0.0 
60.58343303469469 43.68402113122552 6.200053175387877 0.0 9.835999999999999 6.0 0.728667311526428 0.31812222950906355 0.0 0.0 0.0 
52.79955268555448 63.508982405230235 0.701407608864863 0.0 9.835999999999999 6.0 0.4205568707074646 0.31812222950906355 0.0 0.0 0.0 
48.68092179491269 71.39501824232389 0.7702639541336113 0.0 3.1205 6.0 0.992812654196704 0.16330864392935773 0.0 0.0 0.0 
41.54374741782322 73.71337688252781 1.5795868002593416 0.0 3.1205 6.0 0.9682945519620039 0.16330864392935773 0.0 0.0 0.0 
47.96519918935143 79.23480344073609 5.4704632327321185 0.0 11.034899999999999 5.0 0.9496513328687596 0.7659099251372311 0.0 0.0 0.0 
52.62699173960466 101.08652765002594 5.448904708312747 0.0 3.1205 7.0 0.4873005716990395 0.9050946219802449 0.0 0.0 0.0 
53.49575768579886 109.52877509561247 -0.3928460645747718 0.0 0.0 8.0 0.23602789550859948 0.5759768999209152 1.0 0.0 0.0 
51.74777215638976 109.93904418254029 3.0733651257160863 0.0 0.0 8.0 0.3955801505586267 0.5759768999209152 1.0 0.0 0.0 
42.39408898131146 121.6849605418079 5.059343555226422 0.0 0.0 10.0 0.9994764107123637 0.004223789127661193 1.0 0.0 0.0 
42.696297663584716 123.21393311567867 7.1167480749957654 0.0 0.0 10.0 0.27694210671186115 0.004223789127661193 1.0 0.0 0.0 
47.38040232343878 140.51700605828665 6.224761983562033 0.0 1.2532999999999999 8.0 0.8029284911706441 0.9127580927177573 0.0 0.0 0.0 
42.0666848939284 141.6328906292841 2.9993924062022326 0.0 1.2532999999999999 8.0 0.6173565223221256 0.9127580927177573 0.0 0.0 0.0 
43.518974617499815 151.55172360526993 5.2078322482814015 0.0 1.8774 9.0 0.8733870818836391 0.7175437399405352 0.0 0.0 0.0 
44.253056865173775 156.30771887417023 0.6818447270338825 0.0 1.8774 9.0 0.010484027906698334 0.7175437399405352 0.0 0.0 0.0 
41.63998083619947 161.9949577013992 0.7416671144981544 0.0 4.9724 8.0 0.8298936318964554 0.3944474505072494 0.0 0.0 0.0 
32.08137478069156 158.53790637580366 4.74589768412125 0.0 1.8774 9.0 0.0018873784763224766 0.7859195959283062 0.0 0.0 0.0 
29.63826002949816 165.1625336324902 2.159082655484056 0.0 1.8774 9.0 0.7789164587192531 0.7859195959283062 0.0 0.0 0.0 
20.75464605057589 166.35794064527641 0.9816431419195325 0.0 1.2532999999999999 10.0 0.44815175990781153 0.8278772022564144 0.0 0.0 0.0 
16.593345016944667 164.16682235572353 3.044198751179178 2.0 1.2532999999999999 10.0 0.8026670964930922 0.8278772022564144 0.0 0.0 0.0 
15.643846627488198 161.22401814682254 1.7441281340647325 2.0 0.6275 10.0 0.42117978933056077 0.13073873316745033 0.0 0.0 0.0 
14.932052879837874 157.818819518839 4.341677283231186 0.0 0.6275 10.0 0.4486873513593216 0.13073873316745033 0.0 0.0 0.0 
12.987575490737576 168.4718932371089 0.9364544781225673 0.0 9.835999999999999 7.0 0.37704213346817284 0.6280779011405561 0.0 0.0 0.0 
18.474869075385286 -90.88795587875985 2.930854138630569 0.0 0.6275 8.0 0.29894070585035915 0.9370079828047828 0.0 0.0 0.0 
21.775733782329187 -90.14514388159195 0.6899144312293018 0.0 0.6275 8.0 0.5427172362831783 0.9370079828047828 0.0 0.0 0.0 
31.144245734358325 -84.52410136271084 4.49640809037559 0.0 0.6275 7.0 0.3193565465440016 0.3853965923652297 0.0 0.0 0.0 
33.422735940171385 -82.17267819620915 0.4539347725525422 0.0 0.6275 7.0 0.5080232036142022 0.3853965923652297 0.0 0.0 0.0 
5.156392915926275 -42.695512187587326 0.8208286426023761 0.0 0.0 8.0 0.6866843899724361 0.9794172596743375 1.0 0.0 0.0 
4.195852056848007 -44.20473151418017 4.328776973224708 0.0 0.0 8.0 0.3350414631627484 0.9794172596743375 1.0 0.0 0.0 
12.584324389193894 -53.89783804848664 4.843035253622576 2.0 4.3568 7.0 0.015258258339429065 0.5292447532472268 0.0 0.0 0.0 
9.682530958419576 -136.77540081241204 5.489579120105321 0.0 3.7394999999999996 8.0 0.6763741935205724 0.4056595423705742 0.0 0.0 0.0 
9.881236053387873 -149.50927573751176 3.190052543975367 0.0 0.6275 6.0 0.023441340766222396 0.3692324539804902 0.0 0.0 0.0 
12.763203361007108 -151.0968884478833 5.3738935796374 0.0 0.6275 6.0 0.3685981318577154 0.3692324539804902 0.0 0.0 0.0 
33.749077496888994 -148.68716674548492 4.667943037856154 0.0 0.0 8.0 0.40396471381917753 0.18375811188418 1.0 0.0 0.0 
34.67872029524152 -147.58643957727898 6.495759401824213 2.0 0.0 8.0 0.32110175048095657 0.18375811188418 1.0 0.0 0.0 
37.08984712701956 -146.29779978307587 3.9678129771665653 2.0 3.1205 7.0 0.27459244170403707 0.4408261164570968 0.0 0.0 0.0 
45.56608896038942 -144.9077823806213 5.420411311602638 0.0 3.1205 7.0 0.010215597082578243 0.4408261164570968 0.0 0.0 0.0 
44.03250908331298 -138.60776826881363 3.972584005994565 0.0 1.2532999999999999 7.0 0.033424705240576724 0.10663883557909604 0.0 0.0 0.0 
48.21575062094241 -137.24647923622075 5.953113783148056 0.0 1.2532999999999999 7.0 0.6846669161200433 0.10663883557909604 0.0 0.0 0.0 
50.39928690141008 -129.5677984995523 4.690862619213052 0.0 0.6275 6.0 0.28257868519898977 0.6900885581010128 0.0 0.0 0.0 
52.31335716495749 -127.15626766264552 0.2275411736793141 0.0 0.6275 6.0 0.535351825007725 0.6900885581010128 0.0 0.0 0.0 
59.172335043324004 -117.45520371591276 4.187546426489735 0.0 0.6275 6.0 0.2449089923831277 0.7711680283635843 0.0 0.0 0.0 
61.37167556698348 -114.6243949638892 0.7944693325356349 0.0 0.6275 6.0 0.5647961382634555 0.7711680283635843 0.0 0.0 0.0 
61.83830171187617 -109.42915188160212 0.6684052518744374 0.0 3.7394999999999996 5.0 0.8441294146226969 0.7120478846819892 0.0 0.0 0.0 
53.71728709930108 -95.55885877318984 -0.4148134899321235 0.0 0.0 5.0 0.7395060540730564 0.8951586247456063 1.0 0.0 0.0 
52.30626327566681 -94.49014827449768 2.2599645715106 0.0 0.0 5.0 0.12090412043611987 0.8951586247456063 1.0 0.0 0.0 
48.265393073390406 -25.972206709020814 0.4940806492784017 0.0 11.664099999999998 8.0 0.7656284566554725 0.674285264999597 0.0 0.0 0.0 
41.02939128250451 -22.722264619114 0.36913367714011575 0.0 10.4652 8.0 0.8718750787303499 0.24990586309152174 0.0 0.0 0.0 
35.955326378384335 -0.4649308823537451 5.789586275699247 0.0 12.856199999999998 5.0 0.8223745540593693 0.47534073997197135 0.0 0.0 0.0 
35.38482924058127 26.53137867509214 5.0135785379282005 0.0 9.2595 6.0 0.7873743845882237 0.08314507823318795 0.0 0.0 0.0 
61.49114891657035 43.62397142022185 6.217127479159853 0.0 10.4652 6.0 0.728667311526428 0.31812222950906355 0.0 0.0 0.0 
53.3182872546615 64.25628993015827 0.9640072033345242 0.0 10.4652 6.0 0.4205568707074646 0.31812222950906355 0.0 0.0 0.0 
49.25206394985221 72.10307948886361 0.8920190748507726 0.0 3.7497 6.0 0.992812654196704 0.16330864392935773 0.0 0.0 0.0 
41.67519869262965 74.61352945423508 1.4257791979913865 0.0 3.7497 6.0 0.9682945519620039 0.16330864392935773 0.0 0.0 0.0 
48.63353388954466 78.61764639547388 5.537584647984765 0.0 11.664099999999998 5.0 0.9496513328687596 0.7659099251372311 0.0 0.0 0.0 
53.20322212362075 100.38260106682478 5.398373341137897 0.0 3.7497 7.0 0.4873005716990395 0.9050946219802449 0.0 0.0 0.0 
54.32835251066259 109.16225095232878 5.868498915307631 0.0 0.6292 8.0 0.23602789550859948 0.5759768999209152 0.0 0.0 0.0 
50.83849097356452 109.91144308547126 3.1719384924630707 0.0 0.6292 8.0 0.3955801505586267 0.5759768999209152 0.0 0.0 0.0 
42.62245508402371 120.80439083239834 4.966147510417831 0.0 0.6292 10.0 0.9994764107123637 0.004223789127661193 0.0 0.0 0.0 
43.36619425436491 123.82939444481417 0.743066414542793 0.0 0.6292 10.0 0.27694210671186115 0.004223789127661193 0.0 0.0 0.0 
48.27634158019639 140.67463517425543 0.17415321758652422 0.0 1.8824999999999998 8.0 0.8029284911706441 0.9127580927177573 0.0 0.0 0.0 
41.159684247976855 141.56286264741985 3.2186488580263912 0.0 1.8824999999999998 8.0 0.6173565223221256 0.9127580927177573 0.0 0.0 0.0 
44.00224211217646 150.78100535675767 5.272458965982114 0.0 2.5065999999999997 9.0 0.8733870818836391 0.7175437399405352 0.0 0.0 0.0 
44.89896842529553 156.94830637522074 0.7812527365001809 0.0 2.5065999999999997 9.0 0.010484027906698334 0.7175437399405352 0.0 0.0 0.0 
42.298329035997874 162.6227568235896 0.7616433338676982 0.0 5.6016 8.0 0.8298936318964554 0.3944474505072494 0.0 0.0 0.0 
31.86975742026783 157.6531622417365 4.477624657165512 2.0 2.5065999999999997 9.0 0.0018873784763224766 0.7859195959283062 0.0 0.0 0.0 
29.03946558935463 165.84736887432322 2.2892577761156003 0.0 2.5065999999999997 9.0 0.7789164587192531 0.7859195959283062 0.0 0.0 0.0 
21.332961360091904 167.06015535088878 0.8818465304082435 0.0 1.8824999999999998 10.0 0.44815175990781153 0.8278772022564144 0.0 0.0 0.0 
14.5485320228986 156.99391598369522 4.277199470818232 0.0 1.2567 10.0 0.4486873513593216 0.13073873316745033 0.0 0.0 0.0 
13.279993326734816 169.33331409777637 1.2435325678786875 0.0 10.4652 7.0 0.37704213346817284 0.6280779011405561 0.0 0.0 0.0 
17.57876129584622 -90.73128763868021 2.968508358921203 0.0 1.2567 8.0 0.29894070585035915 0.9370079828047828 0.0 0.0 0.0 
22.572776755344933 -89.70665033640944 0.5029538871656734 0.0 1.2567 8.0 0.5427172362831783 0.9370079828047828 0.0 0.0 0.0 
30.75267486366647 -85.34521423145988 4.267418299928504 0.0 1.2567 7.0 0.3193565465440016 0.3853965923652297 0.0 0.0 0.0 
34.23546310773446 -81.76398681985529 0.46593183007541944 0.0 1.2567 7.0 0.5080232036142022 0.3853965923652297 0.0 0.0 0.0 
5.589496098950865 -41.895527360946886 1.074579292520535 0.0 0.6292 8.0 0.6866843899724361 0.9794172596743375 0.0 0.0 0.0 
3.964227136947877 -45.084449643175134 4.454947208973395 0.0 0.6292 8.0 0.3350414631627484 0.9794172596743375 0.0 0.0 0.0 
9.569672181890109 -137.67807294921533 4.58800697887556 0.0 0.0 9.0 0.02323481867752797 0.6763741935205724 1.0 0.0 0.0 
10.099414529835725 -135.96684520029586 7.377939578468654 0.0 0.0 9.0 0.8099368058781361 0.6763741935205724 1.0 0.0 0.0 
9.020316208280683 -149.80316536016053 3.470559227504913 0.0 1.2567 6.0 0.023441340766222396 0.3692324539804902 0.0 0.0 0.0 
13.294479251907573 -151.83533277059638 5.336059727226545 0.0 1.2567 6.0 0.3685981318577154 0.3692324539804902 0.0 0.0 0.0 
33.86094595634326 -149.58996214743186 4.835683886008172 0.0 0.6292 8.0 0.40396471381917753 0.18375811188418 0.0 0.0 0.0 
46.081181964447694 -145.65760455098578 5.314313412181305 0.0 3.7497 7.0 0.010215597082578243 0.4408261164570968 0.0 0.0 0.0 
43.49083584767814 -139.33861996087956 4.074581796141445 2.0 1.8824999999999998 7.0 0.033424705240576724 0.10663883557909604 0.0 0.0 0.0 
49.08926644853278 -137.50049535569286 6.000195306192266 0.0 1.8824999999999998 7.0 0.6846669161200433 0.10663883557909604 0.0 0.0 0.0 
50.296683076434334 -130.47169370647686 4.5993697621711975 0.0 1.2567 6.0 0.28257868519898977 0.6900885581010128 0.0 0.0 0.0 
53.14621859247075 -126.79034973118765 0.4139584156785252 0.0 1.2567 6.0 0.535351825007725 0.6900885581010128 0.0 0.0 0.0 
58.66587871556708 -118.21088624057118 4.1219544353151 0.0 1.2567 6.0 0.2449089923831277 0.7711680283635843 0.0 0.0 0.0 
61.92858902567661 -113.9050887081645 0.9119552674937064 2.0 1.2567 6.0 0.5647961382634555 0.7711680283635843 0.0 0.0 0.0 
62.61483926007847 -108.95529164246933 0.5478965314898896 0.0 4.3687 5.0 0.8441294146226969 0.7120478846819892 0.0 0.0 0.0 
54.623767537902985 -95.63532644239122 6.199028725314463 0.0 0.6292 5.0 0.7395060540730564 0.8951586247456063 0.0 0.0 0.0 
51.69857409237014 -93.81319336720809 2.3023209865586214 0.0 0.6292 5.0 0.12090412043611987 0.8951586247456063 0.0 0.0 0.0 
49.01288712752346 -25.45374096373399 0.6064155311082808 0.0 12.294999999999998 8.0 0.7656284566554725 0.674285264999597 0.0 0.0 0.0 
41.897922719303764 -22.451696266768458 0.3019924432787663 0.0 11.0961 8.0 0.8718750787303499 0.24990586309152174 0.0 0.0 0.0 
36.79453094575219 -0.8160573326663125 5.886918728344904 0.0 13.487099999999998 5.0 0.8223745540593693 0.47534073997197135 0.0 0.0 0.0 
34.4830209045137 26.65094378287392 3.0097777089403017 0.0 0.0 7.0 0.2667278851366718 0.7873743845882237 1.0 0.0 0.0 
36.13272973223326 27.0492579511657 6.888822170390672 0.0 0.0 7.0 0.8041244659688931 0.7873743845882237 1.0 0.0 0.0 
62.37050420658937 43.39097278521198 6.0241745647202505 0.0 11.0961 6.0 0.728667311526428 0.31812222950906355 0.0 0.0 0.0 
53.800733375211465 65.02752259982785 1.0117917054443748 0.0 11.0961 6.0 0.4205568707074646 0.31812222950906355 0.0 0.0 0.0 
49.918608192571014 72.72216983969987 0.7484972365184573 0.0 4.380599999999999 6.0 0.992812654196704 0.16330864392935773 0.0 0.0 0.0 
42.39811559100943 74.0613109756973 -0.6523224211787355 0.0 0.0 7.0 0.4276906054697137 0.9682945519620039 1.0 0.0 0.0 
40.86180955374232 75.02090176397192 2.677278682721335 0.0 0.0 7.0 0.25922731284695544 0.9682945519620039 1.0 0.0 0.0 
49.24458769061697 77.94372700697515 5.4489098723605585 0.0 12.294999999999998 5.0 0.9496513328687596 0.7659099251372311 0.0 0.0 0.0 
53.87450343565566 99.76865034395598 5.542371531140367 0.0 4.380599999999999 7.0 0.4873005716990395 0.9050946219802449 0.0 0.0 0.0 
55.090777626429606 108.66600299732237 5.706196520268376 0.0 1.2601 8.0 0.23602789550859948 0.5759768999209152 0.0 0.0 0.0 
49.95035123994855 109.71456265584038 3.3597444373140455 2.0 1.2601 8.0 0.3955801505586267 0.5759768999209152 0.0 0.0 0.0 
42.97574955200868 119.96609666631323 5.111253454404422 0.0 1.2601 10.0 0.9994764107123637 0.004223789127661193 0.0 0.0 0.0 
44.162164327967105 124.26983255843237 0.5053952362173666 0.0 1.2601 10.0 0.27694210671186115 0.004223789127661193 0.0 0.0 0.0 
49.12369725035682 141.00560716437974 0.37236786046314246 0.0 2.5134 8.0 0.8029284911706441 0.9127580927177573 0.0 0.0 0.0 
40.26336207605257 141.71829962537825 2.9698822190896106 0.0 2.5134 8.0 0.6173565223221256 0.9127580927177573 0.0 0.0 0.0 
44.374760827051446 149.95107530123116 5.134299899886893 0.0 3.1374999999999997 9.0 0.8733870818836391 0.7175437399405352 0.0 0.0 0.0 
45.39881930405769 157.708374259691 0.9890608120599637 0.0 3.1374999999999997 9.0 0.010484027906698334 0.7175437399405352 0.0 0.0 0.0 
42.8126246321299 163.3731261525182 0.9699349637332924 0.0 6.2325 8.0 0.8298936318964554 0.3944474505072494 0.0 0.0 0.0 
28.698551156767504 166.6907735456707 1.9549193314329742 0.0 3.1374999999999997 9.0 0.7789164587192531 0.7859195959283062 0.0 0.0 0.0 
22.040033509449955 167.63252154975615 0.6804931106732292 0.0 2.5134 10.0 0.44815175990781153 0.8278772022564144 0.0 0.0 0.0 
14.062174973385462 156.22514364392953 4.148322186664483 0.0 1.8876 10.0 0.4486873513593216 0.13073873316745033 0.0 0.0 0.0 
13.285860171019506 170.24299517932874 1.5643370745527547 0.0 11.0961 7.0 0.37704213346817284 0.6280779011405561 0.0 0.0 0.0 
16.68138808080518 -90.58203817326626 2.976781438484941 0.0 1.8876 8.0 0.29894070585035915 0.9370079828047828 0.0 0.0 0.0 
23.34155989924102 -89.2203103651335 0.5640476836956052 0.0 1.8876 8.0 0.5427172362831783 0.9370079828047828 0.0 0.0 0.0 
30.622651412740307 -86.24557415516125 4.568977663032527 0.0 1.8876 7.0 0.3193565465440016 0.3853965923652297 0.0 0.0 0.0 
35.041076696406556 -81.34144589196129 0.4830470021593082 0.0 1.8876 7.0 0.5080232036142022 0.3853965923652297 0.0 0.0 0.0 
5.834395142855271 -41.01941175881739 1.298215518274528 0.0 1.2601 8.0 0.6866843899724361 0.9794172596743375 0.0 0.0 0.0 
3.85933195410736 -45.98808180872544 4.5968344099705485 0.0 1.2601 8.0 0.3350414631627484 0.9794172596743375 0.0 0.0 0.0 
9.541606688830116 -138.58733991666742 4.6815427074907 0.0 0.6309 9.0 0.02323481867752797 0.6763741935205724 0.0 0.0 0.0 
10.359822939629478 -135.09521365537125 1.2804681962360938 0.0 0.6309 9.0 0.8099368058781361 0.6763741935205724 0.0 0.0 0.0 
8.21981548178093 -150.23531426606345 3.636613160085389 0.0 1.8876 6.0 0.023441340766222396 0.3692324539804902 0.0 0.0 0.0 
13.753705488826874 -152.62061320033186 5.241560198839943 0.0 1.8876 6.0 0.3685981318577154 0.3692324539804902 0.0 0.0 0.0 
33.83895716670692 -150.49939635787945 4.688225149395898 0.0 1.2601 8.0 0.40396471381917753 0.18375811188418 0.0 0.0 0.0 
46.73980090718726 -146.28511963308674 5.521973325042946 0.0 4.380599999999999 7.0 0.010215597082578243 0.4408261164570968 0.0 0.0 0.0 
49.95327870472568 -137.78516518399687 5.96491502876463 0.0 2.5134 7.0 0.6846669161200433 0.10663883557909604 0.0 0.0 0.0 
50.0941402914418 -131.35855926012633 4.487869031857326 0.0 1.8876 6.0 0.28257868519898977 0.6900885581010128 0.0 0.0 0.0 
54.011414508407 -126.50929792627198 0.31408572298512916 0.0 1.8876 6.0 0.535351825007725 0.6900885581010128 0.0 0.0 0.0 
58.28430764239706 -119.03669348570877 4.279561836272373 0.0 1.8876 6.0 0.2449089923831277 0.7711680283635843 0.0 0.0 0.0 
63.323895507875555 -108.3853852225555 0.6770191921568959 0.0 4.999599999999999 5.0 0.8441294146226969 0.7120478846819892 0.0 0.0 0.0 
55.52026570214682 -95.48090775340621 0.17057106528014698 0.0 1.2601 5.0 0.7395060540730564 0.8951586247456063 0.0 0.0 0.0 
51.27889858885715 -93.00608336123105 2.0502855831903153 0.0 1.2601 5.0 0.12090412043611987 0.8951586247456063 0.0 0.0 0.0 
49.81001172732936 -25.015395823024164 0.5027677045154763 0.0 12.927599999999998 8.0 0.7656284566554725 0.674285264999597 0.0 0.0 0.0 
42.14192077689652 -23.32806322066976 -1.2992533889535611 0.0 0.0 9.0 0.22396695692333668 0.8718750787303499 1.0 0.0 0.0 
41.84144764939811 -21.543750972998154 1.632917255936953 0.0 0.0 9.0 0.5875971031716967 0.8718750787303499 1.0 0.0 0.0 
36.57591623333024 -1.6990984967762963 4.469698454895621 0.0 0.0 6.0 0.8927829899562962 0.8223745540593693 1.0 0.0 0.0 
37.20163483041958 -0.0025338129764439212 7.3899976440241195 0.0 0.0 6.0 0.5754365117469201 0.8223745540593693 1.0 0.0 0.0 
33.594823818813154 26.454322250602246 3.359452938671278 0.0 0.6326 7.0 0.2667278851366718 0.7873743845882237 0.0 0.0 0.0 
36.99118742508937 27.350263731137503 0.3372375843559359 0.0 0.6326 7.0 0.8041244659688931 0.7873743845882237 0.0 0.0 0.0 
63.2684486280645 43.245199310461594 6.12224961519076 0.0 11.7287 6.0 0.728667311526428 0.31812222950906355 0.0 0.0 0.0 
54.33678191249684 65.76250971241787 0.9406473664692401 0.0 11.7287 6.0 0.4205568707074646 0.31812222950906355 0.0 0.0 0.0 
50.73860126105648 73.11608030875938 0.4478266206812285 0.0 5.013199999999999 6.0 0.992812654196704 0.16330864392935773 0.0 0.0 0.0 
43.14255770104136 73.53847253524904 5.670908068460005 0.0 0.6326 7.0 0.4276906054697137 0.9682945519620039 0.0 0.0 0.0 
40.08793699425801 75.49910188073882 2.5880873102053754 0.0 0.6326 7.0 0.25922731284695544 0.9682945519620039 0.0 0.0 0.0 
50.0428560835953 77.50746829614815 5.783033146804932 0.0 12.927599999999998 5.0 0.9496513328687596 0.7659099251372311 0.0 0.0 0.0 
54.43830876935347 99.05473323693634 5.3808472139664305 0.0 5.013199999999999 7.0 0.4873005716990395 0.9050946219802449 0.0 0.0 0.0 
55.92275226656455 108.29807326466815 5.866810098821396 0.0 1.8927 8.0 0.23602789550859948 0.5759768999209152 0.0 0.0 0.0 
43.40946238948077 119.16644220055183 5.209368250890344 0.0 1.8927 10.0 0.9994764107123637 0.004223789127661193 0.0 0.0 0.0 
44.83052201307891 124.88696471182769 0.7455634154949669 0.0 1.8927 10.0 0.27694210671186115 0.004223789127661193 0.0 0.0 0.0 
49.92821102224279 141.4302383936175 0.48564341996018134 0.0 3.146 8.0 0.8029284911706441 0.9127580927177573 0.0 0.0 0.0 
39.848424103802905 142.5278554104755 2.0444336056802968 0.0 0.0 9.0 0.9713273631916075 0.6173565223221256 1.0 0.0 0.0 
39.41654225102217 141.38595902609015 3.5155798159028775 2.0 0.0 9.0 0.11793184765279441 0.6173565223221256 1.0 0.0 0.0 
44.97566174795293 149.26808761959873 5.433945512167425 0.0 3.7701 9.0 0.8733870818836391 0.7175437399405352 0.0 0.0 0.0 
45.822345375288116 158.51347037630438 1.0865125885816123 0.0 3.7701 9.0 0.010484027906698334 0.7175437399405352 0.0 0.0 0.0 
43.42533930587426 164.04553586287471 0.831808191617948 0.0 6.8651 8.0 0.8298936318964554 0.3944474505072494 0.0 0.0 0.0 
28.333456886876213 167.52399636346613 1.9837608661718205 0.0 3.7701 9.0 0.7789164587192531 0.7859195959283062 0.0 0.0 0.0 
22.82600455188564 168.0905647905633 0.5276517503093157 0.0 3.146 10.0 0.44815175990781153 0.8278772022564144 0.0 0.0 0.0 
13.656048192259538 155.41113189484196 4.249614654123116 0.0 2.5202 10.0 0.4486873513593216 0.13073873316745033 0.0 0.0 0.0 
13.1064179928661 171.13482172900194 1.7693428574262187 0.0 11.7287 7.0 0.37704213346817284 0.6280779011405561 0.0 0.0 0.0 
15.779668203454115 -90.461807757855 3.009038602758035 0.0 2.5202 8.0 0.29894070585035915 0.9370079828047828 0.0 0.0 0.0 
24.093300769862815 -88.70802162483508 0.598175436065271 0.0 2.5202 8.0 0.5427172362831783 0.9370079828047828 0.0 0.0 0.0 
30.52765712454272 -87.1503007299951 4.607784456960232 0.0 2.5202 7.0 0.3193565465440016 0.3853965923652297 0.0 0.0 0.0 
35.73767994948537 -80.7563835040054 0.6985823995560898 0.0 2.5202 7.0 0.5080232036142022 0.3853965923652297 0.0 0.0 0.0 
5.959219661920673 -40.118316353524946 1.43313711494022 0.0 1.8927 8.0 0.6866843899724361 0.9794172596743375 0.0 0.0 0.0 
3.520093286371055 -46.832161909373895 4.330252092115939 0.0 1.8927 8.0 0.3350414631627484 0.9794172596743375 0.0 0.0 0.0 
9.354740238942924 -139.47764043891 4.505510559341821 0.0 1.2635 9.0 0.02323481867752797 0.6763741935205724 0.0 0.0 0.0 
10.74738692501559 -134.2722019621182 1.1306817504545716 0.0 1.2635 9.0 0.8099368058781361 0.6763741935205724 0.0 0.0 0.0 
7.563499626766378 -150.8652377443173 3.9064815957538306 0.0 2.5202 6.0 0.023441340766222396 0.3692324539804902 0.0 0.0 0.0 
14.030933190495627 -153.4870420153126 5.022070543740577 0.0 2.5202 6.0 0.3685981318577154 0.3692324539804902 0.0 0.0 0.0 
33.87673819134261 -151.4083114717251 4.753942221360262 0.0 1.8927 8.0 0.40396471381917753 0.18375811188418 0.0 0.0 0.0 
47.343059585513814 -146.966025689033 5.437402877512536 0.0 5.013199999999999 7.0 0.010215597082578243 0.4408261164570968 0.0 0.0 0.0 
50.8486710671891 -137.9458717714272 6.105596167283447 0.0 3.146 7.0 0.6846669161200433 0.10663883557909604 0.0 0.0 0.0 
50.15817969406121 -132.266002396036 4.782853405860841 0.0 2.5202 6.0 0.28257868519898977 0.6900885581010128 0.0 0.0 0.0 
54.9210796102369 -126.50132970742978 0.008759196499129693 0.0 2.5202 6.0 0.535351825007725 0.6900885581010128 0.0 0.0 0.0 
57.91184179382525 -119.8666472685455 4.290560006177435 0.0 2.5202 6.0 0.2449089923831277 0.7711680283635843 0.0 0.0 0.0 
63.9422158329746 -107.71812660285177 0.8234395818896597 0.0 5.632199999999999 5.0 0.8441294146226969 0.7120478846819892 0.0 0.0 0.0 
56.371793273178604 -95.16082200587618 0.3595523924146262 0.0 1.8927 5.0 0.7395060540730564 0.8951586247456063 0.0 0.0 0.0 
51.13598767434436 -92.10767890859688 1.7285366608665897 0.0 1.8927 5.0 0.12090412043611987 0.8951586247456063 0.0 0.0 0.0 
50.64742663286021 -24.660022264644226 0.40133279679763145 0.0 13.561899999999998 8.0 0.7656284566554725 0.674285264999597 0.0 0.0 0.0 
42.619012099443076 -24.102619842196834 5.2644654280521905 0.0 0.6343 9.0 0.22396695692333668 0.8718750787303499 0.0 0.0 0.0 
41.80564104917444 -20.634755935948988 1.6101573935866182 0.0 0.6343 9.0 0.5875971031716967 0.8718750787303499 0.0 0.0 0.0 
36.52336194016862 -2.607279170579887 4.654595764399064 0.0 0.6343 6.0 0.8927829899562962 0.8223745540593693 0.0 0.0 0.0 
37.44481950209315 0.8740591971845512 1.300171767103349 0.0 0.6343 6.0 0.5754365117469201 0.8223745540593693 0.0 0.0 0.0 
32.75341976281944 26.108499601607047 3.531555152096405 2.0 1.2669000000000001 7.0 0.2667278851366718 0.7873743845882237 0.0 0.0 0.0 
37.77324605204177 27.814955450462495 0.5361316681382386 0.0 1.2669000000000001 7.0 0.8041244659688931 0.7873743845882237 0.0 0.0 0.0 
64.12722655776797 42.94510839514606 5.947013221258919 0.0 12.363 6.0 0.728667311526428 0.31812222950906355 0.0 0.0 0.0 
55.02879030213401 66.35299974507905 0.7063996689398007 0.0 12.363 6.0 0.4205568707074646 0.31812222950906355 0.0 0.0 0.0 
51.483737926187125 73.63792840953144 0.6109475588946038 2.0 5.647499999999999 6.0 0.992812654196704 0.16330864392935773 0.0 0.0 0.0 
43.77671653571554 72.88624813950442 5.483751551392382 2.0 1.2669000000000001 7.0 0.4276906054697137 0.9682945519620039 0.0 0.0 0.0 
39.36120679842388 76.04629226119471 2.496201185529344 0.0 1.2669000000000001 7.0 0.25922731284695544 0.9682945519620039 0.0 0.0 0.0 
50.86872714356778 77.12603536325005 5.850520550758617 2.0 13.561899999999998 5.0 0.9496513328687596 0.7659099251372311 0.0 0.0 0.0 
55.01199936797916 98.34873522911461 5.394770642657442 0.0 5.647499999999999 7.0 0.4873005716990395 0.9050946219802449 0.0 0.0 0.0 
56.794236516232914 108.03717233983234 5.9923045287666 0.0 2.527 8.0 0.23602789550859948 0.5759768999209152 0.0 0.0 0.0 
44.10607944376756 118.58139624537006 5.58462649706833 2.0 2.527 10.0 0.9994764107123637 0.004223789127661193 0.0 0.0 0.0 
45.56141566372794 125.42858133033239 0.6377317994236567 0.0 2.527 10.0 0.27694210671186115 0.004223789127661193 0.0 0.0 0.0 
50.69712547903416 141.9163707296516 0.563777626063999 0.0 3.7803 8.0 0.8029284911706441 0.9127580927177573 0.0 0.0 0.0 
39.33721133485843 143.28032839661492 2.1675385132026657 0.0 0.6343 9.0 0.9713273631916075 0.6173565223221256 0.0 0.0 0.0 
45.76817484491683 148.82145904780702 5.769996003134023 0.0 4.4044 9.0 0.8733870818836391 0.7175437399405352 0.0 0.0 0.0 
46.20201163274334 159.34015509428897 1.140256402174742 0.0 4.4044 9.0 0.010484027906698334 0.7175437399405352 0.0 0.0 0.0 
44.13869250942636 164.61005450471148 0.6694437219790271 0.0 7.4994 8.0 0.8298936318964554 0.3944474505072494 0.0 0.0 0.0 
27.976590485257756 168.36077618002156 1.9739071878856311 0.0 4.4044 9.0 0.7789164587192531 0.7859195959283062 0.0 0.0 0.0 
23.57267248609976 168.61021956636824 0.6080070861228577 0.0 3.7803 10.0 0.44815175990781153 0.8278772022564144 0.0 0.0 0.0 
13.186791980367156 154.63180353169832 4.170414072420648 0.0 3.1545 10.0 0.4486873513593216 0.13073873316745033 0.0 0.0 0.0 
12.852152292721899 172.00826494051236 1.8540652501601222 0.0 12.363 7.0 0.37704213346817284 0.6280779011405561 0.0 0.0 0.0 
14.872280658178079 -90.52663007405988 3.212910611586477 0.0 3.1545 8.0 0.29894070585035915 0.9370079828047828 0.0 0.0 0.0 
24.871154565099136 -88.23632515120252 0.5451124891999336 0.0 3.1545 8.0 0.5427172362831783 0.9370079828047828 0.0 0.0 0.0 
30.250556080724458 -88.01677006096757 4.402872646520575 0.0 3.1545 7.0 0.3193565465440016 0.3853965923652297 0.0 0.0 0.0 
36.50281349171829 -80.26432176748229 0.5715079199929668 0.0 3.1545 7.0 0.5080232036142022 0.3853965923652297 0.0 0.0 0.0 
6.13183676655938 -39.22514367974553 1.3798772815717832 0.0 2.527 8.0 0.6866843899724361 0.9794172596743375 0.0 0.0 0.0 
3.095773084675974 -47.63683976816832 4.227136301926073 0.0 2.527 8.0 0.3350414631627484 0.9794172596743375 0.0 0.0 0.0 
9.189323585382645 -140.372174630948 4.5295450597102835 0.0 1.8978000000000002 9.0 0.02323481867752797 0.6763741935205724 0.0 0.0 0.0 
11.038568187911492 -133.4103623238223 1.2449677181919272 0.0 1.8978000000000002 9.0 0.8099368058781361 0.6763741935205724 0.0 0.0 0.0 
7.090537072451436 -151.64232236790542 4.165651384570813 0.0 3.1545 6.0 0.023441340766222396 0.3692324539804902 0.0 0.0 0.0 
14.141500236841074 -154.38999772754892 4.834242478848567 0.0 3.1545 6.0 0.3685981318577154 0.3692324539804902 0.0 0.0 0.0 
33.71259769107023 -152.30308070799208 4.530971486735213 0.0 2.527 8.0 0.40396471381917753 0.18375811188418 0.0 0.0 0.0 
48.10131525973646 -147.46862137396172 5.697848101531305 0.0 5.647499999999999 7.0 0.010215597082578243 0.4408261164570968 0.0 0.0 0.0 
51.343443245791704 -138.7092554110753 5.287448804344726 0.0 0.0 8.0 0.924228593555502 0.6846669161200433 1.0 0.0 0.0 
50.819255332865914 -137.03664748415127 7.886322914492354 2.0 0.0 8.0 0.32802320060311885 0.6846669161200433 1.0 0.0 0.0 
50.11338122515749 -133.174598668967 4.663133720923439 2.0 3.1545 6.0 0.28257868519898977 0.6900885581010128 0.0 0.0 0.0 
55.82223346804618 -126.37692788044642 0.13717886725247647 0.0 3.1545 6.0 0.535351825007725 0.6900885581010128 0.0 0.0 0.0 
57.55930131062266 -120.70525879822092 4.314442197142252 0.0 3.1545 6.0 0.2449089923831277 0.7711680283635843 0.0 0.0 0.0 
64.67045283287581 -107.1729431823647 0.642620691685026 0.0 6.266499999999999 5.0 0.8441294146226969 0.7120478846819892 0.0 0.0 0.0 
57.250184778437486 -94.92421589122988 0.2631153606330903 0.0 2.527 5.0 0.7395060540730564 0.8951586247456063 0.0 0.0 0.0 
51.00535679778543 -91.20740691409192 1.7148823256008348 0.0 2.527 5.0 0.12090412043611987 0.8951586247456063 0.0 0.0 0.0 
51.36205820736184 -24.097122804060856 0.6671759557168307 0.0 14.197899999999997 8.0 0.7656284566554725 0.674285264999597 0.0 0.0 0.0 
43.11389087486765 -24.865934382628023 5.287596838746733 2.0 1.2703 9.0 0.22396695692333668 0.8718750787303499 0.0 0.0 0.0 
41.875659524222364 -19.727754556042676 1.4937414034242131 0.0 1.2703 9.0 0.5875971031716967 0.8718750787303499 0.0 0.0 0.0 
36.39035133259788 -3.507202649701103 4.565659120833684 0.0 1.2703 6.0 0.8927829899562962 0.8223745540593693 0.0 0.0 0.0 
37.86818894547552 1.6792376894520271 1.0867071232502632 0.0 1.2703 6.0 0.5754365117469201 0.8223745540593693 0.0 0.0 0.0 
38.66737122525391 27.982568888549775 0.18530825780239377 0.0 1.9029000000000003 7.0 0.8041244659688931 0.7873743845882237 0.0 0.0 0.0 
65.00344688334383 42.70058430421179 6.011044763834129 0.0 12.998999999999999 6.0 0.728667311526428 0.31812222950906355 0.0 0.0 0.0 
55.937451306259874 66.30953401627414 -0.047798487644621024 0.0 0.0 7.0 0.6100766661655197 0.4205568707074646 1.0 0.0 0.0 
54.929625495645084 67.25727870157145 1.6800216282290117 0.0 0.0 7.0 0.8594193708527861 0.4205568707074646 1.0 0.0 0.0 
38.53078445692609 76.41771227242417 2.7210102324306717 0.0 1.9029000000000003 7.0 0.25922731284695544 0.9682945519620039 0.0 0.0 0.0 
55.660476469973055 97.71074499549859 5.50594565507362 0.0 6.283499999999999 7.0 0.4873005716990395 0.9050946219802449 0.0 0.0 0.0 
57.70392348689953 108.03230352064672 6.277833219959102 0.0 3.1630000000000003 8.0 0.23602789550859948 0.5759768999209152 0.0 0.0 0.0 
46.123736550529415 126.14366825530551 0.904415676117825 0.0 3.1630000000000003 10.0 0.27694210671186115 0.004223789127661193 0.0 0.0 0.0 
51.34045551352912 142.55955076410237 0.7852744986689748 0.0 4.4163 8.0 0.8029284911706441 0.9127580927177573 0.0 0.0 0.0 
38.6704720023059 143.899208637394 2.393396985357097 0.0 1.2703 9.0 0.9713273631916075 0.6173565223221256 0.0 0.0 0.0 
46.63759590623311 148.5537631230368 5.984498359907709 0.0 5.0404 9.0 0.8733870818836391 0.7175437399405352 0.0 0.0 0.0 
46.51420112480728 160.19460919548223 1.22048809690747 0.0 5.0404 9.0 0.010484027906698334 0.7175437399405352 0.0 0.0 0.0 
44.8491445272175 165.1782199915342 0.6745663446766095 0.0 8.135399999999999 8.0 0.8298936318964554 0.3944474505072494 0.0 0.0 0.0 
28.62032435121212 169.00355203506118 0.7846535046350667 0.0 0.0 10.0 0.7200884555227783 0.7789164587192531 1.0 0.0 0.0 
27.273634324037356 167.78336235493344 3.8292516351975356 2.0 0.0 10.0 0.8365152740619644 0.7789164587192531 1.0 0.0 0.0 
24.289632213279152 169.1701506689212 0.6630290592945703 2.0 4.4163 10.0 0.44815175990781153 0.8278772022564144 0.0 0.0 0.0 
12.544675233709453 153.9874122114109 3.9287659200262057 0.0 3.7905 10.0 0.4486873513593216 0.13073873316745033 0.0 0.0 0.0 
12.367044010597871 172.77782588326534 2.1332395792493433 0.0 12.998999999999999 7.0 0.37704213346817284 0.6280779011405561 0.0 0.0 0.0 
13.974716518632727 -90.37853312810115 2.9780656400375345 0.0 3.7905 8.0 0.29894070585035915 0.9370079828047828 0.0 0.0 0.0 
25.714642267677675 -87.89561620562282 0.38388490277979515 0.0 3.7905 8.0 0.5427172362831783 0.9370079828047828 0.0 0.0 0.0 
30.13615234564079 -88.9192476924897 4.586305176507672 0.0 3.7905 7.0 0.3193565465440016 0.3853965923652297 0.0 0.0 0.0 
37.411801362764706 -80.22833370987462 0.03957068400761521 0.0 0.0 8.0 0.42870865619509013 0.5080232036142022 1.0 0.0 0.0 
36.15656842352971 -79.42309145255399 1.9612571164253607 0.0 0.0 8.0 0.6345072488150592 0.5080232036142022 1.0 0.0 0.0 
6.87302889014471 -39.75257929281584 -0.6184718013601789 0.0 0.0 9.0 0.03489675002074999 0.6866843899724361 1.0 0.0 0.0 
5.797842802190923 -38.37897459394402 1.9467366791670033 0.0 0.0 9.0 0.9553590844218924 0.6866843899724361 1.0 0.0 0.0 
2.5921550993563116 -48.39441683676469 4.12570574788385 0.0 3.1630000000000003 8.0 0.3350414631627484 0.9794172596743375 0.0 0.0 0.0 
8.967488604136761 -141.25441231496282 4.4660597036646 0.0 2.5338000000000003 9.0 0.02323481867752797 0.6763741935205724 0.0 0.0 0.0 
11.368649872325843 -132.56265944449692 1.1994659814876492 0.0 2.5338000000000003 9.0 0.8099368058781361 0.6763741935205724 0.0 0.0 0.0 
6.477628640203757 -152.3145554700964 3.9731274331089264 0.0 3.7905 6.0 0.023441340766222396 0.3692324539804902 0.0 0.0 0.0 
14.431669762488415 -155.25217853015778 5.037043897683702 0.0 3.7905 6.0 0.3685981318577154 0.3692324539804902 0.0 0.0 0.0 
32.950381110324884 -152.79964890475634 3.719006983411503 0.0 0.0 9.0 0.6752592006521494 0.40396471381917753 1.0 0.0 0.0 
34.60433649789498 -152.48295841757073 6.084140590099951 0.0 0.0 9.0 0.7391738078522456 0.40396471381917753 1.0 0.0 0.0 
48.79431115273198 -148.0579521658694 5.578459613797038 0.0 6.283499999999999 7.0 0.010215597082578243 0.4408261164570968 0.0 0.0 0.0 
51.66301334099384 -139.560976635568 5.071348761330984 0.0 0.636 8.0 0.924228593555502 0.6846669161200433 0.0 0.0 0.0 
56.72623023064895 -126.27522270258478 0.11203389843400405 0.0 3.7905 6.0 0.535351825007725 0.6900885581010128 0.0 0.0 0.0 
57.223086353577365 -121.55054785686218 4.3338317936524495 0.0 3.7905 6.0 0.2449089923831277 0.7711680283635843 0.0 0.0 0.0 
65.33010621001456 -106.54651560312661 0.7595621033964552 0.0 6.902499999999999 5.0 0.8441294146226969 0.7120478846819892 0.0 0.0 0.0 
58.14676841566441 -94.77029425058556 0.1700166639916289 0.0 3.1630000000000003 5.0 0.7395060540730564 0.8951586247456063 0.0 0.0 0.0 
51.015487678564604 -90.2977633271546 1.559649589810842 0.0 3.1630000000000003 5.0 0.12090412043611987 0.8951586247456063 0.0 0.0 0.0 
52.1365696398021 -23.619958124920178 0.5521573986572833 0.0 14.835599999999998 8.0 0.7656284566554725 0.674285264999597 0.0 0.0 0.0 
42.14726243693606 -18.859546085797408 1.2675999835152203 0.0 1.908 9.0 0.5875971031716967 0.8718750787303499 0.0 0.0 0.0 
36.22928614461248 -4.402530575781408 4.534407406106487 0.0 1.908 6.0 0.8927829899562962 0.8223745540593693 0.0 0.0 0.0 
38.52482287950848 2.3088295943208275 0.7643700151884179 0.0 1.908 6.0 0.5754365117469201 0.8223745540593693 0.0 0.0 0.0 
39.57707121287621 27.98271895816759 0.0001649644032342744 0.0 2.5406000000000004 7.0 0.8041244659688931 0.7873743845882237 0.0 0.0 0.0 
64.94802156770639 41.792574323877176 4.6514241966235055 0.0 0.0 7.0 0.7215875722995575 0.728667311526428 1.0 0.0 0.0 
65.21606175057461 43.585089255148425 7.618079980465103 0.0 0.0 7.0 0.36364600222688814 0.728667311526428 1.0 0.0 0.0 
56.84168966379271 66.40906834586028 0.10963285486002326 0.0 0.6376999999999999 7.0 0.6100766661655197 0.4205568707074646 0.0 0.0 0.0 
54.628529984668454 68.11570492628128 1.9081323113182733 0.0 0.6376999999999999 7.0 0.8594193708527861 0.4205568707074646 0.0 0.0 0.0 
37.82335795983574 76.98964045079462 2.4617062937616336 0.0 2.5406000000000004 7.0 0.25922731284695544 0.9682945519620039 0.0 0.0 0.0 
56.45032021228792 97.25941257618202 5.764050703513375 0.0 6.921199999999999 7.0 0.4873005716990395 0.9050946219802449 0.0 0.0 0.0 
58.58149940057325 107.79269006998297 6.016644707536276 0.0 3.8007 8.0 0.23602789550859948 0.5759768999209152 0.0 0.0 0.0 
46.819894634358306 126.72926027396592 0.6993429413827628 0.0 3.8007 10.0 0.27694210671186115 0.004223789127661193 0.0 0.0 0.0 
51.830543794411 143.3259498552703 1.0018516707076577 0.0 5.053999999999999 8.0 0.8029284911706441 0.9127580927177573 0.0 0.0 0.0 
37.95730784831482 144.46396608928148 2.4718017024095813 0.0 1.908 9.0 0.9713273631916075 0.6173565223221256 0.0 0.0 0.0 
47.5466530351778 148.5195691715897 6.245588663706216 0.0 5.6781 9.0 0.8733870818836391 0.7175437399405352 0.0 0.0 0.0 
46.96291435788352 160.98594384306224 1.0549610147638617 0.0 5.6781 9.0 0.010484027906698334 0.7175437399405352 0.0 0.0 0.0 
45.681777513622734 165.54465743496877 0.4145822631085527 0.0 8.7731 8.0 0.8298936318964554 0.3944474505072494 0.0 0.0 0.0 
29.11775434381864 169.76520647931983 0.9922425631555015 0.0 0.6376999999999999 10.0 0.7200884555227783 0.7789164587192531 0.0 0.0 0.0 
11.758097515345803 153.53041157358254 3.667928458823121 0.0 4.4282 10.0 0.4486873513593216 0.13073873316745033 0.0 0.0 0.0 
11.758208456509617 173.45374996042221 2.3040157104701553 0.0 13.6367 7.0 0.37704213346817284 0.6280779011405561 0.0 0.0 0.0 
13.073697590256682 -90.50390848735533 3.2798546648172344 2.0 4.4282 8.0 0.29894070585035915 0.9370079828047828 0.0 0.0 0.0 
26.55876703533377 -87.55648869770192 0.3820107491383002 2.0 4.4282 8.0 0.5427172362831783 0.9370079828047828 0.0 0.0 0.0 
30.24145819714577 -89.82283209233364 4.828417893290372 0.0 4.4282 7.0 0.3193565465440016 0.3853965923652297 0.0 0.0 0.0 
38.31602279686603 -80.12864575617752 0.10980274813929843 0.0 0.6376999999999999 8.0 0.42870865619509013 0.5080232036142022 0.0 0.0 0.0 
35.62577639305496 -78.68429925552941 2.193795746306204 0.0 0.6376999999999999 8.0 0.6345072488150592 0.5080232036142022 0.0 0.0 0.0 
7.402422380513502 -40.49237427952205 5.333512929115851 0.0 0.6376999999999999 9.0 0.03489675002074999 0.6866843899724361 0.0 0.0 0.0 
5.470379993979351 -37.53025662003398 1.9390204951652394 0.0 0.6376999999999999 9.0 0.9553590844218924 0.6866843899724361 0.0 0.0 0.0 
1.7947013621410424 -47.956670760824146 2.639571507545103 0.0 0.0 9.0 0.35401813790065706 0.3350414631627484 1.0 0.0 0.0 
3.4096610263455354 -48.79346338710331 5.829081296775113 0.0 0.0 9.0 0.7160341846893777 0.3350414631627484 1.0 0.0 0.0 
8.60077977948783 -142.08692581510766 4.297485885992971 0.0 3.1715 9.0 0.02323481867752797 0.6763741935205724 0.0 0.0 0.0 
11.608538305335282 -131.68515865833947 1.3039300906759137 0.0 3.1715 9.0 0.8099368058781361 0.6763741935205724 0.0 0.0 0.0 
5.7126190977528015 -152.8068099672395 3.7133633449172603 0.0 4.4282 6.0 0.023441340766222396 0.3692324539804902 0.0 0.0 0.0 
14.799889470575398 -156.08402487208255 5.129125943028743 0.0 4.4282 6.0 0.3685981318577154 0.3692324539804902 0.0 0.0 0.0 
32.34684200938249 -153.48030641307656 3.9869781378022644 0.0 0.6376999999999999 9.0 0.6752592006521494 0.40396471381917753 0.0 0.0 0.0 
35.41410840843708 -152.8974744521174 5.810073711877504 0.0 0.6376999999999999 9.0 0.7391738078522456 0.40396471381917753 0.0 0.0 0.0 
49.308456221244995 -148.80842464273047 5.313049753661173 0.0 6.921199999999999 7.0 0.010215597082578243 0.4408261164570968 0.0 0.0 0.0 
52.21938273261165 -140.2807037992018 5.370473888073651 0.0 1.2736999999999998 8.0 0.924228593555502 0.6846669161200433 0.0 0.0 0.0 
56.85859659722016 -127.17524116628344 -1.4247724210895014 0.0 0.0 7.0 0.977942295451203 0.535351825007725 1.0 0.0 0.0 
57.16188616686552 -125.47662518490822 1.0713943178513152 2.0 0.0 7.0 0.9992122092860846 0.535351825007725 1.0 0.0 0.0 
56.71837219810845 -122.30739507478071 4.124258100691998 2.0 4.4282 6.0 0.2449089923831277 0.7711680283635843 0.0 0.0 0.0 
65.92524319706251 -105.85849957377265 0.8576480319241794 0.0 7.540199999999999 5.0 0.8441294146226969 0.7120478846819892 0.0 0.0 0.0 
58.7098045535341 -95.4848181462348 -0.9034229133749385 0.0 0.0 6.0 0.04930157933788992 0.7395060540730564 1.0 0.0 0.0 
58.46981627149366 -93.919886011653 1.2077595497559508 0.0 0.0 6.0 0.10998978586987151 0.7395060540730564 1.0 0.0 0.0 
51.28124667688774 -89.42774824406001 1.2743239461506592 0.0 3.8007 5.0 0.12090412043611987 0.8951586247456063 0.0 0.0 0.0 
52.968485652502665 -23.2518958505545 0.4165345223103526 0.0 15.474999999999998 8.0 0.7656284566554725 0.674285264999597 0.0 0.0 0.0 
42.60235353483366 -18.071862023108373 1.0468828350518882 0.0 2.5473999999999997 9.0 0.5875971031716967 0.8718750787303499 0.0 0.0 0.0 
35.915090525788756 -5.256249032365223 4.359750671631624 0.0 2.5473999999999997 6.0 0.8927829899562962 0.8223745540593693 0.0 0.0 0.0 
39.064211731378556 3.0413688468379387 0.936095095177414 0.0 2.5473999999999997 6.0 0.5754365117469201 0.8223745540593693 0.0 0.0 0.0 
40.484022688256296 27.91205700726629 6.205431657295078 0.0 3.1800000000000006 7.0 0.8041244659688931 0.7873743845882237 0.0 0.0 0.0 
64.90645579232248 40.883824426316814 4.666691316826115 0.0 0.6394 7.0 0.7215875722995575 0.728667311526428 0.0 0.0 0.0 
65.63257075445847 44.3938378809179 1.0952085808839773 0.0 0.6394 7.0 0.36364600222688814 0.728667311526428 0.0 0.0 0.0 
57.738169003292754 66.56359628459705 0.17069292813044326 0.0 1.2771 7.0 0.6100766661655197 0.4205568707074646 0.0 0.0 0.0 
54.25670751138299 68.94594714296275 1.991850238434815 0.0 1.2771 7.0 0.8594193708527861 0.4205568707074646 0.0 0.0 0.0 
36.97934426274375 77.32904429449836 2.7592470603970725 0.0 3.1800000000000006 7.0 0.25922731284695544 0.9682945519620039 0.0 0.0 0.0 
57.21785127083727 96.77109898415277 5.716568353474242 0.0 7.560599999999999 7.0 0.4873005716990395 0.9050946219802449 0.0 0.0 0.0 
59.48862847847078 107.72434589661368 6.207986949736662 0.0 4.4401 8.0 0.23602789550859948 0.5759768999209152 0.0 0.0 0.0 
47.40377123481318 127.42685772625511 0.8739008555211636 0.0 4.4401 10.0 0.27694210671186115 0.004223789127661193 0.0 0.0 0.0 
52.273994323113214 144.12024559276034 1.0615989542149655 0.0 5.6934 8.0 0.8029284911706441 0.9127580927177573 0.0 0.0 0.0 
37.14635017987871 144.87615748900345 2.6713405962587484 0.0 2.5473999999999997 9.0 0.9713273631916075 0.6173565223221256 0.0 0.0 0.0 
48.439247855882236 148.3439884891372 6.088958905128682 0.0 6.3175 9.0 0.8733870818836391 0.7175437399405352 0.0 0.0 0.0 
47.545211981675116 161.6848598375327 0.8761621525718997 0.0 6.3175 9.0 0.010484027906698334 0.7175437399405352 0.0 0.0 0.0 
46.569529764943745 165.7432777518384 0.22010688715036175 0.0 9.4125 8.0 0.8298936318964554 0.3944474505072494 0.0 0.0 0.0 
29.717716108360875 170.449019298068 0.850614026310695 0.0 1.2771 10.0 0.7200884555227783 0.7789164587192531 0.0 0.0 0.0 
10.902403491827977 153.22163685292685 3.487901351636917 0.0 5.0676000000000005 10.0 0.4486873513593216 0.13073873316745033 0.0 0.0 0.0 
11.182962753379812 174.1584814490265 2.2553671618887448 0.0 14.2761 7.0 0.37704213346817284 0.6280779011405561 0.0 0.0 0.0 
30.273628917396156 -90.73196307011231 4.747770447778869 0.0 5.0676000000000005 7.0 0.3193565465440016 0.3853965923652297 0.0 0.0 0.0 
39.20822935695323 -80.30618883302624 6.086759921673293 2.0 1.2771 8.0 0.42870865619509013 0.5080232036142022 0.0 0.0 0.0 
35.07645537817279 -77.95917822245374 2.2191088654856315 0.0 1.2771 8.0 0.6345072488150592 0.5080232036142022 0.0 0.0 0.0 
7.961489223246784 -41.210008138363854 5.374227198993561 2.0 1.2771 9.0 0.03489675002074999 0.6866843899724361 0.0 0.0 0.0 
5.32946980598037 -36.631536191359125 1.7263100723553584 0.0 1.2771 9.0 0.9553590844218924 0.6866843899724361 0.0 0.0 0.0 
0.9143989931424196 -47.72727627716027 2.8866732458158366 2.0 0.6394 9.0 0.35401813790065706 0.3350414631627484 0.0 0.0 0.0 
4.258396016424784 -49.12088208940329 5.915007375458388 0.0 0.6394 9.0 0.7160341846893777 0.3350414631627484 0.0 0.0 0.0 
8.113249616699303 -142.85495474058632 4.146795483955967 0.0 3.8109 9.0 0.02323481867752797 0.6763741935205724 0.0 0.0 0.0 
11.853183178801979 -130.80897204814406 1.2985056163528448 0.0 3.8109 9.0 0.8099368058781361 0.6763741935205724 0.0 0.0 0.0 
4.884882835227224 -153.1841781822492 3.5693495783972633 0.0 5.0676000000000005 6.0 0.023441340766222396 0.3692324539804902 0.0 0.0 0.0 
13.890409159656722 -156.06403352267063 3.1196151238044596 0.0 0.0 7.0 0.355777797562677 0.3685981318577154 1.0 0.0 0.0 
15.487916540424115 -155.48890064878668 6.9963074876100375 0.0 0.0 7.0 0.644495729986419 0.3685981318577154 1.0 0.0 0.0 
31.738195639009483 -154.15640084866402 3.9794494523148516 0.0 1.2771 9.0 0.6752592006521494 0.40396471381917753 0.0 0.0 0.0 
36.03660138156267 -153.5608420639361 5.466017367609701 0.0 1.2771 9.0 0.7391738078522456 0.40396471381917753 0.0 0.0 0.0 
49.754584986239415 -149.60121920315822 5.224961360245503 0.0 7.560599999999999 7.0 0.010215597082578243 0.4408261164570968 0.0 0.0 0.0 
52.866226515477265 -140.92034995964272 5.5033888922607845 0.0 1.9130999999999998 8.0 0.924228593555502 0.6846669161200433 0.0 0.0 0.0 
57.19018760203374 -128.02235479238547 5.085500420584548 0.0 0.6394 7.0 0.977942295451203 0.535351825007725 0.0 0.0 0.0 
66.58646653884053 -105.23372939019406 0.7570525841747826 0.0 8.179599999999999 5.0 0.8441294146226969 0.7120478846819892 0.0 0.0 0.0 
59.30390651361209 -96.17372811933 5.42403389743086 0.0 0.6394 6.0 0.04930157933788992 0.7395060540730564 0.0 0.0 0.0 
58.72898299074339 -93.04788446255317 1.2818924486113579 0.0 0.6394 6.0 0.10998978586987151 0.7395060540730564 0.0 0.0 0.0 
51.72050250298736 -88.63112511532374 1.0668722244227333 0.0 4.4401 5.0 0.12090412043611987 0.8951586247456063 0.0 0.0 0.0 
53.23239680238721 -24.12247324227029 -1.2764567498364459 0.0 0.0 9.0 0.6869695042674505 0.7656284566554725 1.0 0.0 0.0 
52.76872858285568 -22.364398693868623 1.7921860653599424 0.0 0.0 9.0 0.4806346162685766 0.7656284566554725 1.0 0.0 0.0 
43.116334482735965 -17.32127713437591 0.9703542256179637 0.0 3.1884999999999994 9.0 0.5875971031716967 0.8718750787303499 0.0 0.0 0.0 
35.51961398625517 -6.075487945429478 4.262656298997014 0.0 3.1884999999999994 6.0 0.8927829899562962 0.8223745540593693 0.0 0.0 0.0 
39.69015203471567 3.7014846144560325 0.81195850692575 0.0 3.1884999999999994 6.0 0.5754365117469201 0.8223745540593693 0.0 0.0 0.0 
41.382774639859576 27.771348018605373 6.127887098229386 0.0 3.8211000000000004 7.0 0.8041244659688931 0.7873743845882237 0.0 0.0 0.0 
65.18297120664994 40.0171680263286 5.021248558615111 0.0 1.2805 7.0 0.7215875722995575 0.728667311526428 0.0 0.0 0.0 
66.27344501473017 45.039464919169966 0.7890853932079109 0.0 1.2805 7.0 0.36364600222688814 0.728667311526428 0.0 0.0 0.0 
58.64775727866683 66.54933938097689 6.267512728600039 0.0 1.9182 7.0 0.6100766661655197 0.4205568707074646 0.0 0.0 0.0 
53.81528147677292 69.74136976394375 2.0774292409546864 0.0 1.9182 7.0 0.8594193708527861 0.4205568707074646 0.0 0.0 0.0 
36.07579295540391 77.43463371160162 3.025258683949675 0.0 3.8211000000000004 7.0 0.25922731284695544 0.9682945519620039 0.0 0.0 0.0 
58.04969002846845 96.40286214283456 5.866440939815775 0.0 8.201699999999999 7.0 0.4873005716990395 0.9050946219802449 0.0 0.0 0.0 
60.37763510507268 107.91727414197626 0.21369971899621973 0.0 5.0812 8.0 0.23602789550859948 0.5759768999209152 0.0 0.0 0.0 
48.107708504431656 128.00307505543094 0.6859517430944502 0.0 5.0812 10.0 0.27694210671186115 0.004223789127661193 0.0 0.0 0.0 
52.9037669490296 144.77670620059905 0.8061369148357886 0.0 6.334499999999999 8.0 0.8029284911706441 0.9127580927177573 0.0 0.0 0.0 
36.26058999849254 145.08348088630927 2.9116668698023584 2.0 3.1884999999999994 9.0 0.9713273631916075 0.6173565223221256 0.0 0.0 0.0 
49.30008801089256 148.04986552586908 5.953954148123775 0.0 6.9586 9.0 0.8733870818836391 0.7175437399405352 0.0 0.0 0.0 
48.13374038403215 162.3785372911236 0.8672138167885771 2.0 6.9586 9.0 0.010484027906698334 0.7175437399405352 0.0 0.0 0.0 
46.9953473836421 164.93939128870542 -1.0836729977381518 2.0 0.0 9.0 0.43698682599682104 0.8298936318964554 1.0 0.0 0.0 
46.63214481626316 166.6508202827153 1.5019114216886158 0.0 0.0 9.0 0.3085201632320539 0.8298936318964554 1.0 0.0 0.0 
30.143623241802455 171.2528583389733 1.0835528057155046 0.0 1.9182 10.0 0.7200884555227783 0.7789164587192531 0.0 0.0 0.0 
9.99746910789827 153.12864303172637 3.2439972706110973 2.0 5.7087 10.0 0.4486873513593216 0.13073873316745033 0.0 0.0 0.0 
10.543039943794954 174.80505154404364 2.3510204468068108 0.0 14.9172 7.0 0.37704213346817284 0.6280779011405561 0.0 0.0 0.0 
30.521382714079216 -91.60727566926091 4.988229691330146 0.0 5.7087 7.0 0.3193565465440016 0.3853965923652297 0.0 0.0 0.0 
34.838522063671014 -77.0811452914937 1.8354158879874705 0.0 1.9182 8.0 0.6345072488150592 0.5080232036142022 0.0 0.0 0.0 
5.003787194675389 -35.78213350317529 1.9369238212541877 0.0 1.9182 9.0 0.9553590844218924 0.6866843899724361 0.0 0.0 0.0 
5.147627580764276 -49.312770898306255 6.07065463987298 0.0 1.2805 9.0 0.7160341846893777 0.3350414631627484 0.0 0.0 0.0 
7.48449291939116 -143.512388467733 3.9492904501082586 0.0 4.452 9.0 0.02323481867752797 0.6763741935205724 0.0 0.0 0.0 
12.2932756039166 -130.0128107910134 1.065821743388278 2.0 4.452 9.0 0.8099368058781361 0.6763741935205724 0.0 0.0 0.0 
4.109872580951439 -153.6605322478011 3.6927142581377836 0.0 5.7087 6.0 0.023441340766222396 0.3692324539804902 0.0 0.0 0.0 
12.995183104627543 -155.90240307876917 2.962968085083922 0.0 0.6411 7.0 0.355777797562677 0.3685981318577154 0.0 0.0 0.0 
16.251948746205304 -154.99513058232847 0.5737422296062901 0.0 0.6411 7.0 0.644495729986419 0.3685981318577154 0.0 0.0 0.0 
31.074003026804693 -154.7780134803659 3.893894327517905 0.0 1.9182 9.0 0.6752592006521494 0.40396471381917753 0.0 0.0 0.0 
36.754516008601726 -154.11954831795808 5.621863489451559 0.0 1.9182 9.0 0.7391738078522456 0.40396471381917753 0.0 0.0 0.0 
50.02799783742592 -150.46885939517568 5.0176706810286635 0.0 8.201699999999999 7.0 0.010215597082578243 0.4408261164570968 0.0 0.0 0.0 
53.32710692755778 -141.70466069892944 5.243667965773926 0.0 2.5542 8.0 0.924228593555502 0.6846669161200433 0.0 0.0 0.0 
57.57153767519601 -128.84826411652438 5.144966680815289 0.0 1.2805 7.0 0.977942295451203 0.535351825007725 0.0 0.0 0.0 
67.0983302254781 -104.48169903422317 0.9731723095328243 0.0 8.820699999999999 5.0 0.8441294146226969 0.7120478846819892 0.0 0.0 0.0 
59.96235616380613 -96.80142083727434 5.521703582743869 0.0 1.2805 6.0 0.04930157933788992 0.7395060540730564 0.0 0.0 0.0 
58.98157396219837 -92.17395546592931 1.2894250486019048 0.0 1.2805 6.0 0.10998978586987151 0.7395060540730564 0.0 0.0 0.0 
52.22221821437531 -87.87228690137832 0.9866053325204798 0.0 5.0812 5.0 0.12090412043611987 0.8951586247456063 0.0 0.0 0.0 
53.398746834192416 -25.016834330935602 4.896296090381981 0.0 0.6428 9.0 0.6869695042674505 0.7656284566554725 0.0 0.0 0.0 
52.43367551103445 -21.51864841804025 1.947979341673566 0.0 0.6428 9.0 0.4806346162685766 0.7656284566554725 0.0 0.0 0.0 
43.54398680744827 -16.518365197007757 1.0813804934896967 0.0 3.8312999999999997 9.0 0.5875971031716967 0.8718750787303499 0.0 0.0 0.0 
35.370004593606346 -6.972801223850754 4.547188166615819 0.0 3.8312999999999997 6.0 0.8927829899562962 0.8223745540593693 0.0 0.0 0.0 
40.32840474316305 4.349703381662781 0.7931376995871185 0.0 3.8312999999999997 6.0 0.5754365117469201 0.8223745540593693 0.0 0.0 0.0 
42.2913130115137 27.817305795215162 0.05054071533608913 0.0 4.463900000000001 7.0 0.8041244659688931 0.7873743845882237 0.0 0.0 0.0 
65.61986997891717 39.219249764354906 5.213356695700023 0.0 1.9233 7.0 0.7215875722995575 0.728667311526428 0.0 0.0 0.0 
67.00267933004126 45.58331361446386 0.6407891439710418 0.0 1.9233 7.0 0.36364600222688814 0.728667311526428 0.0 0.0 0.0 
59.554728977761286 66.61974127756241 0.07746692140023793 0.0 2.561 7.0 0.6100766661655197 0.4205568707074646 0.0 0.0 0.0 
53.56572140127606 70.61616908877103 1.8486819852927416 2.0 2.561 7.0 0.8594193708527861 0.4205568707074646 0.0 0.0 0.0 
35.16940660453231 77.3570587610452 3.2269725091328847 0.0 4.463900000000001 7.0 0.25922731284695544 0.9682945519620039 0.0 0.0 0.0 
58.94438692858784 96.23832780928757 6.101319617836738 0.0 8.844499999999998 7.0 0.4873005716990395 0.9050946219802449 0.0 0.0 0.0 
61.276167449802664 108.05937873540636 0.15685120833297425 0.0 5.724 8.0 0.23602789550859948 0.5759768999209152 0.0 0.0 0.0 
48.817661271375925 128.5718642595367 0.6754445624657067 0.0 5.724 10.0 0.27694210671186115 0.004223789127661193 0.0 0.0 0.0 
53.670216887217734 145.2667149579216 0.5688270857911983 0.0 6.9773 8.0 0.8029284911706441 0.9127580927177573 0.0 0.0 0.0 
50.15355969523521 147.7350001990623 5.929756501590051 0.0 7.6014 9.0 0.8733870818836391 0.7175437399405352 0.0 0.0 0.0 
46.80537788987249 167.54387369220618 1.3791875953324226 0.0 0.6428 9.0 0.3085201632320539 0.8298936318964554 0.0 0.0 0.0 
30.48516900481373 172.09600754390215 1.185906119305348 0.0 2.561 10.0 0.7200884555227783 0.7789164587192531 0.0 0.0 0.0 
10.353651748694915 175.69481904263895 1.7805178460263549 0.0 0.0 8.0 0.2728114328280815 0.37704213346817284 1.0 0.0 0.0 
9.805512957272315 174.27250292265 3.766979883192638 0.0 0.0 8.0 0.25975853088676837 0.37704213346817284 1.0 0.0 0.0 
30.91003640029944 -92.4297733301619 5.153828005015632 0.0 6.351500000000001 7.0 0.3193565465440016 0.3853965923652297 0.0 0.0 0.0 
34.547104923244014 -76.21938538277992 1.8968796918988746 0.0 2.561 8.0 0.6345072488150592 0.5080232036142022 0.0 0.0 0.0 
4.8445259773082885 -34.88648292697758 1.7467633898082138 0.0 2.561 9.0 0.9553590844218924 0.6866843899724361 0.0 0.0 0.0 
6.057321413997829 -49.31612049182868 6.279503249802704 2.0 1.9233 9.0 0.7160341846893777 0.3350414631627484 0.0 0.0 0.0 
7.200561047532576 -142.6481334231171 1.8882157503468435 0.0 0.0 10.0 0.41000078846391785 0.02323481867752797 1.0 0.0 0.0 
7.544842097685219 -144.42008448881006 4.7787773851316 0.0 0.0 10.0 0.08589857851667548 0.02323481867752797 1.0 0.0 0.0 
3.4644330554087173 -154.30159535613618 3.92359608292392 0.0 6.351500000000001 6.0 0.023441340766222396 0.3692324539804902 0.0 0.0 0.0 
12.093707001236012 -156.0244478452032 3.2761590962125178 0.0 1.2839 7.0 0.355777797562677 0.3685981318577154 0.0 0.0 0.0 
17.05606729136435 -154.5697513922753 0.4865733455134254 0.0 1.2839 7.0 0.644495729986419 0.3685981318577154 0.0 0.0 0.0 
30.34583785933094 -155.32329283893318 3.7843570790193692 0.0 2.561 9.0 0.6752592006521494 0.40396471381917753 0.0 0.0 0.0 
37.35197064896302 -154.80555272225078 5.428910785382676 0.0 2.561 9.0 0.7391738078522456 0.40396471381917753 0.0 0.0 0.0 
50.2160295721723 -151.35891453769653 4.920596019308038 0.0 8.844499999999998 7.0 0.010215597082578243 0.4408261164570968 0.0 0.0 0.0 
53.981037040427196 -142.337060491373 5.5145303231516865 0.0 3.197 8.0 0.924228593555502 0.6846669161200433 0.0 0.0 0.0 
57.74513739401315 -129.74124632666357 4.904408279810335 0.0 1.9233 7.0 0.977942295451203 0.535351825007725 0.0 0.0 0.0 
67.6959032453551 -103.79579774692715 0.8541019461771541 0.0 9.463499999999998 5.0 0.8441294146226969 0.7120478846819892 0.0 0.0 0.0 
60.6970053336708 -97.33793242821856 5.652420163005807 0.0 1.9233 6.0 0.04930157933788992 0.7395060540730564 0.0 0.0 0.0 
59.066267291092096 -91.26820653270387 1.4775510646880887 0.0 1.9233 6.0 0.10998978586987151 0.7395060540730564 0.0 0.0 0.0 
52.92012068913853 -87.2887749257342 0.696358816304252 0.0 5.724 5.0 0.12090412043611987 0.8951586247456063 0.0 0.0 0.0 
53.66521003890013 -25.88663399208558 5.009670877431459 0.0 1.2873 9.0 0.6869695042674505 0.7656284566554725 0.0 0.0 0.0 
52.28868675522039 -20.62057695613571 1.730849904976443 0.0 1.2873 9.0 0.4806346162685766 0.7656284566554725 0.0 0.0 0.0 
44.15606774656405 -15.845378559718162 0.8327502639166318 0.0 4.4758 9.0 0.5875971031716967 0.8718750787303499 0.0 0.0 0.0 
34.52690237492774 -7.31446295547925 3.5266111387397645 0.0 0.0 7.0 0.36701596487756183 0.8927829899562962 1.0 0.0 0.0 
36.248413710523465 -7.209341946173343 6.020141790433928 0.0 0.0 7.0 0.4378972198742165 0.8927829899562962 1.0 0.0 0.0 
41.13928014141849 4.762056602220384 0.4704425464233334 0.0 4.4758 6.0 0.5754365117469201 0.8223745540593693 0.0 0.0 0.0 
41.95907648294652 26.970445134253023 -1.9446605961295507 0.0 0.0 8.0 0.9519132750006203 0.8041244659688931 1.0 0.0 0.0 
42.60670954908765 28.670581315833687 1.2167415768164254 0.0 0.0 8.0 0.823701828658692 0.8041244659688931 1.0 0.0 0.0 
66.1777804495997 38.50071653846866 5.372616850568679 0.0 2.5678 7.0 0.7215875722995575 0.728667311526428 0.0 0.0 0.0 
67.80845537333096 46.005544662658515 0.4826623938120506 0.0 2.5678 7.0 0.36364600222688814 0.728667311526428 0.0 0.0 0.0 
60.44313251167195 66.8154278916526 0.21680349282243844 0.0 3.2055 7.0 0.6100766661655197 0.4205568707074646 0.0 0.0 0.0 
34.2699064381293 77.22121495132065 3.2914829070766096 0.0 5.1084000000000005 7.0 0.25922731284695544 0.9682945519620039 0.0 0.0 0.0 
59.50386797028479 95.52101682095481 5.374796613312137 0.0 0.0 8.0 0.2340218231489839 0.4873005716990395 1.0 0.0 0.0 
59.721287010442545 96.71159343535194 6.830321502810786 0.0 0.0 8.0 0.278965796473273 0.4873005716990395 1.0 0.0 0.0 
61.55304713527694 107.19283864413961 -1.2615259293307182 0.0 0.0 9.0 0.3142318547420738 0.23602789550859948 1.0 0.0 0.0 
61.967559770415924 108.65058999121474 0.7074488413155292 0.0 0.0 9.0 0.3376217655698899 0.23602789550859948 1.0 0.0 0.0 
49.61768589387652 129.00489392756717 0.49611158707840913 0.0 6.3685 10.0 0.27694210671186115 0.004223789127661193 0.0 0.0 0.0 
53.9409454751074 144.3982334545501 -1.26861641377612 0.0 0.0 9.0 0.9036524753973825 0.8029284911706441 1.0 0.0 0.0 
52.89051895595648 145.73535685317714 2.600397255995356 2.0 0.0 9.0 0.22632187221404165 0.8029284911706441 1.0 0.0 0.0 
51.059873394077265 147.6565810094977 6.196875695221542 2.0 8.2459 9.0 0.8733870818836391 0.7175437399405352 0.0 0.0 0.0 
47.18834627368715 168.36903386271806 1.1362583171947525 0.0 1.2873 9.0 0.3085201632320539 0.8298936318964554 0.0 0.0 0.0 
30.853568688551295 172.92777419568762 1.1538429978187315 0.0 3.2055 10.0 0.7200884555227783 0.7789164587192531 0.0 0.0 0.0 
10.342796016593253 176.6044542679257 1.5827199207430342 0.0 0.6445 8.0 0.2728114328280815 0.37704213346817284 0.0 0.0 0.0 
9.082181047472213 173.72082816496746 3.793169234212958 0.0 0.6445 8.0 0.25975853088676837 0.37704213346817284 0.0 0.0 0.0 
31.07665560212445 -93.32408431163559 4.89659706173249 0.0 6.996 7.0 0.3193565465440016 0.3853965923652297 0.0 0.0 0.0 
34.09780857558177 -75.42838166472461 2.087351273666995 0.0 3.2055 8.0 0.6345072488150592 0.5080232036142022 0.0 0.0 0.0 
4.8780473772133535 -33.97740074931276 1.5339291381978537 0.0 3.2055 9.0 0.9553590844218924 0.6866843899724361 0.0 0.0 0.0 
6.665549746337238 -141.91239094263037 2.199518614660071 0.0 0.6445 10.0 0.41000078846391785 0.02323481867752797 0.0 0.0 0.0 
7.410027309442515 -145.31973945760197 4.563654003773882 0.0 0.6445 10.0 0.08589857851667548 0.02323481867752797 0.0 0.0 0.0 
2.7910886457086983 -154.91328269123946 3.879053336606234 0.0 6.996 6.0 0.023441340766222396 0.3692324539804902 0.0 0.0 0.0 
11.186396744137324 -156.090343120932 3.21409314467722 0.0 1.9284 7.0 0.355777797562677 0.3685981318577154 0.0 0.0 0.0 
17.77265237918763 -154.0093409160071 0.6636978488814923 0.0 1.9284 7.0 0.644495729986419 0.3685981318577154 0.0 0.0 0.0 
29.81677734679025 -156.06332598958954 4.091731321152294 0.0 3.2055 9.0 0.6752592006521494 0.40396471381917753 0.0 0.0 0.0 
37.79313520490513 -155.60112039667095 5.218710684461084 0.0 3.2055 9.0 0.7391738078522456 0.40396471381917753 0.0 0.0 0.0 
50.30074332644751 -152.26466156078706 4.805656793315294 0.0 9.488999999999999 7.0 0.010215597082578243 0.4408261164570968 0.0 0.0 0.0 
54.75711841533818 -142.811667475642 5.734326867142984 0.0 3.8415 8.0 0.924228593555502 0.6846669161200433 0.0 0.0 0.0 
57.7034662573564 -130.6499913989313 4.666575375573801 0.0 2.5678 7.0 0.977942295451203 0.535351825007725 0.0 0.0 0.0 
68.48049753371807 -103.33540020928378 0.5306497468905513 0.0 10.107999999999999 5.0 0.8441294146226969 0.7120478846819892 0.0 0.0 0.0 
61.41888040151609 -97.89151212114795 5.628984666768446 0.0 2.5678 6.0 0.04930157933788992 0.7395060540730564 0.0 0.0 0.0 
59.07854602602744 -90.35858940298932 1.5572883527720673 0.0 2.5678 6.0 0.10998978586987151 0.7395060540730564 0.0 0.0 0.0 
53.47871126057894 -86.57077028543162 0.9096216016078269 0.0 6.3685 5.0 0.12090412043611987 0.8951586247456063 0.0 0.0 0.0 
54.151238750445316 -26.655613953823067 5.276045641837554 0.0 1.9335 9.0 0.6869695042674505 0.7656284566554725 0.0 0.0 0.0 
52.42553045393778 -19.721228362918918 1.4197859817351262 0.0 1.9335 9.0 0.4806346162685766 0.7656284566554725 0.0 0.0 0.0 
44.57463438971227 -15.03769294312942 1.0926626948166724 0.0 5.122 9.0 0.5875971031716967 0.8718750787303499 0.0 0.0 0.0 
33.63651794999751 -7.500929214736993 3.348033431752178 2.0 0.6462 7.0 0.36701596487756183 0.8927829899562962 0.0 0.0 0.0 
37.15474521920559 -7.131128863063849 0.08608220463117913 0.0 0.6462 7.0 0.4378972198742165 0.8927829899562962 0.0 0.0 0.0 
41.91842448534946 5.231618292864285 0.5423703364284599 0.0 5.122 6.0 0.5754365117469201 0.8223745540593693 0.0 0.0 0.0 
41.90774003163768 26.06219480600258 4.655936682237075 0.0 0.6462 8.0 0.9519132750006203 0.8041244659688931 0.0 0.0 0.0 
43.14021091790909 29.407419411663 0.9441085803871198 0.0 0.6462 8.0 0.823701828658692 0.8041244659688931 0.0 0.0 0.0 
66.74648908326614 37.79069922882558 5.387734118321042 0.0 3.214 7.0 0.7215875722995575 0.728667311526428 0.0 0.0 0.0 
68.55554519403324 46.524592723827844 0.6071947594659894 0.0 3.214 7.0 0.36364600222688814 0.728667311526428 0.0 0.0 0.0 
61.31460861067607 67.0763560405077 0.2909120169429531 0.0 3.8516999999999997 7.0 0.6100766661655197 0.4205568707074646 0.0 0.0 0.0 
33.44056740654782 76.84738228729071 3.5650823277424317 0.0 5.754600000000001 7.0 0.25922731284695544 0.9682945519620039 0.0 0.0 0.0 
59.998425805846 94.75749430178116 5.287176442724579 0.0 0.6462 8.0 0.2340218231489839 0.4873005716990395 0.0 0.0 0.0 
60.59631110310008 96.96036426818452 0.2769904576746748 0.0 0.6462 8.0 0.278965796473273 0.4873005716990395 0.0 0.0 0.0 
61.85182893762992 106.33360437772446 5.047049824931151 0.0 0.6462 9.0 0.3142318547420738 0.23602789550859948 0.0 0.0 0.0 
62.56371828082538 109.33772107075234 0.8561623487136226 0.0 0.6462 9.0 0.3376217655698899 0.23602789550859948 0.0 0.0 0.0 
50.438734108429465 129.39660034744924 0.4451404871940957 0.0 7.0147 10.0 0.27694210671186115 0.004223789127661193 0.0 0.0 0.0 
54.139209445796666 143.51040155158321 4.932106425743146 0.0 0.6462 9.0 0.9036524753973825 0.8029284911706441 0.0 0.0 0.0 
47.441306069771684 169.24285617392718 1.2890029935904297 0.0 1.9335 9.0 0.3085201632320539 0.8298936318964554 0.0 0.0 0.0 
30.96890328633555 173.8301333373542 1.4436611630016374 0.0 3.8516999999999997 10.0 0.7200884555227783 0.7789164587192531 0.0 0.0 0.0 
10.11355645117182 177.48479699189525 1.8255275566288742 0.0 1.2907 8.0 0.2728114328280815 0.37704213346817284 0.0 0.0 0.0 
8.305229108839516 173.247647676089 3.6886244686629857 0.0 1.2907 8.0 0.25975853088676837 0.37704213346817284 0.0 0.0 0.0 
31.056918243938163 -94.23357017007079 4.6907007181191664 0.0 7.642200000000001 7.0 0.3193565465440016 0.3853965923652297 0.0 0.0 0.0 
34.467279120726175 -74.59709013567483 1.1525643193257646 0.0 0.0 9.0 0.3873685424203377 0.6345072488150592 1.0 0.0 0.0 
33.348678584381226 -75.9444808279525 3.744851326072757 0.0 0.0 9.0 0.8673085687497321 0.6345072488150592 1.0 0.0 0.0 
4.603681547888476 -33.11006143756743 1.8771575021863949 0.0 3.8516999999999997 9.0 0.9553590844218924 0.6866843899724361 0.0 0.0 0.0 
6.025877614727072 -141.26557284297635 2.35063281417548 0.0 1.2907 10.0 0.41000078846391785 0.02323481867752797 0.0 0.0 0.0 
7.011871478138872 -146.1376795678781 4.259383228639897 0.0 1.2907 10.0 0.08589857851667548 0.02323481867752797 0.0 0.0 0.0 
1.9975287261540855 -155.3580486342656 3.652443027327939 0.0 7.642200000000001 6.0 0.023441340766222396 0.3692324539804902 0.0 0.0 0.0 
10.276730540792958 -156.0981845808235 3.1502126771299834 0.0 2.5745999999999998 7.0 0.355777797562677 0.3685981318577154 0.0 0.0 0.0 
18.616546138020013 -153.66963896752512 0.38269135210758215 0.0 2.5745999999999998 7.0 0.644495729986419 0.3685981318577154 0.0 0.0 0.0 
29.213993542194025 -156.74465247147214 3.988087256972154 0.0 3.8516999999999997 9.0 0.6752592006521494 0.40396471381917753 0.0 0.0 0.0 
38.41916797122961 -156.26114847598961 5.471366879459476 0.0 3.8516999999999997 9.0 0.7391738078522456 0.40396471381917753 0.0 0.0 0.0 
50.16002842837242 -153.16341258718944 4.5570925292074085 0.0 10.1352 7.0 0.010215597082578243 0.4408261164570968 0.0 0.0 0.0 
55.539384540177416 -143.27600980617854 5.747500331171236 0.0 4.4877 8.0 0.924228593555502 0.6846669161200433 0.0 0.0 0.0 
57.88236052260909 -131.54192801767798 4.910340785607466 0.0 3.214 7.0 0.977942295451203 0.535351825007725 0.0 0.0 0.0 
69.1770281160867 -102.75025130701567 0.6987065996119373 0.0 10.754199999999999 5.0 0.8441294146226969 0.7120478846819892 0.0 0.0 0.0 
62.21203212049216 -98.33700560110509 5.771427682436348 0.0 3.214 6.0 0.04930157933788992 0.7395060540730564 0.0 0.0 0.0 
59.38106086648134 -89.50066233073619 1.231787585754339 0.0 3.214 6.0 0.10998978586987151 0.7395060540730564 0.0 0.0 0.0 
54.33795922425713 -86.86951269439722 -0.3346055526086087 0.0 0.0 6.0 0.11861829562389103 0.12090412043611987 1.0 0.0 0.0 
52.62578739158612 -86.25442401359919 2.7864246290830934 0.0 0.0 6.0 0.7624726301882758 0.12090412043611987 1.0 0.0 0.0 
54.43931715216849 -27.51849570960517 5.0346195029926015 0.0 2.5814 9.0 0.6869695042674505 0.7656284566554725 0.0 0.0 0.0 
52.450312875196715 -18.81186599202557 1.5435405487589173 0.0 2.5814 9.0 0.4806346162685766 0.7656284566554725 0.0 0.0 0.0 
45.17400909911107 -14.35336550123302 0.8514722003646553 0.0 5.7699 9.0 0.5875971031716967 0.8718750787303499 0.0 0.0 0.0 
38.06438252512267 -7.120448896586627 0.011740249566060047 0.0 1.2941 7.0 0.4378972198742165 0.8927829899562962 0.0 0.0 0.0 
42.55062589916508 5.885740194630572 0.8024305197744019 0.0 5.7699 6.0 0.5754365117469201 0.8223745540593693 0.0 0.0 0.0 
42.07985207869509 25.168924671464534 4.902742592884145 0.0 1.2941 8.0 0.9519132750006203 0.8041244659688931 0.0 0.0 0.0 
43.50351802651879 30.24142302966164 1.159957332878894 0.0 1.2941 8.0 0.823701828658692 0.8041244659688931 0.0 0.0 0.0 
67.44227524606545 37.204665351257326 5.583207490495592 0.0 3.8619 7.0 0.7215875722995575 0.728667311526428 0.0 0.0 0.0 
69.42916972880855 46.77823472003109 0.2825617358335894 0.0 3.8619 7.0 0.36364600222688814 0.728667311526428 0.0 0.0 0.0 
61.72359371892038 66.26377664670355 -1.1044985561834904 0.0 0.0 8.0 0.7935577850609442 0.6100766661655197 1.0 0.0 0.0 
61.243027287984745 67.98323541740503 1.6495644882140228 0.0 0.0 8.0 0.4792254340489973 0.6100766661655197 1.0 0.0 0.0 
32.552888310363194 76.64843527877538 3.362071924878163 2.0 6.402500000000001 7.0 0.25922731284695544 0.9682945519620039 0.0 0.0 0.0 
60.60630322562684 94.08070841797336 5.444206619591252 0.0 1.2941 8.0 0.2340218231489839 0.4873005716990395 0.0 0.0 0.0 
61.50172653009419 97.04855153802771 0.09709255762302967 0.0 1.2941 8.0 0.278965796473273 0.4873005716990395 0.0 0.0 0.0 
62.181108507376116 105.48558960488887 5.082773281755757 0.0 1.2941 9.0 0.3142318547420738 0.23602789550859948 0.0 0.0 0.0 
63.33017828573299 109.8277140818035 0.5688065416748064 0.0 1.2941 9.0 0.3376217655698899 0.23602789550859948 0.0 0.0 0.0 
51.30103856680387 129.10679849951018 -0.3242190194589347 0.0 0.0 11.0 0.4741761778644359 0.27694210671186115 1.0 0.0 0.0 
50.41811288946313 130.30606659494302 1.5934664217644423 0.0 0.0 11.0 0.607158908036082 0.27694210671186115 1.0 0.0 0.0 
54.3378656218499 142.6226573239382 4.932548202915843 0.0 1.2941 9.0 0.9036524753973825 0.8029284911706441 0.0 0.0 0.0 
47.87356551713552 170.0432972149571 1.0756336763401255 0.0 2.5814 9.0 0.3085201632320539 0.8298936318964554 0.0 0.0 0.0 
31.026904208023815 174.73798243444338 1.5069847746121967 0.0 4.4996 10.0 0.7200884555227783 0.7789164587192531 0.0 0.0 0.0 
9.694883805473953 178.2924276659933 2.04904344899488 0.0 1.9386 8.0 0.2728114328280815 0.37704213346817284 0.0 0.0 0.0 
7.451564267151888 172.93330641556747 3.4944144046897496 0.0 1.9386 8.0 0.25975853088676837 0.37704213346817284 0.0 0.0 0.0 
31.293409776584852 -95.11199253145826 4.975386155109342 0.0 8.2901 7.0 0.3193565465440016 0.3853965923652297 0.0 0.0 0.0 
34.828381467526874 -73.76212954670346 1.162599392832199 2.0 0.6479 9.0 0.3873685424203377 0.6345072488150592 0.0 0.0 0.0 
32.51633693177878 -76.31157953857702 3.556977307194505 0.0 0.6479 9.0 0.8673085687497321 0.6345072488150592 0.0 0.0 0.0 
4.361541342945412 -32.23317934107414 1.8402103007275852 0.0 4.4996 9.0 0.9553590844218924 0.6866843899724361 0.0 0.0 0.0 
5.542090313515002 -140.49518077578765 2.1315239585594306 0.0 1.9386 10.0 0.41000078846391785 0.02323481867752797 0.0 0.0 0.0 
6.515799520750869 -146.90021920822 4.135633942694641 2.0 1.9386 10.0 0.08589857851667548 0.02323481867752797 0.0 0.0 0.0 
1.1429185947805087 -155.66981074446122 3.4913947824119056 2.0 8.2901 6.0 0.023441340766222396 0.3692324539804902 0.0 0.0 0.0 
9.612308919342992 -155.4768167357026 2.3896662969264026 0.0 0.0 8.0 0.8139013796195542 0.355777797562677 1.0 0.0 0.0 
10.306213977621601 -157.00740667522564 4.74480472282482 0.0 0.0 8.0 0.0457861909475058 0.355777797562677 1.0 0.0 0.0 
19.476008326779123 -153.37151343005067 0.33388444474261236 0.0 3.2224999999999997 7.0 0.644495729986419 0.3685981318577154 0.0 0.0 0.0 
28.705236628224505 -157.49878806437818 4.118906919534899 0.0 4.4996 9.0 0.6752592006521494 0.40396471381917753 0.0 0.0 0.0 
39.09893989750932 -156.8656848423388 5.556307524148162 0.0 4.4996 9.0 0.7391738078522456 0.40396471381917753 0.0 0.0 0.0 
50.30901712758435 -154.06082913345332 4.876917838450355 0.0 10.7831 7.0 0.010215597082578243 0.4408261164570968 0.0 0.0 0.0 
56.21590016115191 -143.88418799106907 5.550937302109359 0.0 5.1356 8.0 0.924228593555502 0.6846669161200433 0.0 0.0 0.0 
58.19653548651401 -132.39565407564572 5.065021864495786 0.0 3.8619 7.0 0.977942295451203 0.535351825007725 0.0 0.0 0.0 
69.77706887387447 -102.06650780321172 0.8504985024030425 0.0 11.402099999999999 5.0 0.8441294146226969 0.7120478846819892 0.0 0.0 0.0 
62.97965367570848 -98.82517692140901 5.716753703810045 0.0 3.8619 6.0 0.04930157933788992 0.7395060540730564 0.0 0.0 0.0 
59.848830002386535 -88.7204404869679 1.0307113322222825 0.0 3.8619 6.0 0.10998978586987151 0.7395060540730564 0.0 0.0 0.0 
55.10708370782678 -87.35531267254946 5.719839861415408 0.0 0.6479 6.0 0.11861829562389103 0.12090412043611987 0.0 0.0 0.0 
51.756233368397176 -85.98716030346347 2.843396916925827 0.0 0.6479 6.0 0.7624726301882758 0.12090412043611987 0.0 0.0 0.0 
54.948112040637646 -28.272605682663915 5.3059379766865895 0.0 3.231 9.0 0.6869695042674505 0.7656284566554725 0.0 0.0 0.0 
52.47774163142156 -17.902579594166106 1.5406303305980857 0.0 3.231 9.0 0.4806346162685766 0.7656284566554725 0.0 0.0 0.0 
45.94342114752455 -13.86802109799322 0.5627532322688912 0.0 6.419499999999999 9.0 0.5875971031716967 0.8718750787303499 0.0 0.0 0.0 
38.96868382495697 -7.219409742974102 6.174186640767815 0.0 1.9437 7.0 0.4378972198742165 0.8927829899562962 0.0 0.0 0.0 
43.26723418865828 6.446121002143944 0.6636564469045086 0.0 6.419499999999999 6.0 0.5754365117469201 0.8223745540593693 0.0 0.0 0.0 
42.40160572873338 24.31802592385311 5.073913685950623 0.0 1.9437 8.0 0.9519132750006203 0.8041244659688931 0.0 0.0 0.0 
44.12927355433317 30.90171395751802 0.8122383816807875 0.0 1.9437 8.0 0.823701828658692 0.8041244659688931 0.0 0.0 0.0 
68.2565489123199 36.79906396264491 5.821051823520393 0.0 4.5115 7.0 0.7215875722995575 0.728667311526428 0.0 0.0 0.0 
70.33540429664181 46.857563139051955 0.08731286283806448 0.0 4.5115 7.0 0.36364600222688814 0.728667311526428 0.0 0.0 0.0 
62.40023099739777 65.65573381648983 5.551137358836205 0.0 0.6496 8.0 0.7935577850609442 0.6100766661655197 0.0 0.0 0.0 
61.33938868528652 68.88781740435218 1.4646607195030352 0.0 0.6496 8.0 0.4792254340489973 0.6100766661655197 0.0 0.0 0.0 
61.24371927051294 93.43166691258287 5.4887577236775655 0.0 1.9437 8.0 0.2340218231489839 0.4873005716990395 0.0 0.0 0.0 
62.35549094209178 97.36262226064339 0.35249794818929137 0.0 1.9437 8.0 0.278965796473273 0.4873005716990395 0.0 0.0 0.0 
62.703441038092706 104.74079243964465 5.324000733345718 0.0 1.9437 9.0 0.3142318547420738 0.23602789550859948 0.0 0.0 0.0 
64.20297594509758 110.0841869571878 0.2858036203433705 0.0 1.9437 9.0 0.3376217655698899 0.23602789550859948 0.0 0.0 0.0 
52.12726071277595 128.72612665197758 5.851441901196865 0.0 0.6496 11.0 0.4741761778644359 0.27694210671186115 0.0 0.0 0.0 
50.60469476619253 131.19642679917328 1.3642179580741502 0.0 0.6496 11.0 0.607158908036082 0.27694210671186115 0.0 0.0 0.0 
54.833630308558654 141.8599178760188 5.288757880710528 0.0 1.9437 9.0 0.9036524753973825 0.8029284911706441 0.0 0.0 0.0 
48.32869334602153 170.83096005486604 1.0468362030309704 0.0 3.231 9.0 0.3085201632320539 0.8298936318964554 0.0 0.0 0.0 
31.23827460731811 175.62278560142525 1.3362916750994214 0.0 5.1492 10.0 0.7200884555227783 0.7789164587192531 0.0 0.0 0.0 
9.086032698936458 178.96833773402733 2.3040387200286734 0.0 2.5882 8.0 0.2728114328280815 0.37704213346817284 0.0 0.0 0.0 
6.6136896449411955 172.57901810436368 3.541637658044913 0.0 2.5882 8.0 0.25975853088676837 0.37704213346817284 0.0 0.0 0.0 
31.49565372815889 -95.99892627985919 4.936591486007384 0.0 8.9397 7.0 0.3193565465440016 0.3853965923652297 0.0 0.0 0.0 
31.623866689337344 -76.48779235410586 3.3365311692870208 0.0 1.2974999999999999 9.0 0.8673085687497321 0.6345072488150592 0.0 0.0 0.0 
5.0134682432544535 -31.59871467960482 0.7718244064707327 0.0 0.0 10.0 0.3799717376163193 0.9553590844218924 1.0 0.0 0.0 
3.661185578435066 -31.652614191313386 2.4494424119580223 0.0 0.0 10.0 0.811393798599586 0.9553590844218924 1.0 0.0 0.0 
5.095735222638248 -139.70251361811745 2.083636779793589 0.0 2.5882 10.0 0.41000078846391785 0.02323481867752797 0.0 0.0 0.0 
8.972478047578896 -154.83015566099724 2.350878262687609 2.0 0.6496 8.0 0.8139013796195542 0.355777797562677 0.0 0.0 0.0 
10.360447721029823 -157.91548860494302 4.772051508737935 0.0 0.6496 8.0 0.0457861909475058 0.355777797562677 0.0 0.0 0.0 
20.38147835268672 -153.2838885352857 0.09647145874437967 0.0 3.8720999999999997 7.0 0.644495729986419 0.3685981318577154 0.0 0.0 0.0 
28.424884688885264 -158.36421101306314 4.399118485015482 0.0 5.1492 9.0 0.6752592006521494 0.40396471381917753 0.0 0.0 0.0 
39.57162105240028 -157.642940666255 5.258781580402598 0.0 5.1492 9.0 0.7391738078522456 0.40396471381917753 0.0 0.0 0.0 
50.38384577942329 -154.9674463420172 4.794748394690922 0.0 11.432699999999999 7.0 0.010215597082578243 0.4408261164570968 0.0 0.0 0.0 
56.0789959090188 -144.7835273684735 4.561321190869478 0.0 0.0 9.0 0.5431729767083144 0.924228593555502 1.0 0.0 0.0 
57.12553057865743 -143.87293661118957 6.2955538536892215 0.0 0.0 9.0 0.6835471153267153 0.924228593555502 1.0 0.0 0.0 
58.65025789659413 -133.18412732477475 5.234565741121501 0.0 4.5115 7.0 0.977942295451203 0.535351825007725 0.0 0.0 0.0 
70.22672257416957 -101.27570717106195 1.0537721626145857 0.0 12.051699999999999 5.0 0.8441294146226969 0.7120478846819892 0.0 0.0 0.0 
63.787471265270426 -99.24348880504864 5.805380545437319 0.0 4.5115 6.0 0.04930157933788992 0.7395060540730564 0.0 0.0 0.0 
60.16497228773351 -87.86744098789521 1.2158580764257287 0.0 4.5115 6.0 0.10998978586987151 0.7395060540730564 0.0 0.0 0.0 
55.89949121791728 -87.80212854956287 5.769759646074103 0.0 1.2974999999999999 6.0 0.11861829562389103 0.12090412043611987 0.0 0.0 0.0 
50.96248957631323 -85.54272258844514 2.631155850192616 0.0 1.2974999999999999 6.0 0.7624726301882758 0.12090412043611987 0.0 0.0 0.0 
55.26928214851079 -29.123724858695795 5.073227982148238 0.0 3.8823 9.0 0.6869695042674505 0.7656284566554725 0.0 0.0 0.0 
52.52255031553398 -16.99398382495518 1.5215098487542955 0.0 3.8823 9.0 0.4806346162685766 0.7656284566554725 0.0 0.0 0.0 
46.814518236107304 -13.605830418788054 0.29236104421613013 0.0 7.070799999999999 9.0 0.5875971031716967 0.8718750787303499 0.0 0.0 0.0 
39.85550303574091 -7.422155340671155 6.058429147517678 0.0 2.5949999999999998 7.0 0.4378972198742165 0.8927829899562962 0.0 0.0 0.0 
43.98361892024905 7.00678757537862 0.6640552813195743 0.0 7.070799999999999 6.0 0.5754365117469201 0.8223745540593693 0.0 0.0 0.0 
42.62848832339623 23.43707281599816 4.964463167788551 0.0 2.5949999999999998 8.0 0.9519132750006203 0.8041244659688931 0.0 0.0 0.0 
44.64623159185304 31.650251516658276 0.9663824768941166 0.0 2.5949999999999998 8.0 0.823701828658692 0.8041244659688931 0.0 0.0 0.0 
68.61236184716665 35.96183565125318 5.114250424015659 0.0 0.0 8.0 0.07201018549073934 0.7215875722995575 1.0 0.0 0.0 
68.51374197970318 37.671649669661505 7.567349940741207 0.0 0.0 8.0 0.3682940620319205 0.7215875722995575 1.0 0.0 0.0 
71.22802887702021 46.68213381281111 6.089128469414892 0.0 5.1628 7.0 0.36364600222688814 0.728667311526428 0.0 0.0 0.0 
63.17367092142848 65.17683427178918 5.728786429723236 0.0 1.3009 8.0 0.7935577850609442 0.6100766661655197 0.0 0.0 0.0 
61.5889055495921 69.76262905518165 1.2929408306619066 0.0 1.3009 8.0 0.4792254340489973 0.6100766661655197 0.0 0.0 0.0 
61.93813269612632 92.84400707532197 5.580868334967374 0.0 2.5949999999999998 8.0 0.2340218231489839 0.4873005716990395 0.0 0.0 0.0 
63.25749308917711 97.48071636148698 0.1301826474243483 0.0 2.5949999999999998 8.0 0.278965796473273 0.4873005716990395 0.0 0.0 0.0 
63.347980380402184 104.09882427359966 5.499792768733533 0.0 2.5949999999999998 9.0 0.3142318547420738 0.23602789550859948 0.0 0.0 0.0 
65.1062061719348 110.19248860688447 0.11933389677923038 0.0 2.5949999999999998 9.0 0.3376217655698899 0.23602789550859948 0.0 0.0 0.0 
52.875505645209316 128.208745157247 5.678219549680316 0.0 1.3009 11.0 0.4741761778644359 0.27694210671186115 0.0 0.0 0.0 
50.7091726717537 132.1001073053522 1.4556836546989547 0.0 1.3009 11.0 0.607158908036082 0.27694210671186115 0.0 0.0 0.0 
55.24033120924348 141.04619281963775 5.175886620360709 0.0 2.5949999999999998 9.0 0.9036524753973825 0.8029284911706441 0.0 0.0 0.0 
48.935099593824305 171.50906443667145 0.8411503196653947 0.0 3.8823 9.0 0.3085201632320539 0.8298936318964554 0.0 0.0 0.0 
31.560090725085253 176.47366072525236 1.2091982066481872 0.0 5.8005 10.0 0.7200884555227783 0.7789164587192531 0.0 0.0 0.0 
8.422967919171384 179.5911532667777 2.3874783553724486 0.0 3.2395 8.0 0.2728114328280815 0.37704213346817284 0.0 0.0 0.0 
5.755306682855118 172.277799279585 3.4790850403667655 0.0 3.2395 8.0 0.25975853088676837 0.37704213346817284 0.0 0.0 0.0 
31.715064643056344 -96.88176994689324 4.955990970933215 0.0 9.591000000000001 7.0 0.3193565465440016 0.3853965923652297 0.0 0.0 0.0 
30.756019696228122 -76.7605480809972 3.4461105356390838 0.0 1.9487999999999999 9.0 0.8673085687497321 0.6345072488150592 0.0 0.0 0.0 
5.742371042115503 -31.05442174394201 0.641398464988225 0.0 0.6513 10.0 0.3799717376163193 0.9553590844218924 0.0 0.0 0.0 
2.8336648613929785 -31.27477354650885 2.713264900101013 0.0 0.6513 10.0 0.811393798599586 0.9553590844218924 0.0 0.0 0.0 
4.5537512424048225 -138.97189233785713 2.2090287620702895 0.0 3.2395 10.0 0.41000078846391785 0.02323481867752797 0.0 0.0 0.0 
10.230713197416128 -158.81589020610804 4.569298558074905 0.0 1.3009 8.0 0.0457861909475058 0.355777797562677 0.0 0.0 0.0 
21.274535702709326 -153.11067577718018 0.19157426211313822 0.0 4.5234 7.0 0.644495729986419 0.3685981318577154 0.0 0.0 0.0 
28.10096951177689 -159.21428927301295 4.3483414620167355 0.0 5.8005 9.0 0.6752592006521494 0.40396471381917753 0.0 0.0 0.0 
39.20873489807756 -158.47712753321056 4.3020638380345915 0.0 0.0 10.0 0.02405901454938486 0.7391738078522456 1.0 0.0 0.0 
40.47577344654785 -157.54262846282484 6.393679550106988 0.0 0.0 10.0 0.10886106948155483 0.7391738078522456 1.0 0.0 0.0 
50.71738564007291 -155.81379452767072 5.087802034755441 0.0 12.084 7.0 0.010215597082578243 0.4408261164570968 0.0 0.0 0.0 
55.832911189543985 -145.65931067548556 4.438473841029523 0.0 0.6513 9.0 0.5431729767083144 0.924228593555502 0.0 0.0 0.0 
58.03491155029852 -143.84884639706883 0.0264843242082505 0.0 0.6513 9.0 0.6835471153267153 0.924228593555502 0.0 0.0 0.0 
58.92096716177872 -134.05261485130654 5.014556191579085 0.0 5.1628 7.0 0.977942295451203 0.535351825007725 0.0 0.0 0.0 
70.83943026667576 -100.60329109931482 0.831818573914953 0.0 12.703 5.0 0.8441294146226969 0.7120478846819892 0.0 0.0 0.0 
64.67294103133509 -99.45204906824392 6.051867477191327 0.0 5.1628 6.0 0.04930157933788992 0.7395060540730564 0.0 0.0 0.0 
60.46200168764818 -87.00759935969667 1.2381742474919033 2.0 5.1628 6.0 0.10998978586987151 0.7395060540730564 0.0 0.0 0.0 
56.7970724940313 -87.9501215993028 6.1197773008627205 2.0 1.9487999999999999 6.0 0.11861829562389103 0.12090412043611987 0.0 0.0 0.0 
50.23178787093512 -85.00084704207183 2.503494635181754 0.0 1.9487999999999999 6.0 0.7624726301882758 0.12090412043611987 0.0 0.0 0.0 
55.82891105611701 -29.840920491539848 5.375010652905116 0.0 4.535299999999999 9.0 0.6869695042674505 0.7656284566554725 0.0 0.0 0.0 
52.83726437668574 -16.140456350462756 1.2175319074670137 0.0 4.535299999999999 9.0 0.4806346162685766 0.7656284566554725 0.0 0.0 0.0 
47.675442450640205 -13.311953596237316 0.3289452449184798 0.0 7.723799999999999 9.0 0.5875971031716967 0.8718750787303499 0.0 0.0 0.0 
40.759389607774196 -7.524835206744854 6.1700731550628785 0.0 3.2479999999999998 7.0 0.4378972198742165 0.8927829899562962 0.0 0.0 0.0 
44.62305639941321 7.653837650906614 0.7913083310017708 0.0 7.723799999999999 6.0 0.5754365117469201 0.8223745540593693 0.0 0.0 0.0 
42.716535620004656 22.531643766563395 4.809337866021133 0.0 3.2479999999999998 8.0 0.9519132750006203 0.8041244659688931 0.0 0.0 0.0 
45.39414608843939 32.16811056678298 0.6056041272392668 0.0 3.2479999999999998 8.0 0.823701828658692 0.8041244659688931 0.0 0.0 0.0 
68.78391772727126 35.06845853603153 4.902120012367883 0.0 0.653 8.0 0.07201018549073934 0.7215875722995575 0.0 0.0 0.0 
69.06904448404006 38.39220030541009 0.914192911868382 0.0 0.653 8.0 0.3682940620319205 0.7215875722995575 0.0 0.0 0.0 
72.11560311599172 46.48271951965865 6.062183972178653 0.0 5.815799999999999 7.0 0.36364600222688814 0.728667311526428 0.0 0.0 0.0 
63.93973059255818 64.68621561104598 5.713562274338672 0.0 1.9539 8.0 0.7935577850609442 0.6100766661655197 0.0 0.0 0.0 
62.08529666260791 70.52496097299681 0.9936059267415558 0.0 1.9539 8.0 0.4792254340489973 0.6100766661655197 0.0 0.0 0.0 
62.74043220843776 92.41520690910966 5.792352870122255 0.0 3.2479999999999998 8.0 0.2340218231489839 0.4873005716990395 0.0 0.0 0.0 
64.0864947602216 97.10613617059906 -0.42438710057213347 0.0 0.0 9.0 0.6332863233625516 0.278965796473273 1.0 0.0 0.0 
63.3910296359134 98.3805619486232 1.4234721228817369 0.0 0.0 9.0 0.9659972896906137 0.278965796473273 1.0 0.0 0.0 
64.01943867462036 103.48506711549452 5.5426598421928945 0.0 3.2479999999999998 9.0 0.3142318547420738 0.23602789550859948 0.0 0.0 0.0 
65.9849852222945 110.42765125410621 0.2614724317157339 0.0 3.2479999999999998 9.0 0.3376217655698899 0.23602789550859948 0.0 0.0 0.0 
53.616502545787604 127.68103530957328 5.664349266709903 0.0 1.9539 11.0 0.4741761778644359 0.27694210671186115 0.0 0.0 0.0 
50.986796572130956 132.96640925036917 1.2606574535073551 0.0 1.9539 11.0 0.607158908036082 0.27694210671186115 0.0 0.0 0.0 
54.88364245876203 140.2093372614442 4.309481214558087 0.0 0.0 10.0 0.05223197397031121 0.9036524753973825 1.0 0.0 0.0 
56.049899936157196 141.46110554106664 6.756791395354869 0.0 0.0 10.0 0.5265895934792636 0.9036524753973825 1.0 0.0 0.0 
49.51714336796983 172.2081918463621 0.8765253001219451 0.0 4.535299999999999 9.0 0.3085201632320539 0.8298936318964554 0.0 0.0 0.0 
31.734295856467067 177.36652502748203 1.3780990168229035 0.0 6.4535 10.0 0.7200884555227783 0.7789164587192531 0.0 0.0 0.0 
7.913281195719289 180.3446607544211 2.165511855408569 0.0 3.8925 8.0 0.2728114328280815 0.37704213346817284 0.0 0.0 0.0 
4.900580428469877 171.96635567303028 3.4910221154154053 0.0 3.8925 8.0 0.25975853088676837 0.37704213346817284 0.0 0.0 0.0 
30.901019918339927 -97.28783062728677 3.604294726010305 0.0 0.0 8.0 0.9014510326132811 0.3193565465440016 1.0 0.0 0.0 
32.39562892809247 -96.27812572722992 7.008758079634106 0.0 0.0 8.0 0.9341413095308176 0.3193565465440016 1.0 0.0 0.0 
29.97894977575796 -77.23353479191006 3.688375077551805 0.0 2.6018 9.0 0.8673085687497321 0.6345072488150592 0.0 0.0 0.0 
6.585855384824106 -30.713704480503033 0.3838947639754838 0.0 1.3043 10.0 0.3799717376163193 0.9553590844218924 0.0 0.0 0.0 
2.009609005162116 -30.889434688084627 2.704184812274248 0.0 1.3043 10.0 0.811393798599586 0.9553590844218924 0.0 0.0 0.0 
4.029286621796839 -138.22859498704122 2.1852572499199003 2.0 3.8925 10.0 0.41000078846391785 0.02323481867752797 0.0 0.0 0.0 
9.875830229580425 -159.65351313388763 4.311647251356833 0.0 1.9539 8.0 0.0457861909475058 0.355777797562677 0.0 0.0 0.0 
21.643638805104104 -153.94213052026666 -1.1530062902386005 0.0 0.0 8.0 0.07884503664477804 0.644495729986419 1.0 0.0 0.0 
20.96742863819728 -152.254381820103 1.9151534210711199 0.0 0.0 8.0 0.39182230592475664 0.644495729986419 1.0 0.0 0.0 
27.582618212546446 -159.96186269454745 4.106129066048415 0.0 6.4535 9.0 0.6752592006521494 0.40396471381917753 0.0 0.0 0.0 
38.67287639208081 -159.2122532037952 4.082514706607514 0.0 0.653 10.0 0.02405901454938486 0.7391738078522456 0.0 0.0 0.0 
41.35388426552991 -157.7802741646293 6.018886256679985 0.0 0.653 10.0 0.10886106948155483 0.7391738078522456 0.0 0.0 0.0 
51.18623279341397 -156.5933690506024 5.253856221687526 0.0 12.737 7.0 0.010215597082578243 0.4408261164570968 0.0 0.0 0.0 
55.46351700556068 -146.49063613933137 4.29425796799638 0.0 1.3043 9.0 0.5431729767083144 0.924228593555502 0.0 0.0 0.0 
58.9297217935498 -143.6849295932512 0.18117552877539428 0.0 1.3043 9.0 0.6835471153267153 0.924228593555502 0.0 0.0 0.0 
59.177454955234765 -134.9254081268351 4.998222106571071 0.0 5.815799999999999 7.0 0.977942295451203 0.535351825007725 0.0 0.0 0.0 
71.62798634016734 -100.14971265079649 0.5219805343083913 0.0 13.356 5.0 0.8441294146226969 0.7120478846819892 0.0 0.0 0.0 
65.58003881968929 -99.52080728494921 6.207530513765212 0.0 5.815799999999999 6.0 0.04930157933788992 0.7395060540730564 0.0 0.0 0.0 
49.71948105015789 -84.24911849307071 2.168993182368011 0.0 2.6018 6.0 0.7624726301882758 0.12090412043611987 0.0 0.0 0.0 
56.34427423497603 -30.59055699270324 5.314673773253414 0.0 5.1899999999999995 9.0 0.6869695042674505 0.7656284566554725 0.0 0.0 0.0 
53.232710939022944 -15.321202966987542 1.1210822252548853 0.0 5.1899999999999995 9.0 0.4806346162685766 0.7656284566554725 0.0 0.0 0.0 
48.54832481241403 -13.05576914607772 0.28547317896535973 0.0 8.378499999999999 9.0 0.5875971031716967 0.8718750787303499 0.0 0.0 0.0 
41.665478204681456 -7.443856539463364 0.0891339854710411 0.0 3.9027 7.0 0.4378972198742165 0.8927829899562962 0.0 0.0 0.0 
45.13021448697838 8.409049385598749 0.9794162400293667 0.0 8.378499999999999 6.0 0.5754365117469201 0.8223745540593693 0.0 0.0 0.0 
42.7758208160579 21.623877631742072 4.777615230241112 0.0 3.9027 8.0 0.9519132750006203 0.8041244659688931 0.0 0.0 0.0 
46.21828171094432 32.55327879719229 0.4371923226366207 0.0 3.9027 8.0 0.823701828658692 0.8041244659688931 0.0 0.0 0.0 
68.84888069340279 34.161081049518145 4.783871206480485 0.0 1.3077 8.0 0.07201018549073934 0.7215875722995575 0.0 0.0 0.0 
69.74777613032182 38.99790439350545 0.7285968992127673 0.0 1.3077 8.0 0.3682940620319205 0.7215875722995575 0.0 0.0 0.0 
73.02378003235489 46.43010033508231 6.225311234061796 0.0 6.4704999999999995 7.0 0.36364600222688814 0.728667311526428 0.0 0.0 0.0 
64.71039348909017 64.20285985188924 5.723014580588725 0.0 2.6086 8.0 0.7935577850609442 0.6100766661655197 0.0 0.0 0.0 
62.73376867578889 71.16295637903099 0.777247628333542 0.0 2.6086 8.0 0.4792254340489973 0.6100766661655197 0.0 0.0 0.0 
63.05789461424372 91.56269784118116 5.068865920405086 0.0 0.0 9.0 0.5206759647087698 0.2340218231489839 1.0 0.0 0.0 
63.580248524093506 92.76486766750065 6.677709857375256 0.0 0.0 9.0 0.5521315350859225 0.2340218231489839 1.0 0.0 0.0 
64.959793846115 96.85137589783832 5.999343302818374 0.0 0.6547 9.0 0.6332863233625516 0.278965796473273 0.0 0.0 0.0 
63.60109028724097 99.26567697660579 1.337771681008862 0.0 0.6547 9.0 0.9659972896906137 0.278965796473273 0.0 0.0 0.0 
64.85200286234931 103.11847338490007 5.868415335693733 0.0 3.9027 9.0 0.3142318547420738 0.23602789550859948 0.0 0.0 0.0 
66.76183938724068 110.9009922479 0.5472280061189998 0.0 3.9027 9.0 0.3376217655698899 0.23602789550859948 0.0 0.0 0.0 
54.48476861086412 127.40961657360083 5.98021361854785 0.0 2.6086 11.0 0.4741761778644359 0.27694210671186115 0.0 0.0 0.0 
51.33224896066581 133.8079653906565 1.1812683898878449 0.0 2.6086 11.0 0.607158908036082 0.27694210671186115 0.0 0.0 0.0 
54.670904352887405 139.32486194335536 4.476357716635888 0.0 0.6547 10.0 0.05223197397031121 0.9036524753973825 0.0 0.0 0.0 
56.88736680386642 141.8163566290169 0.4011865544727049 0.0 0.6547 10.0 0.5265895934792636 0.9036524753973825 0.0 0.0 0.0 
50.11312254292204 172.8954784772688 0.8564233090889957 0.0 5.1899999999999995 9.0 0.3085201632320539 0.8298936318964554 0.0 0.0 0.0 
32.576443068775745 177.02251607004018 -0.3878040956979061 0.0 0.0 11.0 0.4594865214948397 0.7200884555227783 1.0 0.0 0.0 
30.849430257111965 177.57763391189758 2.907393280538548 0.0 0.0 11.0 0.40515986120961645 0.7200884555227783 1.0 0.0 0.0 
7.385046213211499 181.08528339332344 2.1903388926332834 0.0 4.5472 8.0 0.2728114328280815 0.37704213346817284 0.0 0.0 0.0 
4.054049117544769 172.2994304838804 2.766738321436049 0.0 0.0 9.0 0.41591171020511475 0.25975853088676837 1.0 0.0 0.0 
4.681897749496138 171.08333133819139 4.46962148543784 0.0 0.0 9.0 0.8971646017127982 0.25975853088676837 1.0 0.0 0.0 
30.22140122309813 -97.89253925057298 3.8687371619879376 0.0 0.6547 8.0 0.9014510326132811 0.3193565465440016 0.0 0.0 0.0 
32.97063422913466 -95.57319807578254 0.8865510741518655 0.0 0.6547 8.0 0.9341413095308176 0.3193565465440016 0.0 0.0 0.0 
29.203892263184475 -77.70981196142733 3.6926150409402556 0.0 3.2565 9.0 0.8673085687497321 0.6345072488150592 0.0 0.0 0.0 
7.386491893763479 -30.281807188831063 0.49469671395622417 0.0 1.959 10.0 0.3799717376163193 0.9553590844218924 0.0 0.0 0.0 
1.2894469226926057 -30.333628368425508 2.484291652227166 2.0 1.959 10.0 0.811393798599586 0.9553590844218924 0.0 0.0 0.0 
9.646172032426131 -160.53374674065319 4.457182187209959 0.0 2.6086 8.0 0.0457861909475058 0.355777797562677 0.0 0.0 0.0 
21.795016263662525 -154.83914721745907 4.879580243419303 0.0 0.6547 8.0 0.07884503664477804 0.644495729986419 0.0 0.0 0.0 
20.872311689616552 -151.34966813274428 1.6755364286236474 0.0 0.6547 8.0 0.39182230592475664 0.644495729986419 0.0 0.0 0.0 
27.08847599559326 -160.72565426259925 4.13816255496286 0.0 7.1082 9.0 0.6752592006521494 0.40396471381917753 0.0 0.0 0.0 
38.17939954304184 -159.97647482705932 4.139033452528061 0.0 1.3077 10.0 0.02405901454938486 0.7391738078522456 0.0 0.0 0.0 
42.232299244792145 -158.01679311568418 6.020169175176795 0.0 1.3077 10.0 0.10886106948155483 0.7391738078522456 0.0 0.0 0.0 
51.72010787580162 -157.3299364177882 5.339584002455078 0.0 13.3917 7.0 0.010215597082578243 0.4408261164570968 0.0 0.0 0.0 
55.023666961575394 -147.2869313288229 4.207736313895703 0.0 1.959 9.0 0.5431729767083144 0.924228593555502 0.0 0.0 0.0 
59.831848654207505 -143.56779199348128 0.12912231139075744 0.0 1.959 9.0 0.6835471153267153 0.924228593555502 0.0 0.0 0.0 
58.26785011440027 -134.9122504852516 3.127128434189327 0.0 0.0 8.0 0.11071347416886068 0.977942295451203 1.0 0.0 0.0 
59.95095031998294 -135.40421812121025 5.728896943128376 0.0 0.0 8.0 0.2931718320668467 0.977942295451203 1.0 0.0 0.0 
72.31257964861133 -99.5506416265991 0.7188663330216092 0.0 14.0107 5.0 0.8441294146226969 0.7120478846819892 0.0 0.0 0.0 
66.47043082024568 -99.33437720329718 0.20639604777611006 0.0 6.4704999999999995 6.0 0.04930157933788992 0.7395060540730564 0.0 0.0 0.0 
49.06609624130695 -83.61615531755174 2.372061866504301 0.0 3.2565 6.0 0.7624726301882758 0.12090412043611987 0.0 0.0 0.0 
56.862993321835766 -31.337875264209657 5.3191573867415665 0.0 5.846399999999999 9.0 0.6869695042674505 0.7656284566554725 0.0 0.0 0.0 
53.629300718706006 -14.502502388844889 1.1196863225504103 0.0 5.846399999999999 9.0 0.4806346162685766 0.7656284566554725 0.0 0.0 0.0 
49.43373653452977 -12.846962603221069 0.23159597086255612 0.0 9.034899999999999 9.0 0.5875971031716967 0.8718750787303499 0.0 0.0 0.0 
42.56457238884936 -7.305351167741301 0.15284683781613373 0.0 4.5591 7.0 0.4378972198742165 0.8927829899562962 0.0 0.0 0.0 
45.8262761813102 7.823342797207641 -0.6995139642274912 0.0 0.0 7.0 0.1867394762292225 0.5754365117469201 1.0 0.0 0.0 
44.43205965960063 8.99225940523846 2.445660006961408 0.0 0.0 7.0 0.8113075840352627 0.5754365117469201 1.0 0.0 0.0 
42.98861772954538 20.739416460401028 4.948506178637119 0.0 4.5591 8.0 0.9519132750006203 0.8041244659688931 0.0 0.0 0.0 
47.11235702802059 32.385399622201014 -0.18560731182799045 0.0 0.0 9.0 0.7794136147554724 0.823701828658692 1.0 0.0 0.0 
45.98704096533282 33.43309798746345 1.8278110921703221 0.0 0.0 9.0 0.10752321449080293 0.823701828658692 1.0 0.0 0.0 
68.86080569211656 33.25145921358578 4.725508070728274 0.0 1.9641000000000002 8.0 0.07201018549073934 0.7215875722995575 0.0 0.0 0.0 
70.35862727836938 39.67200747533262 0.8345760999293841 0.0 1.9641000000000002 8.0 0.3682940620319205 0.7215875722995575 0.0 0.0 0.0 
73.93343688982503 46.438959886863124 0.00973903841201988 0.0 7.126899999999999 7.0 0.36364600222688814 0.728667311526428 0.0 0.0 0.0 
65.58953665299153 63.96906210304589 6.02326571426997 0.0 3.265 8.0 0.7935577850609442 0.6100766661655197 0.0 0.0 0.0 
63.23391054875427 71.9228328143197 0.9886779130337333 0.0 3.265 8.0 0.4792254340489973 0.6100766661655197 0.0 0.0 0.0 
63.2123046292155 90.66619818291309 4.882961922563021 0.0 0.6564 9.0 0.5206759647087698 0.2340218231489839 0.0 0.0 0.0 
64.39607346165596 93.16733973019718 0.4582940913325801 2.0 0.6564 9.0 0.5521315350859225 0.2340218231489839 0.0 0.0 0.0 
65.77211034452775 96.44186888153094 5.8162496485674735 2.0 1.3111 9.0 0.6332863233625516 0.278965796473273 0.0 0.0 0.0 
63.94014021296039 100.1098329088064 1.1888644770795551 2.0 1.3111 9.0 0.9659972896906137 0.278965796473273 0.0 0.0 0.0 
65.65533463918244 102.69161023782442 5.794765629661698 2.0 4.5591 9.0 0.3142318547420738 0.23602789550859948 0.0 0.0 0.0 
67.25081946870553 110.13388562563063 -1.0033054101715382 0.0 0.0 10.0 0.3264680177848235 0.3376217655698899 1.0 0.0 0.0 
66.18293853865444 111.60272431750073 2.2605725368536413 0.0 0.0 10.0 0.4532270131084405 0.3376217655698899 1.0 0.0 0.0 
55.34932543127389 127.1266049231626 5.9668335654642055 0.0 3.265 11.0 0.4741761778644359 0.27694210671186115 0.0 0.0 0.0 
51.818167629524886 134.57701489313024 1.0072827602567271 0.0 3.265 11.0 0.607158908036082 0.27694210671186115 0.0 0.0 0.0 
54.52605088815332 138.42676864989733 4.552486046842127 0.0 1.3111 10.0 0.05223197397031121 0.9036524753973825 0.0 0.0 0.0 
57.78825224759352 141.94268757249841 0.13931988232667075 0.0 1.3111 10.0 0.5265895934792636 0.9036524753973825 0.0 0.0 0.0 
50.87572206996526 173.39145836733832 0.5766372349702367 0.0 5.846399999999999 9.0 0.3085201632320539 0.8298936318964554 0.0 0.0 0.0 
33.37012164249299 176.5779618982885 5.7726115518236645 0.0 0.6564 11.0 0.4594865214948397 0.7200884555227783 0.0 0.0 0.0 
30.005735855135395 177.917830687417 2.7583073965851463 0.0 0.6564 11.0 0.40515986120961645 0.7200884555227783 0.0 0.0 0.0 
6.703233552753938 181.687517223361 2.4180837439069807 0.0 5.2036 8.0 0.2728114328280815 0.37704213346817284 0.0 0.0 0.0 
3.1584608149089206 172.45904151790197 2.9652234041717684 0.0 0.6564 9.0 0.41591171020511475 0.25975853088676837 0.0 0.0 0.0 
4.290412051113586 170.26217785803982 4.267522025704295 0.0 0.6564 9.0 0.8971646017127982 0.25975853088676837 0.0 0.0 0.0 
29.81003123312994 -98.7039138997673 4.243163001495148 0.0 1.3111 8.0 0.9014510326132811 0.3193565465440016 0.0 0.0 0.0 
33.750881851083435 -95.10547193962843 0.5400161651255746 0.0 1.3111 8.0 0.9341413095308176 0.3193565465440016 0.0 0.0 0.0 
28.6289552599498 -78.41479531748074 4.028256108816876 2.0 3.9129 9.0 0.8673085687497321 0.6345072488150592 0.0 0.0 0.0 
8.075089882998373 -29.6873436498133 0.7121557849391674 0.0 2.6154 10.0 0.3799717376163193 0.9553590844218924 0.0 0.0 0.0 
8.980021064197853 -161.15326024133708 3.890731724160865 0.0 0.0 9.0 0.41175418275049847 0.0457861909475058 1.0 0.0 0.0 
10.551296089411423 -160.6248759427036 6.18284199781756 0.0 0.0 9.0 0.7287121440054268 0.0457861909475058 1.0 0.0 0.0 
21.915312324666434 -155.74085833955198 4.845024422503663 0.0 1.3111 8.0 0.07884503664477804 0.644495729986419 0.0 0.0 0.0 
20.827454880169526 -150.44107473818104 1.6201157959236145 0.0 1.3111 8.0 0.39182230592475664 0.644495729986419 0.0 0.0 0.0 
26.559220429607308 -161.4655479278456 4.091467720848953 0.0 7.7646 9.0 0.6752592006521494 0.40396471381917753 0.0 0.0 0.0 
37.69082615658911 -160.74384053912 4.145436577164026 0.0 1.9641000000000002 10.0 0.02405901454938486 0.7391738078522456 0.0 0.0 0.0 
43.1062440163475 -158.26932950171482 6.001888870983733 0.0 1.9641000000000002 10.0 0.10886106948155483 0.7391738078522456 0.0 0.0 0.0 
52.21163080075898 -158.0954162047464 5.2832066773969855 0.0 14.0481 7.0 0.010215597082578243 0.4408261164570968 0.0 0.0 0.0 
54.628766365508234 -148.1064480212862 4.263359205449959 0.0 2.6154 9.0 0.5431729767083144 0.924228593555502 0.0 0.0 0.0 
60.71892296556973 -143.36616546714683 0.22349446014013233 0.0 2.6154 9.0 0.6835471153267153 0.924228593555502 0.0 0.0 0.0 
57.36731175581682 -134.78346867474102 2.999548935333726 0.0 0.6564 8.0 0.11071347416886068 0.977942295451203 0.0 0.0 0.0 
60.62149496764523 -136.01897332898903 5.541172450330327 0.0 0.6564 8.0 0.2931718320668467 0.977942295451203 0.0 0.0 0.0 
73.08622163414503 -99.07206857238378 0.5539768083924819 0.0 14.6671 5.0 0.8441294146226969 0.7120478846819892 0.0 0.0 0.0 
66.29325139090618 -100.22665604974715 -1.7668160982685484 2.0 0.0 7.0 0.764524498419404 0.04930157933788992 1.0 0.0 0.0 
66.05894547394549 -98.52306105050613 2.040173403937081 0.0 0.0 7.0 0.7948712738119047 0.04930157933788992 1.0 0.0 0.0 
48.33581522833498 -83.07371294080257 2.502718671316411 0.0 3.9129 6.0 0.7624726301882758 0.12090412043611987 0.0 0.0 0.0 
56.163922788712476 -31.919987349394674 3.835953708033053 0.0 0.0 10.0 0.6362807238030862 0.6869695042674505 1.0 0.0 0.0 
57.54397902311175 -30.73470649457901 7.008059684395578 0.0 0.0 10.0 0.3849882784206946 0.6869695042674505 1.0 0.0 0.0 
53.88360756943285 -13.629071157623244 1.2874610872925125 2.0 6.504499999999999 9.0 0.4806346162685766 0.7656284566554725 0.0 0.0 0.0 
50.2735144946607 -12.49720973664406 0.3946303846147309 2.0 9.692999999999998 9.0 0.5875971031716967 0.8718750787303499 0.0 0.0 0.0 
43.47043024652454 -7.3888714149178645 6.191245992764842 0.0 5.2172 7.0 0.4378972198742165 0.8927829899562962 0.0 0.0 0.0 
46.56798409067732 7.296632756310681 5.665697881042329 0.0 0.6581 7.0 0.1867394762292225 0.5754365117469201 0.0 0.0 0.0 
43.84742969363918 9.689225611664446 2.2687568998991985 0.0 0.6581 7.0 0.8113075840352627 0.5754365117469201 0.0 0.0 0.0 
42.46042476543374 19.998763854476074 4.092895005837381 0.0 0.0 9.0 0.2567267916993582 0.9519132750006203 1.0 0.0 0.0 
43.898317379951244 20.738618931721614 6.28230861290497 0.0 0.0 9.0 0.025466439820026943 0.9519132750006203 1.0 0.0 0.0 
47.95930533018502 32.053386575077276 5.909588567849113 0.0 0.6581 9.0 0.7794136147554724 0.823701828658692 0.0 0.0 0.0 
45.674306844313904 34.28735290231608 1.9217232476441095 2.0 0.6581 9.0 0.10752321449080293 0.823701828658692 0.0 0.0 0.0 
69.15572006315858 32.39088986498406 5.042552320521617 0.0 2.6222000000000003 8.0 0.07201018549073934 0.7215875722995575 0.0 0.0 0.0 
71.08057490125883 40.225492542704814 0.6540695650277351 0.0 2.6222000000000003 8.0 0.3682940620319205 0.7215875722995575 0.0 0.0 0.0 
74.83296228326479 46.30328322506862 6.133483858935053 0.0 7.784999999999999 7.0 0.36364600222688814 0.728667311526428 0.0 0.0 0.0 
66.39861444563982 63.553192874268696 5.808401929906941 0.0 3.9231000000000003 8.0 0.7935577850609442 0.6100766661655197 0.0 0.0 0.0 
63.73422182260843 72.68259772483722 0.9884549657470837 0.0 3.9231000000000003 8.0 0.4792254340489973 0.6100766661655197 0.0 0.0 0.0 
63.61867204211255 89.85230653426558 5.175476835560239 0.0 1.3145 9.0 0.5206759647087698 0.2340218231489839 0.0 0.0 0.0 
67.66314922764509 109.32299829690182 5.182816039886275 0.0 0.6581 10.0 0.3264680177848235 0.3376217655698899 0.0 0.0 0.0 
65.6945493126031 112.37020725143303 2.1375087566605027 0.0 0.6581 10.0 0.4532270131084405 0.3376217655698899 0.0 0.0 0.0 
56.24704922956489 126.97947888202062 6.1207431533941525 0.0 3.9231000000000003 11.0 0.4741761778644359 0.27694210671186115 0.0 0.0 0.0 
52.72386070100054 134.66230352238895 0.09389257234908599 2.0 0.0 12.0 0.08884349147826087 0.607158908036082 1.0 0.0 0.0 
51.37051974781192 135.3689526836137 2.0852771814761835 2.0 0.0 12.0 0.10132566776711405 0.607158908036082 1.0 0.0 0.0 
54.37996692361272 137.52887468883912 4.551115768096313 2.0 1.9691999999999998 10.0 0.05223197397031121 0.9036524753973825 0.0 0.0 0.0 
58.62296028741916 142.3043733176574 0.40888259904252683 0.0 1.9691999999999998 10.0 0.5265895934792636 0.9036524753973825 0.0 0.0 0.0 
51.69907781133359 173.7782909062437 0.4392127190962708 0.0 6.504499999999999 9.0 0.3085201632320539 0.8298936318964554 0.0 0.0 0.0 
34.15696431500874 176.1214175973627 5.757439601379528 0.0 1.3145 11.0 0.4594865214948397 0.7200884555227783 0.0 0.0 0.0 
29.13722965466891 178.1884800357465 2.8395010032994987 0.0 1.3145 11.0 0.40515986120961645 0.7200884555227783 0.0 0.0 0.0 
5.8922304321840135 182.09961918698968 2.671450878691669 2.0 5.8617 8.0 0.2728114328280815 0.37704213346817284 0.0 0.0 0.0 
2.270841648360375 172.65825573721256 2.9208123473638232 0.0 1.3145 9.0 0.41591171020511475 0.25975853088676837 0.0 0.0 0.0 
3.9027724128457857 169.43920179469248 4.2722005737960265 0.0 1.3145 9.0 0.8971646017127982 0.25975853088676837 0.0 0.0 0.0 
29.459041105310472 -99.5431754919861 4.316290204499854 0.0 1.9691999999999998 8.0 0.9014510326132811 0.3193565465440016 0.0 0.0 0.0 
34.64243441380079 -94.92467338345928 0.20007547900468722 2.0 1.9691999999999998 8.0 0.9341413095308176 0.3193565465440016 0.0 0.0 0.0 
8.698617898090548 -30.3497384749705 -0.8156138029825565 0.0 0.0 11.0 0.8783419472998135 0.3799717376163193 1.0 0.0 0.0 
7.910660619974926 -28.79262743365224 1.7525463890479855 0.0 0.0 11.0 0.6311144052187636 0.3799717376163193 1.0 0.0 0.0 
8.446892673395206 -161.89036824490174 4.0862235310329815 0.0 0.6581 9.0 0.41175418275049847 0.0457861909475058 0.0 0.0 0.0 
11.458546003911586 -160.6915968737475 6.209776240406785 0.0 0.6581 9.0 0.7287121440054268 0.0457861909475058 0.0 0.0 0.0 
22.095251465896997 -156.63258475244575 4.911512390084912 0.0 1.9691999999999998 8.0 0.07884503664477804 0.644495729986419 0.0 0.0 0.0 
20.584717310134607 -149.56435781573973 1.8408916043254637 0.0 1.9691999999999998 8.0 0.39182230592475664 0.644495729986419 0.0 0.0 0.0 
26.073454771069873 -162.23469408754812 4.149091270470365 0.0 8.422699999999999 9.0 0.6752592006521494 0.40396471381917753 0.0 0.0 0.0 
37.03164130687636 -161.37076112731992 3.9019161758491956 0.0 2.6222000000000003 10.0 0.02405901454938486 0.7391738078522456 0.0 0.0 0.0 
43.99443266290772 -158.46598915218425 6.065286428720737 0.0 2.6222000000000003 10.0 0.10886106948155483 0.7391738078522456 0.0 0.0 0.0 
52.770285832349245 -158.8133706919377 5.373653484944886 0.0 14.706199999999999 7.0 0.010215597082578243 0.4408261164570968 0.0 0.0 0.0 
54.42925253975823 -148.9939998920716 4.4912830684336695 0.0 3.2735000000000003 9.0 0.5431729767083144 0.924228593555502 0.0 0.0 0.0 
61.62624433033211 -143.3004233113785 0.07233028256492487 0.0 3.2735000000000003 9.0 0.6835471153267153 0.924228593555502 0.0 0.0 0.0 
56.49222685438786 -134.53491182954934 2.864841271046643 0.0 1.3145 8.0 0.11071347416886068 0.977942295451203 0.0 0.0 0.0 
61.43248163041806 -136.43110767941954 5.813012658152938 0.0 1.3145 8.0 0.2931718320668467 0.977942295451203 0.0 0.0 0.0 
73.80204880670618 -98.51069031396867 0.6650491000680305 0.0 15.325199999999999 5.0 0.8441294146226969 0.7120478846819892 0.0 0.0 0.0 
65.67069648403837 -97.70037228077832 2.0117252902668046 0.0 0.6581 7.0 0.7948712738119047 0.04930157933788992 0.0 0.0 0.0 
49.026370440188956 -82.48152412852967 0.7088635929997105 0.0 0.0 7.0 0.916888127744619 0.7624726301882758 1.0 0.0 0.0 
47.465463175639144 -83.33836628835098 3.4367848758083643 2.0 0.0 7.0 0.9850321156910596 0.7624726301882758 1.0 0.0 0.0 
55.368365377746464 -32.361170413277144 3.6479337260970333 0.0 0.6597999999999999 10.0 0.6362807238030862 0.6869695042674505 0.0 0.0 0.0 
58.23047541158255 -30.13781722627491 0.7156838459590723 0.0 0.6597999999999999 10.0 0.3849882784206946 0.6869695042674505 0.0 0.0 0.0 
44.37912593893915 -7.431605810739111 6.2361921207794335 0.0 5.877 7.0 0.4378972198742165 0.8927829899562962 0.0 0.0 0.0 
47.39323751005371 6.9138653546052655 5.848904129437207 0.0 1.3178999999999998 7.0 0.1867394762292225 0.5754365117469201 0.0 0.0 0.0 
43.479691595522965 10.521284973244885 1.9869361078042338 0.0 1.3178999999999998 7.0 0.8113075840352627 0.5754365117469201 0.0 0.0 0.0 
41.964348420893636 19.23622706822427 4.1356281893090205 0.0 0.6597999999999999 9.0 0.2567267916993582 0.9519132750006203 0.0 0.0 0.0 
44.80413447165811 20.82258015116705 0.09242612124460652 0.0 0.6597999999999999 9.0 0.025466439820026943 0.9519132750006203 0.0 0.0 0.0 
48.834775304660134 31.80618945981869 6.0079928584672 0.0 1.3178999999999998 9.0 0.7794136147554724 0.823701828658692 0.0 0.0 0.0 
69.46378510903962 31.534940089876674 5.057874461463661 0.0 3.282 8.0 0.07201018549073934 0.7215875722995575 0.0 0.0 0.0 
71.64628582644431 40.937900599317594 0.8996660818479941 0.0 3.282 8.0 0.3682940620319205 0.7215875722995575 0.0 0.0 0.0 
75.6687850501316 45.944181021806 5.87739575629234 0.0 8.444799999999999 7.0 0.36364600222688814 0.728667311526428 0.0 0.0 0.0 
67.27622152059685 63.31369357993717 6.0167747854036255 0.0 4.5829 8.0 0.7935577850609442 0.6100766661655197 0.0 0.0 0.0 
64.35021894465834 72.01319378428549 -0.8269230382368399 0.0 0.0 9.0 0.8170164401469237 0.4792254340489973 1.0 0.0 0.0 
63.4228186824359 73.53733872320433 1.9201750211497437 0.0 0.0 9.0 0.24197835823188385 0.4792254340489973 1.0 0.0 0.0 
64.23066591105011 89.17924071699301 5.450305672980449 0.0 1.9743 9.0 0.5206759647087698 0.2340218231489839 0.0 0.0 0.0 
68.23661798410708 108.6168200790545 5.394456459825452 0.0 1.3178999999999998 10.0 0.3264680177848235 0.3376217655698899 0.0 0.0 0.0 
65.05160480002003 113.01377266670916 2.355704790047472 0.0 1.3178999999999998 10.0 0.4532270131084405 0.3376217655698899 0.0 0.0 0.0 
57.10199285431256 126.66863247541104 5.934461300270678 0.0 4.5829 11.0 0.4741761778644359 0.27694210671186115 0.0 0.0 0.0 
59.45544905617887 142.67113828311574 0.41497565058702635 0.0 2.6289999999999996 10.0 0.5265895934792636 0.9036524753973825 0.0 0.0 0.0 
52.52261388172777 174.164739390209 0.438746323606859 0.0 7.164299999999999 9.0 0.3085201632320539 0.8298936318964554 0.0 0.0 0.0 
35.02642873026381 175.8538625177919 5.9846603531535525 0.0 1.9743 11.0 0.4594865214948397 0.7200884555227783 0.0 0.0 0.0 
28.312634774547703 178.5726640719539 2.705585754833466 0.0 1.9743 11.0 0.40515986120961645 0.7200884555227783 0.0 0.0 0.0 
1.3658706006634487 172.75089208445542 3.039583059982034 2.0 1.9743 9.0 0.41591171020511475 0.25975853088676837 0.0 0.0 0.0 
3.2641562201110728 168.79134112419538 3.934183702358242 0.0 1.9743 9.0 0.8971646017127982 0.25975853088676837 0.0 0.0 0.0 
29.144653301619474 -100.39682319384588 4.359525546482503 0.0 2.6289999999999996 8.0 0.9014510326132811 0.3193565465440016 0.0 0.0 0.0 
9.231641684634646 -31.086922124394825 5.338428731656251 0.0 0.6597999999999999 11.0 0.8783419472998135 0.3799717376163193 0.0 0.0 0.0 
7.597240677244762 -27.938623903507914 1.9225261987858593 0.0 0.6597999999999999 11.0 0.6311144052187636 0.3799717376163193 0.0 0.0 0.0 
7.8007130378924066 -162.53068532937 3.9224408986374972 0.0 1.3178999999999998 9.0 0.41175418275049847 0.0457861909475058 0.0 0.0 0.0 
12.34597531737101 -160.8916551242969 6.061458394941567 0.0 1.3178999999999998 9.0 0.7287121440054268 0.0457861909475058 0.0 0.0 0.0 
22.361699782237626 -157.5023889745091 5.009653760519957 0.0 2.6289999999999996 8.0 0.07884503664477804 0.644495729986419 0.0 0.0 0.0 
20.160364688154342 -148.75969705354248 2.0560892956388623 0.0 2.6289999999999996 8.0 0.39182230592475664 0.644495729986419 0.0 0.0 0.0 
25.52822625793356 -162.96289732735227 4.069708378935985 0.0 9.0825 9.0 0.6752592006521494 0.40396471381917753 0.0 0.0 0.0 
36.349470585761296 -161.9725893397318 3.8645068043337014 0.0 3.282 10.0 0.02405901454938486 0.7391738078522456 0.0 0.0 0.0 
44.80087514109998 -158.886945942565 5.802103649775176 0.0 3.282 10.0 0.10886106948155483 0.7391738078522456 0.0 0.0 0.0 
53.44993303141164 -159.4180472788906 5.55610123081418 0.0 15.366 7.0 0.010215597082578243 0.4408261164570968 0.0 0.0 0.0 
54.2732093415011 -149.89021672424764 4.540013724679584 0.0 3.9333 9.0 0.5431729767083144 0.924228593555502 0.0 0.0 0.0 
62.509625796245956 -143.08318778095034 0.24112658402807216 0.0 3.9333 9.0 0.6835471153267153 0.924228593555502 0.0 0.0 0.0 
55.60264139599267 -134.3446703981749 2.930910002094487 0.0 1.9743 8.0 0.11071347416886068 0.977942295451203 0.0 0.0 0.0 
62.277331145783194 -136.7684256101442 5.9033173493488285 0.0 1.9743 8.0 0.2931718320668467 0.977942295451203 0.0 0.0 0.0 
74.54069612363499 -97.97969668764681 0.6232746028089635 0.0 15.985 5.0 0.8441294146226969 0.7120478846819892 0.0 0.0 0.0 
65.48593019983387 -96.80963353669043 1.7753163843379502 0.0 1.3178999999999998 7.0 0.7948712738119047 0.04930157933788992 0.0 0.0 0.0 
49.640667504516124 -81.81055974291897 0.8294523635807528 0.0 0.6597999999999999 7.0 0.916888127744619 0.7624726301882758 0.0 0.0 0.0 
54.71465697598824 -32.99379938468941 3.9106120670450406 0.0 1.3213 10.0 0.6362807238030862 0.6869695042674505 0.0 0.0 0.0 
59.064119975647415 -29.77368698747941 0.4118129981280425 0.0 1.3213 10.0 0.3849882784206946 0.6869695042674505 0.0 0.0 0.0 
45.283350543501065 -7.531265002513396 6.173414367162317 0.0 6.5385 7.0 0.4378972198742165 0.8927829899562962 0.0 0.0 0.0 
48.15583163031866 6.417877151382212 5.706537171189448 0.0 1.9793999999999998 7.0 0.1867394762292225 0.5754365117469201 0.0 0.0 0.0 
42.94703569326655 11.258734483240053 2.1963209177277987 0.0 1.9793999999999998 7.0 0.8113075840352627 0.5754365117469201 0.0 0.0 0.0 
41.32438625595354 18.589695926324904 3.9321039902249466 0.0 1.3213 9.0 0.2567267916993582 0.9519132750006203 0.0 0.0 0.0 
45.69441484541398 21.009542570130748 0.20699394786640454 0.0 1.3213 9.0 0.025466439820026943 0.9519132750006203 0.0 0.0 0.0 
49.73882870709154 31.704988987718597 6.171709690527274 0.0 1.9793999999999998 9.0 0.7794136147554724 0.823701828658692 0.0 0.0 0.0 
69.94993014560075 30.76603366291228 5.276196920104579 0.0 3.9435000000000002 8.0 0.07201018549073934 0.7215875722995575 0.0 0.0 0.0 
72.3780611812785 41.47832535824062 0.6361021077685266 0.0 3.9435000000000002 8.0 0.3682940620319205 0.7215875722995575 0.0 0.0 0.0 
76.56253552992244 45.77458099270058 6.0956547799751615 0.0 9.1063 7.0 0.36364600222688814 0.728667311526428 0.0 0.0 0.0 
68.12843038647385 62.99542617833901 5.9257674329631955 0.0 5.244400000000001 8.0 0.7935577850609442 0.6100766661655197 0.0 0.0 0.0 
64.92146411139696 71.30521564233592 5.391311724259207 0.0 0.6615 9.0 0.8170164401469237 0.4792254340489973 0.0 0.0 0.0 
63.050048011528986 74.36715564091094 1.9929926090638375 0.0 0.6615 9.0 0.24197835823188385 0.4792254340489973 0.0 0.0 0.0 
64.64071679565625 88.367198623235 5.1800077076161966 0.0 2.6357999999999997 9.0 0.5206759647087698 0.2340218231489839 0.0 0.0 0.0 
68.71256232697799 107.84155814106816 5.262985289037682 0.0 1.9793999999999998 10.0 0.3264680177848235 0.3376217655698899 0.0 0.0 0.0 
64.31931515358211 113.55350034222812 2.5064309294816605 0.0 1.9793999999999998 10.0 0.4532270131084405 0.3376217655698899 0.0 0.0 0.0 
56.46766484469944 126.01657261142415 3.940774164777644 0.0 0.0 12.0 0.38985794241481564 0.4741761778644359 1.0 0.0 0.0 
57.83790909422416 127.20340474267407 6.91159083316437 0.0 0.0 12.0 0.7990039457694577 0.4741761778644359 1.0 0.0 0.0 
60.27489895683327 142.2760991074427 -0.4492078897001843 0.0 0.0 11.0 0.3635103690491166 0.5265895934792636 1.0 0.0 0.0 
59.30930641184372 143.5690226952245 1.7321447623664166 0.0 0.0 11.0 0.8160927606469108 0.5265895934792636 1.0 0.0 0.0 
53.35674986161168 174.52774249909737 0.41046135818047824 2.0 7.825799999999999 9.0 0.3085201632320539 0.8298936318964554 0.0 0.0 0.0 
35.936074865522805 175.86376194242254 0.01088218206952374 0.0 2.6357999999999997 11.0 0.4594865214948397 0.7200884555227783 0.0 0.0 0.0 
27.43648032758049 178.81742410762033 2.8691774460263275 0.0 2.6357999999999997 11.0 0.40515986120961645 0.7200884555227783 0.0 0.0 0.0 
2.520988225173249 168.26669322197793 3.756314115447342 0.0 2.6357999999999997 9.0 0.8971646017127982 0.25975853088676837 0.0 0.0 0.0 
29.111221431163507 -101.30590866839594 4.675640261402039 2.0 3.2904999999999998 8.0 0.9014510326132811 0.3193565465440016 0.0 0.0 0.0 
9.756340056038608 -31.83005448746777 5.327180756369272 0.0 1.3213 11.0 0.8783419472998135 0.3799717376163193 0.0 0.0 0.0 
7.167432437380789 -27.136863984987993 2.062881566912507 0.0 1.3213 11.0 0.6311144052187636 0.3799717376163193 0.0 0.0 0.0 
7.311843006150369 -163.29786209000892 4.145049951333313 0.0 1.9793999999999998 9.0 0.41175418275049847 0.0457861909475058 0.0 0.0 0.0 
13.098934811695521 -161.40215104975414 5.687392802905989 0.0 1.9793999999999998 9.0 0.7287121440054268 0.0457861909475058 0.0 0.0 0.0 
22.3830818113472 -158.4118376530119 4.735905626391518 0.0 3.2904999999999998 8.0 0.07884503664477804 0.644495729986419 0.0 0.0 0.0 
20.510662887289737 -147.92014642273938 1.1755126325489371 0.0 0.0 9.0 0.2385813502917754 0.39182230592475664 1.0 0.0 0.0 
19.391763356979325 -149.24632430690735 3.706019411751196 0.0 0.0 9.0 0.028907814316191494 0.39182230592475664 1.0 0.0 0.0 
24.880647981316994 -163.60179987520578 3.9202541740645254 0.0 9.744 9.0 0.6752592006521494 0.40396471381917753 0.0 0.0 0.0 
35.439813710437186 -161.96373162130473 3.1318555332223466 0.0 0.0 11.0 0.3321019185156817 0.02405901454938486 1.0 0.0 0.0 
36.6578729453806 -162.82841763710448 5.058259161541061 0.0 0.0 11.0 0.07161695721141503 0.02405901454938486 1.0 0.0 0.0 
45.54872220723266 -159.4049023651294 5.677450983201684 0.0 3.9435000000000002 10.0 0.10886106948155483 0.7391738078522456 0.0 0.0 0.0 
54.125342488864085 -160.02745367431393 5.549120335933965 0.0 16.0275 7.0 0.010215597082578243 0.4408261164570968 0.0 0.0 0.0 
53.952746063719864 -150.74160228766434 4.352399034994901 0.0 4.5948 9.0 0.5431729767083144 0.924228593555502 0.0 0.0 0.0 
63.39839129361744 -142.88915175161196 0.2149459675960067 0.0 4.5948 9.0 0.6835471153267153 0.924228593555502 0.0 0.0 0.0 
54.755108461472716 -134.0141526000089 2.7697534765373932 0.0 2.6357999999999997 8.0 0.11071347416886068 0.977942295451203 0.0 0.0 0.0 
63.17960983810712 -136.88438789443416 6.1553657003343165 0.0 2.6357999999999997 8.0 0.2931718320668467 0.977942295451203 0.0 0.0 0.0 
75.39272827750747 -97.66095651326258 0.3579726881669524 0.0 16.6465 5.0 0.8441294146226969 0.7120478846819892 0.0 0.0 0.0 
65.12129083950597 -95.97621153860062 1.983214965362397 0.0 1.9793999999999998 7.0 0.7948712738119047 0.04930157933788992 0.0 0.0 0.0 
50.071933878123325 -81.00958321080662 1.0768739136560561 0.0 1.3213 7.0 0.916888127744619 0.7624726301882758 0.0 0.0 0.0 
54.114444438523805 -33.67739209959403 3.9918549248274124 0.0 1.9845 10.0 0.6362807238030862 0.6869695042674505 0.0 0.0 0.0 
59.943694668079594 -29.541517974833152 0.25806742545526756 0.0 1.9845 10.0 0.3849882784206946 0.6869695042674505 0.0 0.0 0.0 
45.085885990688425 -8.419275047716797 4.4935816200354015 0.0 0.0 8.0 0.07496339936468377 0.4378972198742165 1.0 0.0 0.0 
46.09979825460467 -7.130057792915545 6.739934016857145 0.0 0.0 8.0 0.6129981930042762 0.4378972198742165 1.0 0.0 0.0 
48.77032092034682 5.7470888073857305 5.454019470908903 0.0 2.6426 7.0 0.1867394762292225 0.5754365117469201 0.0 0.0 0.0 
42.2756631744436 11.8725854675748 2.4009139500218097 0.0 2.6426 7.0 0.8113075840352627 0.5754365117469201 0.0 0.0 0.0 
40.57282991273069 18.077136512245474 3.7401394622409114 0.0 1.9845 9.0 0.2567267916993582 0.9519132750006203 0.0 0.0 0.0 
46.59159171375366 21.15996782372108 0.1661183195436969 0.0 1.9845 9.0 0.025466439820026943 0.9519132750006203 0.0 0.0 0.0 
50.59139570260841 31.38768218326086 5.926894370597061 0.0 2.6426 9.0 0.7794136147554724 0.823701828658692 0.0 0.0 0.0 
69.198237440444 30.253674250961303 3.7398677346785982 0.0 0.0 9.0 0.4527050198347342 0.07201018549073934 1.0 0.0 0.0 
70.79750769985229 30.435630304078934 5.911484786281558 0.0 0.0 9.0 0.9000001222829667 0.07201018549073934 1.0 0.0 0.0 
73.28470129158356 41.5528760147469 0.08204282285298437 0.0 0.0 9.0 0.1134162949852412 0.3682940620319205 1.0 0.0 0.0 
72.63907977225655 42.34977437290661 1.279777659595693 0.0 0.0 9.0 0.49341070113751995 0.3682940620319205 1.0 0.0 0.0 
77.46935365050783 45.846934197044 0.07961853514439458 0.0 9.769499999999999 7.0 0.36364600222688814 0.728667311526428 0.0 0.0 0.0 
68.95831088551182 62.622797076795706 5.861154595731146 0.0 5.9076 8.0 0.7935577850609442 0.6100766661655197 0.0 0.0 0.0 
65.48023477503713 70.58735114575231 5.373814551680997 0.0 1.3247 9.0 0.8170164401469237 0.4792254340489973 0.0 0.0 0.0 
62.758497938812454 75.22887058513484 1.897033953175924 0.0 1.3247 9.0 0.24197835823188385 0.4792254340489973 0.0 0.0 0.0 
64.35350481420781 87.50402809100463 4.391171875830395 0.0 0.0 10.0 0.03653319106621067 0.5206759647087698 1.0 0.0 0.0 
65.33964788458387 88.94947812908407 6.9777858758840665 0.0 0.0 10.0 0.09549373993244215 0.5206759647087698 1.0 0.0 0.0 
69.33420167482318 107.1773905332992 5.464731346247557 0.0 2.6426 10.0 0.3264680177848235 0.3376217655698899 0.0 0.0 0.0 
63.814408250924046 114.31021898852141 2.1591819007328543 0.0 2.6426 10.0 0.4532270131084405 0.3376217655698899 0.0 0.0 0.0 
55.94398865916817 125.27271957304485 4.098988393256072 0.0 0.6632 12.0 0.38985794241481564 0.4741761778644359 0.0 0.0 0.0 
58.53507044888627 127.7878019839117 0.6976279463167858 0.0 0.6632 12.0 0.7990039457694577 0.4741761778644359 0.0 0.0 0.0 
61.09741306578136 141.8874802317031 5.841801918302567 0.0 0.6632 11.0 0.3635103690491166 0.5265895934792636 0.0 0.0 0.0 
59.42630748130321 144.47116727329671 1.441814152043395 0.0 0.6632 11.0 0.8160927606469108 0.5265895934792636 0.0 0.0 0.0 
36.84545006043291 175.83945464140683 6.2564622651867605 0.0 3.2989999999999995 11.0 0.4594865214948397 0.7200884555227783 0.0 0.0 0.0 
27.274564168434864 179.71259853051637 1.7497382820366416 0.0 0.0 12.0 0.5347861532407375 0.40515986120961645 1.0 0.0 0.0 
26.744662323008086 178.22671103128854 3.848321171398173 0.0 0.0 12.0 0.49848154920162346 0.40515986120961645 1.0 0.0 0.0 
1.8574231012430302 167.644410797109 3.894903243498945 0.0 3.2989999999999995 9.0 0.8971646017127982 0.25975853088676837 0.0 0.0 0.0 
10.300010142689771 -32.559421971580335 5.352947216350287 0.0 1.9845 11.0 0.8783419472998135 0.3799717376163193 0.0 0.0 0.0 
6.631541623167381 -26.40176186606741 2.2007145507779637 0.0 1.9845 11.0 0.6311144052187636 0.3799717376163193 0.0 0.0 0.0 
6.8004754219078265 -164.05022987492777 4.115441036436252 0.0 2.6426 9.0 0.41175418275049847 0.0457861909475058 0.0 0.0 0.0 
13.763340855048199 -162.0235355519398 5.531240710802759 0.0 2.6426 9.0 0.7287121440054268 0.0457861909475058 0.0 0.0 0.0 
22.36356676075419 -159.32132830870992 4.690945149686104 0.0 3.9536999999999995 8.0 0.07884503664477804 0.644495729986419 0.0 0.0 0.0 
20.901353497053396 -147.09861435553623 1.1268793496776766 0.0 0.6632 9.0 0.2385813502917754 0.39182230592475664 0.0 0.0 0.0 
18.603294087667315 -149.7000536329926 3.6637745061067046 0.0 0.6632 9.0 0.028907814316191494 0.39182230592475664 0.0 0.0 0.0 
24.23053477567053 -164.23812283553696 3.9162784948528238 0.0 10.4072 9.0 0.6752592006521494 0.40396471381917753 0.0 0.0 0.0 
34.53013825516759 -161.970414141785 3.1489386439241827 0.0 0.6632 11.0 0.3321019185156817 0.02405901454938486 0.0 0.0 0.0 
36.72538598368351 -163.735608950806 4.7866818672119305 0.0 0.6632 11.0 0.07161695721141503 0.02405901454938486 0.0 0.0 0.0 
45.445668344062575 -160.30874637339977 4.598861924301679 0.0 0.0 11.0 0.3063684230145788 0.10886106948155483 1.0 0.0 0.0 
45.70629449223717 -158.5089531115449 7.679890115005483 0.0 0.0 11.0 0.510238101689122 0.10886106948155483 1.0 0.0 0.0 
54.89424550623983 -160.513604103574 5.719384150269581 0.0 16.6907 7.0 0.010215597082578243 0.4408261164570968 0.0 0.0 0.0 
53.22038179934917 -151.28122870869268 3.7766101805739263 2.0 0.0 10.0 0.947437599775698 0.5431729767083144 1.0 0.0 0.0 
54.663512767083304 -151.30937405817562 5.609166771398687 0.0 0.0 10.0 0.6116469910904441 0.5431729767083144 1.0 0.0 0.0 
64.19738631324121 -143.32407823806156 -0.4984888227596098 0.0 0.0 10.0 0.255767333686144 0.6835471153267153 1.0 0.0 0.0 
62.97900545902517 -142.0818911916046 2.049935592513723 0.0 0.0 10.0 0.9920503492064794 0.6835471153267153 1.0 0.0 0.0 
53.97464502789393 -133.54678666324645 2.6020277930321765 0.0 3.2989999999999995 8.0 0.11071347416886068 0.977942295451203 0.0 0.0 0.0 
64.08575792031253 -136.80407760173114 0.08839636891456598 0.0 3.2989999999999995 8.0 0.2931718320668467 0.977942295451203 0.0 0.0 0.0 
76.28108381778897 -97.46505213849603 0.21704861164708106 0.0 17.3097 5.0 0.8441294146226969 0.7120478846819892 0.0 0.0 0.0 
64.96460487035345 -95.08010685884858 1.7438888332478395 0.0 2.6426 7.0 0.7948712738119047 0.04930157933788992 0.0 0.0 0.0 
50.46155504908121 -80.18754341058793 1.1281807032599869 0.0 1.9845 7.0 0.916888127744619 0.7624726301882758 0.0 0.0 0.0 
53.69889940866462 -34.48663644968809 4.238010587964384 0.0 2.6494 10.0 0.6362807238030862 0.6869695042674505 0.0 0.0 0.0 
60.74679729102502 -29.11422385245577 0.4889562341149943 0.0 2.6494 10.0 0.3849882784206946 0.6869695042674505 0.0 0.0 0.0 
44.783977591632045 -9.277415717175812 4.374105883675111 0.0 0.6649 8.0 0.07496339936468377 0.4378972198742165 0.0 0.0 0.0 
46.97124567125478 -6.869033866781762 0.29102192005712557 0.0 0.6649 8.0 0.6129981930042762 0.4378972198742165 0.0 0.0 0.0 
48.00444736989611 5.25617965619777 3.7116003264493003 0.0 0.0 8.0 0.3686134216448953 0.1867394762292225 1.0 0.0 0.0 
49.06840096354094 6.606566775602073 7.520146845018636 0.0 0.0 8.0 0.7114420494816359 0.1867394762292225 1.0 0.0 0.0 
41.48117857417632 12.315697541365338 2.632825197620532 0.0 3.3075 7.0 0.8113075840352627 0.5754365117469201 0.0 0.0 0.0 
39.74700894662284 17.695595135804215 3.574397109170958 0.0 2.6494 9.0 0.2567267916993582 0.9519132750006203 0.0 0.0 0.0 
47.49270538517878 21.035275237052993 6.145683783277063 0.0 2.6494 9.0 0.025466439820026943 0.9519132750006203 0.0 0.0 0.0 
50.56571187593594 30.478344825044644 4.684151935123325 0.0 0.0 10.0 0.6046377148643524 0.7794136147554724 1.0 0.0 0.0 
50.722966586007935 32.28781728014428 7.708841523004821 0.0 0.0 10.0 0.9784696830934697 0.7794136147554724 1.0 0.0 0.0 
68.49339466338797 29.678564913850458 3.825984072207078 0.0 0.6649 9.0 0.4527050198347342 0.07201018549073934 0.0 0.0 0.0 
71.58369912467577 29.97796543374925 5.7560148903347015 0.0 0.6649 9.0 0.9000001222829667 0.07201018549073934 0.0 0.0 0.0 
74.19057540824942 41.63621972929636 0.09174443915610266 0.0 0.6649 9.0 0.1134162949852412 0.3682940620319205 0.0 0.0 0.0 
72.9575552302418 43.20190550874288 1.2131214379597361 2.0 0.6649 9.0 0.49341070113751995 0.3682940620319205 0.0 0.0 0.0 
78.36655745741922 45.69666970068991 6.117246164387521 0.0 10.434399999999998 7.0 0.36364600222688814 0.728667311526428 0.0 0.0 0.0 
69.76790121156586 62.207926501844746 5.809635839196775 0.0 6.572500000000001 8.0 0.7935577850609442 0.6100766661655197 0.0 0.0 0.0 
66.21134325267023 70.04602454938698 5.645850251097477 0.0 1.9896 9.0 0.8170164401469237 0.4792254340489973 0.0 0.0 0.0 
62.29481781075532 76.0115294053404 2.1056314978894557 0.0 1.9896 9.0 0.24197835823188385 0.4792254340489973 0.0 0.0 0.0 
64.15050508741508 86.61726701781588 4.4873537680459155 0.0 0.6649 10.0 0.03653319106621067 0.5206759647087698 0.0 0.0 0.0 
66.12785977675335 89.40365441979192 0.5227388411656044 0.0 0.6649 10.0 0.09549373993244215 0.5206759647087698 0.0 0.0 0.0 
70.033827886594 106.59594642265422 5.589785782696057 0.0 3.3075 10.0 0.3264680177848235 0.3376217655698899 0.0 0.0 0.0 
64.4399080726961 114.97075215420055 0.8126328316325584 0.0 0.0 11.0 0.8018756777176846 0.4532270131084405 1.0 0.0 0.0 
62.951338875727544 114.02270317400311 3.463161775339201 0.0 0.0 11.0 0.06654001526148567 0.4532270131084405 1.0 0.0 0.0 
55.5567489300194 124.44955526249176 4.272686450723744 0.0 1.3281 12.0 0.38985794241481564 0.4741761778644359 0.0 0.0 0.0 
59.0685028102573 128.52469003907402 0.944202230141095 0.0 1.3281 12.0 0.7990039457694577 0.4741761778644359 0.0 0.0 0.0 
61.92492963422971 141.5096305010642 5.854854881107152 0.0 1.3281 11.0 0.3635103690491166 0.5265895934792636 0.0 0.0 0.0 
59.47414544196836 145.37960858649257 1.5181755500407654 0.0 1.3281 11.0 0.8160927606469108 0.5265895934792636 0.0 0.0 0.0 
37.754252378692634 175.87985806113977 0.044428175036249594 0.0 3.9638999999999998 11.0 0.4594865214948397 0.7200884555227783 0.0 0.0 0.0 
26.884143229470567 180.5342587890281 2.0143670129813764 2.0 0.6649 12.0 0.5347861532407375 0.40515986120961645 0.0 0.0 0.0 
26.05461940852242 177.63392534812 3.851327418380215 0.0 0.6649 12.0 0.49848154920162346 0.40515986120961645 0.0 0.0 0.0 
1.0298654003461079 167.26665116230686 3.5698225135433446 2.0 3.9638999999999998 9.0 0.8971646017127982 0.25975853088676837 0.0 0.0 0.0 
10.658827665950186 -33.39536699070583 5.117851094302445 2.0 2.6494 11.0 0.8783419472998135 0.3799717376163193 0.0 0.0 0.0 
5.997113946181011 -25.749798973968687 2.342556836963866 0.0 2.6494 11.0 0.6311144052187636 0.3799717376163193 0.0 0.0 0.0 
5.901464101270035 -163.91118766779192 2.9881471810157683 0.0 0.0 10.0 0.1578693133835516 0.41175418275049847 1.0 0.0 0.0 
6.923100054634592 -164.95162728420462 4.8475973503454055 0.0 0.0 10.0 0.45842195046746137 0.41175418275049847 1.0 0.0 0.0 
14.495059151887412 -162.56403756310075 5.646977627900185 0.0 3.3075 9.0 0.7287121440054268 0.0457861909475058 0.0 0.0 0.0 
22.41915982672014 -160.22932803393985 4.773548491519122 0.0 4.6186 8.0 0.07884503664477804 0.644495729986419 0.0 0.0 0.0 
21.228776920527906 -146.2498811867726 1.2025999035241868 0.0 1.3281 9.0 0.2385813502917754 0.39182230592475664 0.0 0.0 0.0 
17.819484283737317 -150.161785461291 3.673953999559809 2.0 1.3281 9.0 0.028907814316191494 0.39182230592475664 0.0 0.0 0.0 
23.560570692563015 -164.8535106948167 3.884562930500786 0.0 11.072099999999999 9.0 0.6752592006521494 0.40396471381917753 0.0 0.0 0.0 
33.635039546188914 -161.80807994580223 2.962181904855182 0.0 1.3281 11.0 0.3321019185156817 0.02405901454938486 0.0 0.0 0.0 
36.89682349010967 -164.6290087892834 4.901987512947894 0.0 1.3281 11.0 0.07161695721141503 0.02405901454938486 0.0 0.0 0.0 
45.35365127766858 -161.2137805989913 4.611074640034214 0.0 0.6649 11.0 0.3063684230145788 0.10886106948155483 0.0 0.0 0.0 
45.679271396651764 -157.5996545674421 1.6004962041715223 0.0 0.6649 11.0 0.510238101689122 0.10886106948155483 0.0 0.0 0.0 
55.59142737053122 -161.09797687681353 5.5855924566841635 0.0 17.3556 7.0 0.010215597082578243 0.4408261164570968 0.0 0.0 0.0 
55.407463180886964 -151.83291189997962 5.6699682685449835 0.0 0.6649 10.0 0.6116469910904441 0.5431729767083144 0.0 0.0 0.0 
65.08896830975223 -143.5047315898086 6.0832726908117625 0.0 0.6649 10.0 0.255767333686144 0.6835471153267153 0.0 0.0 0.0 
62.5795566464811 -141.26458174215668 2.02538347219547 0.0 0.6649 10.0 0.9920503492064794 0.6835471153267153 0.0 0.0 0.0 
53.09336121173027 -133.3211920592132 2.890987437833532 2.0 3.9638999999999998 8.0 0.11071347416886068 0.977942295451203 0.0 0.0 0.0 
64.98632553499246 -136.67550053771578 0.14181353279340622 0.0 3.9638999999999998 8.0 0.2931718320668467 0.977942295451203 0.0 0.0 0.0 
76.7174756044418 -98.26324779028899 -1.0704726576173624 0.0 0.0 6.0 0.43817267574636143 0.8441294146226969 1.0 0.0 0.0 
76.70781168025427 -96.66164849063574 1.082540353837172 0.0 0.0 6.0 0.8218081458531181 0.8441294146226969 1.0 0.0 0.0 
65.13738886404408 -94.18696645469991 1.3796904288453709 0.0 3.3075 7.0 0.7948712738119047 0.04930157933788992 0.0 0.0 0.0 
50.97259256229932 -79.43495138958151 0.9742704836700254 0.0 2.6494 7.0 0.916888127744619 0.7624726301882758 0.0 0.0 0.0 
53.583118231117595 -35.38893839966139 4.584778736435086 0.0 3.316 10.0 0.6362807238030862 0.6869695042674505 0.0 0.0 0.0 
61.584197662685526 -28.758816047894378 0.4013736918945479 0.0 3.316 10.0 0.3849882784206946 0.6869695042674505 0.0 0.0 0.0 
44.40749431559622 -10.10555485576642 4.28571415455196 0.0 1.3315000000000001 8.0 0.07496339936468377 0.4378972198742165 0.0 0.0 0.0 
47.759775062911956 -6.4154090344664825 0.5220393559715526 0.0 1.3315000000000001 8.0 0.6129981930042762 0.4378972198742165 0.0 0.0 0.0 
47.361294848713364 4.612822116025364 3.927157249810763 0.0 0.6666 8.0 0.3686134216448953 0.1867394762292225 0.0 0.0 0.0 
49.18001765897232 7.509393338847068 1.4477802876408596 0.0 0.6666 8.0 0.7114420494816359 0.1867394762292225 0.0 0.0 0.0 
40.746763777299016 12.852529913831635 2.510378995016663 0.0 3.9741 7.0 0.8113075840352627 0.5754365117469201 0.0 0.0 0.0 
39.08702697491352 17.06951376168522 3.900643827213398 0.0 3.316 9.0 0.2567267916993582 0.9519132750006203 0.0 0.0 0.0 
48.40049825787399 21.094149597212237 0.06476305161197123 0.0 3.316 9.0 0.025466439820026943 0.9519132750006203 0.0 0.0 0.0 
50.43689912307632 29.57781089192443 4.570322217130017 0.0 0.6666 10.0 0.6046377148643524 0.7794136147554724 0.0 0.0 0.0 
50.93420244494669 33.17265257662533 1.3364437288055557 0.0 0.6666 10.0 0.9784696830934697 0.7794136147554724 0.0 0.0 0.0 
67.6846022145027 29.26214101368891 3.6170708608587243 0.0 1.3315000000000001 9.0 0.4527050198347342 0.07201018549073934 0.0 0.0 0.0 
72.26554168143907 29.375765452192905 5.559739281148392 0.0 1.3315000000000001 9.0 0.9000001222829667 0.07201018549073934 0.0 0.0 0.0 
75.09904555528718 41.58893250118766 6.231181265753776 0.0 1.3315000000000001 9.0 0.1134162949852412 0.3682940620319205 0.0 0.0 0.0 
79.27488583361422 45.746606170321876 0.054920394732652096 0.0 11.100999999999999 7.0 0.36364600222688814 0.728667311526428 0.0 0.0 0.0 
70.64651624179288 61.97215178170165 6.02101631344481 0.0 7.2391000000000005 8.0 0.7935577850609442 0.6100766661655197 0.0 0.0 0.0 
66.9569387977105 69.52483228810848 5.673117630094381 0.0 2.6562 9.0 0.8170164401469237 0.4792254340489973 0.0 0.0 0.0 
62.092367021622735 76.89841596402715 1.795212544858087 0.0 2.6562 9.0 0.24197835823188385 0.4792254340489973 0.0 0.0 0.0 
63.98202164423395 85.7233053746927 4.526115594365889 0.0 1.3315000000000001 10.0 0.03653319106621067 0.5206759647087698 0.0 0.0 0.0 
66.844000584238 89.96463252440542 0.6644902179582205 0.0 1.3315000000000001 10.0 0.09549373993244215 0.5206759647087698 0.0 0.0 0.0 
70.77533339285128 106.06895147562814 5.665313710026299 0.0 3.9741 10.0 0.3264680177848235 0.3376217655698899 0.0 0.0 0.0 
64.92083643805073 115.74293218333773 1.0137584466410492 0.0 0.6666 11.0 0.8018756777176846 0.4532270131084405 0.0 0.0 0.0 
62.09428876773225 113.71771267843813 3.4834824142294227 0.0 0.6666 11.0 0.06654001526148567 0.4532270131084405 0.0 0.0 0.0 
55.50503061360794 123.54132659869128 4.65551623662231 0.0 1.9947 12.0 0.38985794241481564 0.4741761778644359 0.0 0.0 0.0 
59.472640015111594 129.33969139468826 1.110446768987301 0.0 1.9947 12.0 0.7990039457694577 0.4741761778644359 0.0 0.0 0.0 
62.81159973589456 141.3062337930923 6.057694884396052 0.0 1.9947 11.0 0.3635103690491166 0.5265895934792636 0.0 0.0 0.0 
59.602401985229 146.28022190479757 1.4293273811858247 0.0 1.9947 11.0 0.8160927606469108 0.5265895934792636 0.0 0.0 0.0 
38.662736909465664 175.92686813820748 0.05169897242831317 0.0 4.6305 11.0 0.4594865214948397 0.7200884555227783 0.0 0.0 0.0 
25.268111969316845 177.17680376902487 3.6680822233074 0.0 1.3315000000000001 12.0 0.49848154920162346 0.40515986120961645 0.0 0.0 0.0 
5.253453036139671 -25.22584998706583 2.5278113415656422 0.0 3.316 11.0 0.6311144052187636 0.3799717376163193 0.0 0.0 0.0 
5.000656143619262 -164.03806994958475 3.281527341724384 0.0 0.6666 10.0 0.1578693133835516 0.41175418275049847 0.0 0.0 0.0 
7.01715446376726 -165.85645205073183 4.815974597742306 0.0 0.6666 10.0 0.45842195046746137 0.41175418275049847 0.0 0.0 0.0 
15.239887904674434 -163.08632505004948 5.671647959341662 0.0 3.9741 9.0 0.7287121440054268 0.0457861909475058 0.0 0.0 0.0 
21.877063847520823 -160.95986621865958 4.073995212112618 0.0 0.0 9.0 0.5128282237361188 0.07884503664477804 1.0 0.0 0.0 
23.289884025101298 -159.9659016488654 6.576968099719109 2.0 0.0 9.0 0.8968371306843239 0.07884503664477804 1.0 0.0 0.0 
21.720552692211957 -145.48456381444737 0.9996482850905226 0.0 1.9947 9.0 0.2385813502917754 0.39182230592475664 0.0 0.0 0.0 
23.121295913451842 -165.65012337261794 4.208458600025036 0.0 11.7387 9.0 0.6752592006521494 0.40396471381917753 0.0 0.0 0.0 
32.731328926210224 -161.70386283906262 3.0267773611357383 0.0 1.9947 11.0 0.3321019185156817 0.02405901454938486 0.0 0.0 0.0 
37.17797392874668 -165.49417265864793 5.026601306955092 0.0 1.9947 11.0 0.07161695721141503 0.02405901454938486 0.0 0.0 0.0 
45.398712841632666 -162.12236386179683 4.761953779626208 0.0 1.3315000000000001 11.0 0.3063684230145788 0.10886106948155483 0.0 0.0 0.0 
45.737833279664336 -156.69184148323657 1.5063668612649015 0.0 1.3315000000000001 11.0 0.510238101689122 0.10886106948155483 0.0 0.0 0.0 
56.407349477919574 -161.50025191291942 5.8251327052646635 0.0 18.022199999999998 7.0 0.010215597082578243 0.4408261164570968 0.0 0.0 0.0 
56.16434088440188 -152.33758033759315 5.695112059730777 0.0 1.3315000000000001 10.0 0.6116469910904441 0.5431729767083144 0.0 0.0 0.0 
65.99440321905789 -143.59271860595854 6.186313918246285 0.0 1.3315000000000001 10.0 0.255767333686144 0.6835471153267153 0.0 0.0 0.0 
62.4225828332577 -140.36852744025126 1.7442100598437849 2.0 1.3315000000000001 10.0 0.9920503492064794 0.6835471153267153 0.0 0.0 0.0 
65.8710920871474 -136.46397692629677 0.23466576336093406 0.0 4.6305 8.0 0.2931718320668467 0.977942295451203 0.0 0.0 0.0 
77.40554216076907 -98.85832635994626 5.570136020703818 0.0 0.6666 6.0 0.43817267574636143 0.8441294146226969 0.0 0.0 0.0 
77.28652659534208 -95.95976307473454 0.8812773359282248 0.0 0.6666 6.0 0.8218081458531181 0.8441294146226969 0.0 0.0 0.0 
65.35262051609143 -93.30309461672921 1.3319254262929154 0.0 3.9741 7.0 0.7948712738119047 0.04930157933788992 0.0 0.0 0.0 
51.57233989288713 -78.75095049085814 0.8509275668705449 0.0 3.316 7.0 0.916888127744619 0.7624726301882758 0.0 0.0 0.0 
53.481172634952195 -36.29290808135597 4.600097946588363 0.0 3.9842999999999997 10.0 0.6362807238030862 0.6869695042674505 0.0 0.0 0.0 
62.48852160255862 -28.660062304813 0.10876965130997861 0.0 3.9842999999999997 10.0 0.3849882784206946 0.6869695042674505 0.0 0.0 0.0 
44.01631028695729 -10.926852089255844 4.267889368279386 2.0 1.9998 8.0 0.07496339936468377 0.4378972198742165 0.0 0.0 0.0 
48.52193593500783 -5.918755337162632 0.5775210479852317 0.0 1.9998 8.0 0.6129981930042762 0.4378972198742165 0.0 0.0 0.0 
46.98705179795666 3.783668192462273 4.2884176391784905 0.0 1.3349 8.0 0.3686134216448953 0.1867394762292225 0.0 0.0 0.0 
49.57120001457292 8.33069136920342 1.1262806953080644 0.0 1.3349 8.0 0.7114420494816359 0.1867394762292225 0.0 0.0 0.0 
40.174076171333375 13.559341767137033 2.2517426036802646 2.0 4.6424 7.0 0.8113075840352627 0.5754365117469201 0.0 0.0 0.0 
38.381827907813715 17.644186160327553 2.457827309453819 0.0 0.0 10.0 0.02598733719729418 0.2567267916993582 1.0 0.0 0.0 
39.29717006928071 16.18441830361874 4.945497041346962 2.0 0.0 10.0 0.8125503562183921 0.2567267916993582 1.0 0.0 0.0 
49.30713846965166 21.019600174759066 6.201144664941503 0.0 3.9842999999999997 9.0 0.025466439820026943 0.9519132750006203 0.0 0.0 0.0 
50.26023483122619 28.685429909392482 4.516956313410643 0.0 1.3349 10.0 0.6046377148643524 0.7794136147554724 0.0 0.0 0.0 
51.05759734263457 34.07394486507819 1.4347234763341585 0.0 1.3349 10.0 0.9784696830934697 0.7794136147554724 0.0 0.0 0.0 
66.83383143327261 28.94004915131841 3.503509052715259 0.0 1.9998 9.0 0.4527050198347342 0.07201018549073934 0.0 0.0 0.0 
72.88013571048548 28.705073071544035 5.454175624194296 0.0 1.9998 9.0 0.9000001222829667 0.07201018549073934 0.0 0.0 0.0 
76.00336367855172 41.68773949453929 0.10882853497969722 0.0 1.9998 9.0 0.1134162949852412 0.3682940620319205 0.0 0.0 0.0 
80.13770071633338 46.034884799701274 0.3224499226744291 0.0 11.7693 7.0 0.36364600222688814 0.728667311526428 0.0 0.0 0.0 
71.55619096372529 61.965370168499916 6.275730532857684 0.0 7.907400000000001 8.0 0.7935577850609442 0.6100766661655197 0.0 0.0 0.0 
67.73854938790939 69.0593873662443 5.746090269040928 0.0 3.3245 9.0 0.8170164401469237 0.4792254340489973 0.0 0.0 0.0 
62.11188341559925 77.80790659089831 1.5493310236263758 0.0 3.3245 9.0 0.24197835823188385 0.4792254340489973 0.0 0.0 0.0 
63.64869904451901 84.876871600249 4.337251225132039 0.0 1.9998 10.0 0.03653319106621067 0.5206759647087698 0.0 0.0 0.0 
67.63929899041433 90.40628231228331 0.5069181262170906 0.0 1.9998 10.0 0.09549373993244215 0.5206759647087698 0.0 0.0 0.0 
71.36587086711305 105.37698357067013 5.418871305218479 0.0 4.6424 10.0 0.3264680177848235 0.3376217655698899 0.0 0.0 0.0 
65.18999464934231 116.61190165765491 1.2704145397900513 0.0 1.3349 11.0 0.8018756777176846 0.4532270131084405 0.0 0.0 0.0 
61.185558864045554 113.67571205765644 3.1877792830981577 0.0 1.3349 11.0 0.06654001526148567 0.4532270131084405 0.0 0.0 0.0 
55.31652681238562 122.65137131502601 4.503671099814649 0.0 2.663 12.0 0.38985794241481564 0.4741761778644359 0.0 0.0 0.0 
59.793244184882674 130.1910239127598 1.2106221733638853 0.0 2.663 12.0 0.7990039457694577 0.4741761778644359 0.0 0.0 0.0 
63.690901217345555 141.07303217491966 6.023943728090762 0.0 2.663 11.0 0.3635103690491166 0.5265895934792636 0.0 0.0 0.0 
60.01024489777264 147.09337517982505 1.1058947630761318 0.0 2.663 11.0 0.8160927606469108 0.5265895934792636 0.0 0.0 0.0 
39.57074640171585 175.9823014493464 0.06097297993159054 0.0 5.2988 11.0 0.4594865214948397 0.7200884555227783 0.0 0.0 0.0 
24.57207430215564 176.5910686276082 3.8411540781753324 0.0 1.9998 12.0 0.49848154920162346 0.40515986120961645 0.0 0.0 0.0 
4.449852815962697 -24.79949241866668 2.6537928440385676 0.0 3.9842999999999997 11.0 0.6311144052187636 0.3799717376163193 0.0 0.0 0.0 
4.091248794403581 -164.06114294663047 3.166958930704282 0.0 1.3349 10.0 0.1578693133835516 0.41175418275049847 0.0 0.0 0.0 
7.053429746540055 -166.7654285046947 4.7522856419116986 0.0 1.3349 10.0 0.45842195046746137 0.41175418275049847 0.0 0.0 0.0 
15.834680801882202 -163.77463856831722 5.425037267706323 0.0 4.6424 9.0 0.7287121440054268 0.0457861909475058 0.0 0.0 0.0 
21.414025466156573 -161.7429048814236 4.178373571641713 0.0 0.6683 9.0 0.5128282237361188 0.07884503664477804 0.0 0.0 0.0 
22.440834683524702 -144.92891289616193 0.6570730148171593 0.0 2.663 9.0 0.2385813502917754 0.39182230592475664 0.0 0.0 0.0 
22.491872735863353 -166.30691904367126 3.948276190599203 0.0 12.407 9.0 0.6752592006521494 0.40396471381917753 0.0 0.0 0.0 
31.843512695270874 -161.90219697651986 3.3613815518819172 0.0 2.663 11.0 0.3321019185156817 0.02405901454938486 0.0 0.0 0.0 
37.2289616324319 -166.40244263176857 4.768477273607768 0.0 2.663 11.0 0.07161695721141503 0.02405901454938486 0.0 0.0 0.0 
45.28315502076795 -163.02469444425455 4.585026273770341 0.0 1.9998 11.0 0.3063684230145788 0.10886106948155483 0.0 0.0 0.0 
45.74221589401124 -155.7821520402421 1.5659686603182708 0.0 1.9998 11.0 0.510238101689122 0.10886106948155483 0.0 0.0 0.0 
57.28949749883782 -161.72244318005352 6.036444910821264 0.0 18.690499999999997 7.0 0.010215597082578243 0.4408261164570968 0.0 0.0 0.0 
57.00514837530639 -152.68485091399998 5.89150897102823 0.0 1.9998 10.0 0.6116469910904441 0.5431729767083144 0.0 0.0 0.0 
66.85629334400357 -143.8837503954964 5.957542801763366 0.0 1.9998 10.0 0.255767333686144 0.6835471153267153 0.0 0.0 0.0 
66.69373627051202 -136.07563347318373 0.4410485637896837 0.0 5.2988 8.0 0.2931718320668467 0.977942295451203 0.0 0.0 0.0 
78.23379521835373 -99.23455895104044 5.85680820152936 0.0 1.3349 6.0 0.43817267574636143 0.8441294146226969 0.0 0.0 0.0 
77.68721804577618 -95.14306211872378 1.1146702526840213 0.0 1.3349 6.0 0.8218081458531181 0.8441294146226969 0.0 0.0 0.0 
65.83477224991144 -92.5316778710123 1.012173367230718 0.0 4.6424 7.0 0.7948712738119047 0.04930157933788992 0.0 0.0 0.0 
51.974295482828 -77.93487096427151 1.1131218097780882 0.0 3.9842999999999997 7.0 0.916888127744619 0.7624726301882758 0.0 0.0 0.0 
53.20302247589255 -37.15904119988624 4.401661614740236 0.0 4.6543 10.0 0.6362807238030862 0.6869695042674505 0.0 0.0 0.0 
63.38134217488793 -28.834491418279427 6.090248865471849 0.0 4.6543 10.0 0.3849882784206946 0.6869695042674505 0.0 0.0 0.0 
49.32407677411358 -5.489658420091538 0.4912023457770152 0.0 2.6698 8.0 0.6129981930042762 0.4378972198742165 0.0 0.0 0.0 
46.62569882563592 2.9488160382485433 4.303910218083713 0.0 2.0049 8.0 0.3686134216448953 0.1867394762292225 0.0 0.0 0.0 
50.161959991384364 9.022469324762437 0.863992409522449 0.0 2.0049 8.0 0.7114420494816359 0.1867394762292225 0.0 0.0 0.0 
37.75286314654362 18.30142083613269 2.334211386163789 0.0 0.67 10.0 0.02598733719729418 0.2567267916993582 0.0 0.0 0.0 
50.16972737307363 20.73064607166907 5.959952417323054 0.0 4.6543 9.0 0.025466439820026943 0.9519132750006203 0.0 0.0 0.0 
50.35349985648492 27.78052343628976 4.8151022217853745 0.0 2.0049 10.0 0.6046377148643524 0.7794136147554724 0.0 0.0 0.0 
51.320225207747534 34.944910245828595 1.2779209086721086 0.0 2.0049 10.0 0.9784696830934697 0.7794136147554724 0.0 0.0 0.0 
66.07358097989572 28.440475995373546 3.722959956653601 0.0 2.6698 9.0 0.4527050198347342 0.07201018549073934 0.0 0.0 0.0 
73.57316601639182 28.11578274827692 5.578518008556176 0.0 2.6698 9.0 0.9000001222829667 0.07201018549073934 0.0 0.0 0.0 
76.90275552585516 41.824298620937014 0.15068254485896873 0.0 2.6698 9.0 0.1134162949852412 0.3682940620319205 0.0 0.0 0.0 
81.00948157660122 46.2947929020606 0.28974175159439886 0.0 12.4393 7.0 0.36364600222688814 0.728667311526428 0.0 0.0 0.0 
72.45817710485412 61.8471538785416 6.152867195567961 0.0 8.5774 8.0 0.7935577850609442 0.6100766661655197 0.0 0.0 0.0 
68.39530505638649 68.42992244909364 5.519008664621973 0.0 3.9945 9.0 0.8170164401469237 0.4792254340489973 0.0 0.0 0.0 
62.03841688042179 78.71463519318777 1.6516334837208746 0.0 3.9945 9.0 0.24197835823188385 0.4792254340489973 0.0 0.0 0.0 
63.17722690027514 84.09888181419602 4.167568228346941 0.0 2.6698 10.0 0.03653319106621067 0.5206759647087698 0.0 0.0 0.0 
68.45803232016445 90.80280447403113 0.4510140556977136 0.0 2.6698 10.0 0.09549373993244215 0.5206759647087698 0.0 0.0 0.0 
72.13992731387602 104.89908116721861 5.730075134043586 0.0 5.3124 10.0 0.3264680177848235 0.3376217655698899 0.0 0.0 0.0 
65.57729809074773 117.43503599315295 1.130998299368301 0.0 2.0049 11.0 0.8018756777176846 0.4532270131084405 0.0 0.0 0.0 
60.287921386283514 113.52806027637175 3.304623712756111 0.0 2.0049 11.0 0.06654001526148567 0.4532270131084405 0.0 0.0 0.0 
55.082805351500255 121.77220786678502 4.452563256146524 0.0 3.3329999999999997 12.0 0.38985794241481564 0.4741761778644359 0.0 0.0 0.0 
60.18933013976564 131.00996835919338 1.1203016238890087 0.0 3.3329999999999997 12.0 0.7990039457694577 0.4741761778644359 0.0 0.0 0.0 
64.59733796106188 140.99604828283884 6.198459236838632 0.0 3.3329999999999997 11.0 0.3635103690491166 0.5265895934792636 0.0 0.0 0.0 
60.519123847371326 147.84742843037026 0.9771358562750408 0.0 3.3329999999999997 11.0 0.8160927606469108 0.5265895934792636 0.0 0.0 0.0 
40.46113713055969 176.16873760460456 0.2064028689894064 0.0 5.9688 11.0 0.4594865214948397 0.7200884555227783 0.0 0.0 0.0 
23.71190345041568 176.29499398192294 3.473098364502772 0.0 2.6698 12.0 0.49848154920162346 0.40515986120961645 0.0 0.0 0.0 
3.5946464776470903 -24.489369525437134 2.7937079608180295 0.0 4.6543 11.0 0.6311144052187636 0.3799717376163193 0.0 0.0 0.0 
3.2034653413302245 -163.86266214038218 2.921638548890433 0.0 2.0049 10.0 0.1578693133835516 0.41175418275049847 0.0 0.0 0.0 
6.8983931185224785 -167.66182001177867 4.5411367495289765 0.0 2.0049 10.0 0.45842195046746137 0.41175418275049847 0.0 0.0 0.0 
16.450095930396156 -164.4445776025567 5.45540056015287 0.0 5.3124 9.0 0.7287121440054268 0.0457861909475058 0.0 0.0 0.0 
20.998822937569877 -162.5523250135296 4.238433779842514 2.0 1.3383 9.0 0.5128282237361188 0.07884503664477804 0.0 0.0 0.0 
23.287312851551835 -144.59570305078918 0.3750101894339259 0.0 3.3329999999999997 9.0 0.2385813502917754 0.39182230592475664 0.0 0.0 0.0 
21.95408150035917 -167.0406319827793 4.079883049481223 0.0 13.077 9.0 0.6752592006521494 0.40396471381917753 0.0 0.0 0.0 
32.02985696572352 -161.01178701314765 1.3644946033377887 0.0 0.0 12.0 0.020170502070574137 0.3321019185156817 1.0 0.0 0.0 
31.819337531880592 -162.81157569381796 4.685810976858017 0.0 0.0 12.0 0.8358194902620099 0.3321019185156817 1.0 0.0 0.0 
37.34545746747146 -167.30465259093396 4.8408111390782995 0.0 3.3329999999999997 11.0 0.07161695721141503 0.02405901454938486 0.0 0.0 0.0 
45.22544788991535 -163.93256226340532 4.648920996346057 0.0 2.6698 11.0 0.3063684230145788 0.10886106948155483 0.0 0.0 0.0 
45.920147173139895 -154.89002281759304 1.3739240603641591 0.0 2.6698 11.0 0.510238101689122 0.10886106948155483 0.0 0.0 0.0 
58.13416743562076 -162.0602105377035 5.9027853368386065 0.0 19.3605 7.0 0.010215597082578243 0.4408261164570968 0.0 0.0 0.0 
57.88101445789637 -152.93064085555548 6.009599814311372 0.0 2.6698 10.0 0.6116469910904441 0.5431729767083144 0.0 0.0 0.0 
67.66205834466459 -144.30600251652046 5.800496761203902 0.0 2.6698 10.0 0.255767333686144 0.6835471153267153 0.0 0.0 0.0 
67.58603670370215 -135.89856278975682 0.19589595213419256 0.0 5.9688 8.0 0.2931718320668467 0.977942295451203 0.0 0.0 0.0 
79.11764081799758 -99.44989832502812 6.044204612981098 0.0 2.0049 6.0 0.43817267574636143 0.8441294146226969 0.0 0.0 0.0 
78.17757201576518 -94.37683299234058 1.0015049621331946 0.0 2.0049 6.0 0.8218081458531181 0.8441294146226969 0.0 0.0 0.0 
66.13944915045228 -91.67451623148563 1.2292663730467126 0.0 5.3124 7.0 0.7948712738119047 0.04930157933788992 0.0 0.0 0.0 
52.352331049215906 -77.10743927491838 1.142228069635694 0.0 4.6543 7.0 0.916888127744619 0.7624726301882758 0.0 0.0 0.0 
53.09023522976012 -38.061722277072235 4.588096144282001 0.0 5.3260000000000005 10.0 0.6362807238030862 0.6869695042674505 0.0 0.0 0.0 
64.2680257585601 -29.03782934500909 6.05776117762327 0.0 5.3260000000000005 10.0 0.3849882784206946 0.6869695042674505 0.0 0.0 0.0 
50.20017249182932 -5.244688251706549 0.27264966742312186 0.0 3.3415 8.0 0.6129981930042762 0.4378972198742165 0.0 0.0 0.0 
46.44118492109776 2.0580249802377533 4.508152252569288 0.0 2.6766 8.0 0.3686134216448953 0.1867394762292225 0.0 0.0 0.0 
50.74788421303862 9.718347831743616 0.8709620081766967 0.0 2.6766 8.0 0.7114420494816359 0.1867394762292225 0.0 0.0 0.0 
37.147169885557425 18.98016214443542 2.299376471177026 0.0 1.3417 10.0 0.02598733719729418 0.2567267916993582 0.0 0.0 0.0 
50.93896900299185 20.245031610599053 5.720081046543675 0.0 5.3260000000000005 9.0 0.025466439820026943 0.9519132750006203 0.0 0.0 0.0
[truncated: 721,188 more chars]
