# Supplementary material for: Self-organized and directed branching results in optimal coverage in developing dermal lymphatic networks
Source: Nat Commun. 2023 Sep 21;14:5878. doi: 10.1038/s41467-023-41456-7 (PMC10514270; doi:10.1038/s41467-023-41456-7)
Supplement: Supplementary file 15 — Supplementary Software 1 [file 41467_2023_41456_MOESM15_ESM.zip › code_submission_final/data/lymphatic_simu450.txt]

5.066800000000063 0.0 0.0 0.0 0.0 0.0 0.588278770977753 0.588278770977753 0.0 0.0 0.0 
5.066800000000063 83.60220000000064 0.0 0.0 0.0 0.0 0.10994947733180682 0.10994947733180682 0.0 0.0 0.0 
5.066800000000063 167.20440000000127 0.0 0.0 0.0 0.0 0.48351012399881477 0.48351012399881477 0.0 0.0 0.0 
5.066800000000063 -83.60220000000064 0.0 0.0 0.0 0.0 0.34280350401011916 0.34280350401011916 0.0 0.0 0.0 
5.066800000000063 -167.20440000000127 0.0 0.0 0.0 0.0 0.4830628235921566 0.4830628235921566 0.0 0.0 0.0 
6.289961402275362 0.32924925813666633 0.262943781448245 0.0 0.5 0.0 0.588278770977753 0.588278770977753 0.0 0.0 0.0 
6.317448612436679 83.80321477112446 0.15936382900156376 0.0 0.5 0.0 0.10994947733180682 0.10994947733180682 0.0 0.0 0.0 
6.313451758844347 167.42887334400922 0.17815023688475584 0.0 0.5 0.0 0.48351012399881477 0.48351012399881477 0.0 0.0 0.0 
6.333158890097456 -83.57280524756015 0.02320762402447187 0.0 0.5 0.0 0.34280350401011916 0.34280350401011916 0.0 0.0 0.0 
6.327054061355204 -167.07677323620086 0.10092556777812786 0.0 0.5 0.0 0.4830628235921566 0.4830628235921566 0.0 0.0 0.0 
7.4868931550811535 0.7438373297515248 0.3334391281904137 0.0 1.0017 0.0 0.588278770977753 0.588278770977753 0.0 0.0 0.0 
7.582963973718635 83.8579848392207 0.04325144134114488 0.0 1.0017 0.0 0.10994947733180682 0.10994947733180682 0.0 0.0 0.0 
7.579254476766581 167.47654271888095 0.0376412387286135 0.0 1.0017 0.0 0.48351012399881477 0.48351012399881477 0.0 0.0 0.0 
7.58693896179116 -83.75326139686989 6.1402387608437365 0.0 1.0017 0.0 0.34280350401011916 0.34280350401011916 0.0 0.0 0.0 
7.525861186508305 -166.66763955795034 0.3288857668816268 0.0 1.0017 0.0 0.4830628235921566 0.4830628235921566 0.0 0.0 0.0 
8.55459309644194 1.4254132427783601 0.5681428136042138 0.0 1.5051 0.0 0.588278770977753 0.588278770977753 0.0 0.0 0.0 
8.849480443678774 83.83642280499289 6.266162444598779 0.0 1.5051 0.0 0.10994947733180682 0.10994947733180682 0.0 0.0 0.0 
8.802888417279126 167.8040314509395 0.2615047491437036 0.0 1.5051 0.0 0.48351012399881477 0.48351012399881477 0.0 0.0 0.0 
8.845713028700064 -83.89474192018764 6.171260670402028 0.0 1.5051 0.0 0.34280350401011916 0.34280350401011916 0.0 0.0 0.0 
8.651941932188825 -166.08757831617257 0.47566189332825004 0.0 1.5051 0.0 0.4830628235921566 0.4830628235921566 0.0 0.0 0.0 
9.634146163029152 2.088054975860608 0.5505076968518497 0.0 2.0102 0.0 0.588278770977753 0.588278770977753 0.0 0.0 0.0 
10.116074318833506 83.82002629865062 6.270240805483849 0.0 2.0102 0.0 0.10994947733180682 0.10994947733180682 0.0 0.0 0.0 
10.060729374569748 167.95358082794215 0.11833701674503841 0.0 2.0102 0.0 0.48351012399881477 0.48351012399881477 0.0 0.0 0.0 
10.10880344954178 -83.99030069151273 6.207675172817801 0.0 2.0102 0.0 0.34280350401011916 0.34280350401011916 0.0 0.0 0.0 
9.787153002346999 -165.525595472848 0.45967293355873234 0.0 2.0102 0.0 0.4830628235921566 0.4830628235921566 0.0 0.0 0.0 
10.224058421683752 0.9671034081785568 -1.086361886141817 0.0 0.0 1.0 0.36879242953085445 0.588278770977753 1.0 0.0 0.0 
8.988171975712543 3.177663272140015 2.1059418248014854 0.0 0.0 1.0 0.6616836486743999 0.588278770977753 1.0 0.0 0.0 
11.35218089220319 83.54331448236533 6.062960694382401 0.0 2.5170000000000003 0.0 0.10994947733180682 0.10994947733180682 0.0 0.0 0.0 
10.929029487507547 167.0313098244531 -0.8155307587220145 0.0 0.0 1.0 0.987022094648278 0.48351012399881477 1.0 0.0 0.0 
10.995440795378883 168.80847465164769 0.7408270293401813 0.0 0.0 1.0 0.5969334743546024 0.48351012399881477 1.0 0.0 0.0 
11.293824167837633 -84.4377990571083 5.922115156924363 0.0 2.5170000000000003 0.0 0.34280350401011916 0.34280350401011916 0.0 0.0 0.0 
10.834102753676046 -164.81255612737587 0.5978979531537049 0.0 2.5170000000000003 0.0 0.4830628235921566 0.4830628235921566 0.0 0.0 0.0 
11.021311343649774 -0.017232240072062796 5.393169415013483 0.0 0.5085 1.0 0.36879242953085445 0.588278770977753 0.0 0.0 0.0 
8.478916430666317 4.337485534316275 1.9845235745510617 0.0 0.5085 1.0 0.6616836486743999 0.588278770977753 0.0 0.0 0.0 
12.515829643711427 83.04286421199446 5.877032231902601 0.0 3.0255 0.0 0.10994947733180682 0.10994947733180682 0.0 0.0 0.0 
11.615382202817987 165.96667428109498 5.285025919706075 0.0 0.5085 1.0 0.987022094648278 0.48351012399881477 0.0 0.0 0.0 
11.715701559640964 169.8504695275785 0.9659706062210526 0.0 0.5085 1.0 0.5969334743546024 0.48351012399881477 0.0 0.0 0.0 
12.348576289876462 -85.13924531382033 5.6963192469453965 0.0 3.0255 0.0 0.34280350401011916 0.34280350401011916 0.0 0.0 0.0 
11.896448089676511 -164.12266390603168 0.5759512824968476 0.0 3.0255 0.0 0.4830628235921566 0.4830628235921566 0.0 0.0 0.0 
11.559022671452931 -1.1641391316513088 5.15080516294531 0.0 1.0187 1.0 0.36879242953085445 0.588278770977753 0.0 0.0 0.0 
8.081653463402663 5.540278544289715 1.8897902403986115 0.0 1.0187 1.0 0.6616836486743999 0.588278770977753 0.0 0.0 0.0 
13.744464029916019 82.73466551791151 6.03741248523813 0.0 3.5357000000000003 0.0 0.10994947733180682 0.10994947733180682 0.0 0.0 0.0 
12.116466900019352 164.8032985824353 5.119100459426434 0.0 1.0187 1.0 0.987022094648278 0.48351012399881477 0.0 0.0 0.0 
12.156450679111924 171.0380170439674 1.215402654409517 0.0 1.0187 1.0 0.5969334743546024 0.48351012399881477 0.0 0.0 0.0 
13.425541349819154 -85.80608498695102 5.728784391011608 0.0 3.5357000000000003 0.0 0.34280350401011916 0.34280350401011916 0.0 0.0 0.0 
12.954568778794096 -163.42630947238152 0.5820462994676107 0.0 3.5357000000000003 0.0 0.4830628235921566 0.4830628235921566 0.0 0.0 0.0 
12.10698759609238 -2.306182620912903 5.159764277476594 0.0 1.5306 1.0 0.36879242953085445 0.588278770977753 0.0 0.0 0.0 
7.534673702445018 6.682794203308151 2.0172911343393913 0.0 1.5306 1.0 0.6616836486743999 0.588278770977753 0.0 0.0 0.0 
15.000897711604145 82.57372051637378 6.155783701202404 0.0 4.0476 0.0 0.10994947733180682 0.10994947733180682 0.0 0.0 0.0 
12.821088111608496 163.75066481983117 5.302282054853053 0.0 1.5306 1.0 0.987022094648278 0.48351012399881477 0.0 0.0 0.0 
12.62513542739344 172.2148192774498 1.1917731311760111 0.0 1.5306 1.0 0.5969334743546024 0.48351012399881477 0.0 0.0 0.0 
14.630278776933466 -86.19741173240915 5.969116355786129 0.0 4.0476 0.0 0.34280350401011916 0.34280350401011916 0.0 0.0 0.0 
14.110769945105623 -162.90888532042814 0.420786283336597 0.0 4.0476 0.0 0.4830628235921566 0.4830628235921566 0.0 0.0 0.0 
12.71709400306109 -3.4162722849381564 5.214934581449477 0.0 2.0442 1.0 0.36879242953085445 0.588278770977753 0.0 0.0 0.0 
7.346587896909184 7.935452424754223 1.719822436097369 0.0 2.0442 1.0 0.6616836486743999 0.588278770977753 0.0 0.0 0.0 
16.2232347842041 82.24142400578863 6.017749419121394 0.0 4.5612 0.0 0.10994947733180682 0.10994947733180682 0.0 0.0 0.0 
13.738119071086556 162.8768323934689 5.521910989387167 0.0 2.0442 1.0 0.987022094648278 0.48351012399881477 0.0 0.0 0.0 
13.369817544672053 173.2395033430081 0.9423384157398426 0.0 2.0442 1.0 0.5969334743546024 0.48351012399881477 0.0 0.0 0.0 
15.85091617973522 -86.53589839519086 6.012681761379151 0.0 4.5612 0.0 0.34280350401011916 0.34280350401011916 0.0 0.0 0.0 
15.223180537242547 -162.30302100847624 0.49871465124079306 0.0 4.5612 0.0 0.4830628235921566 0.4830628235921566 0.0 0.0 0.0 
12.442280320599306 -4.652802240067452 4.493697494439587 0.0 0.0 2.0 0.13458423242334094 0.36879242953085445 1.0 0.0 0.0 
13.793213806430394 -2.7480694274196975 6.838857749160426 2.0 0.0 2.0 0.31186261232296997 0.36879242953085445 1.0 0.0 0.0 
6.895890735414102 9.119260246412669 1.9345614032895535 0.0 2.5595 1.0 0.6616836486743999 0.588278770977753 0.0 0.0 0.0 
17.47320644428511 82.03624179653188 6.120488390637096 0.0 5.0765 0.0 0.10994947733180682 0.10994947733180682 0.0 0.0 0.0 
14.523795690280672 161.8832323028645 5.3814641831036125 0.0 2.5595 1.0 0.987022094648278 0.48351012399881477 0.0 0.0 0.0 
14.320322945917438 172.40220508539008 -0.7221606828739647 2.0 0.0 2.0 0.34561849499515274 0.5969334743546024 1.0 0.0 0.0 
12.874984951021284 174.40555205307922 1.9721306959013836 0.0 0.0 2.0 0.8599158800733868 0.5969334743546024 1.0 0.0 0.0 
15.862582732930736 -87.80254466844036 4.721599304962536 0.0 0.0 1.0 0.1871424455195685 0.34280350401011916 1.0 0.0 0.0 
17.036408810988416 -86.0896517019322 6.643202955454434 0.0 0.0 1.0 0.32498702356976605 0.34280350401011916 1.0 0.0 0.0 
16.349676930278406 -161.72376737967565 0.4749448428483043 0.0 5.0765 0.0 0.4830628235921566 0.4830628235921566 0.0 0.0 0.0 
12.241665330927468 -5.903515043199597 4.5533530893748635 0.0 0.517 2.0 0.13458423242334094 0.36879242953085445 0.0 0.0 0.0 
6.7611242504015525 10.378770819817113 1.6773799183946088 0.0 3.0765 1.0 0.6616836486743999 0.588278770977753 0.0 0.0 0.0 
18.65723308341048 81.5861198043573 5.919900257364072 0.0 5.593500000000001 0.0 0.10994947733180682 0.10994947733180682 0.0 0.0 0.0 
15.196744518556923 160.81007398997875 5.27248622657049 0.0 3.0765 1.0 0.987022094648278 0.48351012399881477 0.0 0.0 0.0 
12.353771932069801 175.56005015999736 1.994856989320029 0.0 0.517 2.0 0.8599158800733868 0.5969334743546024 0.0 0.0 0.0 
15.818362606600747 -89.06847257729858 4.677482172356589 0.0 0.517 1.0 0.1871424455195685 0.34280350401011916 0.0 0.0 0.0 
18.228843364753452 -85.66230088002175 0.3441218841264464 0.0 0.517 1.0 0.32498702356976605 0.34280350401011916 0.0 0.0 0.0 
17.26709897854448 -160.85034555984598 0.7608266600452561 0.0 5.593500000000001 0.0 0.4830628235921566 0.4830628235921566 0.0 0.0 0.0 
12.159436095539712 -7.167543224391572 4.647437169683972 0.0 1.0357 2.0 0.13458423242334094 0.36879242953085445 0.0 0.0 0.0 
6.547076709454942 11.62725491671825 1.7405816260774545 0.0 3.5951999999999997 1.0 0.6616836486743999 0.588278770977753 0.0 0.0 0.0 
19.208240869969234 80.44554130677213 5.162421371150458 0.0 0.0 1.0 0.5135744048618022 0.10994947733180682 1.0 0.0 0.0 
19.746744134155335 82.23225799414712 6.81848132697733 0.0 0.0 1.0 0.6322276636032108 0.10994947733180682 1.0 0.0 0.0 
15.967096923189638 159.80454623666526 5.366133677503287 0.0 3.5951999999999997 1.0 0.987022094648278 0.48351012399881477 0.0 0.0 0.0 
11.677122858252625 176.6308792410838 2.1343283856642388 0.0 1.0357 2.0 0.8599158800733868 0.5969334743546024 0.0 0.0 0.0 
15.820194727028055 -90.33517125233419 4.713845353679474 0.0 1.0357 1.0 0.1871424455195685 0.34280350401011916 0.0 0.0 0.0 
19.414536577032365 -85.21658741112572 0.3595643762889886 0.0 1.0357 1.0 0.32498702356976605 0.34280350401011916 0.0 0.0 0.0 
18.368772439526786 -160.2251700042063 0.5161580587904542 0.0 6.1122000000000005 0.0 0.4830628235921566 0.4830628235921566 0.0 0.0 0.0 
12.390479597563735 -8.412994062511205 4.895823592306185 0.0 1.5561 2.0 0.13458423242334094 0.36879242953085445 0.0 0.0 0.0 
6.480767717331859 12.892218160280201 1.62315810484485 0.0 4.1156 1.0 0.6616836486743999 0.588278770977753 0.0 0.0 0.0 
19.668298923230108 79.26533985039624 5.084092183326361 0.0 0.5204 1.0 0.5135744048618022 0.10994947733180682 0.0 0.0 0.0 
20.890255771891592 82.77715250169933 0.44467517916773 0.0 0.5204 1.0 0.6322276636032108 0.10994947733180682 0.0 0.0 0.0 
16.674434930370474 158.75373615220698 5.304865227151503 0.0 4.1156 1.0 0.987022094648278 0.48351012399881477 0.0 0.0 0.0 
11.091277686781496 177.75396175144 2.051597105328251 0.0 1.5561 2.0 0.8599158800733868 0.5969334743546024 0.0 0.0 0.0 
15.578184571270503 -91.57853764021351 4.520161330186211 0.0 1.5561 1.0 0.1871424455195685 0.34280350401011916 0.0 0.0 0.0 
20.645986518195212 -84.91983847277976 0.23646455412822817 0.0 1.5561 1.0 0.32498702356976605 0.34280350401011916 0.0 0.0 0.0 
19.480195498274387 -159.6174960172018 0.5003421639498257 0.0 6.6326 0.0 0.4830628235921566 0.4830628235921566 0.0 0.0 0.0 
12.90627926546155 -9.569920850426838 5.131783904319963 0.0 2.0782 2.0 0.13458423242334094 0.36879242953085445 0.0 0.0 0.0 
6.6197028154448265 14.151275715959546 1.4608825512895256 0.0 4.6377 1.0 0.6616836486743999 0.588278770977753 0.0 0.0 0.0 
20.444932601442357 78.26465557457963 5.372395443067648 0.0 1.0425 1.0 0.5135744048618022 0.10994947733180682 0.0 0.0 0.0 
21.877179646030978 83.57119919847084 0.6775134269367885 0.0 1.0425 1.0 0.6322276636032108 0.10994947733180682 0.0 0.0 0.0 
17.225684554144816 157.61327451660145 5.1626424156937185 0.0 4.6377 1.0 0.987022094648278 0.48351012399881477 0.0 0.0 0.0 
10.704439430437205 178.96014791179275 1.8811353892159333 0.0 2.0782 2.0 0.8599158800733868 0.5969334743546024 0.0 0.0 0.0 
15.052093101978704 -92.73082087620163 4.28409864672102 0.0 2.0782 1.0 0.1871424455195685 0.34280350401011916 0.0 0.0 0.0 
21.89029206172891 -84.68270432439022 0.18831546200336116 0.0 2.0782 1.0 0.32498702356976605 0.34280350401011916 0.0 0.0 0.0 
20.657676717938394 -159.15051971444228 0.37755886833902297 0.0 7.1547 0.0 0.4830628235921566 0.4830628235921566 0.0 0.0 0.0 
12.330242349452837 -10.698065504890344 4.240292977260954 0.0 0.0 3.0 0.5526480617699989 0.13458423242334094 1.0 0.0 0.0 
14.078442667106225 -10.05008941441705 5.894393715812952 0.0 0.0 3.0 0.1405726733052708 0.13458423242334094 1.0 0.0 0.0 
7.082639101421455 15.33035115253074 1.1966532060885506 0.0 5.1615 1.0 0.6616836486743999 0.588278770977753 0.0 0.0 0.0 
20.914321430228128 77.08813399916896 5.09201054489201 0.0 1.5663 1.0 0.5135744048618022 0.10994947733180682 0.0 0.0 0.0 
22.85177834599268 84.3803260513403 0.6928889749344036 0.0 1.5663 1.0 0.6322276636032108 0.10994947733180682 0.0 0.0 0.0 
17.726312948717577 156.44970238710198 5.118708271159074 0.0 5.1615 1.0 0.987022094648278 0.48351012399881477 0.0 0.0 0.0 
10.682065940688151 180.22665030695705 1.5884500634450904 0.0 2.602 2.0 0.8599158800733868 0.5969334743546024 0.0 0.0 0.0 
14.774473217584857 -93.96672382133535 4.491437259919156 0.0 2.602 1.0 0.1871424455195685 0.34280350401011916 0.0 0.0 0.0 
23.099244868352443 -84.3046011620679 0.3031120152737049 0.0 2.602 1.0 0.32498702356976605 0.34280350401011916 0.0 0.0 0.0 
21.748814025354555 -158.5071315995659 0.5327686875740827 0.0 7.6785 0.0 0.4830628235921566 0.4830628235921566 0.0 0.0 0.0 
12.078048253461064 -11.939406323500158 4.511964064087819 0.0 0.5255 3.0 0.5526480617699989 0.13458423242334094 0.0 0.0 0.0 
15.166577144924739 -10.698543150764786 5.745767755883085 0.0 0.5255 3.0 0.1405726733052708 0.13458423242334094 0.0 0.0 0.0 
7.574477406817415 16.49766600780574 1.1720192404510328 0.0 5.687 1.0 0.6616836486743999 0.588278770977753 0.0 0.0 0.0 
21.132345441391887 75.84033817430056 4.885379900844248 0.0 2.0918 1.0 0.5135744048618022 0.10994947733180682 0.0 0.0 0.0 
23.96546463662029 84.98384219533771 0.4966049978186224 0.0 2.0918 1.0 0.6322276636032108 0.10994947733180682 0.0 0.0 0.0 
18.467501466145688 155.42248845045992 5.337441677359681 0.0 5.687 1.0 0.987022094648278 0.48351012399881477 0.0 0.0 0.0 
10.686679795085205 181.4933419041273 1.5671438980315129 0.0 3.1275 2.0 0.8599158800733868 0.5969334743546024 0.0 0.0 0.0 
14.266725648865002 -95.12720703812944 4.299961546106636 0.0 3.1275 1.0 0.1871424455195685 0.34280350401011916 0.0 0.0 0.0 
24.213845992887055 -83.70277625133002 0.4950870445705964 0.0 3.1275 1.0 0.32498702356976605 0.34280350401011916 0.0 0.0 0.0 
22.738862102654522 -157.7169837054155 0.6735692464074514 0.0 8.203999999999999 0.0 0.4830628235921566 0.4830628235921566 0.0 0.0 0.0 
11.527367036160447 -13.080142527410601 4.2626518944060106 0.0 1.0527 3.0 0.5526480617699989 0.13458423242334094 0.0 0.0 0.0 
16.239226628041763 -11.372302734271967 5.722346187679934 0.0 1.0527 3.0 0.1405726733052708 0.13458423242334094 0.0 0.0 0.0 
7.894478517594322 17.723279396726273 1.3153935199123736 0.0 6.2142 1.0 0.6616836486743999 0.588278770977753 0.0 0.0 0.0 
21.654775172624976 74.68639013997378 5.137522006538482 0.0 2.619 1.0 0.5135744048618022 0.10994947733180682 0.0 0.0 0.0 
25.01436227125082 85.6940130494757 0.5951606681478164 0.0 2.619 1.0 0.6322276636032108 0.10994947733180682 0.0 0.0 0.0 
19.287212403037817 154.4567747921021 5.4162015288144545 0.0 6.2142 1.0 0.987022094648278 0.48351012399881477 0.0 0.0 0.0 
10.607302184577584 182.75755236325176 1.6334923176180007 0.0 3.6547 2.0 0.8599158800733868 0.5969334743546024 0.0 0.0 0.0 
13.650546211256344 -96.23393726301023 4.204381846362193 0.0 3.6547 1.0 0.1871424455195685 0.34280350401011916 0.0 0.0 0.0 
25.435920220491532 -83.36951438398626 0.26622572845363945 0.0 3.6547 1.0 0.32498702356976605 0.34280350401011916 0.0 0.0 0.0 
23.742459391813615 -156.94411801773296 0.6562325245504899 0.0 8.7312 0.0 0.4830628235921566 0.4830628235921566 0.0 0.0 0.0 
10.844105077962567 -14.146764290961583 4.14266927159046 0.0 1.5816 3.0 0.5526480617699989 0.13458423242334094 0.0 0.0 0.0 
17.219232220283217 -12.174872313296994 5.5970058219143715 0.0 1.5816 3.0 0.1405726733052708 0.13458423242334094 0.0 0.0 0.0 
7.892334344210553 18.989977581978337 1.5724790515328653 0.0 6.7431 1.0 0.6616836486743999 0.588278770977753 0.0 0.0 0.0 
22.390090806070475 73.65496403539323 5.3317361302944235 0.0 3.1479000000000004 1.0 0.5135744048618022 0.10994947733180682 0.0 0.0 0.0 
25.89830606087806 86.60130146380781 0.7984229813190885 0.0 3.1479000000000004 1.0 0.6322276636032108 0.10994947733180682 0.0 0.0 0.0 
19.978743148436095 153.395495319875 5.289897226082266 0.0 6.7431 1.0 0.987022094648278 0.48351012399881477 0.0 0.0 0.0 
10.721389079756136 184.01910421329302 1.4805979210616937 0.0 4.1836 2.0 0.8599158800733868 0.5969334743546024 0.0 0.0 0.0 
13.389355449333571 -97.47341629707681 4.504711103166217 0.0 4.1836 1.0 0.1871424455195685 0.34280350401011916 0.0 0.0 0.0 
26.67839560884685 -83.1229706772507 0.19588301325616517 0.0 4.1836 1.0 0.32498702356976605 0.34280350401011916 0.0 0.0 0.0 
24.900729778022317 -156.4313426259366 0.4167692009701264 0.0 9.2601 0.0 0.4830628235921566 0.4830628235921566 0.0 0.0 0.0 
10.13412561131354 -15.195791481713412 4.117413441537314 0.0 2.1121999999999996 3.0 0.5526480617699989 0.13458423242334094 0.0 0.0 0.0 
18.234921904539416 -12.931776108567998 5.642761761686054 0.0 2.1121999999999996 3.0 0.1405726733052708 0.13458423242334094 0.0 0.0 0.0 
7.604749094629257 20.22359973410717 1.7998186948025605 0.0 7.2737 1.0 0.6616836486743999 0.588278770977753 0.0 0.0 0.0 
23.10298220163207 72.60791353606882 5.310159520127693 0.0 3.6785000000000005 1.0 0.5135744048618022 0.10994947733180682 0.0 0.0 0.0 
26.866263378718756 87.41836175585416 0.7010569084876335 0.0 3.6785000000000005 1.0 0.6322276636032108 0.10994947733180682 0.0 0.0 0.0 
20.674099343602705 152.33671835948928 5.293506021221748 0.0 7.2737 1.0 0.987022094648278 0.48351012399881477 0.0 0.0 0.0 
10.485896998491633 185.2637215720257 1.7577843351551845 0.0 4.7142 2.0 0.8599158800733868 0.5969334743546024 0.0 0.0 0.0 
12.966647888869101 -98.66750473949863 4.372164379896625 0.0 4.7142 1.0 0.1871424455195685 0.34280350401011916 0.0 0.0 0.0 
27.94282079860674 -83.19885104032625 6.223246047428348 0.0 4.7142 1.0 0.32498702356976605 0.34280350401011916 0.0 0.0 0.0 
25.929713701224944 -155.69261332788875 0.6226467503616574 0.0 9.7907 0.0 0.4830628235921566 0.4830628235921566 0.0 0.0 0.0 
9.650873470252762 -16.366686975837155 4.320974539012302 0.0 2.6445 3.0 0.5526480617699989 0.13458423242334094 0.0 0.0 0.0 
19.149043540415974 -13.808651541467212 5.5185874195762645 0.0 2.6445 3.0 0.1405726733052708 0.13458423242334094 0.0 0.0 0.0 
7.082452247437697 21.3776079201326 1.9957959797209281 0.0 7.806 1.0 0.6616836486743999 0.588278770977753 0.0 0.0 0.0 
23.486341583616632 71.40061718709764 5.019864231260444 0.0 4.210800000000001 1.0 0.5135744048618022 0.10994947733180682 0.0 0.0 0.0 
27.843325214777277 88.22451252247222 0.6898392017164345 0.0 4.210800000000001 1.0 0.6322276636032108 0.10994947733180682 0.0 0.0 0.0 
21.229419819213508 151.19823337523945 5.166214969512391 0.0 7.806 1.0 0.987022094648278 0.48351012399881477 0.0 0.0 0.0 
10.525184680765376 186.5298121564735 1.5397655816404878 0.0 5.2465 2.0 0.8599158800733868 0.5969334743546024 0.0 0.0 0.0 
12.293197228050655 -99.74034820312471 4.151840985175893 0.0 5.2465 1.0 0.1871424455195685 0.34280350401011916 0.0 0.0 0.0 
29.179203092897446 -82.92337379560179 0.21922597581738076 0.0 5.2465 1.0 0.32498702356976605 0.34280350401011916 0.0 0.0 0.0 
26.794937012502817 -154.76745522701285 0.8188543529333169 0.0 10.322999999999999 0.0 0.4830628235921566 0.4830628235921566 0.0 0.0 0.0 
9.158669408031544 -17.533847655063795 4.313316971168916 0.0 3.1784999999999997 3.0 0.5526480617699989 0.13458423242334094 0.0 0.0 0.0 
20.11000665544431 -14.633926514767094 5.573611127677665 0.0 3.1784999999999997 3.0 0.1405726733052708 0.13458423242334094 0.0 0.0 0.0 
6.629615882735462 22.560599093727635 1.9363690855288784 0.0 8.34 1.0 0.6616836486743999 0.588278770977753 0.0 0.0 0.0 
24.09952018457869 70.2922215477509 5.217704198350548 0.0 4.744800000000001 1.0 0.5135744048618022 0.10994947733180682 0.0 0.0 0.0 
28.77149181196183 87.3625173613098 -0.7484510422841548 0.0 0.0 2.0 0.2985806006351699 0.6322276636032108 1.0 0.0 0.0 
27.67092845275292 89.47942616350268 1.7073191534282313 0.0 0.0 2.0 0.4975669872044428 0.6322276636032108 1.0 0.0 0.0 
21.685020324594863 150.01630399092784 5.080318026197167 0.0 8.34 1.0 0.987022094648278 0.48351012399881477 0.0 0.0 0.0 
10.878958573693854 187.7461069080344 1.28773438021334 0.0 5.7805 2.0 0.8599158800733868 0.5969334743546024 0.0 0.0 0.0 
11.579517049846801 -100.78686121940073 4.113881437244398 0.0 5.7805 1.0 0.1871424455195685 0.34280350401011916 0.0 0.0 0.0 
30.403703072323296 -82.5991382479102 0.25884709141505824 0.0 5.7805 1.0 0.32498702356976605 0.34280350401011916 0.0 0.0 0.0 
27.631559407215924 -153.81635488600398 0.8493389693393902 0.0 10.857 0.0 0.4830628235921566 0.4830628235921566 0.0 0.0 0.0 
7.937863199907084 -17.871724988138272 3.4115997163096115 0.0 0.0 4.0 0.1691534012696937 0.5526480617699989 1.0 0.0 0.0 
9.690303236002634 -18.68358430445623 5.1455036150722755 0.0 0.0 4.0 0.7297325027177373 0.5526480617699989 1.0 0.0 0.0 
21.06703980360603 -15.463755679908585 5.568862266700738 0.0 3.7141999999999995 3.0 0.1405726733052708 0.13458423242334094 0.0 0.0 0.0 
6.418995119597736 23.809665859011005 1.7378375126706516 0.0 8.8757 1.0 0.6616836486743999 0.588278770977753 0.0 0.0 0.0 
23.69468593277215 69.09195569446408 4.387084219596478 0.0 0.0 2.0 0.3681626548442425 0.5135744048618022 1.0 0.0 0.0 
25.30033908022843 70.69541240807821 6.607121193983655 0.0 0.0 2.0 0.7265012272397101 0.5135744048618022 1.0 0.0 0.0 
29.665941476392646 86.46558442747401 5.49640799486614 0.0 0.5357 2.0 0.2985806006351699 0.6322276636032108 0.0 0.0 0.0 
27.62054499255507 90.74512375650737 1.6105721993729962 0.0 0.5357 2.0 0.4975669872044428 0.6322276636032108 0.0 0.0 0.0 
22.092706159475437 148.8170037157538 5.0400799568306125 0.0 8.8757 1.0 0.987022094648278 0.48351012399881477 0.0 0.0 0.0 
12.144845843929929 187.79147549908504 0.035824028223323756 0.0 0.0 3.0 0.6521991295450413 0.8599158800733868 1.0 0.0 0.0 
9.875764978481294 188.51949652557718 2.4848318707776476 0.0 0.0 3.0 0.8909072419763011 0.8599158800733868 1.0 0.0 0.0 
10.971791037166206 -101.89825583137036 4.2120039825913596 0.0 6.3162 1.0 0.1871424455195685 0.34280350401011916 0.0 0.0 0.0 
31.642430986293455 -82.33440811144894 0.21054196999598088 0.0 6.3162 1.0 0.32498702356976605 0.34280350401011916 0.0 0.0 0.0 
28.22284679415431 -154.93658170055983 -1.0851347387428032 0.0 0.0 1.0 0.7649702319316436 0.4830628235921566 1.0 0.0 0.0 
27.024586800614138 -152.70454863272468 2.0705123316032683 0.0 0.0 1.0 0.037946312807070726 0.4830628235921566 1.0 0.0 0.0 
6.683648009912877 -18.049131716273447 3.2821102663658586 0.0 0.5374 4.0 0.1691534012696937 0.5526480617699989 0.0 0.0 0.0 
10.2355288957847 -19.826938086063393 5.157367099742872 0.0 0.5374 4.0 0.7297325027177373 0.5526480617699989 0.0 0.0 0.0 
21.856461163236112 -16.454383161336434 5.385238662160473 0.0 4.2516 3.0 0.1405726733052708 0.13458423242334094 0.0 0.0 0.0 
6.339458580542483 25.073866329250258 1.633618031872268 0.0 9.4131 1.0 0.6616836486743999 0.588278770977753 0.0 0.0 0.0 
23.518079612134283 67.83762754859949 4.57252081572986 0.0 0.5374 2.0 0.3681626548442425 0.5135744048618022 0.0 0.0 0.0 
26.567020293536242 70.70231123787235 0.0054462737133696565 0.0 0.5374 2.0 0.7265012272397101 0.5135744048618022 0.0 0.0 0.0 
30.746067588760695 85.80387718753862 5.733543002866175 0.0 1.0731 2.0 0.2985806006351699 0.6322276636032108 0.0 0.0 0.0 
27.954850886151732 91.96691279701548 1.303703915613854 0.0 1.0731 2.0 0.4975669872044428 0.6322276636032108 0.0 0.0 0.0 
22.370644140288697 147.5811722673652 4.933617601245097 0.0 9.4131 1.0 0.987022094648278 0.48351012399881477 0.0 0.0 0.0 
13.406712408131666 187.68092386341448 6.195799692319727 0.0 0.5374 3.0 0.6521991295450413 0.8599158800733868 0.0 0.0 0.0 
8.74311873737666 189.08663088577094 2.6773677443385218 0.0 0.5374 3.0 0.8909072419763011 0.8599158800733868 0.0 0.0 0.0 
10.228834470959676 -102.92419171178676 4.085630213124625 0.0 6.8536 1.0 0.1871424455195685 0.34280350401011916 0.0 0.0 0.0 
32.88782279408494 -82.10304663002259 0.18367827195611086 0.0 6.8536 1.0 0.32498702356976605 0.34280350401011916 0.0 0.0 0.0 
28.786450049521342 -156.07098914964232 5.17350322159821 0.0 0.5374 1.0 0.7649702319316436 0.4830628235921566 0.0 0.0 0.0 
26.84045262292669 -151.4513034473747 1.7166685791950331 0.0 0.5374 1.0 0.037946312807070726 0.4830628235921566 0.0 0.0 0.0 
5.488938244110161 -18.470080009410985 3.4803570734782943 0.0 1.0765 4.0 0.1691534012696937 0.5526480617699989 0.0 0.0 0.0 
10.633615877649797 -21.029458624295962 5.032087044680096 0.0 1.0765 4.0 0.7297325027177373 0.5526480617699989 0.0 0.0 0.0 
22.7211356361738 -17.38005423998726 5.463737885385109 0.0 4.7907 3.0 0.1405726733052708 0.13458423242334094 0.0 0.0 0.0 
6.065096653047054 26.31049659846653 1.7891127240282345 0.0 9.9522 1.0 0.6616836486743999 0.588278770977753 0.0 0.0 0.0 
23.234060411945325 66.6031795003098 4.486256364018417 0.0 1.0765 2.0 0.3681626548442425 0.5135744048618022 0.0 0.0 0.0 
27.833624018146903 70.71792836955454 0.01232917911464188 0.0 1.0765 2.0 0.7265012272397101 0.5135744048618022 0.0 0.0 0.0 
31.8163139859525 85.12630686698331 5.718789597895512 0.0 1.6122 2.0 0.2985806006351699 0.6322276636032108 0.0 0.0 0.0 
27.97719177322628 93.23341576770518 1.5531483355458293 0.0 1.6122 2.0 0.4975669872044428 0.6322276636032108 0.0 0.0 0.0 
22.43054806144383 146.3158895281208 4.759707939380485 0.0 9.9522 1.0 0.987022094648278 0.48351012399881477 0.0 0.0 0.0 
14.66783374692719 187.5621726156956 6.189299858131694 0.0 1.0765 3.0 0.6521991295450413 0.8599158800733868 0.0 0.0 0.0 
7.518590908822435 189.41076124086965 2.8828263492238175 0.0 1.0765 3.0 0.8909072419763011 0.8599158800733868 0.0 0.0 0.0 
9.314864889615855 -103.80122563038927 3.9063777767529717 0.0 7.3927000000000005 1.0 0.1871424455195685 0.34280350401011916 0.0 0.0 0.0 
34.11094058254091 -81.77363538922741 0.2630762120357276 0.0 7.3927000000000005 1.0 0.32498702356976605 0.34280350401011916 0.0 0.0 0.0 
29.568928772598078 -157.0671095931327 5.378249788404447 0.0 1.0765 1.0 0.7649702319316436 0.4830628235921566 0.0 0.0 0.0 
26.434137152799575 -150.25153820836326 1.8973259484232878 0.0 1.0765 1.0 0.037946312807070726 0.4830628235921566 0.0 0.0 0.0 
4.3738361443581635 -19.07097617109661 3.6358561234657545 0.0 1.6173 4.0 0.1691534012696937 0.5526480617699989 0.0 0.0 0.0 
10.690059854204895 -22.294900431535794 4.756973591337749 0.0 1.6173 4.0 0.7297325027177373 0.5526480617699989 0.0 0.0 0.0 
22.439037394480785 -18.61494268516515 4.48780246821947 0.0 0.0 4.0 0.8127425395778676 0.1405726733052708 1.0 0.0 0.0 
23.247500445968456 -16.227895840716673 7.425444974270777 0.0 0.0 4.0 0.8511327428736073 0.1405726733052708 1.0 0.0 0.0 
5.983996973686703 27.574597754232418 1.6348545465989865 0.0 10.492999999999999 1.0 0.6616836486743999 0.588278770977753 0.0 0.0 0.0 
23.323525789785606 65.33964286207332 4.7830865112802075 0.0 1.6173 2.0 0.3681626548442425 0.5135744048618022 0.0 0.0 0.0 
29.098634587520383 70.65252845078994 6.231532701604559 0.0 1.6173 2.0 0.7265012272397101 0.5135744048618022 0.0 0.0 0.0 
32.90520256938598 84.47912023016855 5.746931811997667 0.0 2.153 2.0 0.2985806006351699 0.6322276636032108 0.0 0.0 0.0 
27.779241578862617 94.48455309451968 1.727701955516135 0.0 2.153 2.0 0.4975669872044428 0.6322276636032108 0.0 0.0 0.0 
22.555147924620996 145.05533260195568 4.810923979134969 0.0 10.492999999999999 1.0 0.987022094648278 0.48351012399881477 0.0 0.0 0.0 
15.934215034909558 187.53375917789123 6.260752578884537 0.0 1.6173 3.0 0.6521991295450413 0.8599158800733868 0.0 0.0 0.0 
6.315479633610325 189.80705929721088 2.8233882349419623 0.0 1.6173 3.0 0.8909072419763011 0.8599158800733868 0.0 0.0 0.0 
8.371430848727485 -104.64648363863026 3.8721654563853964 0.0 7.9335 1.0 0.1871424455195685 0.34280350401011916 0.0 0.0 0.0 
35.370462658476896 -81.63897644882746 0.10650708615138779 0.0 7.9335 1.0 0.32498702356976605 0.34280350401011916 0.0 0.0 0.0 
30.224999114158347 -158.15066881944503 5.256834614066696 0.0 1.6173 1.0 0.7649702319316436 0.4830628235921566 0.0 0.0 0.0 
26.018891362101012 -149.05483447589546 1.9047788370701428 0.0 1.6173 1.0 0.037946312807070726 0.4830628235921566 0.0 0.0 0.0 
3.213056924741418 -19.578046672413773 3.553449891151499 0.0 2.1597999999999997 4.0 0.1691534012696937 0.5526480617699989 0.0 0.0 0.0 
10.427499276533055 -23.5340900187468 4.503605817506652 0.0 2.1597999999999997 4.0 0.7297325027177373 0.5526480617699989 0.0 0.0 0.0 
21.992190942873695 -19.800209380337883 4.351874726193761 0.0 0.5425 4.0 0.8127425395778676 0.1405726733052708 0.0 0.0 0.0 
23.758282098319636 -15.068744861067648 1.1557345797767626 0.0 0.5425 4.0 0.8511327428736073 0.1405726733052708 0.0 0.0 0.0 
6.191058720573637 28.82425943763944 1.4065840745965836 0.0 11.035499999999999 1.0 0.6616836486743999 0.588278770977753 0.0 0.0 0.0 
23.522888558841654 64.08872984498704 4.8704434952034275 0.0 2.1597999999999997 2.0 0.3681626548442425 0.5135744048618022 0.0 0.0 0.0 
30.363921581027913 70.71234244632167 0.04723742654629223 0.0 2.1597999999999997 2.0 0.7265012272397101 0.5135744048618022 0.0 0.0 0.0 
33.86904445499912 83.65720921945393 5.577106477698868 0.0 2.6955 2.0 0.2985806006351699 0.6322276636032108 0.0 0.0 0.0 
28.944732759591407 94.98069742598342 0.40245958054283704 0.0 0.0 3.0 0.01806241092051164 0.4975669872044428 1.0 0.0 0.0 
26.540475505180552 94.74910461066887 2.931192788041676 0.0 0.0 3.0 0.16900805125777518 0.4975669872044428 1.0 0.0 0.0 
22.562353738199768 143.78865309780116 4.71808766139681 0.0 11.035499999999999 1.0 0.987022094648278 0.48351012399881477 0.0 0.0 0.0 
17.199521424217362 187.59316146048408 0.04691204134029642 0.0 2.1597999999999997 3.0 0.6521991295450413 0.8599158800733868 0.0 0.0 0.0 
5.060865482333816 189.9816222412034 3.0033420830844975 0.0 2.1597999999999997 3.0 0.8909072419763011 0.8599158800733868 0.0 0.0 0.0 
7.2819625238180565 -105.29269386681993 3.676959896189306 0.0 8.476 1.0 0.1871424455195685 0.34280350401011916 0.0 0.0 0.0 
36.63716070348957 -81.64120192907343 6.281428411989252 0.0 8.476 1.0 0.32498702356976605 0.34280350401011916 0.0 0.0 0.0 
30.617932426813883 -159.35488321140568 5.027804358477582 0.0 2.1597999999999997 1.0 0.7649702319316436 0.4830628235921566 0.0 0.0 0.0 
25.963324876934514 -147.78935383371547 1.6146675410755957 0.0 2.1597999999999997 1.0 0.037946312807070726 0.4830628235921566 0.0 0.0 0.0 
2.0259623503182946 -20.020014274592263 3.4980066853030496 2.0 2.7039999999999997 4.0 0.1691534012696937 0.5526480617699989 0.0 0.0 0.0 
9.874134134186756 -24.673526681854998 4.260297743506814 0.0 2.7039999999999997 4.0 0.7297325027177373 0.5526480617699989 0.0 0.0 0.0 
21.836117098266843 -21.057257448244897 4.588872046111177 0.0 1.0867 4.0 0.8127425395778676 0.1405726733052708 0.0 0.0 0.0 
24.111876622568797 -13.852397952319182 1.2878818480308023 0.0 1.0867 4.0 0.8511327428736073 0.1405726733052708 0.0 0.0 0.0 
6.278057761486069 30.0879682873668 1.5020505923819703 0.0 11.579699999999999 1.0 0.6616836486743999 0.588278770977753 0.0 0.0 0.0 
23.825409377350525 62.85868511231864 4.953555315245236 0.0 2.7039999999999997 2.0 0.3681626548442425 0.5135744048618022 0.0 0.0 0.0 
31.587697753234 71.0392992788542 0.2610700901733094 0.0 2.7039999999999997 2.0 0.7265012272397101 0.5135744048618022 0.0 0.0 0.0 
34.66332427572271 82.67047295459342 5.390152700818035 0.0 3.2397 2.0 0.2985806006351699 0.6322276636032108 0.0 0.0 0.0 
29.872644309451065 95.84296713184209 0.7487400682364955 0.0 0.5442 3.0 0.01806241092051164 0.4975669872044428 0.0 0.0 0.0 
25.275061313748374 94.80616435235638 3.0965309760258326 0.0 0.5442 3.0 0.16900805125777518 0.4975669872044428 0.0 0.0 0.0 
21.42784428090592 143.22525520881877 3.60251691331204 0.0 0.0 2.0 0.21464189802833833 0.987022094648278 1.0 0.0 0.0 
23.76141952547321 144.19702808208646 6.611441498148112 0.0 0.0 2.0 0.38387271496315956 0.987022094648278 1.0 0.0 0.0 
18.466215115441994 187.5891636345521 6.280029238186537 0.0 2.7039999999999997 3.0 0.6521991295450413 0.8599158800733868 0.0 0.0 0.0 
3.9116591152882845 190.51440138488684 2.7074774283050296 0.0 2.7039999999999997 3.0 0.8909072419763011 0.8599158800733868 0.0 0.0 0.0 
6.133119616613636 -105.82625629481494 3.5763895799988 0.0 9.0202 1.0 0.1871424455195685 0.34280350401011916 0.0 0.0 0.0 
36.01984775673515 -82.74730030434232 4.203348620416915 0.0 0.0 2.0 0.7897518402774322 0.32498702356976605 1.0 0.0 0.0 
36.22889425697367 -80.44209918174644 8.182147307726083 0.0 0.0 2.0 0.7693898119086222 0.32498702356976605 1.0 0.0 0.0 
31.371184209452665 -160.3732842335694 5.3492357387612515 0.0 2.7039999999999997 1.0 0.7649702319316436 0.4830628235921566 0.0 0.0 0.0 
26.247814798249195 -146.55501418245714 1.3442628826436267 0.0 2.7039999999999997 1.0 0.037946312807070726 0.4830628235921566 0.0 0.0 0.0 
9.10904781899658 -25.683067082388273 4.063886890381322 0.0 3.2499 4.0 0.7297325027177373 0.5526480617699989 0.0 0.0 0.0 
21.5316224806351 -22.286815058865347 4.46963708909481 0.0 1.6326 4.0 0.8127425395778676 0.1405726733052708 0.0 0.0 0.0 
24.403242639299055 -12.619663295430435 1.338688618457069 0.0 1.6326 4.0 0.8511327428736073 0.1405726733052708 0.0 0.0 0.0 
6.184452367448568 31.351204971526357 1.6447508264225255 0.0 12.125599999999999 1.0 0.6616836486743999 0.588278770977753 0.0 0.0 0.0 
22.822743795477997 62.084611071334116 3.799035860594712 0.0 0.0 3.0 0.0014622223099662879 0.3681626548442425 1.0 0.0 0.0 
25.067751662560493 62.61147156823057 6.086761203544383 0.0 0.0 3.0 0.9443600983895937 0.3681626548442425 1.0 0.0 0.0 
32.81487134348277 71.35326403706222 0.25046862689784183 0.0 3.2499 2.0 0.7265012272397101 0.5135744048618022 0.0 0.0 0.0 
35.75050216459386 82.02041670475657 5.744294404780693 0.0 3.7856 2.0 0.2985806006351699 0.6322276636032108 0.0 0.0 0.0 
30.786302668995738 96.72032526398188 0.7651260646798693 0.0 1.0901 3.0 0.01806241092051164 0.4975669872044428 0.0 0.0 0.0 
24.020199627839048 94.63338981940633 3.278417883845321 0.0 1.0901 3.0 0.16900805125777518 0.4975669872044428 0.0 0.0 0.0 
20.299845088540128 142.64893350002612 3.6139456663137532 0.0 0.5459 2.0 0.21464189802833833 0.987022094648278 0.0 0.0 0.0 
24.97855781628353 144.54788883943132 0.2806553159168618 0.0 0.5459 2.0 0.38387271496315956 0.987022094648278 0.0 0.0 0.0 
19.67465551470865 187.96890129585975 0.30446428444002344 0.0 3.2499 3.0 0.6521991295450413 0.8599158800733868 0.0 0.0 0.0 
2.7345839156974203 190.98240017175468 2.7631578888429353 0.0 3.2499 3.0 0.8909072419763011 0.8599158800733868 0.0 0.0 0.0 
5.191266083005252 -106.67327507337045 3.874033376095064 0.0 9.5661 1.0 0.1871424455195685 0.34280350401011916 0.0 0.0 0.0 
35.78685407159982 -83.99238778427468 4.527407956845436 0.0 0.5459 2.0 0.7897518402774322 0.32498702356976605 0.0 0.0 0.0 
36.23470074193489 -79.17541249012312 1.566202364402922 0.0 0.5459 2.0 0.7693898119086222 0.32498702356976605 0.0 0.0 0.0 
32.32759963789798 -161.20382527303494 5.568118197671667 0.0 3.2499 1.0 0.7649702319316436 0.4830628235921566 0.0 0.0 0.0 
26.837116040574436 -145.43374127375154 1.0868980433096338 0.0 3.2499 1.0 0.037946312807070726 0.4830628235921566 0.0 0.0 0.0 
8.054149803480882 -24.981840252567242 2.554929077878721 0.0 0.0 5.0 0.8998357067371711 0.7297325027177373 1.0 0.0 0.0 
10.198634923775055 -26.329077013504257 5.748007004588725 0.0 0.0 5.0 0.10000010812234206 0.7297325027177373 1.0 0.0 0.0 
21.649401443646305 -23.548027573024484 4.805514383081654 0.0 2.1802 4.0 0.8127425395778676 0.1405726733052708 0.0 0.0 0.0 
24.758942129021854 -11.403930280739086 1.2861508530633372 0.0 2.1802 4.0 0.8511327428736073 0.1405726733052708 0.0 0.0 0.0 
6.064010254426378 32.61216594927834 1.6660136070430336 0.0 12.673199999999998 1.0 0.6616836486743999 0.588278770977753 0.0 0.0 0.0 
21.801189157574782 61.335641771708765 3.774238687175805 0.0 0.5476 3.0 0.0014622223099662879 0.3681626548442425 0.0 0.0 0.0 
26.2916154127339 62.28484271002717 6.022383206716457 0.0 0.5476 3.0 0.9443600983895937 0.3681626548442425 0.0 0.0 0.0 
33.95713284869874 71.90077435084683 0.4469639290340833 0.0 3.7975 2.0 0.7265012272397101 0.5135744048618022 0.0 0.0 0.0 
36.883421584653874 81.4538282494841 5.819451263022071 0.0 4.3332 2.0 0.2985806006351699 0.6322276636032108 0.0 0.0 0.0 
31.76930001913937 97.51922769833062 0.6824432585745742 0.0 1.6377000000000002 3.0 0.01806241092051164 0.4975669872044428 0.0 0.0 0.0 
22.789694799698704 94.33274591389039 3.381226046904861 0.0 1.6377000000000002 3.0 0.16900805125777518 0.4975669872044428 0.0 0.0 0.0 
19.240950925068727 141.95375579572075 3.7225382512893894 0.0 1.0935000000000001 2.0 0.21464189802833833 0.987022094648278 0.0 0.0 0.0 
26.215951368380896 144.818787505407 0.21552432368861874 0.0 1.0935000000000001 2.0 0.38387271496315956 0.987022094648278 0.0 0.0 0.0 
20.928613138202355 188.1481195105668 0.14195926424935762 0.0 3.7975 3.0 0.6521991295450413 0.8599158800733868 0.0 0.0 0.0 
1.6937893285438137 191.70439429732218 2.535104998189621 2.0 3.7975 3.0 0.8909072419763011 0.8599158800733868 0.0 0.0 0.0 
4.317185773412396 -107.59006976269893 3.9508446563863737 0.0 10.1137 1.0 0.1871424455195685 0.34280350401011916 0.0 0.0 0.0 
35.4215380570601 -85.20526580762503 4.419843358920138 0.0 1.0935000000000001 2.0 0.7897518402774322 0.32498702356976605 0.0 0.0 0.0 
36.25114157258438 -77.90881918953863 1.5578067016086603 0.0 1.0935000000000001 2.0 0.7693898119086222 0.32498702356976605 0.0 0.0 0.0 
33.420169537797655 -161.8447776143462 5.752647460400634 0.0 3.7975 1.0 0.7649702319316436 0.4830628235921566 0.0 0.0 0.0 
27.62507369181173 -144.44194914338658 0.8994233243306665 0.0 3.7975 1.0 0.037946312807070726 0.4830628235921566 0.0 0.0 0.0 
6.882134816611748 -24.50130954537596 2.7524882962357826 2.0 0.5493 5.0 0.8998357067371711 0.7297325027177373 0.0 0.0 0.0 
11.300707255390913 -26.95354916331326 5.767665615745126 0.0 0.5493 5.0 0.10000010812234206 0.7297325027177373 0.0 0.0 0.0 
22.12003436983722 -24.724052036538545 5.093068201280097 0.0 2.7295000000000003 4.0 0.8127425395778676 0.1405726733052708 0.0 0.0 0.0 
25.816416093301623 -12.101266429859207 -0.5829798719515915 2.0 0.0 5.0 0.7325355750172202 0.8511327428736073 1.0 0.0 0.0 
23.931731029602147 -10.444633305346722 2.282393545597332 2.0 0.0 5.0 0.6241643736122411 0.8511327428736073 1.0 0.0 0.0 
7.3260569877575215 32.503690454863715 -0.08574131160374532 0.0 0.0 2.0 0.9135780276790005 0.6616836486743999 1.0 0.0 0.0 
5.22268199068504 33.559106096610556 2.297204825971564 0.0 0.0 2.0 0.8641032534106874 0.6616836486743999 1.0 0.0 0.0 
20.75588465206496 60.620192695421196 3.7418053609591224 0.0 1.0969 3.0 0.0014622223099662879 0.3681626548442425 0.0 0.0 0.0 
27.5255074481626 61.9984176152733 6.05509580436879 0.0 1.0969 3.0 0.9443600983895937 0.3681626548442425 0.0 0.0 0.0 
35.097284953230364 72.45266389462388 0.45080125733191195 0.0 4.3468 2.0 0.7265012272397101 0.5135744048618022 0.0 0.0 0.0 
37.98322275371737 80.82536482292107 5.764040305124914 0.0 4.882499999999999 2.0 0.2985806006351699 0.6322276636032108 0.0 0.0 0.0 
32.50182706688473 98.55263614339346 0.9541501853980628 0.0 2.1870000000000003 3.0 0.01806241092051164 0.4975669872044428 0.0 0.0 0.0 
21.556051517072117 94.045251320498 3.3705535429629716 0.0 2.1870000000000003 3.0 0.16900805125777518 0.4975669872044428 0.0 0.0 0.0 
18.184556108129804 141.2547859245948 3.7261237608401414 0.0 1.6428000000000003 2.0 0.21464189802833833 0.987022094648278 0.0 0.0 0.0 
27.46648923803845 145.02049007492872 0.15991380126032226 0.0 1.6428000000000003 2.0 0.38387271496315956 0.987022094648278 0.0 0.0 0.0 
22.030430621191382 187.52319781612903 -0.5159325769305112 0.0 0.0 4.0 0.4351271070823347 0.6521991295450413 1.0 0.0 0.0 
21.318915553576833 189.35318918263815 1.2575744205446837 0.0 0.0 4.0 0.20484622968106903 0.6521991295450413 1.0 0.0 0.0 
3.4947770663629907 -108.55348701839547 4.005794787171721 0.0 10.663 1.0 0.1871424455195685 0.34280350401011916 0.0 0.0 0.0 
35.31810115599279 -86.4677354894368 4.630649359610913 0.0 1.6428000000000003 2.0 0.7897518402774322 0.32498702356976605 0.0 0.0 0.0 
36.46748074076311 -76.66073014851949 1.3991555005352556 0.0 1.6428000000000003 2.0 0.7693898119086222 0.32498702356976605 0.0 0.0 0.0 
32.571381668991684 -162.78503717625549 3.978075047374846 0.0 0.0 2.0 0.8280257668647052 0.7649702319316436 1.0 0.0 0.0 
34.07277860501719 -160.75913020593467 7.312735833080906 0.0 0.0 2.0 0.9279166286063315 0.7649702319316436 1.0 0.0 0.0 
28.470229170119108 -143.49842325212353 0.8403314204010395 0.0 4.3468 1.0 0.037946312807070726 0.4830628235921566 0.0 0.0 0.0 
12.424676782103028 -27.53769074976509 5.803896558028568 0.0 1.1003 5.0 0.10000010812234206 0.7297325027177373 0.0 0.0 0.0 
22.327522639470693 -25.97364297279124 4.876942552256663 0.0 3.2805000000000004 4.0 0.8127425395778676 0.1405726733052708 0.0 0.0 0.0 
8.58223298900329 32.666634444916085 0.1289927550377337 0.0 0.551 2.0 0.9135780276790005 0.6616836486743999 0.0 0.0 0.0 
4.243591521181623 34.362791820340604 2.4542610391441326 0.0 0.551 2.0 0.8641032534106874 0.6616836486743999 0.0 0.0 0.0 
19.98200780101206 59.617374910674805 4.055150340979419 0.0 1.6479 3.0 0.0014622223099662879 0.3681626548442425 0.0 0.0 0.0 
28.782446021889868 61.84146439970203 6.158960105333715 0.0 1.6479 3.0 0.9443600983895937 0.3681626548442425 0.0 0.0 0.0 
36.342722624500944 72.68377836189612 0.18347993503590654 0.0 4.8978 2.0 0.7265012272397101 0.5135744048618022 0.0 0.0 0.0 
38.971257968060485 80.03270139799285 5.607072679723548 0.0 5.4334999999999996 2.0 0.2985806006351699 0.6322276636032108 0.0 0.0 0.0 
33.2520510865138 99.57326967722031 0.9369193491964443 0.0 2.7380000000000004 3.0 0.01806241092051164 0.4975669872044428 0.0 0.0 0.0 
21.87848344751521 95.27022745913474 1.3134193309594808 2.0 0.0 4.0 0.27220609282809116 0.16900805125777518 1.0 0.0 0.0 
22.12351792630616 92.91277140262355 5.176902596040838 2.0 0.0 4.0 0.5566245743460188 0.16900805125777518 1.0 0.0 0.0 
17.10630809474573 140.59002272492646 3.69407715171128 0.0 2.1938000000000004 2.0 0.21464189802833833 0.987022094648278 0.0 0.0 0.0 
28.714950723933548 144.8063106916155 6.113286239599771 0.0 2.1938000000000004 2.0 0.38387271496315956 0.987022094648278 0.0 0.0 0.0 
23.14266861876932 186.91701671550956 5.784185859609864 0.0 0.551 4.0 0.4351271070823347 0.6521991295450413 0.0 0.0 0.0 
21.41337755603656 190.6163621003749 1.496143759226675 0.0 0.551 4.0 0.20484622968106903 0.6521991295450413 0.0 0.0 0.0 
2.930349911857714 -109.68748475968549 4.250566234521364 0.0 11.214 1.0 0.1871424455195685 0.34280350401011916 0.0 0.0 0.0 
35.155766811385305 -87.72399041999839 4.58389015978471 0.0 2.1938000000000004 2.0 0.7897518402774322 0.32498702356976605 0.0 0.0 0.0 
36.883612194970745 -75.46433410087646 1.2360547431454627 0.0 2.1938000000000004 2.0 0.7693898119086222 0.32498702356976605 0.0 0.0 0.0 
31.655531781081798 -163.66010738647768 3.9042314209583866 0.0 0.551 2.0 0.8280257668647052 0.7649702319316436 0.0 0.0 0.0 
34.81769506994608 -159.73461649188508 0.942109695727213 0.0 0.551 2.0 0.9279166286063315 0.7649702319316436 0.0 0.0 0.0 
28.86477604286618 -144.7021099452449 -1.2540502343371303 0.0 0.0 2.0 0.46606392681396835 0.037946312807070726 1.0 0.0 0.0 
27.269785134196418 -143.0941176664353 2.8167283176240936 0.0 0.0 2.0 0.6246791108215185 0.037946312807070726 1.0 0.0 0.0 
13.607207713020475 -27.99172762868992 5.916591783776771 0.0 1.653 5.0 0.10000010812234206 0.7297325027177373 0.0 0.0 0.0 
22.785037950609023 -27.154832470744367 5.0819385950567995 0.0 3.8332000000000006 4.0 0.8127425395778676 0.1405726733052708 0.0 0.0 0.0 
9.7983525492829 33.02101010026703 0.28354433304403137 0.0 1.1037 2.0 0.9135780276790005 0.6616836486743999 0.0 0.0 0.0 
3.313150973764583 35.22233197514607 2.3957765941195523 0.0 1.1037 2.0 0.8641032534106874 0.6616836486743999 0.0 0.0 0.0 
19.028858042771198 58.783088132422954 3.8605960337714262 0.0 2.2005999999999997 3.0 0.0014622223099662879 0.3681626548442425 0.0 0.0 0.0 
30.019807714794894 61.570420250288564 6.0675434106390265 0.0 2.2005999999999997 3.0 0.9443600983895937 0.3681626548442425 0.0 0.0 0.0 
36.85463444776572 71.52512605201083 -1.1547685221141006 0.0 0.0 3.0 0.8369751506716282 0.7265012272397101 1.0 0.0 0.0 
37.256463941927635 73.56105009564024 0.7650384321203993 0.0 0.0 3.0 0.33872916198751823 0.7265012272397101 1.0 0.0 0.0 
40.04648535519737 79.36306346899717 5.726184037572705 0.0 5.986199999999999 2.0 0.2985806006351699 0.6322276636032108 0.0 0.0 0.0 
34.128137419078385 100.48814760781563 0.8070471706480692 0.0 3.2907 3.0 0.01806241092051164 0.4975669872044428 0.0 0.0 0.0 
16.12074525762945 139.79428735176694 3.820830861628701 0.0 2.7465 2.0 0.21464189802833833 0.987022094648278 0.0 0.0 0.0 
29.97754793906886 144.70444233375449 6.202678901372858 0.0 2.7465 2.0 0.38387271496315956 0.987022094648278 0.0 0.0 0.0 
24.24575007411699 186.29432883794757 5.7692838759613645 0.0 1.1037 4.0 0.4351271070823347 0.6521991295450413 0.0 0.0 0.0 
21.574890988958213 191.87272283717647 1.4429311022111808 0.0 1.1037 4.0 0.20484622968106903 0.6521991295450413 0.0 0.0 0.0 
2.2872197279542728 -110.77877411478536 4.179860199671966 2.0 11.7667 1.0 0.1871424455195685 0.34280350401011916 0.0 0.0 0.0 
34.727922641496356 -88.91624804999948 4.367859372508705 0.0 2.7465 2.0 0.7897518402774322 0.32498702356976605 0.0 0.0 0.0 
37.24324171260736 -74.24975783729889 1.2829166857688705 0.0 2.7465 2.0 0.7693898119086222 0.32498702356976605 0.0 0.0 0.0 
30.773147191053546 -164.56891227493247 3.941747063643454 0.0 1.1037 2.0 0.8280257668647052 0.7649702319316436 0.0 0.0 0.0 
35.52247175625716 -158.68208681893918 0.9807555451666274 0.0 1.1037 2.0 0.9279166286063315 0.7649702319316436 0.0 0.0 0.0 
29.527302468213897 -145.78173378052918 5.2628036243924665 0.0 0.5527 2.0 0.46606392681396835 0.037946312807070726 0.0 0.0 0.0 
26.082203070278783 -142.65346164246472 2.786283269428841 0.0 0.5527 2.0 0.6246791108215185 0.037946312807070726 0.0 0.0 0.0 
14.833808715445109 -28.307921984823015 6.030899418236563 0.0 2.2074 5.0 0.10000010812234206 0.7297325027177373 0.0 0.0 0.0 
22.97586267465271 -28.407076382565847 4.863621710558746 0.0 4.387600000000001 4.0 0.8127425395778676 0.1405726733052708 0.0 0.0 0.0 
11.035033260312382 33.29514457268495 0.21814006812575967 0.0 1.6581 2.0 0.9135780276790005 0.6616836486743999 0.0 0.0 0.0 
2.3585147604406513 36.05491746037209 2.4243728124535258 0.0 1.6581 2.0 0.8641032534106874 0.6616836486743999 0.0 0.0 0.0 
18.07905160178691 57.94499707850118 3.8645943382836045 0.0 2.755 3.0 0.0014622223099662879 0.3681626548442425 0.0 0.0 0.0 
31.27116717467383 61.37387918035644 6.127397527586499 0.0 2.755 3.0 0.9443600983895937 0.3681626548442425 0.0 0.0 0.0 
37.6038229392499 70.503732154327 5.345251748368786 0.0 0.5544 3.0 0.8369751506716282 0.7265012272397101 0.0 0.0 0.0 
38.05848862665757 74.54150167276363 0.8851586504272468 2.0 0.5544 3.0 0.33872916198751823 0.7265012272397101 0.0 0.0 0.0 
41.009989009885125 78.5407559855075 5.576695062367622 2.0 6.5405999999999995 2.0 0.2985806006351699 0.6322276636032108 0.0 0.0 0.0 
35.17898240432215 101.19543376418214 0.5924130246777357 0.0 3.8451000000000004 3.0 0.01806241092051164 0.4975669872044428 0.0 0.0 0.0 
15.386552572405753 138.76206160564342 4.0941464336216296 0.0 3.3009000000000004 2.0 0.21464189802833833 0.987022094648278 0.0 0.0 0.0 
31.24352455172426 144.74724544356246 0.03379713558621994 0.0 3.3009000000000004 2.0 0.38387271496315956 0.987022094648278 0.0 0.0 0.0 
25.260192841821905 185.53575467476088 5.641116199939297 0.0 1.6581 4.0 0.4351271070823347 0.6521991295450413 0.0 0.0 0.0 
22.109062535490615 193.02128265228555 1.1354642782602684 0.0 1.6581 4.0 0.20484622968106903 0.6521991295450413 0.0 0.0 0.0 
34.35340510974781 -90.12631643997192 4.412248061067748 0.0 3.3009000000000004 2.0 0.7897518402774322 0.32498702356976605 0.0 0.0 0.0 
37.538881750413914 -73.01804120671909 1.3352200922916242 0.0 3.3009000000000004 2.0 0.7693898119086222 0.32498702356976605 0.0 0.0 0.0 
30.197727301124512 -165.69737177366267 4.240848748431313 0.0 1.6581 2.0 0.8280257668647052 0.7649702319316436 0.0 0.0 0.0 
36.34874297523783 -157.72198017763176 0.8601708746981256 0.0 1.6581 2.0 0.9279166286063315 0.7649702319316436 0.0 0.0 0.0 
30.48279901895706 -146.61333177927676 5.567012549284364 0.0 1.1071 2.0 0.46606392681396835 0.037946312807070726 0.0 0.0 0.0 
24.99030936224194 -142.01135805241915 2.609990644447966 0.0 1.1071 2.0 0.6246791108215185 0.037946312807070726 0.0 0.0 0.0 
15.988340558846563 -28.829060270282223 5.859184376006873 0.0 2.7634999999999996 5.0 0.10000010812234206 0.7297325027177373 0.0 0.0 0.0 
22.332375879405774 -29.49815549717805 4.179524773110941 0.0 0.0 5.0 0.9728199160992397 0.8127425395778676 1.0 0.0 0.0 
24.228134240311313 -28.597719546206694 6.132107449314938 0.0 0.0 5.0 0.6324913273782411 0.8127425395778676 1.0 0.0 0.0 
12.12799495594425 33.93542858926001 0.5299262619812901 0.0 2.2142 2.0 0.9135780276790005 0.6616836486743999 0.0 0.0 0.0 
1.3254419397326445 36.7879177585404 2.524490858317141 2.0 2.2142 2.0 0.8641032534106874 0.6616836486743999 0.0 0.0 0.0 
17.21156903726797 57.02195705214411 3.958016781242331 0.0 3.3110999999999997 3.0 0.0014622223099662879 0.3681626548442425 0.0 0.0 0.0 
32.51490609968873 61.13379091241322 6.092495217879794 0.0 3.3110999999999997 3.0 0.9443600983895937 0.3681626548442425 0.0 0.0 0.0 
38.32393500741993 69.46163451049608 5.317072005521861 0.0 1.1105 3.0 0.8369751506716282 0.7265012272397101 0.0 0.0 0.0 
36.28762207974342 101.80817103257962 0.5049035019382437 0.0 4.4012 3.0 0.01806241092051164 0.4975669872044428 0.0 0.0 0.0 
14.12943680736424 138.6065339769622 3.2646850006806574 0.0 0.0 3.0 0.1123236305474854 0.21464189802833833 1.0 0.0 0.0 
16.63075897591268 138.52440783337263 6.094450354986623 0.0 0.0 3.0 0.4215652157158236 0.21464189802833833 1.0 0.0 0.0 
32.47164925844376 145.05746890293227 0.24742112779185774 0.0 3.857 2.0 0.38387271496315956 0.987022094648278 0.0 0.0 0.0 
26.139343362643515 184.62382087686933 5.479492794383459 0.0 2.2142 4.0 0.4351271070823347 0.6521991295450413 0.0 0.0 0.0 
22.536061989810605 194.213843072557 1.2269563027891754 0.0 2.2142 4.0 0.20484622968106903 0.6521991295450413 0.0 0.0 0.0 
33.7628866398739 -91.2469487734059 4.227422509087857 0.0 3.857 2.0 0.7897518402774322 0.32498702356976605 0.0 0.0 0.0 
38.10995720767382 -71.88737692758238 1.1030843772375785 0.0 3.857 2.0 0.7693898119086222 0.32498702356976605 0.0 0.0 0.0 
29.695238499856938 -166.86014169699303 4.304488628713258 0.0 2.2142 2.0 0.8280257668647052 0.7649702319316436 0.0 0.0 0.0 
37.158172644791684 -156.74763296023653 0.8775825230808425 0.0 2.2142 2.0 0.9279166286063315 0.7649702319316436 0.0 0.0 0.0 
31.229822442375244 -147.63631022228844 5.34313368559908 0.0 1.6632 2.0 0.46606392681396835 0.037946312807070726 0.0 0.0 0.0 
24.085768567150406 -141.12460282124536 2.3661160437248117 0.0 1.6632 2.0 0.6246791108215185 0.037946312807070726 0.0 0.0 0.0 
17.131566856397406 -29.374553187366736 5.837986758799792 2.0 3.3212999999999995 5.0 0.10000010812234206 0.7297325027177373 0.0 0.0 0.0 
21.497413994090582 -30.450713915370642 3.9926911961989293 2.0 0.5578 5.0 0.9728199160992397 0.8127425395778676 0.0 0.0 0.0 
25.40016662095293 -29.078207827776644 5.894124735221785 0.0 0.5578 5.0 0.6324913273782411 0.8127425395778676 0.0 0.0 0.0 
13.260721541312002 33.3684547161386 -0.46407874483583456 0.0 0.0 3.0 0.9813514163557269 0.9135780276790005 1.0 0.0 0.0 
12.556512394795769 35.1274444006478 1.2256925484110117 0.0 0.0 3.0 0.5889007376842053 0.9135780276790005 1.0 0.0 0.0 
16.252922784845598 56.193991924426 3.853982697239682 0.0 3.8688999999999996 3.0 0.0014622223099662879 0.3681626548442425 0.0 0.0 0.0 
33.66215996403774 60.596820279385184 5.845428139712794 0.0 3.8688999999999996 3.0 0.9443600983895937 0.3681626548442425 0.0 0.0 0.0 
38.91034605383212 68.33884736475376 5.193711413996982 0.0 1.6683 3.0 0.8369751506716282 0.7265012272397101 0.0 0.0 0.0 
37.148381260040026 102.73748396347597 0.8236687629374747 0.0 4.9590000000000005 3.0 0.01806241092051164 0.4975669872044428 0.0 0.0 0.0 
12.87164686586796 138.45655613502734 3.260272677086379 0.0 0.5578 3.0 0.1123236305474854 0.21464189802833833 0.0 0.0 0.0 
17.835300689832987 138.1324790778237 5.968616617634317 0.0 0.5578 3.0 0.4215652157158236 0.21464189802833833 0.0 0.0 0.0 
32.507054060173076 143.7912637892131 -1.5428422625257239 0.0 0.0 3.0 0.554891259800495 0.38387271496315956 1.0 0.0 0.0 
32.86106694957563 146.2628247640116 1.2583085018845386 0.0 0.0 3.0 0.1458672962742189 0.38387271496315956 1.0 0.0 0.0 
26.988190543593408 183.68361486040735 5.4467734182307295 0.0 2.772 4.0 0.4351271070823347 0.6521991295450413 0.0 0.0 0.0 
22.889389022356728 195.43026770979722 1.288101754380749 0.0 2.772 4.0 0.20484622968106903 0.6521991295450413 0.0 0.0 0.0 
32.613730457274514 -90.71406139506668 2.7073874502378903 0.0 0.0 3.0 0.3653070019672945 0.7897518402774322 1.0 0.0 0.0 
34.42253058017071 -92.32833619798195 5.260127384219284 0.0 0.0 3.0 0.8134707664285656 0.7897518402774322 1.0 0.0 0.0 
38.365350460498945 -70.64669035297636 1.3677739596920024 0.0 4.4148000000000005 2.0 0.7693898119086222 0.32498702356976605 0.0 0.0 0.0 
28.51139927193422 -167.3107563576863 3.505297385604657 0.0 0.0 3.0 0.5296598413781961 0.8280257668647052 1.0 0.0 0.0 
30.574983786336514 -167.77150173612276 5.480138003028862 0.0 0.0 3.0 0.7894845505021845 0.8280257668647052 1.0 0.0 0.0 
38.0955941675437 -155.89571173225852 0.737644681929913 0.0 2.772 2.0 0.9279166286063315 0.7649702319316436 0.0 0.0 0.0 
31.969335892108568 -148.66473073339588 5.335811954200989 0.0 2.221 2.0 0.46606392681396835 0.037946312807070726 0.0 0.0 0.0 
23.37437726912405 -140.0765325415925 2.1671183353271743 0.0 2.221 2.0 0.6246791108215185 0.037946312807070726 0.0 0.0 0.0 
26.397381788490964 -29.85929092171327 5.618738824215321 0.0 1.1173 5.0 0.6324913273782411 0.8127425395778676 0.0 0.0 0.0 
14.504942034181193 33.130874718824934 6.09451152500283 0.0 0.5595 3.0 0.9813514163557269 0.9135780276790005 0.0 0.0 0.0 
12.730858129065536 36.3820887546154 1.4327103562061745 0.0 0.5595 3.0 0.5889007376842053 0.9135780276790005 0.0 0.0 0.0 
15.114170198902215 55.639220405685016 3.594931909411153 0.0 4.4284 3.0 0.0014622223099662879 0.3681626548442425 0.0 0.0 0.0 
34.814676406072365 60.07123989462952 5.855333521750099 0.0 4.4284 3.0 0.9443600983895937 0.3681626548442425 0.0 0.0 0.0 
39.258212965094444 67.12085003222506 4.990597808681994 0.0 2.2278 3.0 0.8369751506716282 0.7265012272397101 0.0 0.0 0.0 
37.72924612638596 103.86315038699827 1.0944071889720353 0.0 5.5185 3.0 0.01806241092051164 0.4975669872044428 0.0 0.0 0.0 
11.653596414756436 138.10887526332297 3.419641872357044 0.0 1.1173 3.0 0.1123236305474854 0.21464189802833833 0.0 0.0 0.0 
18.885319996219494 137.4239677185551 5.689605912440596 0.0 1.1173 3.0 0.4215652157158236 0.21464189802833833 0.0 0.0 0.0 
32.94627565834527 142.6031504622536 5.066496681511796 0.0 0.5595 3.0 0.554891259800495 0.38387271496315956 0.0 0.0 0.0 
33.654504132072134 147.2502387235187 0.8938862727993057 0.0 0.5595 3.0 0.1458672962742189 0.38387271496315956 0.0 0.0 0.0 
28.10046413477558 183.0774990724931 5.784244580030579 0.0 3.3314999999999997 4.0 0.4351271070823347 0.6521991295450413 0.0 0.0 0.0 
23.54982791517636 196.5111698139863 1.022314102054823 0.0 3.3314999999999997 4.0 0.20484622968106903 0.6521991295450413 0.0 0.0 0.0 
31.350701235171417 -90.61769711686591 3.065443261649349 0.0 0.5595 3.0 0.3653070019672945 0.7897518402774322 0.0 0.0 0.0 
35.31430253849028 -93.22793147606909 5.493427039452177 0.0 0.5595 3.0 0.8134707664285656 0.7897518402774322 0.0 0.0 0.0 
38.90820101780739 -69.50220699248769 1.1278944840870238 0.0 4.9743 2.0 0.7693898119086222 0.32498702356976605 0.0 0.0 0.0 
27.259991331496014 -167.50698850746824 3.2971366710910077 0.0 0.5595 3.0 0.5296598413781961 0.8280257668647052 0.0 0.0 0.0 
31.286932434853583 -168.8191934903452 5.309259417332 0.0 0.5595 3.0 0.7894845505021845 0.8280257668647052 0.0 0.0 0.0 
39.26082505145433 -155.39895638283178 0.4029799753688422 0.0 3.3314999999999997 2.0 0.9279166286063315 0.7649702319316436 0.0 0.0 0.0 
32.8281864862565 -149.59580782307486 5.4574647459590135 0.0 2.7805 2.0 0.46606392681396835 0.037946312807070726 0.0 0.0 0.0 
22.84673419528927 -138.92495897614424 2.0004336285175466 0.0 2.7805 2.0 0.6246791108215185 0.037946312807070726 0.0 0.0 0.0 
27.29228583209328 -30.755770504717944 5.496914711472366 0.0 1.6785 5.0 0.6324913273782411 0.8127425395778676 0.0 0.0 0.0 
15.655717784800157 32.60149389013298 5.852033544484833 0.0 1.1207 3.0 0.9813514163557269 0.9135780276790005 0.0 0.0 0.0 
13.191737757332078 37.56196962074078 1.1983969006935247 0.0 1.1207 3.0 0.5889007376842053 0.9135780276790005 0.0 0.0 0.0 
14.181875009407104 54.78169223142863 3.8852484554138518 0.0 4.9896 3.0 0.0014622223099662879 0.3681626548442425 0.0 0.0 0.0 
35.80389689401171 59.280056150964235 5.608569369743609 0.0 4.9896 3.0 0.9443600983895937 0.3681626548442425 0.0 0.0 0.0 
39.80702832491888 65.9792149807212 5.16050906834691 0.0 2.7889999999999997 3.0 0.8369751506716282 0.7265012272397101 0.0 0.0 0.0 
38.156683166534975 105.05555403790967 1.2265893502182819 0.0 6.079700000000001 3.0 0.01806241092051164 0.4975669872044428 0.0 0.0 0.0 
10.419379299357779 137.82385420785985 3.368548922929069 0.0 1.6785 3.0 0.1123236305474854 0.21464189802833833 0.0 0.0 0.0 
20.027825281340377 136.87696628942234 5.836666832848573 0.0 1.6785 3.0 0.4215652157158236 0.21464189802833833 0.0 0.0 0.0 
33.65189668339248 141.55118665155953 5.30323217266233 0.0 1.1207 3.0 0.554891259800495 0.38387271496315956 0.0 0.0 0.0 
34.73733887947791 147.9075041187833 0.5455351560187706 0.0 1.1207 3.0 0.1458672962742189 0.38387271496315956 0.0 0.0 0.0 
29.281649851223843 182.6199739985778 5.913640364100797 0.0 3.8926999999999996 4.0 0.4351271070823347 0.6521991295450413 0.0 0.0 0.0 
24.045662957884883 197.67679260907198 1.1685929012860228 0.0 3.8926999999999996 4.0 0.20484622968106903 0.6521991295450413 0.0 0.0 0.0 
30.084196151127692 -90.5954763586991 3.1240493361485226 0.0 1.1207 3.0 0.3653070019672945 0.7897518402774322 0.0 0.0 0.0 
36.237627203580125 -94.0951110727143 5.529140844659985 0.0 1.1207 3.0 0.8134707664285656 0.7897518402774322 0.0 0.0 0.0 
39.25739992343879 -68.28459087305394 1.291493736620958 0.0 5.535500000000001 2.0 0.7693898119086222 0.32498702356976605 0.0 0.0 0.0 
25.994978996794 -167.44162274386073 3.089966015560828 0.0 1.1207 3.0 0.5296598413781961 0.8280257668647052 0.0 0.0 0.0 
32.21194879442582 -169.6845683365971 5.531093662488957 0.0 1.1207 3.0 0.7894845505021845 0.8280257668647052 0.0 0.0 0.0 
40.49267635847851 -155.10387800784918 0.23510820612612307 0.0 3.8926999999999996 2.0 0.9279166286063315 0.7649702319316436 0.0 0.0 0.0 
33.77580336962749 -150.43637378262608 5.557588174577404 0.0 3.3417 2.0 0.46606392681396835 0.037946312807070726 0.0 0.0 0.0 
22.583749966274176 -137.68585922822845 1.7799213805184761 0.0 3.3417 2.0 0.6246791108215185 0.037946312807070726 0.0 0.0 0.0 
28.302447826579602 -31.520035926475927 5.635494166242007 0.0 2.2414 5.0 0.6324913273782411 0.8127425395778676 0.0 0.0 0.0 
16.71232446430554 31.90284432502503 5.69896840980534 0.0 1.6836 3.0 0.9813514163557269 0.9135780276790005 0.0 0.0 0.0 
13.557342942636465 38.77476050893143 1.2779931302328305 0.0 1.6836 3.0 0.5889007376842053 0.9135780276790005 0.0 0.0 0.0 
13.209192221095401 53.970263193667336 3.836858932608256 0.0 5.5525 3.0 0.0014622223099662879 0.3681626548442425 0.0 0.0 0.0 
36.93877652795618 58.717404299052674 5.822922967592872 0.0 5.5525 3.0 0.9443600983895937 0.3681626548442425 0.0 0.0 0.0 
40.452158270551 64.88910661764477 5.246768449941545 0.0 3.3518999999999997 3.0 0.8369751506716282 0.7265012272397101 0.0 0.0 0.0 
38.38484465569434 106.30153607023253 1.389675248092773 0.0 6.642600000000001 3.0 0.01806241092051164 0.4975669872044428 0.0 0.0 0.0 
9.207135074587782 137.4564405043717 3.4358807158686893 0.0 2.2414 3.0 0.1123236305474854 0.21464189802833833 0.0 0.0 0.0 
20.977399378846062 136.03861199477757 5.5599196713677195 0.0 2.2414 3.0 0.4215652157158236 0.21464189802833833 0.0 0.0 0.0 
34.42463039805455 140.54748774440336 5.368504036663117 0.0 1.6836 3.0 0.554891259800495 0.38387271496315956 0.0 0.0 0.0 
35.87388373991527 148.46678461211044 0.4572938712174562 0.0 1.6836 3.0 0.1458672962742189 0.38387271496315956 0.0 0.0 0.0 
28.546341116896357 181.5885429755737 4.093056661946446 0.0 0.0 5.0 0.11141960200171896 0.4351271070823347 1.0 0.0 0.0 
30.408482012117776 183.19857418106486 6.757554739776353 0.0 0.0 5.0 0.7511532136687687 0.4351271070823347 1.0 0.0 0.0 
24.27516909059237 198.92252766319146 1.38859595944075 0.0 4.4556 4.0 0.20484622968106903 0.6521991295450413 0.0 0.0 0.0 
28.901781389985626 -91.04981568412629 3.508449122781235 0.0 1.6836 3.0 0.3653070019672945 0.7897518402774322 0.0 0.0 0.0 
37.05135366406234 -95.06587270025587 5.410020795379919 0.0 1.6836 3.0 0.8134707664285656 0.7897518402774322 0.0 0.0 0.0 
39.50310399388804 -67.041949170968 1.3755772889052746 0.0 6.098400000000001 2.0 0.7693898119086222 0.32498702356976605 0.0 0.0 0.0 
24.761427056020427 -167.15373648261337 2.912314260632642 0.0 1.6836 3.0 0.5296598413781961 0.8280257668647052 0.0 0.0 0.0 
33.13900861090435 -170.54775370873435 5.5334579897392 0.0 1.6836 3.0 0.7894845505021845 0.8280257668647052 0.0 0.0 0.0 
41.75076838089593 -154.95645564479955 0.1166461987930591 0.0 4.4556 2.0 0.9279166286063315 0.7649702319316436 0.0 0.0 0.0 
34.94164836148279 -150.93168615372525 5.8814433566015305 2.0 3.9046 2.0 0.46606392681396835 0.037946312807070726 0.0 0.0 0.0 
22.47630745543716 -136.4237241336886 1.6557092044526103 0.0 3.9046 2.0 0.6246791108215185 0.037946312807070726 0.0 0.0 0.0 
29.312124335372783 -32.284942612019876 5.634859205919199 0.0 2.806 5.0 0.6324913273782411 0.8127425395778676 0.0 0.0 0.0 
17.7304709538366 31.149248534262256 5.6460147031729555 0.0 2.2481999999999998 3.0 0.9813514163557269 0.9135780276790005 0.0 0.0 0.0 
14.116796394895982 39.91122024194178 1.1133368832939265 0.0 2.2481999999999998 3.0 0.5889007376842053 0.9135780276790005 0.0 0.0 0.0 
12.269424293024155 53.12093102580234 3.8764923247947207 0.0 6.117100000000001 3.0 0.0014622223099662879 0.3681626548442425 0.0 0.0 0.0 
38.000379028451704 58.02636955250053 5.706158183276422 0.0 6.117100000000001 3.0 0.9443600983895937 0.3681626548442425 0.0 0.0 0.0 
39.18724439476495 64.82186245921092 3.194703715713813 0.0 0.0 4.0 0.09951171794967162 0.8369751506716282 1.0 0.0 0.0 
41.66825313993957 65.2435669943415 6.566802103842331 0.0 0.0 4.0 0.9772478899018213 0.8369751506716282 1.0 0.0 0.0 
38.415431128268295 107.56786673704005 1.5466374028700076 0.0 7.2072 3.0 0.01806241092051164 0.4975669872044428 0.0 0.0 0.0 
7.992244277545415 137.09787497164214 3.428589637082955 0.0 2.806 3.0 0.1123236305474854 0.21464189802833833 0.0 0.0 0.0 
21.732462177689587 135.02155297004285 5.351015193924428 0.0 2.806 3.0 0.4215652157158236 0.21464189802833833 0.0 0.0 0.0 
35.299560668000524 139.63150416773166 5.474875283530135 0.0 2.2481999999999998 3.0 0.554891259800495 0.38387271496315956 0.0 0.0 0.0 
36.96467008328842 149.11076756460807 0.5333139243282647 0.0 2.2481999999999998 3.0 0.1458672962742189 0.38387271496315956 0.0 0.0 0.0 
27.94351853167351 180.4744811187867 4.216410667711028 0.0 0.5646 5.0 0.11141960200171896 0.4351271070823347 0.0 0.0 0.0 
31.654580706937143 183.42609765846734 0.18059741474463892 0.0 0.5646 5.0 0.7511532136687687 0.4351271070823347 0.0 0.0 0.0 
24.285169659715812 200.18918818543142 1.5628912667005233 0.0 5.020199999999999 4.0 0.20484622968106903 0.6521991295450413 0.0 0.0 0.0 
27.92653703270616 -91.85816420648521 3.8336960458141065 0.0 2.2481999999999998 3.0 0.3653070019672945 0.7897518402774322 0.0 0.0 0.0 
38.09646781096921 -95.78159981999926 5.682717881269349 0.0 2.2481999999999998 3.0 0.8134707664285656 0.7897518402774322 0.0 0.0 0.0 
40.75264860778907 -67.24971622290035 -0.16476680993888637 0.0 0.0 3.0 0.7259973208844831 0.7693898119086222 1.0 0.0 0.0 
38.49578066975269 -66.27394616924614 2.4901902966449843 0.0 0.0 3.0 0.702725558177914 0.7693898119086222 1.0 0.0 0.0 
23.50189169154086 -167.28827107156738 3.248003136342708 0.0 2.2481999999999998 3.0 0.5296598413781961 0.8280257668647052 0.0 0.0 0.0 
34.223286708769855 -171.20263529840338 5.739850114347757 0.0 2.2481999999999998 3.0 0.7894845505021845 0.8280257668647052 0.0 0.0 0.0 
42.89272263547803 -155.50460650947718 -0.44752910104127946 0.0 0.0 3.0 0.891298303716642 0.9279166286063315 1.0 0.0 0.0 
41.25707429349782 -153.78992444587578 1.9711545182730519 0.0 0.0 3.0 0.329883856778026 0.9279166286063315 1.0 0.0 0.0 
22.524521679200607 -135.15794205188092 1.5327142780435712 0.0 4.4692 2.0 0.6246791108215185 0.037946312807070726 0.0 0.0 0.0 
30.38508363736067 -32.95820870078312 5.722806188179527 0.0 3.3723 5.0 0.6324913273782411 0.8127425395778676 0.0 0.0 0.0 
18.75336752356855 30.40211300597315 5.65234498496257 0.0 2.8145 3.0 0.9813514163557269 0.9135780276790005 0.0 0.0 0.0 
14.955276189504174 40.86068352403075 0.847384404913979 0.0 2.8145 3.0 0.5889007376842053 0.9135780276790005 0.0 0.0 0.0 
11.034740396661965 53.403923191884836 2.9162821906944414 0.0 0.0 4.0 0.5365574511752891 0.0014622223099662879 1.0 0.0 0.0 
13.434035069972838 52.62272361094812 5.878954917558119 0.0 0.0 4.0 0.19938060710851446 0.0014622223099662879 1.0 0.0 0.0 
38.920744508101336 57.1560499135917 5.525734614621261 0.0 6.683400000000001 3.0 0.9443600983895937 0.3681626548442425 0.0 0.0 0.0 
37.96705341496859 64.48177002645002 3.413417314462351 2.0 0.5663 4.0 0.09951171794967162 0.8369751506716282 0.0 0.0 0.0 
42.93158924640986 65.33582084026949 0.07289387735260824 0.0 0.5663 4.0 0.9772478899018213 0.8369751506716282 0.0 0.0 0.0 
38.32538133653549 108.83136185970612 1.6419364378710526 0.0 7.7735 3.0 0.01806241092051164 0.4975669872044428 0.0 0.0 0.0 
6.923130982574827 136.41851817840677 3.707669175132078 0.0 3.3723 3.0 0.1123236305474854 0.21464189802833833 0.0 0.0 0.0 
22.156297306949952 133.82786428650243 5.053576881800053 0.0 3.3723 3.0 0.4215652157158236 0.21464189802833833 0.0 0.0 0.0 
36.260685885448126 138.8064179865453 5.573807570969158 0.0 2.8145 3.0 0.554891259800495 0.38387271496315956 0.0 0.0 0.0 
38.09526617821426 149.68197799880716 0.4678178961783127 0.0 2.8145 3.0 0.1458672962742189 0.38387271496315956 0.0 0.0 0.0 
27.600165321424065 179.25520368398762 4.437903280789849 0.0 1.1309 5.0 0.11141960200171896 0.4351271070823347 0.0 0.0 0.0 
32.87295642125031 183.77263699068786 0.27710667769089586 0.0 1.1309 5.0 0.7511532136687687 0.4351271070823347 0.0 0.0 0.0 
25.332760725088274 200.90128498345524 0.597003578378973 0.0 0.0 5.0 0.8741135829169636 0.20484622968106903 1.0 0.0 0.0 
23.1461057212583 200.74332014995971 2.6888193277033636 0.0 0.0 5.0 0.7464256278305184 0.20484622968106903 1.0 0.0 0.0 
27.211353027238264 -92.90365008793935 4.112443735256388 0.0 2.8145 3.0 0.3653070019672945 0.7897518402774322 0.0 0.0 0.0 
39.231643365652815 -96.34365439924127 5.823449181496199 0.0 2.8145 3.0 0.8134707664285656 0.7897518402774322 0.0 0.0 0.0 
42.017411705300496 -67.17969338965828 0.055307369816016264 0.0 0.5663 3.0 0.7259973208844831 0.7693898119086222 0.0 0.0 0.0 
37.42998565506516 -65.58939531162738 2.57065025759097 0.0 0.5663 3.0 0.702725558177914 0.7693898119086222 0.0 0.0 0.0 
23.85083305237887 -166.070581120596 1.2917148582772335 2.0 0.0 4.0 0.22932382151187158 0.5296598413781961 1.0 0.0 0.0 
23.02394239384425 -168.46134112865323 4.32548996446612 0.0 0.0 4.0 0.9659778866709213 0.5296598413781961 1.0 0.0 0.0 
35.32121539260859 -171.83436427130582 5.761068588102258 0.0 2.8145 3.0 0.7894845505021845 0.8280257668647052 0.0 0.0 0.0 
43.97358133779024 -156.1651164303958 5.7346511167871475 0.0 0.5663 3.0 0.891298303716642 0.9279166286063315 0.0 0.0 0.0 
41.14090568169691 -152.52856258517178 1.6626250629139794 0.0 0.5663 3.0 0.329883856778026 0.9279166286063315 0.0 0.0 0.0 
23.78068866542196 -135.32095552595285 -0.12904935550892893 0.0 0.0 3.0 0.5740536625628504 0.6246791108215185 1.0 0.0 0.0 
21.348314477620704 -134.68776601149824 2.7613111868912563 0.0 0.0 3.0 0.5852332357625901 0.6246791108215185 1.0 0.0 0.0 
31.486048093393247 -33.58463200538897 5.7658942995957005 0.0 3.9403 5.0 0.6324913273782411 0.8127425395778676 0.0 0.0 0.0 
19.90880784766337 29.882992068758693 5.8609310025381 0.0 3.3825 3.0 0.9813514163557269 0.9135780276790005 0.0 0.0 0.0 
15.770488806383195 41.83019746373439 0.8716326195521884 0.0 3.3825 3.0 0.5889007376842053 0.9135780276790005 0.0 0.0 0.0 
9.896709760916227 53.96017418029154 2.6869537722805092 0.0 0.5680000000000001 4.0 0.5365574511752891 0.0014622223099662879 0.0 0.0 0.0 
14.680978620792404 52.39987686749149 6.106339679991378 0.0 0.5680000000000001 4.0 0.19938060710851446 0.0014622223099662879 0.0 0.0 0.0 
39.764055530981935 56.210875110347914 5.440900753014082 0.0 7.2514 3.0 0.9443600983895937 0.3681626548442425 0.0 0.0 0.0 
44.15320134584657 65.67077273011009 0.2676088895481018 0.0 1.1343 4.0 0.9772478899018213 0.8369751506716282 0.0 0.0 0.0 
37.99329803678344 110.05375687443426 1.836050763192095 0.0 8.3415 3.0 0.01806241092051164 0.4975669872044428 0.0 0.0 0.0 
5.859750867069312 135.73022200672725 3.716053164769085 0.0 3.9403 3.0 0.1123236305474854 0.21464189802833833 0.0 0.0 0.0 
22.512909122351054 132.61239857200812 4.997784967071167 0.0 3.9403 3.0 0.4215652157158236 0.21464189802833833 0.0 0.0 0.0 
35.128069538346764 138.23922392779807 3.6058657933869283 0.0 0.0 4.0 0.7378084653213527 0.554891259800495 1.0 0.0 0.0 
37.41728006018695 139.32296305230525 6.703215481664776 0.0 0.0 4.0 0.49446869527034765 0.554891259800495 1.0 0.0 0.0 
39.22729216778206 150.2503493993393 0.4653084123007973 0.0 3.3825 3.0 0.1458672962742189 0.38387271496315956 0.0 0.0 0.0 
27.094950751560706 178.0936154917286 4.302143225765854 0.0 1.6989 5.0 0.11141960200171896 0.4351271070823347 0.0 0.0 0.0 
33.94914026296878 184.4407367054131 0.5555713236067877 0.0 1.6989 5.0 0.7511532136687687 0.4351271070823347 0.0 0.0 0.0 
26.497216156375746 201.39985537822835 0.4045381493411521 0.0 0.5680000000000001 5.0 0.8741135829169636 0.20484622968106903 0.0 0.0 0.0 
21.948437130066644 201.15577479676236 2.809928858758438 0.0 0.5680000000000001 5.0 0.7464256278305184 0.20484622968106903 0.0 0.0 0.0 
26.32071857212623 -93.80437155285937 3.9326288038876003 0.0 3.3825 3.0 0.3653070019672945 0.7897518402774322 0.0 0.0 0.0 
40.43776410212934 -96.73069659208726 5.972670697883036 0.0 3.3825 3.0 0.8134707664285656 0.7897518402774322 0.0 0.0 0.0 
43.28410850358811 -67.17684537161973 0.0022483555361467893 0.0 1.1343 3.0 0.7259973208844831 0.7693898119086222 0.0 0.0 0.0 
36.30184249985822 -65.01335545939612 2.6694895001593926 0.0 1.1343 3.0 0.702725558177914 0.7693898119086222 0.0 0.0 0.0 
22.455244468500613 -169.5932031165751 4.246796552905245 0.0 0.5680000000000001 4.0 0.9659778866709213 0.5296598413781961 0.0 0.0 0.0 
36.47189898760285 -172.363945383328 5.851859497081925 0.0 3.3825 3.0 0.7894845505021845 0.8280257668647052 0.0 0.0 0.0 
45.16117056596377 -156.6057531459899 5.927899138923664 0.0 1.1343 3.0 0.891298303716642 0.9279166286063315 0.0 0.0 0.0 
41.2180275252343 -151.26421251052963 1.5098646038534618 0.0 1.1343 3.0 0.329883856778026 0.9279166286063315 0.0 0.0 0.0 
25.017669780994392 -135.59373127582126 6.066143779791122 0.0 0.5680000000000001 3.0 0.5740536625628504 0.6246791108215185 0.0 0.0 0.0 
20.335662821457845 -133.92680246883023 2.497154108699365 0.0 0.5680000000000001 3.0 0.5852332357625901 0.6246791108215185 0.0 0.0 0.0 
30.630740818339806 -34.51896511260458 3.97111953104198 0.0 0.0 6.0 0.6240771789200265 0.6324913273782411 1.0 0.0 0.0 
32.75032038113489 -33.506245319989695 6.3451074683335715 0.0 0.0 6.0 0.3745226579449844 0.6324913273782411 1.0 0.0 0.0 
21.005027795856694 29.248302605175237 5.758370080625658 0.0 3.9522 3.0 0.9813514163557269 0.9135780276790005 0.0 0.0 0.0 
16.60902212714934 42.77961347369268 0.84732802870935 0.0 3.9522 3.0 0.5889007376842053 0.9135780276790005 0.0 0.0 0.0 
8.763921008109396 54.527023835415 2.677619093517776 0.0 1.1377000000000002 4.0 0.5365574511752891 0.0014622223099662879 0.0 0.0 0.0 
15.779796816179818 51.76969636677182 5.762478362268338 0.0 1.1377000000000002 4.0 0.19938060710851446 0.0014622223099662879 0.0 0.0 0.0 
40.562712454684466 55.22767827948342 5.394596575855489 0.0 7.8211 3.0 0.9443600983895937 0.3681626548442425 0.0 0.0 0.0 
45.25635398325978 66.29333449296524 0.5137871064382965 0.0 1.7040000000000002 4.0 0.9772478899018213 0.8369751506716282 0.0 0.0 0.0 
37.5314755780932 111.2332690221673 1.9439763409459605 0.0 8.9112 3.0 0.01806241092051164 0.4975669872044428 0.0 0.0 0.0 
4.679287617027713 135.27083610652866 3.5127207052674283 0.0 4.51 3.0 0.1123236305474854 0.21464189802833833 0.0 0.0 0.0 
22.670230153090728 131.35550598181516 4.836917977003113 0.0 4.51 3.0 0.4215652157158236 0.21464189802833833 0.0 0.0 0.0 
34.103179411387 137.49482543393373 3.7697715887591725 0.0 0.5697 4.0 0.7378084653213527 0.554891259800495 0.0 0.0 0.0 
38.465044949732615 140.0348040642145 0.5967538130390407 0.0 0.5697 4.0 0.49446869527034765 0.554891259800495 0.0 0.0 0.0 
40.35426052874513 150.8286842533726 0.4741294171436755 0.0 3.9522 3.0 0.1458672962742189 0.38387271496315956 0.0 0.0 0.0 
26.57466118765638 176.9387009235918 4.289128052618375 0.0 2.2686 5.0 0.11141960200171896 0.4351271070823347 0.0 0.0 0.0 
34.98286339932761 185.17281960191835 0.6162024766667438 0.0 2.2686 5.0 0.7511532136687687 0.4351271070823347 0.0 0.0 0.0 
27.46169844671408 202.2210148034446 0.7052993135161514 0.0 1.1377000000000002 5.0 0.8741135829169636 0.20484622968106903 0.0 0.0 0.0 
20.763838162911725 201.6043884133862 2.7795741378674883 0.0 1.1377000000000002 5.0 0.7464256278305184 0.20484622968106903 0.0 0.0 0.0 
25.45390183590614 -94.72803687959248 3.95873788472279 0.0 3.9522 3.0 0.3653070019672945 0.7897518402774322 0.0 0.0 0.0 
41.69719702586256 -96.86618681540591 6.176018205565635 0.0 3.9522 3.0 0.8134707664285656 0.7897518402774322 0.0 0.0 0.0 
44.52041707859904 -67.45265327098829 6.063691888783341 0.0 1.7040000000000002 3.0 0.7259973208844831 0.7693898119086222 0.0 0.0 0.0 
35.23964989522265 -64.32322810835142 2.5654091298239097 0.0 1.7040000000000002 3.0 0.702725558177914 0.7693898119086222 0.0 0.0 0.0 
22.026021838978217 -170.78496518356368 4.366702952412528 0.0 1.1377000000000002 4.0 0.9659778866709213 0.5296598413781961 0.0 0.0 0.0 
37.685143506020786 -172.7280423876142 5.991637888957831 0.0 3.9522 3.0 0.7894845505021845 0.8280257668647052 0.0 0.0 0.0 
46.26881343358443 -157.2202905067787 5.776657394802789 0.0 1.7040000000000002 3.0 0.891298303716642 0.9279166286063315 0.0 0.0 0.0 
41.45300946216323 -150.01949873647592 1.3841985309168974 0.0 1.7040000000000002 3.0 0.329883856778026 0.9279166286063315 0.0 0.0 0.0 
26.251000664378555 -135.88256309901928 6.053144862504491 0.0 1.1377000000000002 3.0 0.5740536625628504 0.6246791108215185 0.0 0.0 0.0 
19.42842485198187 -133.04280690507557 2.369162425627621 0.0 1.1377000000000002 3.0 0.5852332357625901 0.6246791108215185 0.0 0.0 0.0 
29.606632966016512 -35.264439456100455 3.7708217198463343 0.0 0.5714 6.0 0.6240771789200265 0.6324913273782411 0.0 0.0 0.0 
33.977914965911125 -33.81855994569575 6.034061097469968 0.0 0.5714 6.0 0.3745226579449844 0.6324913273782411 0.0 0.0 0.0 
22.228026284177126 28.91844871696765 6.019747180105548 0.0 4.5236 3.0 0.9813514163557269 0.9135780276790005 0.0 0.0 0.0 
17.63219999171854 43.52636373144674 0.6304637304256973 0.0 4.5236 3.0 0.5889007376842053 0.9135780276790005 0.0 0.0 0.0 
7.512508025793319 54.72322382952964 2.9860743318819596 0.0 1.7091000000000003 4.0 0.5365574511752891 0.0014622223099662879 0.0 0.0 0.0 
16.666848756313094 50.865446542053085 5.488193802669347 0.0 1.7091000000000003 4.0 0.19938060710851446 0.0014622223099662879 0.0 0.0 0.0 
41.484746294064855 54.35912632995149 5.527653499371006 0.0 8.3925 3.0 0.9443600983895937 0.3681626548442425 0.0 0.0 0.0 
46.35428226106907 66.92506417153503 0.5221173617985367 0.0 2.2754000000000003 4.0 0.9772478899018213 0.8369751506716282 0.0 0.0 0.0 
37.29973480155697 112.47859030701103 1.7547711614631607 0.0 9.4826 3.0 0.01806241092051164 0.4975669872044428 0.0 0.0 0.0 
4.3622024494237746 136.49720712970665 1.8238110238558962 0.0 0.0 4.0 0.32212128072990764 0.1123236305474854 1.0 0.0 0.0 
5.530739823420501 134.33298855482792 5.449540169884854 0.0 0.0 4.0 0.33399288796133975 0.1123236305474854 1.0 0.0 0.0 
22.799287016595382 130.0953975674379 4.814460340069731 0.0 5.0813999999999995 3.0 0.4215652157158236 0.21464189802833833 0.0 0.0 0.0 
33.196741162611204 136.61000986492706 3.9149271345331935 0.0 1.1411 4.0 0.7378084653213527 0.554891259800495 0.0 0.0 0.0 
39.333482223586714 140.9569459141349 0.8153747476445908 0.0 1.1411 4.0 0.49446869527034765 0.554891259800495 0.0 0.0 0.0 
41.61882694722235 150.7551950483193 -0.05804886214723026 0.0 0.0 4.0 0.11147939163415377 0.1458672962742189 1.0 0.0 0.0 
39.62907433915709 151.86725725534782 2.180348505744701 0.0 0.0 4.0 0.9827367532178508 0.1458672962742189 1.0 0.0 0.0 
26.031857984606653 175.79419510326488 4.269546583863412 0.0 2.8400000000000003 5.0 0.11141960200171896 0.4351271070823347 0.0 0.0 0.0 
35.81996933695628 186.12349438289965 0.8488304552616356 0.0 2.8400000000000003 5.0 0.7511532136687687 0.4351271070823347 0.0 0.0 0.0 
28.187604401384846 203.25908485646275 0.9605427522685853 0.0 1.7091000000000003 5.0 0.8741135829169636 0.20484622968106903 0.0 0.0 0.0 
19.52865381349544 201.88518818716244 2.9180552845599337 0.0 1.7091000000000003 5.0 0.7464256278305184 0.20484622968106903 0.0 0.0 0.0 
24.867441629741187 -95.85079834873183 4.231040490139646 0.0 4.5236 3.0 0.3653070019672945 0.7897518402774322 0.0 0.0 0.0 
42.963220702691345 -96.82479913956543 0.03267911069551696 0.0 4.5236 3.0 0.8134707664285656 0.7897518402774322 0.0 0.0 0.0 
45.682539038891996 -67.95663882574678 5.873992165061878 0.0 2.2754000000000003 3.0 0.7259973208844831 0.7693898119086222 0.0 0.0 0.0 
34.18251468765793 -63.625378523608816 2.558121664352762 0.0 2.2754000000000003 3.0 0.702725558177914 0.7693898119086222 0.0 0.0 0.0 
21.87102617124856 -172.04214664738635 4.5897297069739444 0.0 1.7091000000000003 4.0 0.9659778866709213 0.5296598413781961 0.0 0.0 0.0 
37.69943124105464 -173.9946618058389 4.723668713561937 0.0 0.0 4.0 0.2179821385002032 0.7894845505021845 1.0 0.0 0.0 
38.295674927171135 -171.61818641777685 7.351061891471154 0.0 0.0 4.0 0.7949460998843464 0.7894845505021845 1.0 0.0 0.0 
47.44723223257089 -157.6848957415709 5.907639296005982 0.0 2.2754000000000003 3.0 0.891298303716642 0.9279166286063315 0.0 0.0 0.0 
41.58428801208965 -148.75961984057804 1.4669617173079845 0.0 2.2754000000000003 3.0 0.329883856778026 0.9279166286063315 0.0 0.0 0.0 
27.390467313608855 -136.43586649254922 5.831143634671259 0.0 1.7091000000000003 3.0 0.5740536625628504 0.6246791108215185 0.0 0.0 0.0 
18.351639998384567 -132.37567628138532 2.5869110259087162 0.0 1.7091000000000003 3.0 0.5852332357625901 0.6246791108215185 0.0 0.0 0.0 
28.94712493124805 -36.34590977103097 4.164784786477381 0.0 1.1444999999999999 6.0 0.6240771789200265 0.6324913273782411 0.0 0.0 0.0 
35.24442142260922 -33.796417562339364 0.01748108450305141 0.0 1.1444999999999999 6.0 0.3745226579449844 0.6324913273782411 0.0 0.0 0.0 
22.999635654240954 27.9138851948201 5.367376394298752 0.0 0.0 4.0 0.47534073997197135 0.9813514163557269 1.0 0.0 0.0 
23.07864185584526 29.857055151654578 7.117722163296615 0.0 0.0 4.0 0.7069258970205919 0.9813514163557269 1.0 0.0 0.0 
18.568946887495386 44.37902670311492 0.7384362203584631 2.0 5.0967 3.0 0.5889007376842053 0.9135780276790005 0.0 0.0 0.0 
6.266240031246056 54.94981812726737 2.961737274117492 0.0 2.2822000000000005 4.0 0.5365574511752891 0.0014622223099662879 0.0 0.0 0.0 
17.47020547035237 49.88608609767633 5.399385991880841 2.0 2.2822000000000005 4.0 0.19938060710851446 0.0014622223099662879 0.0 0.0 0.0 
42.55439200985198 53.68060814102816 5.717903702488271 0.0 8.9656 3.0 0.9443600983895937 0.3681626548442425 0.0 0.0 0.0 
47.485687667086914 67.49466990995151 0.46639908086328236 0.0 2.8485000000000005 4.0 0.9772478899018213 0.8369751506716282 0.0 0.0 0.0 
37.24641684001039 113.74416767919415 1.6128907947652407 0.0 10.0557 3.0 0.01806241092051164 0.4975669872044428 0.0 0.0 0.0 
4.185664359477227 137.75154488038956 1.710610095377188 0.0 0.5730999999999999 4.0 0.32212128072990764 0.1123236305474854 0.0 0.0 0.0 
6.330285985470659 133.3505147257879 5.395501338483714 0.0 0.5730999999999999 4.0 0.33399288796133975 0.1123236305474854 0.0 0.0 0.0 
23.125943835488634 128.87154127984618 4.97322616746031 0.0 5.6545 3.0 0.4215652157158236 0.21464189802833833 0.0 0.0 0.0 
32.57616848447343 135.50573705391108 4.200407852547524 0.0 1.7142 4.0 0.7378084653213527 0.554891259800495 0.0 0.0 0.0 
40.02385517308952 142.0189789082541 0.9943786313419039 0.0 1.7142 4.0 0.49446869527034765 0.554891259800495 0.0 0.0 0.0 
42.87294570151174 150.93328221838433 0.14105735123295685 0.0 0.5730999999999999 4.0 0.11147939163415377 0.1458672962742189 0.0 0.0 0.0 
39.35556682911376 153.10407677813495 1.7884218514912211 0.0 0.5730999999999999 4.0 0.9827367532178508 0.1458672962742189 0.0 0.0 0.0 
24.80642722415646 176.11489487149595 2.8856294326872485 0.0 0.0 6.0 0.09341899982305002 0.11141960200171896 1.0 0.0 0.0 
26.473880943512675 174.60712114019543 5.0688461554570265 0.0 0.0 6.0 0.366757327255977 0.11141960200171896 1.0 0.0 0.0 
36.76476713842209 186.96722775567724 0.7289445877236175 0.0 3.4131 5.0 0.7511532136687687 0.4351271070823347 0.0 0.0 0.0 
29.07779030408871 204.1602496297633 0.7915197950860522 0.0 2.2822000000000005 5.0 0.8741135829169636 0.20484622968106903 0.0 0.0 0.0 
18.282761304821115 202.11383802169146 2.9600876560120573 0.0 2.2822000000000005 5.0 0.7464256278305184 0.20484622968106903 0.0 0.0 0.0 
24.18552605433348 -96.91828138748258 4.143931055797168 0.0 5.0967 3.0 0.3653070019672945 0.7897518402774322 0.0 0.0 0.0 
44.22154932730674 -96.9701881435203 6.168155164473798 0.0 5.0967 3.0 0.8134707664285656 0.7897518402774322 0.0 0.0 0.0 
46.07916525276354 -69.15964195810838 5.030863040097303 0.0 0.0 4.0 0.27350749396754126 0.7259973208844831 1.0 0.0 0.0 
46.92423350875803 -67.70619175847058 6.482212851651312 0.0 0.0 4.0 0.8667722098701836 0.7259973208844831 1.0 0.0 0.0 
33.00425139398172 -63.16037906041016 2.7657047413996567 0.0 2.8485000000000005 3.0 0.702725558177914 0.7693898119086222 0.0 0.0 0.0 
21.434307206603666 -173.2311821539734 4.360405620748857 0.0 2.2822000000000005 4.0 0.9659778866709213 0.5296598413781961 0.0 0.0 0.0 
37.8883802211645 -175.24719011806147 4.862123976950678 0.0 0.5730999999999999 4.0 0.2179821385002032 0.7894845505021845 0.0 0.0 0.0 
38.94118084551826 -170.52830064422807 1.0360719289740565 0.0 0.5730999999999999 4.0 0.7949460998843464 0.7894845505021845 0.0 0.0 0.0 
48.627058715984106 -158.14591456877253 5.910680855310389 0.0 2.8485000000000005 3.0 0.891298303716642 0.9279166286063315 0.0 0.0 0.0 
42.04779741386535 -147.58076958526047 1.1961670892495937 0.0 2.8485000000000005 3.0 0.329883856778026 0.9279166286063315 0.0 0.0 0.0 
28.37238167580201 -137.23609963065343 5.599387592605726 0.0 2.2822000000000005 3.0 0.5740536625628504 0.6246791108215185 0.0 0.0 0.0 
17.34566908924049 -131.6059026653426 2.4884252974922907 0.0 2.2822000000000005 3.0 0.5852332357625901 0.6246791108215185 0.0 0.0 0.0 
28.602980413875855 -37.56496409351323 4.437254222892272 0.0 1.7192999999999998 6.0 0.6240771789200265 0.6324913273782411 0.0 0.0 0.0 
36.50019322958518 -33.63038726749957 0.1314500295270595 0.0 1.7192999999999998 6.0 0.3745226579449844 0.6324913273782411 0.0 0.0 0.0 
24.020613848365024 27.164130290119505 5.649781859381596 0.0 0.5748 4.0 0.47534073997197135 0.9813514163557269 0.0 0.0 0.0 
24.15100014398477 30.531278105771182 0.5612711614572393 0.0 0.5748 4.0 0.7069258970205919 0.9813514163557269 0.0 0.0 0.0 
6.654613120393643 56.15551097108264 1.2591750143835025 0.0 0.0 5.0 0.1247362503627415 0.5365574511752891 1.0 0.0 0.0 
6.6440613246117595 53.74077720145983 5.015270837743925 2.0 0.0 5.0 0.9486455998502459 0.5365574511752891 1.0 0.0 0.0 
43.56039871923985 52.910881312429034 5.6300766136219265 0.0 9.5404 3.0 0.9443600983895937 0.3681626548442425 0.0 0.0 0.0 
48.7011428342026 67.85131767277768 0.2854131507953736 0.0 3.4233000000000002 4.0 0.9772478899018213 0.8369751506716282 0.0 0.0 0.0 
37.21605896293316 115.01050384676657 1.594754738886674 0.0 10.6305 3.0 0.01806241092051164 0.4975669872044428 0.0 0.0 0.0 
4.228548419738036 139.01751875349157 1.5369249158817004 0.0 1.1479 4.0 0.32212128072990764 0.1123236305474854 0.0 0.0 0.0 
7.332388269626966 132.5757115881524 5.625020854198564 0.0 1.1479 4.0 0.33399288796133975 0.1123236305474854 0.0 0.0 0.0 
23.6558672773995 127.7210152976506 5.1440255757538065 0.0 6.229299999999999 3.0 0.4215652157158236 0.21464189802833833 0.0 0.0 0.0 
31.832999699088365 134.47995489066741 4.085423342182736 0.0 2.2889999999999997 4.0 0.7378084653213527 0.554891259800495 0.0 0.0 0.0 
40.76090154244386 143.04916895840108 0.9497701781632453 0.0 2.2889999999999997 4.0 0.49446869527034765 0.554891259800495 0.0 0.0 0.0 
44.0281214428421 151.45299165320472 0.4227636858704282 0.0 1.1479 4.0 0.11147939163415377 0.1458672962742189 0.0 0.0 0.0 
39.27815703727449 154.36840925581984 1.6319358326878006 0.0 1.1479 4.0 0.9827367532178508 0.1458672962742189 0.0 0.0 0.0 
23.73041245979053 176.78326686138183 2.585757758693283 0.0 0.5748 6.0 0.09341899982305002 0.11141960200171896 0.0 0.0 0.0 
27.294382369574784 173.64207901684668 5.417020362573463 0.0 0.5748 6.0 0.366757327255977 0.11141960200171896 0.0 0.0 0.0 
37.47041459372644 188.019173837392 0.9799280097642059 0.0 3.9879 5.0 0.7511532136687687 0.4351271070823347 0.0 0.0 0.0 
30.169569535649412 204.8025478467397 0.5317701258807136 0.0 2.857 5.0 0.8741135829169636 0.20484622968106903 0.0 0.0 0.0 
17.085791682481023 202.52831674635252 2.808238334910891 0.0 2.857 5.0 0.7464256278305184 0.20484622968106903 0.0 0.0 0.0 
23.32438482786273 -97.84724030910785 3.964864902341337 0.0 5.6715 3.0 0.3653070019672945 0.7897518402774322 0.0 0.0 0.0 
45.47667645823716 -96.79935262261293 0.13527748152277952 0.0 5.6715 3.0 0.8134707664285656 0.7897518402774322 0.0 0.0 0.0 
46.83468572439196 -70.17636104760503 5.351465262735954 0.0 0.5748 4.0 0.27350749396754126 0.7259973208844831 0.0 0.0 0.0 
48.17720159545523 -67.52018137242172 0.1473779230358768 0.0 0.5748 4.0 0.8667722098701836 0.7259973208844831 0.0 0.0 0.0 
32.31415807679068 -62.098164344089554 2.1469423614877625 0.0 0.0 4.0 0.033128373299433855 0.702725558177914 1.0 0.0 0.0 
32.076670820777565 -64.02300480209378 3.8907232932942577 0.0 0.0 4.0 0.9483805485310947 0.702725558177914 1.0 0.0 0.0 
20.854769695696948 -174.35753252728068 4.23719643590309 0.0 2.857 4.0 0.9659778866709213 0.5296598413781961 0.0 0.0 0.0 
38.309888677100524 -176.44170236645826 5.051628415242581 0.0 1.1479 4.0 0.2179821385002032 0.7894845505021845 0.0 0.0 0.0 
39.70800107386576 -169.5200766475902 0.9205596601290487 0.0 1.1479 4.0 0.7949460998843464 0.7894845505021845 0.0 0.0 0.0 
49.81963660510879 -158.5728652314647 5.939398981428213 0.0 3.4233000000000002 3.0 0.891298303716642 0.9279166286063315 0.0 0.0 0.0 
42.49000977318894 -146.393766165188 1.2141702238509813 0.0 3.4233000000000002 3.0 0.329883856778026 0.9279166286063315 0.0 0.0 0.0 
29.329865199687596 -138.06540909730805 5.569405165649463 2.0 2.857 3.0 0.5740536625628504 0.6246791108215185 0.0 0.0 0.0 
16.189507611671324 -131.08838983671993 2.72072150202189 0.0 2.857 3.0 0.5852332357625901 0.6246791108215185 0.0 0.0 0.0 
28.078199340058756 -38.71784470943305 4.285235573076855 0.0 2.2958 6.0 0.6240771789200265 0.6324913273782411 0.0 0.0 0.0 
37.747197056733995 -33.40787806526909 0.17657494152237682 0.0 2.2958 6.0 0.3745226579449844 0.6324913273782411 0.0 0.0 0.0 
24.824334255894176 26.185068291816297 5.399757404268794 0.0 1.1513 4.0 0.47534073997197135 0.9813514163557269 0.0 0.0 0.0 
25.367103859168157 30.885708132601053 0.283589041898118 0.0 1.1513 4.0 0.7069258970205919 0.9813514163557269 0.0 0.0 0.0 
6.9854906382194155 57.37823291747853 1.30650886477468 0.0 0.5765 5.0 0.1247362503627415 0.5365574511752891 0.0 0.0 0.0 
44.53079618899678 52.09672061533547 5.585120183915833 0.0 10.1169 3.0 0.9443600983895937 0.3681626548442425 0.0 0.0 0.0 
49.92959599219903 67.54239741023464 -0.24636259137024824 0.0 0.0 5.0 0.31812222950906355 0.9772478899018213 1.0 0.0 0.0 
48.36586264429817 69.07283970870631 1.8386766138059873 0.0 0.0 5.0 0.16330864392935773 0.9772478899018213 1.0 0.0 0.0 
37.53762760916709 116.23570688943211 1.3141143288200756 0.0 11.206999999999999 3.0 0.01806241092051164 0.4975669872044428 0.0 0.0 0.0 
4.133743756460984 140.28066599978865 1.6457002229309743 0.0 1.7244 4.0 0.32212128072990764 0.1123236305474854 0.0 0.0 0.0 
8.103063548292404 131.57043127657008 5.366454814136252 0.0 1.7244 4.0 0.33399288796133975 0.1123236305474854 0.0 0.0 0.0 
24.098238426922645 126.53407104619214 5.069148860198071 0.0 6.8058 3.0 0.4215652157158236 0.21464189802833833 0.0 0.0 0.0 
31.09249460336696 133.45224817510692 4.088017662313835 0.0 2.8655 4.0 0.7378084653213527 0.554891259800495 0.0 0.0 0.0 
41.7419797669941 142.24791094295594 -0.6848482307856036 0.0 0.0 5.0 0.7381526210782806 0.49446869527034765 1.0 0.0 0.0 
39.70271690511907 143.74542621210148 2.5596326960292863 2.0 0.0 5.0 0.1923964396058595 0.49446869527034765 1.0 0.0 0.0 
45.25539001327895 151.76658493441045 0.2501659321311494 0.0 1.7244 4.0 0.11147939163415377 0.1458672962742189 0.0 0.0 0.0 
39.53697966090664 155.60838495699258 1.3650090838006994 0.0 1.7244 4.0 0.9827367532178508 0.1458672962742189 0.0 0.0 0.0 
22.534135355460414 177.19974012541562 2.8065715132397555 0.0 1.1513 6.0 0.09341899982305002 0.11141960200171896 0.0 0.0 0.0 
28.25082174481915 172.81156555429695 5.568147030703875 0.0 1.1513 6.0 0.366757327255977 0.11141960200171896 0.0 0.0 0.0 
38.42942963575651 188.84671177558633 0.7119314424667013 0.0 4.5644 5.0 0.7511532136687687 0.4351271070823347 0.0 0.0 0.0 
31.37141772117915 205.20266011715196 0.3213700857691419 0.0 3.4335000000000004 5.0 0.8741135829169636 0.20484622968106903 0.0 0.0 0.0 
15.831065178178372 202.7020702769686 3.0039872098187237 0.0 3.4335000000000004 5.0 0.7464256278305184 0.20484622968106903 0.0 0.0 0.0 
22.301318702338445 -98.59414364475859 3.772217794125598 0.0 6.248 3.0 0.3653070019672945 0.7897518402774322 0.0 0.0 0.0 
46.70920648486125 -96.5071221938943 0.2327969426413385 0.0 6.248 3.0 0.8134707664285656 0.7897518402774322 0.0 0.0 0.0 
47.836839365699774 -70.95109775721363 5.625087140645052 0.0 1.1513 4.0 0.27350749396754126 0.7259973208844831 0.0 0.0 0.0 
49.38403758117243 -67.13537519578418 0.30866128615351446 0.0 1.1513 4.0 0.8667722098701836 0.7259973208844831 0.0 0.0 0.0 
31.54625238502489 -61.090766836372744 2.222094131814917 0.0 0.5765 4.0 0.033128373299433855 0.702725558177914 0.0 0.0 0.0 
31.17527203841268 -64.91295374734383 3.9206061852345506 0.0 0.5765 4.0 0.9483805485310947 0.702725558177914 0.0 0.0 0.0 
20.41824331527396 -175.5466387501179 4.360567583245143 0.0 3.4335000000000004 4.0 0.9659778866709213 0.5296598413781961 0.0 0.0 0.0 
38.98010080479875 -177.51657193709738 5.269938136194365 0.0 1.7244 4.0 0.2179821385002032 0.7894845505021845 0.0 0.0 0.0 
40.7847568563471 -168.85289910383176 0.5547146687606365 0.0 1.7244 4.0 0.7949460998843464 0.7894845505021845 0.0 0.0 0.0 
50.896355646046985 -159.2401020686371 5.728415571219493 0.0 3.9998000000000005 3.0 0.891298303716642 0.9279166286063315 0.0 0.0 0.0 
43.06504814673442 -145.26511220628484 1.0995763328849228 0.0 3.9998000000000005 3.0 0.329883856778026 0.9279166286063315 0.0 0.0 0.0 
15.2333014354463 -130.25760789267662 2.4262605183794124 0.0 3.4335000000000004 3.0 0.5852332357625901 0.6246791108215185 0.0 0.0 0.0 
27.619490470405434 -39.898571207357435 4.341847342271711 0.0 2.8739999999999997 6.0 0.6240771789200265 0.6324913273782411 0.0 0.0 0.0 
37.90281151396054 -34.664983085028055 -1.447634909758608 0.0 0.0 7.0 0.674285264999597 0.3745226579449844 1.0 0.0 0.0 
37.668542042056046 -32.14362244291031 1.6329307294489404 0.0 0.0 7.0 0.24990586309152174 0.3745226579449844 1.0 0.0 0.0 
25.597225415441116 25.181490618940842 5.368660909837271 0.0 1.7295 4.0 0.47534073997197135 0.9813514163557269 0.0 0.0 0.0 
26.629686734359947 30.987754069660543 0.080647051163428 0.0 1.7295 4.0 0.7069258970205919 0.9813514163557269 0.0 0.0 0.0 
6.970816305349465 58.64484791579127 1.5823712813752486 0.0 1.1547 5.0 0.1247362503627415 0.5365574511752891 0.0 0.0 0.0 
43.81262425672515 51.05328496054053 4.10957474727104 0.0 0.0 4.0 0.2669855216413859 0.9443600983895937 1.0 0.0 0.0 
45.26767086928061 53.12703347828452 7.233130265894832 0.0 0.0 4.0 0.6715183615301972 0.9443600983895937 1.0 0.0 0.0 
51.19586968262344 67.57525819140155 0.025944690537745303 0.0 0.5782 5.0 0.31812222950906355 0.9772478899018213 0.0 0.0 0.0 
48.37856711743643 70.33947599681842 1.5607565758637967 0.0 0.5782 5.0 0.16330864392935773 0.9772478899018213 0.0 0.0 0.0 
37.67883841052489 117.49451124260757 1.4590749063984925 0.0 11.7852 3.0 0.01806241092051164 0.4975669872044428 0.0 0.0 0.0 
3.6349377597160615 141.44502052810316 1.975531556805843 0.0 2.3026 4.0 0.32212128072990764 0.1123236305474854 0.0 0.0 0.0 
8.663213353867205 130.43431460768767 5.170461252756949 0.0 2.3026 4.0 0.33399288796133975 0.1123236305474854 0.0 0.0 0.0 
24.680169850211904 125.40895562607224 5.189725835083415 0.0 7.3839999999999995 3.0 0.4215652157158236 0.21464189802833833 0.0 0.0 0.0 
30.636235324525213 132.27057294033455 4.343921162948101 0.0 3.4436999999999998 4.0 0.7378084653213527 0.554891259800495 0.0 0.0 0.0 
42.762447639701364 141.49746160371237 5.649101528970375 0.0 0.5782 5.0 0.7381526210782806 0.49446869527034765 0.0 0.0 0.0 
46.44724685198506 152.19554433345783 0.34547118376089586 0.0 2.3026 4.0 0.11147939163415377 0.1458672962742189 0.0 0.0 0.0 
39.56235195277476 156.87483082508393 1.5507547595460396 0.0 2.3026 4.0 0.9827367532178508 0.1458672962742189 0.0 0.0 0.0 
21.40430409803595 177.77246189010646 2.6724285190523682 0.0 1.7295 6.0 0.09341899982305002 0.11141960200171896 0.0 0.0 0.0 
29.411994806772984 172.3053975879107 5.872113461799462 0.0 1.7295 6.0 0.366757327255977 0.11141960200171896 0.0 0.0 0.0 
39.14451757565128 189.89226336600498 0.9709264570788128 0.0 5.1426 5.0 0.7511532136687687 0.4351271070823347 0.0 0.0 0.0 
32.563038513924646 205.63227480067408 0.34602103435441245 0.0 4.0117 5.0 0.8741135829169636 0.20484622968106903 0.0 0.0 0.0 
14.631975881048575 203.11037622537532 2.813390813361165 0.0 4.0117 5.0 0.7464256278305184 0.20484622968106903 0.0 0.0 0.0 
21.218186319752796 -99.25091844009789 3.686685175618164 0.0 6.8262 3.0 0.3653070019672945 0.7897518402774322 0.0 0.0 0.0 
47.97380581004912 -96.58004295042977 6.225586535336378 0.0 6.8262 3.0 0.8134707664285656 0.7897518402774322 0.0 0.0 0.0 
49.03137885565221 -71.37252900539511 5.944023264015178 0.0 1.7295 4.0 0.27350749396754126 0.7259973208844831 0.0 0.0 0.0 
50.647271834964364 -67.0417370088915 0.07398969248746394 0.0 1.7295 4.0 0.8667722098701836 0.7259973208844831 0.0 0.0 0.0 
30.812619674850723 -60.058143024638085 2.1884964821977784 0.0 1.1547 4.0 0.033128373299433855 0.702725558177914 0.0 0.0 0.0 
30.21055272606099 -65.73383469996256 3.8466162381789197 0.0 1.1547 4.0 0.9483805485310947 0.702725558177914 0.0 0.0 0.0 
19.741963708201823 -176.61770120537645 4.149201914441768 0.0 4.0117 4.0 0.9659778866709213 0.5296598413781961 0.0 0.0 0.0 
39.76891428358126 -178.5076835280402 5.384625183777196 0.0 2.3026 4.0 0.2179821385002032 0.7894845505021845 0.0 0.0 0.0 
41.93708276077816 -168.32690110005885 0.42821416615023017 0.0 2.3026 4.0 0.7949460998843464 0.7894845505021845 0.0 0.0 0.0 
52.06046899198292 -159.7394706777968 5.8779615804763985 0.0 4.578 3.0 0.891298303716642 0.9279166286063315 0.0 0.0 0.0 
43.70169093737287 -144.1700255215269 1.0441846483876656 0.0 4.578 3.0 0.329883856778026 0.9279166286063315 0.0 0.0 0.0 
14.145429751429424 -129.60871337959148 2.603759735813174 0.0 4.0117 3.0 0.5852332357625901 0.6246791108215185 0.0 0.0 0.0 
27.326537693560944 -41.13092974306803 4.4790133495052284 0.0 3.4538999999999995 6.0 0.6240771789200265 0.6324913273782411 0.0 0.0 0.0 
37.87774015965596 -35.93143494640828 4.692605032315231 0.0 0.5799 7.0 0.674285264999597 0.3745226579449844 0.0 0.0 0.0 
37.48447468289589 -30.890367442006774 1.7166152629213407 0.0 0.5799 7.0 0.24990586309152174 0.3745226579449844 0.0 0.0 0.0 
26.594946925838872 24.401054409061928 5.619387344991345 0.0 2.3094 4.0 0.47534073997197135 0.9813514163557269 0.0 0.0 0.0 
27.830292866019285 31.391578049412757 0.3244599852596135 0.0 2.3094 4.0 0.7069258970205919 0.9813514163557269 0.0 0.0 0.0 
7.04659059750348 59.90927946658806 1.510930374364228 0.0 1.7346 5.0 0.1247362503627415 0.5365574511752891 0.0 0.0 0.0 
42.984147904564544 50.095080481366374 3.9994796374450803 0.0 0.5799 4.0 0.2669855216413859 0.9443600983895937 0.0 0.0 0.0 
46.279572579332644 53.88899398854252 0.6454113986147549 0.0 0.5799 4.0 0.6715183615301972 0.9443600983895937 0.0 0.0 0.0 
52.43275758744573 67.84845628968166 0.2173829717231112 0.0 1.1581000000000001 5.0 0.31812222950906355 0.9772478899018213 0.0 0.0 0.0 
48.854607056664946 71.51332218191122 1.1855151646877353 0.0 1.1581000000000001 5.0 0.16330864392935773 0.9772478899018213 0.0 0.0 0.0 
38.100315172322084 118.68903467447106 1.231583424846562 0.0 12.3651 3.0 0.01806241092051164 0.4975669872044428 0.0 0.0 0.0 
2.8025938147586107 142.39986734686408 2.287749066673569 0.0 2.8825 4.0 0.32212128072990764 0.1123236305474854 0.0 0.0 0.0 
9.010588468582316 129.21617692266523 4.990194058325013 0.0 2.8825 4.0 0.33399288796133975 0.1123236305474854 0.0 0.0 0.0 
24.92648563185475 124.16643503239473 4.908100308048962 0.0 7.9639 3.0 0.4215652157158236 0.21464189802833833 0.0 0.0 0.0 
30.34837056439261 131.03701598183156 4.4831400287588306 0.0 4.0236 4.0 0.7378084653213527 0.554891259800495 0.0 0.0 0.0 
43.62685434559055 140.57154047488012 5.463448658396727 0.0 1.1581000000000001 5.0 0.7381526210782806 0.49446869527034765 0.0 0.0 0.0 
47.594239405248125 152.7330729120069 0.4382435497967488 0.0 2.8825 4.0 0.11147939163415377 0.1458672962742189 0.0 0.0 0.0 
39.54025123866896 158.1413380096002 1.5882346866910866 0.0 2.8825 4.0 0.9827367532178508 0.1458672962742189 0.0 0.0 0.0 
20.199305869733156 178.1629848212985 2.8281846687933694 0.0 2.3094 6.0 0.09341899982305002 0.11141960200171896 0.0 0.0 0.0 
30.485511318342606 171.63302032075796 5.723634349409684 0.0 2.3094 6.0 0.366757327255977 0.11141960200171896 0.0 0.0 0.0 
39.944148560839345 190.8746681591134 0.8875976299244657 0.0 5.7225 5.0 0.7511532136687687 0.4351271070823347 0.0 0.0 0.0 
33.8101090563757 205.85440978699845 0.17627486048041233 0.0 4.591600000000001 5.0 0.8741135829169636 0.20484622968106903 0.0 0.0 0.0 
13.606004789336076 203.8532841664892 2.514867317071509 0.0 4.591600000000001 5.0 0.7464256278305184 0.20484622968106903 0.0 0.0 0.0 
20.08772141745391 -98.6794484105518 2.6735406254184815 0.0 0.0 4.0 0.5537075089816654 0.3653070019672945 1.0 0.0 0.0 
21.803753359970436 -100.3741459911382 5.19295099127419 0.0 0.0 4.0 0.5628897650652519 0.3653070019672945 1.0 0.0 0.0 
48.853706155030586 -97.49125328449331 5.480308156678348 0.0 0.0 4.0 0.4020363011832059 0.8134707664285656 1.0 0.0 0.0 
48.395831338744664 -95.38571328776274 7.5143187225661325 0.0 0.0 4.0 0.9329968752414616 0.8134707664285656 1.0 0.0 0.0 
50.25571861925149 -71.69736901720351 6.0238445466597845 0.0 2.3094 4.0 0.27350749396754126 0.7259973208844831 0.0 0.0 0.0 
51.90855894794292 -67.1587143940263 6.1907063271157305 0.0 2.3094 4.0 0.8667722098701836 0.7259973208844831 0.0 0.0 0.0 
29.901519534132426 -59.178128579538594 2.373541304173747 0.0 1.7346 4.0 0.033128373299433855 0.702725558177914 0.0 0.0 0.0 
29.09328787935005 -66.33069997144814 3.6322447804955442 0.0 1.7346 4.0 0.9483805485310947 0.702725558177914 0.0 0.0 0.0 
18.755604138747742 -175.82295364184148 2.46336260221045 0.0 0.0 5.0 0.9718901354226107 0.9659778866709213 1.0 0.0 0.0 
20.858308459782474 -177.2162856067887 5.790998563665004 0.0 0.0 5.0 0.3692324539804902 0.9659778866709213 1.0 0.0 0.0 
40.63421196542797 -179.43277207071614 5.464411343594416 0.0 2.8825 4.0 0.2179821385002032 0.7894845505021845 0.0 0.0 0.0 
43.18663012694671 -168.11915060137306 0.16475192245396117 0.0 2.8825 4.0 0.7949460998843464 0.7894845505021845 0.0 0.0 0.0 
53.282533749896984 -160.07276726863392 6.016931165319039 0.0 5.157900000000001 3.0 0.891298303716642 0.9279166286063315 0.0 0.0 0.0 
44.57724802049478 -143.25464107541046 0.8076254984067102 0.0 5.157900000000001 3.0 0.329883856778026 0.9279166286063315 0.0 0.0 0.0 
13.007581369732863 -129.05208967342298 2.6866262319275607 0.0 4.591600000000001 3.0 0.5852332357625901 0.6246791108215185 0.0 0.0 0.0 
26.760600686951943 -42.26417472741613 4.249234344820591 0.0 4.0355 6.0 0.6240771789200265 0.6324913273782411 0.0 0.0 0.0 
37.93270732972972 -37.19694176196269 4.755806593595725 0.0 1.1615 7.0 0.674285264999597 0.3745226579449844 0.0 0.0 0.0 
37.67626029467221 -29.638270333505684 1.4187962201123496 0.0 1.1615 7.0 0.24990586309152174 0.3745226579449844 0.0 0.0 0.0 
27.615120794967282 23.6502054450576 5.648709866359456 0.0 2.891 4.0 0.47534073997197135 0.9813514163557269 0.0 0.0 0.0 
29.086041565861567 31.557783021796677 0.1315891291775503 0.0 2.891 4.0 0.7069258970205919 0.9813514163557269 0.0 0.0 0.0 
6.9819290670853125 61.174327993912875 1.62185576914606 0.0 2.3162 5.0 0.1247362503627415 0.5365574511752891 0.0 0.0 0.0 
42.218482845220024 49.085978946883095 4.063313487416648 0.0 1.1615 4.0 0.2669855216413859 0.9443600983895937 0.0 0.0 0.0 
47.18110684754789 54.778805683922016 0.7788472295059933 0.0 1.1615 4.0 0.6715183615301972 0.9443600983895937 0.0 0.0 0.0 
53.69614144638007 67.94005386054101 0.07237441455759884 0.0 1.7397 5.0 0.31812222950906355 0.9772478899018213 0.0 0.0 0.0 
49.36572066501394 72.67232682787301 1.155448184288014 0.0 1.7397 5.0 0.16330864392935773 0.9772478899018213 0.0 0.0 0.0 
38.85859914158254 119.70369437701082 0.9289992526104822 0.0 12.9467 3.0 0.01806241092051164 0.4975669872044428 0.0 0.0 0.0 
3.9846787890971935 142.85506401143994 0.36757805826225876 0.0 0.0 5.0 0.40912694809919015 0.32212128072990764 1.0 0.0 0.0 
1.5399711276081516 142.5014195004243 3.0613358806282687 2.0 0.0 5.0 0.8212808853173881 0.32212128072990764 1.0 0.0 0.0 
9.490493602287279 128.0439056432028 5.100965098053314 0.0 3.4640999999999997 4.0 0.33399288796133975 0.1123236305474854 0.0 0.0 0.0 
25.247757137796285 122.94115404034949 4.968828463384482 0.0 8.5455 3.0 0.4215652157158236 0.21464189802833833 0.0 0.0 0.0 
29.879503474984517 129.86028638567754 4.333229413731711 0.0 4.6052 4.0 0.7378084653213527 0.554891259800495 0.0 0.0 0.0 
44.527979446543064 139.68131441233615 5.503878352207023 0.0 1.7397 5.0 0.7381526210782806 0.49446869527034765 0.0 0.0 0.0 
48.78806466561998 153.15652318972482 0.34085274808586297 0.0 3.4640999999999997 4.0 0.11147939163415377 0.1458672962742189 0.0 0.0 0.0 
39.9436284443794 159.34209432122972 1.2466957746504725 0.0 3.4640999999999997 4.0 0.9827367532178508 0.1458672962742189 0.0 0.0 0.0 
18.97677775199665 178.49457778163153 2.87672705738186 0.0 2.891 6.0 0.09341899982305002 0.11141960200171896 0.0 0.0 0.0 
31.638809333340106 171.1091571911089 5.856823007737774 0.0 2.891 6.0 0.366757327255977 0.11141960200171896 0.0 0.0 0.0 
40.98178747242178 191.60119027107507 0.6108333276823275 0.0 6.3041 5.0 0.7511532136687687 0.4351271070823347 0.0 0.0 0.0 
35.06790764486183 206.0043150931244 0.11861998700208044 0.0 5.1732000000000005 5.0 0.8741135829169636 0.20484622968106903 0.0 0.0 0.0 
12.57725284701901 204.59233648614017 2.5186202785629623 0.0 5.1732000000000005 5.0 0.7464256278305184 0.20484622968106903 0.0 0.0 0.0 
18.83558667011182 -98.48790869013375 2.989797300142237 2.0 0.5816 4.0 0.5537075089816654 0.3653070019672945 0.0 0.0 0.0 
21.991252128082305 -101.62689221521894 4.860966251790997 0.0 0.5816 4.0 0.5628897650652519 0.3653070019672945 0.0 0.0 0.0 
49.92721071193781 -98.16364963806654 5.723616570118449 0.0 0.5816 4.0 0.4020363011832059 0.8134707664285656 0.0 0.0 0.0 
49.22500470903831 -94.42811190305143 0.8571442094360218 0.0 0.5816 4.0 0.9329968752414616 0.8134707664285656 0.0 0.0 0.0 
51.49712768931882 -71.94922693499312 6.083023390510991 0.0 2.891 4.0 0.27350749396754126 0.7259973208844831 0.0 0.0 0.0 
53.110623542941404 -67.55817603104623 5.962356528241827 0.0 2.891 4.0 0.8667722098701836 0.7259973208844831 0.0 0.0 0.0 
28.980927472896138 -58.30804861379451 2.3843886002032892 0.0 2.3162 4.0 0.033128373299433855 0.702725558177914 0.0 0.0 0.0 
27.987757272980993 -66.9490291462252 3.6515568809431858 0.0 2.3162 4.0 0.9483805485310947 0.702725558177914 0.0 0.0 0.0 
17.888228774789496 -174.8998128790108 2.325052392896059 0.0 0.5816 5.0 0.9718901354226107 0.9659778866709213 0.0 0.0 0.0 
21.70240376636205 -178.1607600656367 5.441730831321388 0.0 0.5816 5.0 0.3692324539804902 0.9659778866709213 0.0 0.0 0.0 
41.60397075762704 -180.24769340124206 5.584336094935271 0.0 3.4640999999999997 4.0 0.2179821385002032 0.7894845505021845 0.0 0.0 0.0 
43.05707564212272 -169.37920795144151 -1.6732526500992737 0.0 0.0 5.0 0.6266882023034316 0.7949460998843464 1.0 0.0 0.0 
43.234625098102725 -166.85336018714816 1.5328974853520454 0.0 0.0 5.0 0.012307035937417887 0.7949460998843464 1.0 0.0 0.0 
54.53703463177011 -160.2481423734187 6.144290130976634 0.0 5.7395000000000005 3.0 0.891298303716642 0.9279166286063315 0.0 0.0 0.0 
45.54178423947687 -142.43354499560263 0.7052336377036841 0.0 5.7395000000000005 3.0 0.329883856778026 0.9279166286063315 0.0 0.0 0.0 
12.061893539254507 -128.20935399879573 2.4136902459265888 0.0 5.1732000000000005 3.0 0.5852332357625901 0.6246791108215185 0.0 0.0 0.0 
26.235075372996082 -43.41671628171806 4.284589927166232 0.0 4.6188 6.0 0.6240771789200265 0.6324913273782411 0.0 0.0 0.0 
38.16180657129226 -38.442751710356184 4.894262730797616 0.0 1.7448000000000001 7.0 0.674285264999597 0.3745226579449844 0.0 0.0 0.0 
38.28893867658803 -28.52959811398653 1.0659323504237304 0.0 1.7448000000000001 7.0 0.24990586309152174 0.3745226579449844 0.0 0.0 0.0 
28.637808764859493 22.902784408265905 5.652065841089047 0.0 3.4743 4.0 0.47534073997197135 0.9813514163557269 0.0 0.0 0.0 
30.34018883087401 31.73566929912464 0.14089716826544357 0.0 3.4743 4.0 0.7069258970205919 0.9813514163557269 0.0 0.0 0.0 
8.172729565533013 60.74244483506271 -0.34792876975631004 0.0 0.0 6.0 0.05938601201738092 0.1247362503627415 1.0 0.0 0.0 
5.715401259527895 61.15344252807264 3.158081492515101 0.0 0.0 6.0 0.8122167527458364 0.1247362503627415 1.0 0.0 0.0 
41.283347173531084 48.23154921569665 3.881930032085876 0.0 1.7448000000000001 4.0 0.2669855216413859 0.9443600983895937 0.0 0.0 0.0 
48.33535232634793 55.3005779184011 0.42455009043521175 0.0 1.7448000000000001 4.0 0.6715183615301972 0.9443600983895937 0.0 0.0 0.0 
54.91381812659027 68.28904152861612 0.27911674241590423 0.0 2.323 5.0 0.31812222950906355 0.9772478899018213 0.0 0.0 0.0 
49.67882195905619 73.89972100647591 1.3210190886110298 0.0 2.323 5.0 0.16330864392935773 0.9772478899018213 0.0 0.0 0.0 
39.85915674943048 120.4804912380851 0.660155512002557 0.0 13.53 3.0 0.01806241092051164 0.4975669872044428 0.0 0.0 0.0 
5.2367004284139265 143.0473416874266 0.1523817079429409 0.0 0.5833 5.0 0.40912694809919015 0.32212128072990764 0.0 0.0 0.0 
9.816425936854941 126.81985621476025 4.972634247246036 0.0 4.0474 4.0 0.33399288796133975 0.1123236305474854 0.0 0.0 0.0 
24.048001803107773 122.5348093259929 3.468156121890587 0.0 0.0 4.0 0.25056588062707985 0.4215652157158236 1.0 0.0 0.0 
26.302448068367866 122.23961577982872 5.696226478978514 0.0 0.0 4.0 0.022403489942506405 0.4215652157158236 1.0 0.0 0.0 
29.660867990150642 128.6125975563702 4.538927696551046 2.0 5.1885 4.0 0.7378084653213527 0.554891259800495 0.0 0.0 0.0 
45.32564233371836 138.69731095277646 5.393585971917371 0.0 2.323 5.0 0.7381526210782806 0.49446869527034765 0.0 0.0 0.0 
50.05291424458405 153.22496610456665 0.054058243865874586 0.0 4.0474 4.0 0.11147939163415377 0.1458672962742189 0.0 0.0 0.0 
40.50117841759748 160.47948911520547 1.115011106672705 0.0 4.0474 4.0 0.9827367532178508 0.1458672962742189 0.0 0.0 0.0 
19.757680736978184 179.49193399585084 0.9065242767527324 0.0 0.0 7.0 0.553792334266211 0.09341899982305002 1.0 0.0 0.0 
17.820145443542724 177.97811810940158 3.5615489974066135 0.0 0.0 7.0 0.3111883121126747 0.09341899982305002 1.0 0.0 0.0 
32.88387057162892 170.87602331774107 6.0980837004423245 0.0 3.4743 6.0 0.366757327255977 0.11141960200171896 0.0 0.0 0.0 
42.03766186877866 192.30094604927376 0.5852642002600333 0.0 6.8874 5.0 0.7511532136687687 0.4351271070823347 0.0 0.0 0.0 
36.31476247269924 206.22765771847486 0.17724331531625556 0.0 5.756500000000001 5.0 0.8741135829169636 0.20484622968106903 0.0 0.0 0.0 
11.66781643126995 205.47407017366206 2.3716525705926204 0.0 5.756500000000001 5.0 0.7464256278305184 0.20484622968106903 0.0 0.0 0.0 
22.16128610357699 -102.88212818394393 4.847039130840591 0.0 1.1649 4.0 0.5628897650652519 0.3653070019672945 0.0 0.0 0.0 
51.13918992486999 -98.53193658790305 5.9881826190614325 0.0 1.1649 4.0 0.4020363011832059 0.8134707664285656 0.0 0.0 0.0 
49.967904307599795 -93.40213477053031 0.9440768870227676 0.0 1.1649 4.0 0.9329968752414616 0.8134707664285656 0.0 0.0 0.0 
52.76361817313534 -71.97226482560231 6.264997156475957 0.0 3.4743 4.0 0.27350749396754126 0.7259973208844831 0.0 0.0 0.0 
54.24116705547603 -68.12949052960968 5.815275365878545 0.0 3.4743 4.0 0.8667722098701836 0.7259973208844831 0.0 0.0 0.0 
28.864875736983844 -57.046675994546206 1.6625423626831632 0.0 0.0 5.0 0.1345399679959537 0.033128373299433855 1.0 0.0 0.0 
27.748623301218927 -58.60122998848786 3.3751635136922546 0.0 0.0 5.0 0.09188640102479018 0.033128373299433855 1.0 0.0 0.0 
26.734649576990115 -67.13409668051447 3.288221053434039 0.0 2.8994999999999997 4.0 0.9483805485310947 0.702725558177914 0.0 0.0 0.0 
17.173454605236635 -173.8540467595807 2.1703496170339793 0.0 1.1649 5.0 0.9718901354226107 0.9659778866709213 0.0 0.0 0.0 
22.258964764439416 -179.29863912134618 5.167304880333445 0.0 1.1649 5.0 0.3692324539804902 0.9659778866709213 0.0 0.0 0.0 
42.450602579250884 -181.18989478556531 5.444419683883661 0.0 4.0474 4.0 0.2179821385002032 0.7894845505021845 0.0 0.0 0.0 
43.226508079978544 -170.63452525754457 4.846559924262895 2.0 0.5833 5.0 0.6266882023034316 0.7949460998843464 0.0 0.0 0.0 
43.46102681796615 -165.607057193796 1.3910874187131328 0.0 0.5833 5.0 0.012307035937417887 0.7949460998843464 0.0 0.0 0.0 
55.80121762140721 -160.32795627391286 6.220134853676617 0.0 6.322800000000001 3.0 0.891298303716642 0.9279166286063315 0.0 0.0 0.0 
46.57710358952412 -141.7037212268684 0.6140187530996007 0.0 6.322800000000001 3.0 0.329883856778026 0.9279166286063315 0.0 0.0 0.0 
12.089185259194167 -126.9429480401809 1.5492491318040633 0.0 0.0 4.0 0.3956659408201384 0.5852332357625901 1.0 0.0 0.0 
10.927673901340366 -128.77333511813524 3.603031060500388 0.0 0.0 4.0 0.25123330582828396 0.5852332357625901 1.0 0.0 0.0 
25.55462332492614 -44.48513282046871 4.1453014713297875 0.0 5.2038 6.0 0.6240771789200265 0.6324913273782411 0.0 0.0 0.0 
38.677347681874174 -39.59979373781194 5.131560430036001 0.0 2.3298 7.0 0.674285264999597 0.3745226579449844 0.0 0.0 0.0 
39.04236473977123 -27.511326020038144 0.9337784270531966 0.0 2.3298 7.0 0.24990586309152174 0.3745226579449844 0.0 0.0 0.0 
29.600534188395283 22.07956593855283 5.575749194361475 0.0 4.0593 4.0 0.47534073997197135 0.9813514163557269 0.0 0.0 0.0 
31.601760323158675 31.84953878517881 0.09001521411719697 0.0 4.0593 4.0 0.7069258970205919 0.9813514163557269 0.0 0.0 0.0 
9.304696607853662 60.173956044409174 5.817773193964928 2.0 0.585 6.0 0.05938601201738092 0.1247362503627415 0.0 0.0 0.0 
4.483120178468787 60.86016411552866 3.3752445747944475 0.0 0.585 6.0 0.8122167527458364 0.1247362503627415 0.0 0.0 0.0 
40.198023274269886 47.57840227687273 3.6833391232062365 0.0 2.3298 4.0 0.2669855216413859 0.9443600983895937 0.0 0.0 0.0 
49.5834121357101 55.51708566018224 0.1717643309394436 0.0 2.3298 4.0 0.6715183615301972 0.9443600983895937 0.0 0.0 0.0 
56.17241602003825 68.43208079809543 0.11316301592797515 0.0 2.908 5.0 0.31812222950906355 0.9772478899018213 0.0 0.0 0.0 
50.0740966161817 75.10316890125033 1.253436044336186 0.0 2.908 5.0 0.16330864392935773 0.9772478899018213 0.0 0.0 0.0 
40.843944456646796 121.27718569753426 0.6801991549137981 0.0 14.114999999999998 3.0 0.01806241092051164 0.4975669872044428 0.0 0.0 0.0 
6.364466946818409 143.6241185680014 0.47274747254505506 0.0 1.1683 5.0 0.40912694809919015 0.32212128072990764 0.0 0.0 0.0 
10.361247557167042 125.676309848387 5.157013750054374 0.0 4.6324 4.0 0.33399288796133975 0.1123236305474854 0.0 0.0 0.0 
22.949496536118115 121.9040834993453 3.662805907463314 0.0 0.585 4.0 0.25056588062707985 0.4215652157158236 0.0 0.0 0.0 
27.21781069196638 121.36403588209235 5.5200036936811525 0.0 0.585 4.0 0.022403489942506405 0.4215652157158236 0.0 0.0 0.0 
46.0062699870898 137.62900627364124 5.279657726788752 0.0 2.908 5.0 0.7381526210782806 0.49446869527034765 0.0 0.0 0.0 
51.30438920561337 153.02916183516248 6.127986294643136 0.0 4.6324 4.0 0.11147939163415377 0.1458672962742189 0.0 0.0 0.0 
41.759992925904704 160.62060936065015 0.11163954499550943 0.0 0.0 5.0 0.2122869884134604 0.9827367532178508 1.0 0.0 0.0 
39.25163459745983 160.68726094090232 2.97682202324463 0.0 0.0 5.0 0.278686173304164 0.9827367532178508 1.0 0.0 0.0 
20.70811233231527 180.32931603088 0.7222422154676214 0.0 0.585 7.0 0.553792334266211 0.09341899982305002 0.0 0.0 0.0 
16.68980327995792 177.40640534653784 3.6098639267663417 2.0 0.585 7.0 0.3111883121126747 0.09341899982305002 0.0 0.0 0.0 
34.15056952038723 170.87765525347902 0.0012883238859893223 0.0 4.0593 6.0 0.366757327255977 0.11141960200171896 0.0 0.0 0.0 
43.12995745069853 192.9423657649909 0.5309656720860801 0.0 7.4724 5.0 0.7511532136687687 0.4351271070823347 0.0 0.0 0.0 
37.518033747565354 206.62346970550598 0.317794181917497 0.0 6.341500000000001 5.0 0.8741135829169636 0.20484622968106903 0.0 0.0 0.0 
10.903728332480677 206.4843663021731 2.218309997853641 0.0 6.341500000000001 5.0 0.7464256278305184 0.20484622968106903 0.0 0.0 0.0 
22.139118957664554 -104.14863420747663 4.69489816768733 0.0 1.7499 4.0 0.5628897650652519 0.3653070019672945 0.0 0.0 0.0 
52.38604340629035 -98.75528672975726 6.1059359635488075 0.0 1.7499 4.0 0.4020363011832059 0.8134707664285656 0.0 0.0 0.0 
50.87152651216889 -92.5144434945742 0.7764979557790099 0.0 1.7499 4.0 0.9329968752414616 0.8134707664285656 0.0 0.0 0.0 
54.011760867427206 -72.18829423259554 6.111804222446666 0.0 4.0593 4.0 0.27350749396754126 0.7259973208844831 0.0 0.0 0.0 
55.36716916205675 -68.70970440911793 5.807387862553639 0.0 4.0593 4.0 0.8667722098701836 0.7259973208844831 0.0 0.0 0.0 
28.981685565067345 -55.78537335280493 1.4784393111419907 0.0 0.585 5.0 0.1345399679959537 0.033128373299433855 0.0 0.0 0.0 
26.481923755094435 -58.60230229906539 3.142439200860888 0.0 0.585 5.0 0.09188640102479018 0.033128373299433855 0.0 0.0 0.0 
25.494894336096188 -67.3939732525176 3.3482222097390597 0.0 3.4844999999999997 4.0 0.9483805485310947 0.702725558177914 0.0 0.0 0.0 
16.495515391754314 -172.78403399665692 2.135533655834394 0.0 1.7499 5.0 0.9718901354226107 0.9659778866709213 0.0 0.0 0.0 
22.391139180140318 -180.5584243466214 4.816934688463823 0.0 1.7499 5.0 0.3692324539804902 0.9659778866709213 0.0 0.0 0.0 
43.132156023303715 -182.257609069861 5.280524559584226 0.0 4.6324 4.0 0.2179821385002032 0.7894845505021845 0.0 0.0 0.0 
43.650513404722275 -164.3546100997255 1.4206320998001682 0.0 1.1683 5.0 0.012307035937417887 0.7949460998843464 0.0 0.0 0.0 
57.05171037073184 -160.12597416112303 0.16013734151433343 0.0 6.907800000000001 3.0 0.891298303716642 0.9279166286063315 0.0 0.0 0.0 
47.66343327225844 -141.05224850263951 0.540194290578536 0.0 6.907800000000001 3.0 0.329883856778026 0.9279166286063315 0.0 0.0 0.0 
12.228472016981383 -125.68392933932178 1.4606032433975618 0.0 0.585 4.0 0.3956659408201384 0.5852332357625901 0.0 0.0 0.0 
9.804918687140121 -129.3598072990495 3.6229653029844635 0.0 0.585 4.0 0.25123330582828396 0.5852332357625901 0.0 0.0 0.0 
24.721133707702297 -45.43897974109059 3.9942357549185594 0.0 5.7905 6.0 0.6240771789200265 0.6324913273782411 0.0 0.0 0.0 
39.46418446500155 -40.592475341710404 5.382632352354672 0.0 2.9165 7.0 0.674285264999597 0.3745226579449844 0.0 0.0 0.0 
39.526072834343495 -26.340618811020263 1.1789739624528583 0.0 2.9165 7.0 0.24990586309152174 0.3745226579449844 0.0 0.0 0.0 
30.712092365951303 21.472139146330978 5.783065540620708 0.0 4.646000000000001 4.0 0.47534073997197135 0.9813514163557269 0.0 0.0 0.0 
32.8455911922283 31.609927309762796 6.092878554131387 0.0 4.646000000000001 4.0 0.7069258970205919 0.9813514163557269 0.0 0.0 0.0 
3.292087882136165 60.42892061228184 3.488987715760103 0.0 1.1717 6.0 0.8122167527458364 0.1247362503627415 0.0 0.0 0.0 
39.33075714670295 46.65515888860807 3.958251239756483 0.0 2.9165 4.0 0.2669855216413859 0.9443600983895937 0.0 0.0 0.0 
50.77821530188342 55.9377687761996 0.3385358248339705 0.0 2.9165 4.0 0.6715183615301972 0.9443600983895937 0.0 0.0 0.0 
57.439061691142506 68.44381254425768 0.009261700934977973 0.0 3.4947 5.0 0.31812222950906355 0.9772478899018213 0.0 0.0 0.0 
50.48010555185194 76.30303790833146 1.2445032454992957 0.0 3.4947 5.0 0.16330864392935773 0.9772478899018213 0.0 0.0 0.0 
41.73313299325997 120.37503679831751 -0.7926330574003696 0.0 0.0 4.0 0.7659099251372311 0.01806241092051164 1.0 0.0 0.0 
39.94634975130832 122.17097126183202 2.3583208590960143 0.0 0.0 4.0 0.2859356712913368 0.01806241092051164 1.0 0.0 0.0 
7.6046478453357995 143.88195616989685 0.20498109633652148 0.0 1.755 5.0 0.40912694809919015 0.32212128072990764 0.0 0.0 0.0 
10.592113909438638 124.43082616026075 4.895681356990432 0.0 5.219099999999999 4.0 0.33399288796133975 0.1123236305474854 0.0 0.0 0.0 
21.764996325454206 121.45520919518755 3.503831244505096 0.0 1.1717 4.0 0.25056588062707985 0.4215652157158236 0.0 0.0 0.0 
28.28729499113214 120.68526329585067 5.717665853296229 0.0 1.1717 4.0 0.022403489942506405 0.4215652157158236 0.0 0.0 0.0 
46.93870097615114 136.77162576264254 5.539701419024503 0.0 3.4947 5.0 0.7381526210782806 0.49446869527034765 0.0 0.0 0.0 
52.46793254858891 152.52846653958207 5.876821658001521 0.0 5.219099999999999 4.0 0.11147939163415377 0.1458672962742189 0.0 0.0 0.0 
43.01728879343997 160.77467425438107 0.1219276500675936 0.0 0.5867 5.0 0.2122869884134604 0.9827367532178508 0.0 0.0 0.0 
37.9849753307311 160.6974192877474 3.1335729509613417 0.0 0.5867 5.0 0.278686173304164 0.9827367532178508 0.0 0.0 0.0 
21.44707975350238 181.35812895868432 0.9479041875818465 2.0 1.1717 7.0 0.553792334266211 0.09341899982305002 0.0 0.0 0.0 
35.391783285495514 171.13047392229862 0.20093588970618056 0.0 4.646000000000001 6.0 0.366757327255977 0.11141960200171896 0.0 0.0 0.0 
44.26665769580295 193.50133038174275 0.45701596564735497 0.0 8.0591 5.0 0.7511532136687687 0.4351271070823347 0.0 0.0 0.0 
38.66330949281659 207.1646465318228 0.4414266079722113 0.0 6.9282 5.0 0.8741135829169636 0.20484622968106903 0.0 0.0 0.0 
10.097554248603654 207.4614088992413 2.260658044208028 0.0 6.9282 5.0 0.7464256278305184 0.20484622968106903 0.0 0.0 0.0 
21.936317955063668 -105.39899441291585 4.551605026966982 0.0 2.3366 4.0 0.5628897650652519 0.3653070019672945 0.0 0.0 0.0 
53.52524194292609 -99.30914193116615 5.830659313492382 0.0 2.3366 4.0 0.4020363011832059 0.8134707664285656 0.0 0.0 0.0 
51.86902206497964 -91.73371850321996 0.664087433646578 0.0 2.3366 4.0 0.9329968752414616 0.8134707664285656 0.0 0.0 0.0 
55.19852948282316 -72.63113635289714 5.926041471673126 0.0 4.646000000000001 4.0 0.27350749396754126 0.7259973208844831 0.0 0.0 0.0 
56.587347310489456 -69.04984287516776 6.0113282899125995 0.0 4.646000000000001 4.0 0.8667722098701836 0.7259973208844831 0.0 0.0 0.0 
29.173123602479553 -54.533223055183235 1.4190738075703566 0.0 1.1717 5.0 0.1345399679959537 0.033128373299433855 0.0 0.0 0.0 
25.216268234419577 -58.65373179433403 3.1822053874074485 0.0 1.1717 5.0 0.09188640102479018 0.033128373299433855 0.0 0.0 0.0 
24.2407510939124 -67.57188788959087 3.2825152435453764 0.0 4.071199999999999 4.0 0.9483805485310947 0.702725558177914 0.0 0.0 0.0 
16.006189778505185 -171.61566362121417 1.9674034073935274 0.0 2.3366 5.0 0.9718901354226107 0.9659778866709213 0.0 0.0 0.0 
22.305173541050827 -181.82220391557198 4.644480929471015 0.0 2.3366 5.0 0.3692324539804902 0.9659778866709213 0.0 0.0 0.0 
43.87859039409917 -183.281017404839 5.342557988825612 0.0 5.219099999999999 4.0 0.2179821385002032 0.7894845505021845 0.0 0.0 0.0 
43.620478218622864 -163.08826623742343 1.594499917077391 0.0 1.755 5.0 0.012307035937417887 0.7949460998843464 0.0 0.0 0.0 
58.31680811544522 -160.1896654974198 6.232883288166955 0.0 7.4945 3.0 0.891298303716642 0.9279166286063315 0.0 0.0 0.0 
48.58120804477892 -140.17919732606273 0.7604227354559707 0.0 7.4945 3.0 0.329883856778026 0.9279166286063315 0.0 0.0 0.0 
12.308296479519173 -124.41974701656018 1.5077269082482463 0.0 1.1717 4.0 0.3956659408201384 0.5852332357625901 0.0 0.0 0.0 
8.549775092658289 -129.53052181873676 3.2767764265711725 0.0 1.1717 4.0 0.25123330582828396 0.5852332357625901 0.0 0.0 0.0 
23.899548620030643 -46.40309946068789 4.006649374847776 0.0 6.3789 6.0 0.6240771789200265 0.6324913273782411 0.0 0.0 0.0 
40.46069123313243 -41.374462011077775 5.6178324106954065 0.0 3.5049 7.0 0.674285264999597 0.3745226579449844 0.0 0.0 0.0 
40.20941335632101 -25.27404737833277 1.0009861190633986 0.0 3.5049 7.0 0.24990586309152174 0.3745226579449844 0.0 0.0 0.0 
31.607540095128382 20.57620262273608 5.49752135823705 0.0 5.234400000000001 4.0 0.47534073997197135 0.9813514163557269 0.0 0.0 0.0 
34.084166118667476 31.344482321870885 6.0720662220981065 0.0 5.234400000000001 4.0 0.7069258970205919 0.9813514163557269 0.0 0.0 0.0 
2.0553941883774764 60.154844714366966 3.3596896855373166 2.0 1.7601 6.0 0.8122167527458364 0.1247362503627415 0.0 0.0 0.0 
38.29064252466651 45.932185539843736 3.749021466024996 0.0 3.5049 4.0 0.2669855216413859 0.9443600983895937 0.0 0.0 0.0 
52.03876778028595 56.06241362846574 0.09855975316836361 0.0 3.5049 4.0 0.6715183615301972 0.9443600983895937 0.0 0.0 0.0 
58.664547240731565 68.76430288381889 0.25578979254568424 0.0 4.0831 5.0 0.31812222950906355 0.9772478899018213 0.0 0.0 0.0 
51.08675384540145 77.41502115367899 1.071363219476486 0.0 4.0831 5.0 0.16330864392935773 0.9772478899018213 0.0 0.0 0.0 
42.6705207274616 119.52307839219593 5.5455009648196825 0.0 0.5884 4.0 0.7659099251372311 0.01806241092051164 0.0 0.0 0.0 
38.90700114852039 122.89504540989061 2.5331050984838086 0.0 0.5884 4.0 0.2859356712913368 0.01806241092051164 0.0 0.0 0.0 
8.75926958269267 144.40289525810599 0.42382840437633273 0.0 2.3434 5.0 0.40912694809919015 0.32212128072990764 0.0 0.0 0.0 
10.793411605904655 123.18022305479676 4.8719904961973945 0.0 5.807499999999999 4.0 0.33399288796133975 0.1123236305474854 0.0 0.0 0.0 
20.55115344284195 121.09311204477977 3.4314978596457766 0.0 1.7601 4.0 0.25056588062707985 0.4215652157158236 0.0 0.0 0.0 
29.108790135046714 119.72106693694367 5.418050521709739 0.0 1.7601 4.0 0.022403489942506405 0.4215652157158236 0.0 0.0 0.0 
48.009635667684904 136.09514385122992 5.719806232926281 0.0 4.0831 5.0 0.7381526210782806 0.49446869527034765 0.0 0.0 0.0 
53.6677841028749 152.122406029707 5.9568619203717725 0.0 5.807499999999999 4.0 0.11147939163415377 0.1458672962742189 0.0 0.0 0.0 
44.21956379572466 161.17350217326546 0.32030163867221956 0.0 1.1751 5.0 0.2122869884134604 0.9827367532178508 0.0 0.0 0.0 
36.800228043696094 161.14564105859918 2.7799049037322736 0.0 1.1751 5.0 0.278686173304164 0.9827367532178508 0.0 0.0 0.0 
36.617111805132 171.45156411051238 0.2562792975170394 0.0 5.234400000000001 6.0 0.366757327255977 0.11141960200171896 0.0 0.0 0.0 
45.211162526525115 194.3453917034193 0.7292917490922844 0.0 8.6475 5.0 0.7511532136687687 0.4351271070823347 0.0 0.0 0.0 
39.252434324358674 206.04328092557978 -1.0870642195040567 0.0 0.0 6.0 0.3379156947832813 0.8741135829169636 1.0 0.0 0.0 
38.48068724018314 208.41811292660773 1.715472171568752 0.0 0.0 6.0 0.9471840963588655 0.8741135829169636 1.0 0.0 0.0 
9.591997770122486 208.6228483238651 1.9813364472465689 0.0 7.5166 5.0 0.7464256278305184 0.20484622968106903 0.0 0.0 0.0 
21.552355359764498 -106.60609905436517 4.404433110598837 0.0 2.925 4.0 0.5628897650652519 0.3653070019672945 0.0 0.0 0.0 
53.91925174081209 -100.51300453510784 5.02868891387547 0.0 0.0 5.0 0.9528522069213917 0.4020363011832059 1.0 0.0 0.0 
54.77561065008554 -99.10639335248932 6.443937204704945 0.0 0.0 5.0 0.4506069775263438 0.4020363011832059 1.0 0.0 0.0 
52.70056153869476 -90.7781710194959 0.8546707096012363 0.0 2.925 4.0 0.9329968752414616 0.8134707664285656 0.0 0.0 0.0 
56.3325458322174 -73.1955261200812 5.821391033663081 0.0 5.234400000000001 4.0 0.27350749396754126 0.7259973208844831 0.0 0.0 0.0 
57.782292984410965 -69.47012102874996 5.944988395459836 0.0 5.234400000000001 4.0 0.8667722098701836 0.7259973208844831 0.0 0.0 0.0 
29.361734738480486 -53.280643824404805 1.4213310540614916 0.0 1.7601 5.0 0.1345399679959537 0.033128373299433855 0.0 0.0 0.0 
23.979200819312606 -58.3813476896556 2.924863425093785 0.0 1.7601 5.0 0.09188640102479018 0.033128373299433855 0.0 0.0 0.0 
22.997105267972593 -67.33131783821096 2.950511388207704 0.0 4.659599999999999 4.0 0.9483805485310947 0.702725558177914 0.0 0.0 0.0 
16.803436274261472 -170.63132276815443 0.8900301914403224 2.0 0.0 6.0 0.7662499774689963 0.9718901354226107 1.0 0.0 0.0 
14.749830974485102 -171.45413515448837 3.0137253812107776 0.0 0.0 6.0 0.2635980218269617 0.9718901354226107 1.0 0.0 0.0 
22.220982302961765 -183.0861029326759 4.645884906946961 0.0 2.925 5.0 0.3692324539804902 0.9659778866709213 0.0 0.0 0.0 
44.636311103275425 -184.29609780406182 5.353631050802978 0.0 5.807499999999999 4.0 0.2179821385002032 0.7894845505021845 0.0 0.0 0.0 
43.294184174174 -161.8643131800901 1.8313177821357596 2.0 2.3434 5.0 0.012307035937417887 0.7949460998843464 0.0 0.0 0.0 
59.56534763634766 -159.97594148204726 0.16953433929289496 0.0 8.0829 3.0 0.891298303716642 0.9279166286063315 0.0 0.0 0.0 
49.49483952327277 -139.30181120153736 0.7651567026006311 0.0 8.0829 3.0 0.329883856778026 0.9279166286063315 0.0 0.0 0.0 
12.10823088014274 -123.16894621469521 1.7293929708192428 0.0 1.7601 4.0 0.3956659408201384 0.5852332357625901 0.0 0.0 0.0 
7.317960727132626 -129.825754369253 3.376830679402352 0.0 1.7601 4.0 0.25123330582828396 0.5852332357625901 0.0 0.0 0.0 
23.16325565173111 -47.43382811306541 4.092110232974331 0.0 6.968999999999999 6.0 0.6240771789200265 0.6324913273782411 0.0 0.0 0.0 
41.26688970394872 -42.35148448556558 5.402291084433425 0.0 4.095 7.0 0.674285264999597 0.3745226579449844 0.0 0.0 0.0 
40.949601933063626 -24.246112671817507 0.9467167319485401 0.0 4.095 7.0 0.24990586309152174 0.3745226579449844 0.0 0.0 0.0 
32.62999990780266 19.828469500916764 5.651760647978973 0.0 5.8245000000000005 4.0 0.47534073997197135 0.9813514163557269 0.0 0.0 0.0 
35.25875942047535 30.870288832517005 5.899489646087833 0.0 5.8245000000000005 4.0 0.7069258970205919 0.9813514163557269 0.0 0.0 0.0 
37.33612293481961 45.09946635392324 3.8589525584123727 0.0 4.095 4.0 0.2669855216413859 0.9443600983895937 0.0 0.0 0.0 
53.30422458523877 56.00630690160534 6.238877635109671 0.0 4.095 4.0 0.6715183615301972 0.9443600983895937 0.0 0.0 0.0 
59.8787424072802 69.12521698375066 0.2889250074147983 0.0 4.6732 5.0 0.31812222950906355 0.9772478899018213 0.0 0.0 0.0 
51.639952038430806 78.55453888027593 1.1188336126062368 0.0 4.6732 5.0 0.16330864392935773 0.9772478899018213 0.0 0.0 0.0 
43.36200674013762 118.46176977342489 5.2898550770867265 0.0 1.1785 4.0 0.7659099251372311 0.01806241092051164 0.0 0.0 0.0 
37.715338655201506 123.32454441107399 2.7956619150662148 0.0 1.1785 4.0 0.2859356712913368 0.01806241092051164 0.0 0.0 0.0 
9.943041990582955 144.85368542694206 0.3638494308135185 0.0 2.9335 5.0 0.40912694809919015 0.32212128072990764 0.0 0.0 0.0 
9.725755437129033 122.49857857614556 3.7098050672510974 0.0 0.0 5.0 0.43063102404738096 0.33399288796133975 1.0 0.0 0.0 
11.854190988127641 123.87252067305533 6.8614079376385835 0.0 0.0 5.0 0.5930605043004568 0.33399288796133975 1.0 0.0 0.0 
19.30492641005194 120.86629257307588 3.3216287164170106 0.0 2.3502 4.0 0.25056588062707985 0.4215652157158236 0.0 0.0 0.0 
29.65807492313128 118.57965767135288 5.160920296647824 0.0 2.3502 4.0 0.022403489942506405 0.4215652157158236 0.0 0.0 0.0 
48.995936723906404 135.30032367251292 5.604887908916906 0.0 4.6732 5.0 0.7381526210782806 0.49446869527034765 0.0 0.0 0.0 
54.8943857417803 151.806214142665 6.030901431168279 0.0 6.397599999999999 4.0 0.11147939163415377 0.1458672962742189 0.0 0.0 0.0 
45.395181095704565 161.64515125254354 0.3815304206890487 0.0 1.7652 5.0 0.2122869884134604 0.9827367532178508 0.0 0.0 0.0 
35.54274937441874 161.29820673728037 3.02085490829202 0.0 1.7652 5.0 0.278686173304164 0.9827367532178508 0.0 0.0 0.0 
37.722356305245675 172.0704045462961 0.5104169779037533 0.0 5.8245000000000005 6.0 0.366757327255977 0.11141960200171896 0.0 0.0 0.0 
46.15232524530664 193.49760539380287 -0.7332492500789719 0.0 0.0 6.0 0.18760822515801023 0.7511532136687687 1.0 0.0 0.0 
45.45878196008266 195.5876531517943 1.3740454994551623 0.0 0.0 6.0 0.38521376260882323 0.7511532136687687 1.0 0.0 0.0 
39.812089413496416 204.90692047607592 5.17002585630004 0.0 0.5901 6.0 0.3379156947832813 0.8741135829169636 0.0 0.0 0.0 
38.52991943646903 209.6838558234223 1.5319100417952445 0.0 0.5901 6.0 0.9471840963588655 0.8741135829169636 0.0 0.0 0.0 
9.156591596159084 209.81236518111146 1.921675825874447 0.0 8.1067 5.0 0.7464256278305184 0.20484622968106903 0.0 0.0 0.0 
20.288372162834012 -106.6890168924822 3.2070992213810574 0.0 0.0 5.0 0.05937613943708009 0.5628897650652519 1.0 0.0 0.0 
22.06749123699078 -107.76332155587025 5.131201090903635 0.0 0.0 5.0 0.010450926960545837 0.5628897650652519 1.0 0.0 0.0 
54.21483111771537 -101.74473572410609 4.947915966221085 0.0 0.5901 5.0 0.9528522069213917 0.4020363011832059 0.0 0.0 0.0 
56.021231496417435 -98.87626817527664 0.1826856700504481 0.0 0.5901 5.0 0.4506069775263438 0.4020363011832059 0.0 0.0 0.0 
53.45442953617808 -89.7602260640251 0.9333443557805489 0.0 3.5151 4.0 0.9329968752414616 0.8134707664285656 0.0 0.0 0.0 
55.327649991069364 -73.96670264879822 3.796149263728448 2.0 0.0 5.0 0.2645456112410446 0.27350749396754126 1.0 0.0 0.0 
57.58510763000347 -73.0067992467241 6.432733091276967 2.0 0.0 5.0 0.6450445039013017 0.27350749396754126 1.0 0.0 0.0 
58.8578429309718 -70.13924075081056 5.726665912212426 2.0 5.8245000000000005 4.0 0.8667722098701836 0.7259973208844831 0.0 0.0 0.0 
29.22305437384988 -52.02155818535353 1.6804879042423542 0.0 2.3502 5.0 0.1345399679959537 0.033128373299433855 0.0 0.0 0.0 
22.73669209287271 -58.13497205222255 2.9458410168772873 0.0 2.3502 5.0 0.09188640102479018 0.033128373299433855 0.0 0.0 0.0 
22.950776619327506 -66.06546534035951 1.607378772262005 0.0 0.0 5.0 0.9813434689185188 0.9483805485310947 1.0 0.0 0.0 
23.089733096666016 -68.59462657931377 4.785579617159379 0.0 0.0 5.0 0.026570272260500793 0.9483805485310947 1.0 0.0 0.0 
13.492703949446298 -171.6095717425776 3.264613807901272 0.0 0.5901 6.0 0.2635980218269617 0.9718901354226107 0.0 0.0 0.0 
22.141850480928472 -184.35032880044446 4.649887409032879 0.0 3.5151 5.0 0.3692324539804902 0.9659778866709213 0.0 0.0 0.0 
45.56422056793771 -185.15836975384744 5.534442820698312 0.0 6.397599999999999 4.0 0.2179821385002032 0.7894845505021845 0.0 0.0 0.0 
60.83163845629319 -159.94374754907295 0.025418076896724172 0.0 8.673 3.0 0.891298303716642 0.9279166286063315 0.0 0.0 0.0 
50.25485226518965 -138.28844575801722 0.9272943803813865 0.0 8.673 3.0 0.329883856778026 0.9279166286063315 0.0 0.0 0.0 
12.179180714540028 -121.90423478081141 1.5147454604541855 0.0 2.3502 4.0 0.3956659408201384 0.5852332357625901 0.0 0.0 0.0 
6.073812207548663 -130.063710985499 3.3305728933469734 0.0 2.3502 4.0 0.25123330582828396 0.5852332357625901 0.0 0.0 0.0 
22.16626118042818 -48.2151928897176 3.8063339719471467 0.0 7.5607999999999995 6.0 0.6240771789200265 0.6324913273782411 0.0 0.0 0.0 
42.06346921278069 -43.33636517687312 5.392485479116629 0.0 4.6868 7.0 0.674285264999597 0.3745226579449844 0.0 0.0 0.0 
41.8087807289598 -23.315338431369803 0.8253680094194676 0.0 4.6868 7.0 0.24990586309152174 0.3745226579449844 0.0 0.0 0.0 
33.756799269858504 19.249805446675285 5.808763759419 0.0 6.416300000000001 4.0 0.47534073997197135 0.9813514163557269 0.0 0.0 0.0 
36.50835061653286 30.66280212755424 6.118644490363589 0.0 6.416300000000001 4.0 0.7069258970205919 0.9813514163557269 0.0 0.0 0.0 
36.078560649564345 45.2513412652945 3.0214054217205013 0.0 0.0 5.0 0.6119300645105007 0.2669855216413859 1.0 0.0 0.0 
37.96643671947592 44.00072460861998 5.233222201985423 0.0 0.0 5.0 0.02424010434784496 0.2669855216413859 1.0 0.0 0.0 
54.549592055248375 56.23779935211127 0.1837834349036277 0.0 4.6868 4.0 0.6715183615301972 0.9443600983895937 0.0 0.0 0.0 
60.982036836217794 69.74752743125657 0.513559307491835 0.0 5.265 5.0 0.31812222950906355 0.9772478899018213 0.0 0.0 0.0 
51.980176140795294 79.77469315337972 1.298856807665166 0.0 5.265 5.0 0.16330864392935773 0.9772478899018213 0.0 0.0 0.0 
43.820161071960754 117.2808279889873 5.082479647422756 0.0 1.7703000000000002 4.0 0.7659099251372311 0.01806241092051164 0.0 0.0 0.0 
36.4759556146681 123.58619029550442 2.933535722892803 0.0 1.7703000000000002 4.0 0.2859356712913368 0.01806241092051164 0.0 0.0 0.0 
10.844475607526341 143.9637717658234 -0.7789673628693625 2.0 0.0 6.0 0.5572054744218911 0.40912694809919015 1.0 0.0 0.0 
9.231626291714512 145.90173914379116 2.167149891263831 0.0 0.0 6.0 0.7790200429124726 0.40912694809919015 1.0 0.0 0.0 
8.527872517024996 122.08674681471612 3.4727364084641774 0.0 0.5918 5.0 0.43063102404738096 0.33399288796133975 0.0 0.0 0.0 
12.81521154237896 124.69772875851795 0.7095045771063492 0.0 0.5918 5.0 0.5930605043004568 0.33399288796133975 0.0 0.0 0.0 
18.13265610279422 120.38638506457106 3.530165331256124 0.0 2.942 4.0 0.25056588062707985 0.4215652157158236 0.0 0.0 0.0 
30.201020795623897 117.43521952556081 5.1553741066614425 0.0 2.942 4.0 0.022403489942506405 0.4215652157158236 0.0 0.0 0.0 
49.944902772445154 134.46128116541513 5.559194685624574 0.0 5.265 5.0 0.7381526210782806 0.49446869527034765 0.0 0.0 0.0 
54.74526138747921 150.5483227256676 4.5943886748508485 0.0 0.0 5.0 0.052711486438398625 0.11147939163415377 1.0 0.0 0.0 
55.14965896935064 153.04692541821814 7.651065801521417 0.0 0.0 5.0 0.35557464522689053 0.11147939163415377 1.0 0.0 0.0 
46.6425711288841 161.8654850791008 0.17483074728105524 0.0 2.357 5.0 0.2122869884134604 0.9827367532178508 0.0 0.0 0.0 
34.4099920218332 161.86511913806808 2.6775637018202088 0.0 2.357 5.0 0.278686173304164 0.9827367532178508 0.0 0.0 0.0 
38.633008209906905 172.95088282458858 0.768546667741862 0.0 6.416300000000001 6.0 0.366757327255977 0.11141960200171896 0.0 0.0 0.0 
46.98317924812746 192.54146182926618 5.427797466672126 0.0 0.5918 6.0 0.18760822515801023 0.7511532136687687 0.0 0.0 0.0 
45.61306627851132 196.84492211231534 1.4486830119359462 0.0 0.5918 6.0 0.38521376260882323 0.7511532136687687 0.0 0.0 0.0 
40.19045322808008 203.6980492199836 5.015729132974248 0.0 1.1819 6.0 0.3379156947832813 0.8741135829169636 0.0 0.0 0.0 
38.554710444889174 210.95031320363748 1.5512137453545982 0.0 1.1819 6.0 0.9471840963588655 0.8741135829169636 0.0 0.0 0.0 
9.41490980975686 211.05244606174688 1.3654256458038834 0.0 0.0 6.0 0.6280779011405561 0.7464256278305184 1.0 0.0 0.0 
7.936883269235586 209.47054580302856 3.4148302167013718 0.0 0.0 6.0 0.5258552754568058 0.7464256278305184 1.0 0.0 0.0 
19.040291562805084 -106.90540475219653 3.313264348088183 0.0 0.5918 5.0 0.05937613943708009 0.5628897650652519 0.0 0.0 0.0 
22.71021907609123 -108.85484792515672 5.244566345882882 0.0 0.5918 5.0 0.010450926960545837 0.5628897650652519 0.0 0.0 0.0 
54.76194226054061 -102.88718847472373 5.159016823339052 0.0 1.1819 5.0 0.9528522069213917 0.4020363011832059 0.0 0.0 0.0 
57.20601937520519 -98.42815371191136 0.3615901011009811 0.0 1.1819 5.0 0.4506069775263438 0.4020363011832059 0.0 0.0 0.0 
54.56465132724521 -90.37009200391593 -0.5023202308556903 0.0 0.0 5.0 0.899501489577057 0.9329968752414616 1.0 0.0 0.0 
52.47206201945537 -88.96054928426535 2.4583550966417342 0.0 0.0 5.0 0.21563984748937148 0.9329968752414616 1.0 0.0 0.0 
28.83737969015635 -50.814999472171436 1.8801708644365507 0.0 2.942 5.0 0.1345399679959537 0.033128373299433855 0.0 0.0 0.0 
21.602969599775598 -57.56999223077401 2.6792690742828387 0.0 2.942 5.0 0.09188640102479018 0.033128373299433855 0.0 0.0 0.0 
22.57847866849184 -64.85471221696741 1.8691034993258753 0.0 0.5918 5.0 0.9813434689185188 0.9483805485310947 0.0 0.0 0.0 
23.364347899237362 -69.83120071789628 4.930929394254568 0.0 0.5918 5.0 0.026570272260500793 0.9483805485310947 0.0 0.0 0.0 
12.282893266924924 -171.9849209166248 3.4424334310925886 0.0 1.1819 6.0 0.2635980218269617 0.9718901354226107 0.0 0.0 0.0 
21.839508503367128 -185.58041750399585 4.471387458377782 0.0 4.1068999999999996 5.0 0.3692324539804902 0.9659778866709213 0.0 0.0 0.0 
45.69477981715325 -186.41832339285318 4.81564273222726 0.0 0.0 5.0 0.38447419848041064 0.2179821385002032 1.0 0.0 0.0 
46.68889385080641 -184.57558429006 6.761272498032833 0.0 0.0 5.0 0.4479180381472654 0.2179821385002032 1.0 0.0 0.0 
62.04808995788289 -159.59051301751703 0.28260613824816505 0.0 9.2648 3.0 0.891298303716642 0.9279166286063315 0.0 0.0 0.0 
51.02277195141604 -137.2810589179674 0.9194687242293103 0.0 9.2648 3.0 0.329883856778026 0.9279166286063315 0.0 0.0 0.0 
11.794718405108386 -120.69728920514498 1.879166202583685 0.0 2.942 4.0 0.3956659408201384 0.5852332357625901 0.0 0.0 0.0 
4.813772295161066 -130.1934349585768 3.244184510307092 0.0 2.942 4.0 0.25123330582828396 0.5852332357625901 0.0 0.0 0.0 
20.974150392545194 -48.6434460384661 3.4864781047522366 0.0 8.1543 6.0 0.6240771789200265 0.6324913273782411 0.0 0.0 0.0 
43.07153651179264 -44.10339138937206 5.632758335347857 0.0 5.2802999999999995 7.0 0.674285264999597 0.3745226579449844 0.0 0.0 0.0 
42.89623672389013 -22.665747522342922 0.5384629344453782 0.0 5.2802999999999995 7.0 0.24990586309152174 0.3745226579449844 0.0 0.0 0.0 
33.73005274302388 17.983387856264326 4.691272287626291 0.0 0.0 5.0 0.8223745540593693 0.47534073997197135 1.0 0.0 0.0 
34.23637935238265 20.42220974317289 7.465692038309767 0.0 0.0 5.0 0.49372491352436954 0.47534073997197135 1.0 0.0 0.0 
37.7725410936504 30.742497344262368 0.06295657290772454 0.0 7.0098 4.0 0.7069258970205919 0.9813514163557269 0.0 0.0 0.0 
34.81725894390635 45.134521329905844 3.2339486474986585 0.0 0.5935 5.0 0.6119300645105007 0.2669855216413859 0.0 0.0 0.0 
38.71334030894074 42.97765866839666 5.343016549091901 0.0 0.5935 5.0 0.02424010434784496 0.2669855216413859 0.0 0.0 0.0 
55.81570360150058 56.199193103306754 6.252703076092196 0.0 5.2802999999999995 4.0 0.6715183615301972 0.9443600983895937 0.0 0.0 0.0 
62.21625659943735 70.03253702070693 0.22694247911754323 0.0 5.858499999999999 5.0 0.31812222950906355 0.9772478899018213 0.0 0.0 0.0 
52.48154523919187 80.9379463146342 1.1638403738079244 0.0 5.858499999999999 5.0 0.16330864392935773 0.9772478899018213 0.0 0.0 0.0 
44.330518663355754 116.12149023884574 5.127084920800016 0.0 2.3638000000000003 4.0 0.7659099251372311 0.01806241092051164 0.0 0.0 0.0 
35.223527818674384 123.39657619839569 3.2918502998025967 0.0 2.3638000000000003 4.0 0.2859356712913368 0.01806241092051164 0.0 0.0 0.0 
8.502152318743494 146.93730498561982 2.18447484365157 0.0 0.5935 6.0 0.7790200429124726 0.40912694809919015 0.0 0.0 0.0 
7.270010879677936 121.93737147775738 3.259793667230778 0.0 1.1853 5.0 0.43063102404738096 0.33399288796133975 0.0 0.0 0.0 
13.564195062030649 125.71927297062443 0.9381342213952498 0.0 1.1853 5.0 0.5930605043004568 0.33399288796133975 0.0 0.0 0.0 
16.912918321403193 120.04467080579852 3.414746731466136 0.0 3.5355000000000003 4.0 0.25056588062707985 0.4215652157158236 0.0 0.0 0.0 
30.502058794058193 116.20481105131415 4.952349995542741 0.0 3.5355000000000003 4.0 0.022403489942506405 0.4215652157158236 0.0 0.0 0.0 
50.78888396949819 133.51670473705133 5.4416100206358795 0.0 5.858499999999999 5.0 0.7381526210782806 0.49446869527034765 0.0 0.0 0.0 
54.83099347122436 149.28452729134136 4.780132179446233 0.0 0.5935 5.0 0.052711486438398625 0.11147939163415377 0.0 0.0 0.0 
55.51672856192693 154.25927388470942 1.2767854446979034 0.0 0.5935 5.0 0.35557464522689053 0.11147939163415377 0.0 0.0 0.0 
47.8544809785206 162.2340002163176 0.29519096834543396 0.0 2.9505000000000003 5.0 0.2122869884134604 0.9827367532178508 0.0 0.0 0.0 
33.212287957040544 162.27747076371966 2.8100148763783617 0.0 2.9505000000000003 5.0 0.278686173304164 0.9827367532178508 0.0 0.0 0.0 
39.63489131869425 173.7259693528696 0.6584472778020798 0.0 7.0098 6.0 0.366757327255977 0.11141960200171896 0.0 0.0 0.0 
47.948855653809275 191.72170700646242 5.579341409187288 0.0 1.1853 6.0 0.18760822515801023 0.7511532136687687 0.0 0.0 0.0 
46.076985773666294 198.02361104159974 1.195819191002895 0.0 1.1853 6.0 0.38521376260882323 0.7511532136687687 0.0 0.0 0.0 
40.91874521709682 202.66165177270025 5.324942923171285 0.0 1.7753999999999999 6.0 0.3379156947832813 0.8741135829169636 0.0 0.0 0.0 
38.9844453322164 212.14189065249346 1.224661617912053 0.0 1.7753999999999999 6.0 0.9471840963588655 0.8741135829169636 0.0 0.0 0.0 
9.620237794252493 212.30239378417255 1.4079712987660291 0.0 0.5935 6.0 0.6280779011405561 0.7464256278305184 0.0 0.0 0.0 
6.674396710966695 209.57377651642983 3.060005571027771 0.0 0.5935 6.0 0.5258552754568058 0.7464256278305184 0.0 0.0 0.0 
17.773810795846348 -106.88183874016018 3.122987137408278 0.0 1.1853 5.0 0.05937613943708009 0.5628897650652519 0.0 0.0 0.0 
23.36167076332268 -109.94119022351471 5.252577625015682 0.0 1.1853 5.0 0.010450926960545837 0.5628897650652519 0.0 0.0 0.0 
55.15649635775197 -104.09087279977722 5.029150577287024 0.0 1.7753999999999999 5.0 0.9528522069213917 0.4020363011832059 0.0 0.0 0.0 
58.469122669162516 -98.33276524933957 0.07537530142649398 0.0 1.7753999999999999 5.0 0.4506069775263438 0.4020363011832059 0.0 0.0 0.0 
55.774175170759435 -90.74636446101711 5.9815872096803595 0.0 0.5935 5.0 0.899501489577057 0.9329968752414616 0.0 0.0 0.0 
51.755172093482365 -87.9162324147097 2.1723741946852737 0.0 0.5935 5.0 0.21563984748937148 0.9329968752414616 0.0 0.0 0.0 
28.338835185911098 -49.65053295599723 1.9753069852104261 2.0 3.5355000000000003 5.0 0.1345399679959537 0.033128373299433855 0.0 0.0 0.0 
20.36052731962391 -57.32328173141857 2.9455715023431472 0.0 3.5355000000000003 5.0 0.09188640102479018 0.033128373299433855 0.0 0.0 0.0 
22.330281436768107 -63.61256608057124 1.7680024875404745 2.0 1.1853 5.0 0.9813434689185188 0.9483805485310947 0.0 0.0 0.0 
23.662750838753464 -71.06225091008412 4.950208946650317 0.0 1.1853 5.0 0.026570272260500793 0.9483805485310947 0.0 0.0 0.0 
11.051109374746842 -172.2802805837586 3.3769338763042964 0.0 1.7753999999999999 6.0 0.2635980218269617 0.9718901354226107 0.0 0.0 0.0 
21.888515702006295 -186.8461691322726 4.751097506707236 0.0 4.700399999999999 5.0 0.3692324539804902 0.9659778866709213 0.0 0.0 0.0 
45.58696488373304 -187.6804267286111 4.627181025294981 0.0 0.5935 5.0 0.38447419848041064 0.2179821385002032 0.0 0.0 0.0 
47.69204324315773 -183.80213733866606 0.6568118294541369 0.0 0.5935 5.0 0.4479180381472654 0.2179821385002032 0.0 0.0 0.0 
63.314349596628595 -159.5571151540715 0.026368832561706596 0.0 9.8583 3.0 0.891298303716642 0.9279166286063315 0.0 0.0 0.0 
51.5944663323365 -136.150707457215 1.102536905725798 0.0 9.8583 3.0 0.329883856778026 0.9279166286063315 0.0 0.0 0.0 
11.331773265485603 -119.51821724478577 1.9449283400228428 0.0 3.5355000000000003 4.0 0.3956659408201384 0.5852332357625901 0.0 0.0 0.0 
3.805997667871859 -129.42602425328838 2.4907781553291928 0.0 0.0 5.0 0.6379890788381394 0.25123330582828396 1.0 0.0 0.0 
4.0620431501666046 -131.21296042788381 4.077044562328519 0.0 0.0 5.0 0.5548300281374006 0.25123330582828396 1.0 0.0 0.0 
19.873341084544368 -49.27014194352618 3.659141172908865 0.0 8.7495 6.0 0.6240771789200265 0.6324913273782411 0.0 0.0 0.0 
43.96561556908606 -45.000693751627075 5.495994889052248 0.0 5.8755 7.0 0.674285264999597 0.3745226579449844 0.0 0.0 0.0 
43.9581489347124 -21.97518880180648 0.5765787898138315 0.0 5.8755 7.0 0.24990586309152174 0.3745226579449844 0.0 0.0 0.0 
33.839635187889755 16.72143675666628 4.7990173950063095 0.0 0.5952 5.0 0.8223745540593693 0.47534073997197135 0.0 0.0 0.0 
34.481391884929934 21.664987981191974 1.3761337635143054 0.0 0.5952 5.0 0.49372491352436954 0.47534073997197135 0.0 0.0 0.0 
39.038627958646494 30.703089980946498 6.252070340146935 0.0 7.605 4.0 0.7069258970205919 0.9813514163557269 0.0 0.0 0.0 
33.550997241454006 45.10120180256785 3.1679001487271377 0.0 1.1886999999999999 5.0 0.6119300645105007 0.2669855216413859 0.0 0.0 0.0 
39.35852004685929 41.887579774105575 5.2468141267828 0.0 1.1886999999999999 5.0 0.02424010434784496 0.2669855216413859 0.0 0.0 0.0 
56.43427029169591 55.09379537408053 5.222563182104253 0.0 0.0 5.0 0.08314507823318795 0.6715183615301972 1.0 0.0 0.0 
55.225871320282295 57.320186756293566 8.338344728158331 0.0 0.0 5.0 0.8710735574271361 0.6715183615301972 1.0 0.0 0.0 
63.423059110120086 70.41744816656677 0.3087482653936367 0.0 6.4536999999999995 5.0 0.31812222950906355 0.9772478899018213 0.0 0.0 0.0 
53.27575118885656 81.92474203793189 0.8931074676707484 0.0 6.4536999999999995 5.0 0.16330864392935773 0.9772478899018213 0.0 0.0 0.0 
44.776465759465 114.93588487555036 5.072163280901853 0.0 2.9590000000000005 4.0 0.7659099251372311 0.01806241092051164 0.0 0.0 0.0 
33.95717392683996 123.36696689856228 3.1649701644490036 0.0 2.9590000000000005 4.0 0.2859356712913368 0.01806241092051164 0.0 0.0 0.0 
7.885052740075746 148.0435224145216 2.079635062490561 0.0 1.1886999999999999 6.0 0.7790200429124726 0.40912694809919015 0.0 0.0 0.0 
6.097766918191327 121.45739961946119 3.5302202256856674 0.0 1.7805 5.0 0.43063102404738096 0.33399288796133975 0.0 0.0 0.0 
14.251239005069372 126.78346257324642 0.9975099927046848 0.0 1.7805 5.0 0.5930605043004568 0.33399288796133975 0.0 0.0 0.0 
15.725042735042795 119.60480664343531 3.496235329163905 2.0 4.1307 4.0 0.25056588062707985 0.4215652157158236 0.0 0.0 0.0 
31.034112416536416 115.05526860633647 5.145877843281385 0.0 4.1307 4.0 0.022403489942506405 0.4215652157158236 0.0 0.0 0.0 
51.69060118512525 132.62707843739057 5.504543700021648 0.0 6.4536999999999995 5.0 0.7381526210782806 0.49446869527034765 0.0 0.0 0.0 
55.37607609747858 148.14110531300037 5.157242004039317 0.0 1.1886999999999999 5.0 0.052711486438398625 0.11147939163415377 0.0 0.0 0.0 
56.228303722472944 155.30721934173147 0.9742823311869845 0.0 1.1886999999999999 5.0 0.35557464522689053 0.11147939163415377 0.0 0.0 0.0 
49.09218739333102 162.50346583701216 0.21436636551420984 0.0 3.5457 5.0 0.2122869884134604 0.9827367532178508 0.0 0.0 0.0 
32.233565661161755 163.08160480575086 2.4538030568855604 0.0 3.5457 5.0 0.278686173304164 0.9827367532178508 0.0 0.0 0.0 
40.1068456787526 172.55047457532825 -1.1890024921587452 0.0 0.0 7.0 0.29743662719583963 0.366757327255977 1.0 0.0 0.0 
38.54026845025574 174.363409284076 2.6142615415536063 0.0 0.0 7.0 0.2508527804874995 0.366757327255977 1.0 0.0 0.0 
49.0267474092087 191.05636630152793 5.730175625171318 0.0 1.7805 6.0 0.18760822515801023 0.7511532136687687 0.0 0.0 0.0 
46.49804219496348 199.21828270363568 1.2319352915475947 2.0 1.7805 6.0 0.38521376260882323 0.7511532136687687 0.0 0.0 0.0 
41.56210526610804 201.57049791675487 5.24514563979563 2.0 2.3705999999999996 6.0 0.3379156947832813 0.8741135829169636 0.0 0.0 0.0 
39.32933050481277 213.36073564170104 1.2950347056867488 0.0 2.3705999999999996 6.0 0.9471840963588655 0.8741135829169636 0.0 0.0 0.0 
9.621903697421804 213.56909268870888 1.5694711743211536 0.0 1.1886999999999999 6.0 0.6280779011405561 0.7464256278305184 0.0 0.0 0.0 
5.424791056207666 209.7811761249086 2.9771182610251574 0.0 1.1886999999999999 6.0 0.5258552754568058 0.7464256278305184 0.0 0.0 0.0 
16.523345123257883 -106.67968906373814 2.9813181221121487 0.0 1.7805 5.0 0.05937613943708009 0.5628897650652519 0.0 0.0 0.0 
23.936989593718998 -111.0697012484464 5.183857476799072 0.0 1.7805 5.0 0.010450926960545837 0.5628897650652519 0.0 0.0 0.0 
55.84088164389894 -105.15677414141363 5.283179044419235 0.0 2.3705999999999996 5.0 0.9528522069213917 0.4020363011832059 0.0 0.0 0.0 
59.70228856167197 -98.62230069026647 6.052574327915353 0.0 2.3705999999999996 5.0 0.4506069775263438 0.4020363011832059 0.0 0.0 0.0 
56.96591290357201 -91.17565464980667 5.93743657065631 0.0 1.1886999999999999 5.0 0.899501489577057 0.9329968752414616 0.0 0.0 0.0 
50.87807949586526 -87.00231914463997 2.3356315155221616 0.0 1.1886999999999999 5.0 0.21563984748937148 0.9329968752414616 0.0 0.0 0.0 
19.209660881384416 -56.79409808528496 2.710603874786314 0.0 4.1307 5.0 0.09188640102479018 0.033128373299433855 0.0 0.0 0.0 
23.9695165432262 -72.29124386879485 4.957007780859913 0.0 1.7805 5.0 0.026570272260500793 0.9483805485310947 0.0 0.0 0.0 
9.94829738611539 -172.9034455761395 3.6559365021480774 0.0 2.3705999999999996 6.0 0.2635980218269617 0.9718901354226107 0.0 0.0 0.0 
21.788375221030936 -188.10890456539667 4.633260173954978 0.0 5.295599999999999 5.0 0.3692324539804902 0.9659778866709213 0.0 0.0 0.0 
45.76385922832744 -188.93471428768845 4.852506577181135 0.0 1.1886999999999999 5.0 0.38447419848041064 0.2179821385002032 0.0 0.0 0.0 
48.599164173694575 -182.91802167463507 0.7725486582178536 0.0 1.1886999999999999 5.0 0.4479180381472654 0.2179821385002032 0.0 0.0 0.0 
64.53693214090669 -159.8885073875693 6.018489131226036 0.0 10.4535 3.0 0.891298303716642 0.9279166286063315 0.0 0.0 0.0 
52.38758182593132 -135.16303509057602 0.8942120174316512 0.0 10.4535 3.0 0.329883856778026 0.9279166286063315 0.0 0.0 0.0 
10.724232187930696 -118.40672152770928 2.071014932202268 0.0 4.1307 4.0 0.3956659408201384 0.5852332357625901 0.0 0.0 0.0 
2.7277900893276907 -128.761195472644 2.5890473320209764 0.0 0.5952 5.0 0.6379890788381394 0.25123330582828396 0.0 0.0 0.0 
3.5045664692342617 -132.3503911467489 4.256686156659535 0.0 0.5952 5.0 0.5548300281374006 0.25123330582828396 0.0 0.0 0.0 
18.79677292243052 -49.93762219216496 3.6965990101150545 0.0 9.3464 6.0 0.6240771789200265 0.6324913273782411 0.0 0.0 0.0 
43.487638675353494 -46.173752564754736 4.325466439724784 0.0 0.0 8.0 0.9923122908363048 0.674285264999597 1.0 0.0 0.0 
45.229171405168586 -44.91149992279261 6.353657952831789 0.0 0.0 8.0 0.7656284566554725 0.674285264999597 1.0 0.0 0.0 
45.028013549376126 -21.297015817760787 0.5649589122016316 0.0 6.4723999999999995 7.0 0.24990586309152174 0.3745226579449844 0.0 0.0 0.0 
33.840808483190926 15.454737300055331 4.713325241901365 0.0 1.1921 5.0 0.8223745540593693 0.47534073997197135 0.0 0.0 0.0 
35.06800082773884 22.787671747092606 1.0892976312862817 0.0 1.1921 5.0 0.49372491352436954 0.47534073997197135 0.0 0.0 0.0 
38.52921506218631 29.543336821467435 4.298516903741782 0.0 0.0 5.0 0.012197760705793925 0.7069258970205919 1.0 0.0 0.0 
39.25026422172858 31.951985085487628 7.68611752452729 0.0 0.0 5.0 0.33242029336333223 0.7069258970205919 1.0 0.0 0.0 
32.34805252591273 44.70439844906438 3.460217097339295 0.0 1.7855999999999999 5.0 0.6119300645105007 0.2669855216413859 0.0 0.0 0.0 
40.08609861817223 40.85068136415167 5.324254730434238 0.0 1.7855999999999999 5.0 0.02424010434784496 0.2669855216413859 0.0 0.0 0.0 
57.233453376323936 54.111026180807364 5.395131842067892 0.0 0.5969 5.0 0.08314507823318795 0.6715183615301972 0.0 0.0 0.0 
54.440079113175955 58.313695436301074 2.239972180006564 0.0 0.5969 5.0 0.8710735574271361 0.6715183615301972 0.0 0.0 0.0 
64.68563672141143 70.5195592113411 0.08069861783872251 0.0 7.050599999999999 5.0 0.31812222950906355 0.9772478899018213 0.0 0.0 0.0 
53.99865370748736 82.96490588971444 0.9634331071670197 0.0 7.050599999999999 5.0 0.16330864392935773 0.9772478899018213 0.0 0.0 0.0 
44.32378970357512 113.75283234990984 4.346942390363803 0.0 0.0 5.0 0.231038327080888 0.7659099251372311 1.0 0.0 0.0 
46.04165438734806 114.99774460297022 6.332040080969404 0.0 0.0 5.0 0.9496513328687596 0.7659099251372311 1.0 0.0 0.0 
32.7060166275913 123.56479081656609 2.9847765144191345 2.0 3.5559000000000003 4.0 0.2859356712913368 0.01806241092051164 0.0 0.0 0.0 
7.135939293023463 149.0649713527691 2.203569496908803 0.0 1.7855999999999999 6.0 0.7790200429124726 0.40912694809919015 0.0 0.0 0.0 
5.023814735875479 120.78571844501766 3.700505930717556 0.0 2.3773999999999997 5.0 0.43063102404738096 0.33399288796133975 0.0 0.0 0.0 
14.799207555941829 127.92550432259472 1.1234178544995623 0.0 2.3773999999999997 5.0 0.5930605043004568 0.33399288796133975 0.0 0.0 0.0 
31.808276793960218 114.05267277215047 5.369930201776084 2.0 4.7276 4.0 0.022403489942506405 0.4215652157158236 0.0 0.0 0.0 
52.650479869565835 131.80054241206935 5.572298117640796 0.0 7.050599999999999 5.0 0.7381526210782806 0.49446869527034765 0.0 0.0 0.0 
56.17227466377554 147.1559166341046 5.392098751480371 0.0 1.7855999999999999 5.0 0.052711486438398625 0.11147939163415377 0.0 0.0 0.0 
57.04130762105659 156.27858618844155 0.8739085997806199 0.0 1.7855999999999999 5.0 0.35557464522689053 0.11147939163415377 0.0 0.0 0.0 
50.35864179546622 162.47852315648518 6.263493159667324 0.0 4.1426 5.0 0.2122869884134604 0.9827367532178508 0.0 0.0 0.0 
31.251520148253412 163.88167699035344 2.4579462124751803 0.0 4.1426 5.0 0.278686173304164 0.9827367532178508 0.0 0.0 0.0 
40.68379941528057 171.42279852437437 5.1853067346431185 0.0 0.5969 7.0 0.29743662719583963 0.366757327255977 0.0 0.0 0.0 
37.549221090117726 175.1523034594628 2.4692766235700834 0.0 0.5969 7.0 0.2508527804874995 0.366757327255977 0.0 0.0 0.0 
49.9308935466201 190.169208676187 5.507277744293677 0.0 2.3773999999999997 6.0 0.18760822515801023 0.7511532136687687 0.0 0.0 0.0 
40.5793348256518 213.56571878219086 0.1625392798014511 0.0 0.0 7.0 0.3944474505072494 0.9471840963588655 1.0 0.0 0.0 
38.39425165360176 214.21522755624437 2.401195521830372 0.0 0.0 7.0 0.5807231353295869 0.9471840963588655 1.0 0.0 0.0 
9.370731580217189 214.81064069726511 1.7703980239858883 0.0 1.7855999999999999 6.0 0.6280779011405561 0.7464256278305184 0.0 0.0 0.0 
4.173916466056242 209.98077985661794 2.983353805947942 0.0 1.7855999999999999 6.0 0.5258552754568058 0.7464256278305184 0.0 0.0 0.0 
15.276088884479357 -106.45859911636637 2.9661522266821385 0.0 2.3773999999999997 5.0 0.05937613943708009 0.5628897650652519 0.0 0.0 0.0 
24.67042490630251 -112.10246527389138 5.329914292846186 0.0 2.3773999999999997 5.0 0.010450926960545837 0.5628897650652519 0.0 0.0 0.0 
56.577063385344296 -106.18758223876469 5.332576095919494 0.0 2.9674999999999994 5.0 0.9528522069213917 0.4020363011832059 0.0 0.0 0.0 
60.9562199660382 -98.80170225977699 6.141079821953518 0.0 2.9674999999999994 5.0 0.4506069775263438 0.4020363011832059 0.0 0.0 0.0 
58.21948588818924 -91.35754379801955 6.139095735084528 0.0 1.7855999999999999 5.0 0.899501489577057 0.9329968752414616 0.0 0.0 0.0 
49.86873789365178 -86.23697058349948 2.4928167583368497 0.0 1.7855999999999999 5.0 0.21563984748937148 0.9329968752414616 0.0 0.0 0.0 
18.00421762602525 -56.4049510075516 2.829326257509423 0.0 4.7276 5.0 0.09188640102479018 0.033128373299433855 0.0 0.0 0.0 
24.29011630079022 -73.51670079804661 4.9682802638786425 0.0 2.3773999999999997 5.0 0.026570272260500793 0.9483805485310947 0.0 0.0 0.0 
9.015485055434485 -173.76041117973068 3.884645192825155 0.0 2.9674999999999994 6.0 0.2635980218269617 0.9718901354226107 0.0 0.0 0.0 
21.456269287226863 -189.3312934309952 4.447116027740423 0.0 5.892499999999999 5.0 0.3692324539804902 0.9659778866709213 0.0 0.0 0.0 
45.733866876986674 -190.2010591652253 4.688719215632188 0.0 1.7855999999999999 5.0 0.38447419848041064 0.2179821385002032 0.0 0.0 0.0 
49.596357623632365 -182.13691085445606 0.6644742867212111 0.0 1.7855999999999999 5.0 0.4479180381472654 0.2179821385002032 0.0 0.0 0.0 
65.71635571908801 -160.3505559924111 5.909807893178812 0.0 11.0504 3.0 0.891298303716642 0.9279166286063315 0.0 0.0 0.0 
53.19211681753411 -134.18464235895678 0.88259561918681 0.0 11.0504 3.0 0.329883856778026 0.9279166286063315 0.0 0.0 0.0 
10.376600016100154 -117.18865717673654 1.8487932030990295 0.0 4.7276 4.0 0.3956659408201384 0.5852332357625901 0.0 0.0 0.0 
1.5218865930109466 -128.37347695674245 2.830511135017888 2.0 1.1921 5.0 0.6379890788381394 0.25123330582828396 0.0 0.0 0.0 
2.7560316056464353 -133.37226415646697 4.080182130101123 0.0 1.1921 5.0 0.5548300281374006 0.25123330582828396 0.0 0.0 0.0 
17.64144771901107 -50.45699928479022 3.5640768627868438 0.0 9.944999999999999 6.0 0.6240771789200265 0.6324913273782411 0.0 0.0 0.0 
43.24777290587011 -47.41753441967688 4.521885706550496 0.0 0.5986 8.0 0.9923122908363048 0.674285264999597 0.0 0.0 0.0 
46.46651657379773 -44.64038034830095 0.21570285272211526 0.0 0.5986 8.0 0.7656284566554725 0.674285264999597 0.0 0.0 0.0 
46.2345955732792 -20.911414067771467 0.3093205716481385 0.0 7.071 7.0 0.24990586309152174 0.3745226579449844 0.0 0.0 0.0 
33.852058172030205 14.188087255843936 4.7212801963223185 0.0 1.7907 5.0 0.8223745540593693 0.47534073997197135 0.0 0.0 0.0 
35.397531197085 24.010757445512727 1.3076104598524965 2.0 1.7907 5.0 0.49372491352436954 0.47534073997197135 0.0 0.0 0.0 
38.26043739193644 28.305480830661878 4.4985860531408886 2.0 0.5986 5.0 0.012197760705793925 0.7069258970205919 0.0 0.0 0.0 
39.86173031089233 33.061326381844964 1.067025478814207 0.0 0.5986 5.0 0.33242029336333223 0.7069258970205919 0.0 0.0 0.0 
31.25816315117144 44.05889861108956 3.6763079643815373 0.0 2.3842 5.0 0.6119300645105007 0.2669855216413859 0.0 0.0 0.0 
40.511948903408644 39.65771010525035 5.0552655586847255 0.0 2.3842 5.0 0.02424010434784496 0.2669855216413859 0.0 0.0 0.0 
58.14067884937191 53.22701779224115 5.51075490057514 0.0 1.1955 5.0 0.08314507823318795 0.6715183615301972 0.0 0.0 0.0 
53.500805832646094 59.16357460093582 2.406110769700043 0.0 1.1955 5.0 0.8710735574271361 0.6715183615301972 0.0 0.0 0.0 
65.90062493116717 70.87779452528704 0.28671952614801555 0.0 7.6491999999999996 5.0 0.31812222950906355 0.9772478899018213 0.0 0.0 0.0 
54.77450767816408 83.96619481214604 0.9115687983330353 0.0 7.6491999999999996 5.0 0.16330864392935773 0.9772478899018213 0.0 0.0 0.0 
43.68384696268095 112.65967079809049 4.1827785137246 0.0 0.5986 5.0 0.231038327080888 0.7659099251372311 0.0 0.0 0.0 
47.28552226562254 114.75832532346993 6.093033069645406 0.0 0.5986 5.0 0.9496513328687596 0.7659099251372311 0.0 0.0 0.0 
6.476324175698202 150.14637635876375 2.1184995399223494 0.0 2.3842 6.0 0.7790200429124726 0.40912694809919015 0.0 0.0 0.0 
3.8017841870803757 120.45229644842777 3.4079546782455665 0.0 2.976 5.0 0.43063102404738096 0.33399288796133975 0.0 0.0 0.0 
15.21546686530052 129.12185589189616 1.2359478745984607 0.0 2.976 5.0 0.5930605043004568 0.33399288796133975 0.0 0.0 0.0 
53.475298428835806 130.83918751699468 5.421502406410861 0.0 7.6491999999999996 5.0 0.7381526210782806 0.49446869527034765 0.0 0.0 0.0 
56.74401046859282 146.02558612514252 5.180685048546254 0.0 2.3842 5.0 0.052711486438398625 0.11147939163415377 0.0 0.0 0.0 
57.633095292099306 157.39854879603354 1.0846792527471039 0.0 2.3842 5.0 0.35557464522689053 0.11147939163415377 0.0 0.0 0.0 
51.58721308790576 162.17007304805196 6.037207852866498 0.0 4.7412 5.0 0.2122869884134604 0.9827367532178508 0.0 0.0 0.0 
30.636063390335803 164.98880926299782 2.0781505899370645 0.0 4.7412 5.0 0.278686173304164 0.9827367532178508 0.0 0.0 0.0 
41.38264820099103 170.36632360052732 5.2968082928566185 0.0 1.1955 7.0 0.29743662719583963 0.366757327255977 0.0 0.0 0.0 
36.546991428454035 175.92694182365503 2.4835803858133207 0.0 1.1955 7.0 0.2508527804874995 0.366757327255977 0.0 0.0 0.0 
50.72980557854774 189.18621912627435 5.3948560696825645 0.0 2.976 6.0 0.18760822515801023 0.7511532136687687 0.0 0.0 0.0 
41.74229175949235 214.06777461577636 0.40753323885264137 0.0 0.5986 7.0 0.3944474505072494 0.9471840963588655 0.0 0.0 0.0 
37.49953456046925 215.1118937222453 2.3550993850831534 0.0 0.5986 7.0 0.5807231353295869 0.9471840963588655 0.0 0.0 0.0 
9.160977306353423 216.05985326307737 1.7371438426985566 0.0 2.3842 6.0 0.6280779011405561 0.7464256278305184 0.0 0.0 0.0 
2.9119214028318505 210.089854832652 3.055375463699769 0.0 2.3842 6.0 0.5258552754568058 0.7464256278305184 0.0 0.0 0.0 
14.016454537133834 -106.32499447203307 3.035920472679695 2.0 2.976 5.0 0.05937613943708009 0.5628897650652519 0.0 0.0 0.0 
25.639428080469962 -112.91828494664587 5.583409384691593 0.0 2.976 5.0 0.010450926960545837 0.5628897650652519 0.0 0.0 0.0 
57.53097733801079 -107.02099513817998 5.5651115579154204 0.0 3.5660999999999996 5.0 0.9528522069213917 0.4020363011832059 0.0 0.0 0.0 
60.817914139412444 -100.06082909545542 4.602984926422029 0.0 0.0 6.0 0.25932816582345997 0.4506069775263438 1.0 0.0 0.0 
61.430992429174886 -97.62734286068245 7.469789266054611 0.0 0.0 6.0 0.36459155250952147 0.4506069775263438 1.0 0.0 0.0 
59.465729833477454 -91.58427032674844 6.103227403867306 0.0 2.3842 5.0 0.899501489577057 0.9329968752414616 0.0 0.0 0.0 
49.16286125173805 -85.18517827681731 2.161865920887764 0.0 2.3842 5.0 0.21563984748937148 0.9329968752414616 0.0 0.0 0.0 
16.73982973060962 -56.32845172698807 3.0811626984094898 0.0 5.3262 5.0 0.09188640102479018 0.033128373299433855 0.0 0.0 0.0 
24.495995323390154 -74.76655787709845 4.8756548725963995 0.0 2.976 5.0 0.026570272260500793 0.9483805485310947 0.0 0.0 0.0 
8.705057996236222 -172.53233792013788 1.818385688173223 0.0 0.0 7.0 0.6367709035716954 0.2635980218269617 1.0 0.0 0.0 
9.305831865747445 -174.99338628886096 4.943660252644825 0.0 0.0 7.0 0.4056595423705742 0.2635980218269617 1.0 0.0 0.0 
21.173284995076344 -190.56597913205388 4.487094642053773 0.0 6.491099999999999 5.0 0.3692324539804902 0.9659778866709213 0.0 0.0 0.0 
45.994398705583926 -191.44067687092382 4.919554837457978 0.0 2.3842 5.0 0.38447419848041064 0.2179821385002032 0.0 0.0 0.0 
50.77936083180786 -181.6841059301791 0.3655519463513392 0.0 2.3842 5.0 0.4479180381472654 0.2179821385002032 0.0 0.0 0.0 
66.9144353862546 -160.76181503622567 5.952526119123241 0.0 11.649 3.0 0.891298303716642 0.9279166286063315 0.0 0.0 0.0 
54.168894246745644 -133.3781470125447 0.6901919197088321 0.0 11.649 3.0 0.329883856778026 0.9279166286063315 0.0 0.0 0.0 
9.86499543455183 -116.02986917104425 1.9865498272561164 0.0 5.3262 4.0 0.3956659408201384 0.5852332357625901 0.0 0.0 0.0 
2.225940975961474 -134.52271311853093 4.280625231055561 0.0 1.7907 5.0 0.5548300281374006 0.25123330582828396 0.0 0.0 0.0 
16.536657815835824 -51.07665092873388 3.652753522371057 2.0 10.5453 6.0 0.6240771789200265 0.6324913273782411 0.0 0.0 0.0 
42.72009366638299 -48.5690914135829 4.282720272884472 0.0 1.1989 8.0 0.9923122908363048 0.674285264999597 0.0 0.0 0.0 
47.631041792962854 -44.14197298085207 0.40439815176288546 0.0 1.1989 8.0 0.7656284566554725 0.674285264999597 0.0 0.0 0.0 
46.30000007789296 -22.17642440005182 -1.5191395797765046 0.0 0.0 8.0 0.8718750787303499 0.24990586309152174 1.0 0.0 0.0 
45.68499000822897 -19.770159226438572 2.019599687106838 0.0 0.0 8.0 0.340734097631325 0.24990586309152174 1.0 0.0 0.0 
34.01148228679205 12.931459689047253 4.838591391791757 0.0 2.391 5.0 0.8223745540593693 0.47534073997197135 0.0 0.0 0.0 
40.482430512665545 34.165527518195276 1.0586822783459513 2.0 1.1989 5.0 0.33242029336333223 0.7069258970205919 0.0 0.0 0.0 
30.381565416593606 43.14451067277622 3.9480951318370816 0.0 2.9844999999999997 5.0 0.6119300645105007 0.2669855216413859 0.0 0.0 0.0 
40.78569250925856 38.42094281579914 4.930224926371759 2.0 2.9844999999999997 5.0 0.02424010434784496 0.2669855216413859 0.0 0.0 0.0 
58.80722388323176 52.149870352085124 5.2665301046419275 0.0 1.7958 5.0 0.08314507823318795 0.6715183615301972 0.0 0.0 0.0 
52.504173420624845 59.94540113240383 2.476388100667249 0.0 1.7958 5.0 0.8710735574271361 0.6715183615301972 0.0 0.0 0.0 
66.73158465169006 69.92174283585308 -0.8552848166817022 0.0 0.0 6.0 0.728667311526428 0.31812222950906355 1.0 0.0 0.0 
65.3171492490702 72.00210988069318 2.049497320916193 0.0 0.0 6.0 0.4205568707074646 0.31812222950906355 1.0 0.0 0.0 
55.464250366393124 85.02863724072232 0.9949719616441046 0.0 8.2495 5.0 0.16330864392935773 0.9772478899018213 0.0 0.0 0.0 
43.47363570148596 111.41053505059641 4.545675632318806 2.0 1.1989 5.0 0.231038327080888 0.7659099251372311 0.0 0.0 0.0 
48.55217267084072 114.76953429133809 0.00884897929235156 0.0 1.1989 5.0 0.9496513328687596 0.7659099251372311 0.0 0.0 0.0 
5.771973980847923 151.19919148641554 2.1604153365474312 0.0 2.9844999999999997 6.0 0.7790200429124726 0.40912694809919015 0.0 0.0 0.0 
2.611646471858508 120.01859020129007 3.491056250260711 0.0 3.5763 5.0 0.43063102404738096 0.33399288796133975 0.0 0.0 0.0 
15.827948606411107 130.23063675699544 1.0661097069189367 0.0 3.5763 5.0 0.5930605043004568 0.33399288796133975 0.0 0.0 0.0 
52.76044790130534 129.79347359182572 4.112754416140703 0.0 0.0 6.0 0.17897239445547763 0.7381526210782806 1.0 0.0 0.0 
54.68522412244263 131.2141657909649 6.5837165590675815 0.0 0.0 6.0 0.0573743516205506 0.7381526210782806 1.0 0.0 0.0 
56.585308830044355 144.7688671112328 4.586771401160314 0.0 0.0 6.0 0.6479388449120631 0.052711486438398625 1.0 0.0 0.0 
57.91324702089053 146.5128383952981 6.678027709763011 0.0 0.0 6.0 0.9050946219802449 0.052711486438398625 1.0 0.0 0.0 
58.50945595796918 158.3131639464163 0.8067472718301297 0.0 2.9844999999999997 5.0 0.35557464522689053 0.11147939163415377 0.0 0.0 0.0 
52.840319744912534 161.98499847885427 6.1365542154589745 0.0 5.3415 5.0 0.2122869884134604 0.9827367532178508 0.0 0.0 0.0 
29.854131018617355 165.98535863761862 2.2360930424865018 2.0 5.3415 5.0 0.278686173304164 0.9827367532178508 0.0 0.0 0.0 
42.25194813360345 169.4449949310734 5.468746460347189 0.0 1.7958 7.0 0.29743662719583963 0.366757327255977 0.0 0.0 0.0 
35.787889770131144 176.94098993017536 2.2133835033623384 0.0 1.7958 7.0 0.2508527804874995 0.366757327255977 0.0 0.0 0.0 
51.606760236954386 188.27217349442506 5.477087678422078 0.0 3.5763 6.0 0.18760822515801023 0.7511532136687687 0.0 0.0 0.0 
42.88712073599053 214.6098959163788 0.44225143112533954 0.0 1.1989 7.0 0.3944474505072494 0.9471840963588655 0.0 0.0 0.0 
36.640635790968226 216.0429263713763 2.315909134654177 0.0 1.1989 7.0 0.5807231353295869 0.9471840963588655 0.0 0.0 0.0 
10.007314386631275 217.00231940918448 0.8390858395592953 0.0 0.0 7.0 0.37704213346817284 0.6280779011405561 1.0 0.0 0.0 
8.284942433966233 216.97478046912263 2.334482013841158 0.0 0.0 7.0 0.16811998437835118 0.6280779011405561 1.0 0.0 0.0 
1.6876426621622722 210.41492475612517 2.882058973459002 2.0 2.9844999999999997 6.0 0.5258552754568058 0.7464256278305184 0.0 0.0 0.0 
24.46109545715591 -113.38310869693957 3.5173277704513866 0.0 0.0 6.0 0.28229398845537923 0.010450926960545837 1.0 0.0 0.0 
26.905196125697483 -112.96686627723294 6.244823225856959 0.0 0.0 6.0 0.3853965923652297 0.010450926960545837 1.0 0.0 0.0 
58.352776227021195 -107.98493262371441 5.418365586064845 0.0 4.166399999999999 5.0 0.9528522069213917 0.4020363011832059 0.0 0.0 0.0 
60.681436131049736 -101.32015536105547 4.6044464084074725 0.0 0.6003000000000001 6.0 0.25932816582345997 0.4506069775263438 0.0 0.0 0.0 
61.78383242222301 -96.4107768619342 1.288502116080412 2.0 0.6003000000000001 6.0 0.36459155250952147 0.4506069775263438 0.0 0.0 0.0 
60.6511121650726 -92.03080993075473 5.922924093251033 2.0 2.9844999999999997 5.0 0.899501489577057 0.9329968752414616 0.0 0.0 0.0 
48.38341506293916 -84.18668314474542 2.2336006700628843 0.0 2.9844999999999997 5.0 0.21563984748937148 0.9329968752414616 0.0 0.0 0.0 
15.89513022421379 -55.38451760116494 2.300770625274223 2.0 0.0 6.0 0.15328074910475664 0.09188640102479018 1.0 0.0 0.0 
16.884640685006648 -57.58684700570144 4.826960904178986 0.0 0.0 6.0 0.5292447532472268 0.09188640102479018 1.0 0.0 0.0 
23.66155667096475 -75.71957467933012 3.993232836183545 0.0 0.0 6.0 0.8465580704615281 0.026570272260500793 1.0 0.0 0.0 
25.499582731652954 -73.99367935884526 6.939436717738971 0.0 0.0 6.0 0.5936221972592997 0.026570272260500793 1.0 0.0 0.0 
8.395138897194798 -171.30413637232783 1.8179623900252548 2.0 0.6003000000000001 7.0 0.6367709035716954 0.2635980218269617 0.0 0.0 0.0 
9.281339141087168 -176.25984947286648 4.693061920712542 0.0 0.6003000000000001 7.0 0.4056595423705742 0.2635980218269617 0.0 0.0 0.0 
21.158658514398756 -191.83259468385134 4.700851805387947 0.0 7.091399999999999 5.0 0.3692324539804902 0.9659778866709213 0.0 0.0 0.0 
46.48565979517065 -192.60823476321715 5.110671638448691 0.0 2.9844999999999997 5.0 0.38447419848041064 0.2179821385002032 0.0 0.0 0.0 
52.03648070516656 -181.52861151225397 0.1230647013752737 0.0 2.9844999999999997 5.0 0.4479180381472654 0.2179821385002032 0.0 0.0 0.0 
67.01369780968655 -162.0246197959948 4.7908324131894915 0.0 0.0 4.0 0.45667816149067475 0.891298303716642 1.0 0.0 0.0 
68.11992894270212 -160.37282380834876 6.59531934537348 0.0 0.0 4.0 0.7120478846819892 0.891298303716642 1.0 0.0 0.0 
55.36941854506518 -133.78221420886314 -0.32466575828241784 0.0 0.0 4.0 0.8951586247456063 0.329883856778026 1.0 0.0 0.0 
54.382898310988544 -132.12965546251917 1.4010359947919186 0.0 0.0 4.0 0.9831470058730452 0.329883856778026 1.0 0.0 0.0 
9.474062993253593 -114.82500373609085 1.8845315783276608 0.0 5.9265 4.0 0.3956659408201384 0.5852332357625901 0.0 0.0 0.0 
1.3506059438739826 -135.43830990293355 3.949475155402748 2.0 2.391 5.0 0.5548300281374006 0.25123330582828396 0.0 0.0 0.0 
41.946679300746204 -49.57226592932031 4.055611447666986 0.0 1.8009 8.0 0.9923122908363048 0.674285264999597 0.0 0.0 0.0 
48.661604756997384 -43.405448122371006 0.6205060651311114 0.0 1.8009 8.0 0.7656284566554725 0.674285264999597 0.0 0.0 0.0 
46.12686435068481 -23.431236302276186 4.575287178660007 0.0 0.602 8.0 0.8718750787303499 0.24990586309152174 0.0 0.0 0.0 
45.299738281927965 -18.563465397257698 1.8798203344619961 0.0 0.602 8.0 0.340734097631325 0.24990586309152174 0.0 0.0 0.0 
34.51123796898156 11.76751246167013 5.117958366421645 0.0 2.993 5.0 0.8223745540593693 0.47534073997197135 0.0 0.0 0.0 
29.52503292694243 42.211300629874906 3.969814784704133 0.0 3.5864999999999996 5.0 0.6119300645105007 0.2669855216413859 0.0 0.0 0.0 
59.28858750526839 50.978197209361845 5.102209566646729 0.0 2.3978 5.0 0.08314507823318795 0.6715183615301972 0.0 0.0 0.0 
51.762543486046056 60.97229641924509 2.196262596904171 0.0 2.3978 5.0 0.8710735574271361 0.6715183615301972 0.0 0.0 0.0 
67.64676373226035 69.04597109590792 5.519794093623216 0.0 0.602 6.0 0.728667311526428 0.31812222950906355 0.0 0.0 0.0 
65.09795912592001 73.24970139233096 1.7447021612922147 0.0 0.602 6.0 0.4205568707074646 0.31812222950906355 0.0 0.0 0.0 
55.8670007513169 86.22960394194301 1.2472177488948981 0.0 8.8515 5.0 0.16330864392935773 0.9772478899018213 0.0 0.0 0.0 
49.81833930415859 114.73277906491246 6.254165003587411 0.0 1.8009 5.0 0.9496513328687596 0.7659099251372311 0.0 0.0 0.0 
5.0042111767835795 152.2066978966676 2.2219523001719153 0.0 3.5864999999999996 6.0 0.7790200429124726 0.40912694809919015 0.0 0.0 0.0 
1.36907859351589 119.7725130635611 3.337104054139447 2.0 4.1783 5.0 0.43063102404738096 0.33399288796133975 0.0 0.0 0.0 
16.063355785576018 131.4752701769212 1.3838568819546322 0.0 4.1783 5.0 0.5930605043004568 0.33399288796133975 0.0 0.0 0.0 
51.93565852947836 128.83209365541842 4.003321093786433 0.0 0.602 6.0 0.17897239445547763 0.7381526210782806 0.0 0.0 0.0 
55.94784022894397 131.31579973018944 0.08032074521450576 0.0 0.602 6.0 0.0573743516205506 0.7381526210782806 0.0 0.0 0.0 
56.86941965958404 143.53444014841057 4.938615314970173 0.0 0.602 6.0 0.6479388449120631 0.052711486438398625 0.0 0.0 0.0 
59.16236060329383 146.72318132543538 0.16682695784824553 0.0 0.602 6.0 0.9050946219802449 0.052711486438398625 0.0 0.0 0.0 
59.2729153767894 159.32393523895522 0.9238888270075645 0.0 3.5864999999999996 5.0 0.35557464522689053 0.11147939163415377 0.0 0.0 0.0 
54.10492387596969 162.05783584364926 0.05753282941822023 0.0 5.9435 5.0 0.2122869884134604 0.9827367532178508 0.0 0.0 0.0 
43.33679871946478 168.79106213914582 5.740724926033651 0.0 2.3978 7.0 0.29743662719583963 0.366757327255977 0.0 0.0 0.0 
35.46687863627779 178.1663391628196 1.8270039692411082 0.0 2.3978 7.0 0.2508527804874995 0.366757327255977 0.0 0.0 0.0 
52.39526524330762 187.28081647248186 5.384313985401537 0.0 4.1783 6.0 0.18760822515801023 0.7511532136687687 0.0 0.0 0.0 
44.12440818633909 214.88127877363 0.21591563597170396 0.0 1.8009 7.0 0.3944474505072494 0.9471840963588655 0.0 0.0 0.0 
35.91554333695636 217.08156481816627 2.1802500547793158 0.0 1.8009 7.0 0.5807231353295869 0.9471840963588655 0.0 0.0 0.0 
10.797609944038754 217.99224961982043 0.8970638711690496 0.0 0.602 7.0 0.37704213346817284 0.6280779011405561 0.0 0.0 0.0 
7.230500411075478 217.67669279296308 2.5542735759289013 0.0 0.602 7.0 0.16811998437835118 0.6280779011405561 0.0 0.0 0.0 
23.534184874043767 -114.24645431771602 3.8915064719430306 0.0 0.602 6.0 0.28229398845537923 0.010450926960545837 0.0 0.0 0.0 
28.136708219597466 -113.26335717519717 6.046930287643407 0.0 0.602 6.0 0.3853965923652297 0.010450926960545837 0.0 0.0 0.0 
59.39640446783546 -108.70282466641265 5.680644955143084 0.0 4.7684 5.0 0.9528522069213917 0.4020363011832059 0.0 0.0 0.0 
60.72416699375948 -102.58613441434743 4.746139379965287 2.0 1.2023000000000001 6.0 0.25932816582345997 0.4506069775263438 0.0 0.0 0.0 
47.43236348657059 -83.3500053160166 2.420077913764069 0.0 3.5864999999999996 5.0 0.21563984748937148 0.9329968752414616 0.0 0.0 0.0 
16.875414696417504 -58.85351340658668 4.705115432190089 0.0 0.602 6.0 0.5292447532472268 0.09188640102479018 0.0 0.0 0.0 
22.795217881623785 -76.64368830442422 3.9592552086567974 0.0 0.602 6.0 0.8465580704615281 0.026570272260500793 0.0 0.0 0.0 
26.656626143001684 -73.47814135417836 0.4191555611375184 0.0 0.602 6.0 0.5936221972592997 0.026570272260500793 0.0 0.0 0.0 
9.319252591038012 -177.5259819542078 4.74233433003224 0.0 1.2023000000000001 7.0 0.4056595423705742 0.2635980218269617 0.0 0.0 0.0 
20.907702210760167 -193.0741863331754 4.51296110667794 0.0 7.6934 5.0 0.3692324539804902 0.9659778866709213 0.0 0.0 0.0 
47.07147221082384 -193.73133435971818 5.193178325696631 0.0 3.5864999999999996 5.0 0.38447419848041064 0.2179821385002032 0.0 0.0 0.0 
53.29682082566818 -181.40183741927265 0.10024901119065663 0.0 3.5864999999999996 5.0 0.4479180381472654 0.2179821385002032 0.0 0.0 0.0 
67.05292258989115 -163.29071233077158 4.743370043467207 0.0 0.602 4.0 0.45667816149067475 0.891298303716642 0.0 0.0 0.0 
69.20760461702837 -159.72360079776124 0.5381246604153407 0.0 0.602 4.0 0.7120478846819892 0.891298303716642 0.0 0.0 0.0 
56.631625452864796 -133.88880976178035 6.198934339664684 0.0 0.602 4.0 0.8951586247456063 0.329883856778026 0.0 0.0 0.0 
54.62992451494269 -130.88727591320273 1.3745132088234202 0.0 0.602 4.0 0.9831470058730452 0.329883856778026 0.0 0.0 0.0 
8.973361801522467 -113.66146293036186 1.9771598104621415 0.0 6.5285 4.0 0.3956659408201384 0.5852332357625901 0.0 0.0 0.0 
41.0172542397657 -50.43290403329928 3.8885893974081425 0.0 2.4046 8.0 0.9923122908363048 0.674285264999597 0.0 0.0 0.0 
49.83541456413133 -42.929318490151 0.3853445470709696 0.0 2.4046 8.0 0.7656284566554725 0.674285264999597 0.0 0.0 0.0 
45.77079738276084 -24.646861739799363 4.427460418876092 0.0 1.2057 8.0 0.8718750787303499 0.24990586309152174 0.0 0.0 0.0 
44.833737770845005 -17.385597656944626 1.9475210079226164 0.0 1.2057 8.0 0.340734097631325 0.24990586309152174 0.0 0.0 0.0 
35.36523989896897 10.83198608920539 5.452269619547969 0.0 3.5967 5.0 0.8223745540593693 0.47534073997197135 0.0 0.0 0.0 
28.941667043023543 41.08692830031507 4.233794518031574 0.0 4.1902 5.0 0.6119300645105007 0.2669855216413859 0.0 0.0 0.0 
58.064560329339855 50.65218131621086 3.401896521862672 0.0 0.0 6.0 0.7873743845882237 0.08314507823318795 1.0 0.0 0.0 
60.54824272895105 51.111604883241256 6.388700063492318 0.0 0.0 6.0 0.939712216079636 0.08314507823318795 1.0 0.0 0.0 
51.05231609358307 62.02115577158708 2.1660082246601813 2.0 3.0015 5.0 0.8710735574271361 0.6715183615301972 0.0 0.0 0.0 
68.44860965437006 68.06537331537106 5.397844344678818 0.0 1.2057 6.0 0.728667311526428 0.31812222950906355 0.0 0.0 0.0 
64.64710762739018 74.43345044355617 1.934691780375149 0.0 1.2057 6.0 0.4205568707074646 0.31812222950906355 0.0 0.0 0.0 
56.603780459591235 87.25998472178908 0.9500289991886275 0.0 9.4552 5.0 0.16330864392935773 0.9772478899018213 0.0 0.0 0.0 
51.08475099479996 114.70575463510832 6.261849387021508 0.0 2.4046 5.0 0.9496513328687596 0.7659099251372311 0.0 0.0 0.0 
4.195727818634786 153.18183047718853 2.263023905570315 0.0 4.1902 6.0 0.7790200429124726 0.40912694809919015 0.0 0.0 0.0 
17.23970093221166 131.94510098262322 0.37998796871990237 2.0 0.0 6.0 0.2530901530365378 0.5930605043004568 1.0 0.0 0.0 
14.80384378155126 131.3405170629745 3.248175572369143 0.0 0.0 6.0 0.9284015730197873 0.5930605043004568 1.0 0.0 0.0 
51.447045804381446 127.66342497060079 4.316391980202907 0.0 1.2057 6.0 0.17897239445547763 0.7381526210782806 0.0 0.0 0.0 
57.143538194437404 131.73393280148989 0.3364023644862586 0.0 1.2057 6.0 0.0573743516205506 0.7381526210782806 0.0 0.0 0.0 
57.41206740332561 142.38986061154537 5.155113621584514 0.0 1.2057 6.0 0.6479388449120631 0.052711486438398625 0.0 0.0 0.0 
60.368460630094155 147.11028804889796 0.31056811186547556 0.0 1.2057 6.0 0.9050946219802449 0.052711486438398625 0.0 0.0 0.0 
60.118763653331996 160.2668401032282 0.8395969184035489 2.0 4.1902 5.0 0.35557464522689053 0.11147939163415377 0.0 0.0 0.0 
55.29496333266008 162.49181162813903 0.34968323184526584 2.0 6.5472 5.0 0.2122869884134604 0.9827367532178508 0.0 0.0 0.0 
44.49952853281708 168.28848053270048 5.875199928301724 0.0 3.0015 7.0 0.29743662719583963 0.366757327255977 0.0 0.0 0.0 
34.894884515826654 179.29653897531725 2.0393030934097656 2.0 3.0015 7.0 0.2508527804874995 0.366757327255977 0.0 0.0 0.0 
53.32239011797986 186.41770097802973 5.533533362136874 0.0 4.782 6.0 0.18760822515801023 0.7511532136687687 0.0 0.0 0.0 
45.3907480058156 214.9114839322898 0.023847572304045356 0.0 2.4046 7.0 0.3944474505072494 0.9471840963588655 0.0 0.0 0.0 
35.21348102892678 218.13590698541705 2.1582437866320845 0.0 2.4046 7.0 0.5807231353295869 0.9471840963588655 0.0 0.0 0.0 
11.47021414601977 219.06562396155152 1.0110201793459643 0.0 1.2057 7.0 0.37704213346817284 0.6280779011405561 0.0 0.0 0.0 
6.191189292616425 218.40082074370875 2.533053331350397 0.0 1.2057 7.0 0.16811998437835118 0.6280779011405561 0.0 0.0 0.0 
22.66528844857562 -115.16816354074098 3.956483922114611 0.0 1.2057 6.0 0.28229398845537923 0.010450926960545837 0.0 0.0 0.0 
29.3815392980759 -113.49771689028952 6.097099055791757 0.0 1.2057 6.0 0.3853965923652297 0.010450926960545837 0.0 0.0 0.0 
60.34861026737022 -109.53818866212761 5.563064382302727 0.0 5.3721 5.0 0.9528522069213917 0.4020363011832059 0.0 0.0 0.0 
46.38199977600666 -82.64200463414745 2.5484883468846125 0.0 4.1902 5.0 0.21563984748937148 0.9329968752414616 0.0 0.0 0.0 
16.457933344802363 -60.04943907779564 4.376537758130618 0.0 1.2057 6.0 0.5292447532472268 0.09188640102479018 0.0 0.0 0.0 
22.161361527933714 -77.74039018409984 4.188337218479293 0.0 1.2057 6.0 0.8465580704615281 0.026570272260500793 0.0 0.0 0.0 
27.895304729470514 -73.21318050910291 0.2107282182821791 0.0 1.2057 6.0 0.5936221972592997 0.026570272260500793 0.0 0.0 0.0 
9.477476923590459 -178.78276115143692 4.837636687101141 0.0 1.806 7.0 0.4056595423705742 0.2635980218269617 0.0 0.0 0.0 
20.330985963085652 -194.20198385918323 4.239699620929711 0.0 8.2971 5.0 0.3692324539804902 0.9659778866709213 0.0 0.0 0.0 
45.825922221151835 -193.96184273966693 3.324587789049302 0.0 0.0 6.0 0.06938745691382653 0.38447419848041064 1.0 0.0 0.0 
48.312624527614226 -193.47821419748755 6.484366100847173 0.0 0.0 6.0 0.4408261164570968 0.38447419848041064 1.0 0.0 0.0 
54.52460807430136 -181.09028106467255 0.24850657564572026 0.0 4.1902 5.0 0.4479180381472654 0.2179821385002032 0.0 0.0 0.0 
66.81177548849311 -164.53424639362893 4.52085541182547 0.0 1.2057 4.0 0.45667816149067475 0.891298303716642 0.0 0.0 0.0 
70.40669722717934 -159.31530457896375 0.32818727938020337 0.0 1.2057 4.0 0.7120478846819892 0.891298303716642 0.0 0.0 0.0 
57.866105436261314 -134.172690124956 6.05715765393019 0.0 1.2057 4.0 0.8951586247456063 0.329883856778026 0.0 0.0 0.0 
55.09594474229347 -129.70941597344103 1.1940363093023625 0.0 1.2057 4.0 0.9831470058730452 0.329883856778026 0.0 0.0 0.0 
8.61718988247253 -112.44586823882939 1.8558112247228613 0.0 7.1322 4.0 0.3956659408201384 0.5852332357625901 0.0 0.0 0.0 
40.399449631804785 -51.53872786935173 4.202912794821578 0.0 3.01 8.0 0.9923122908363048 0.674285264999597 0.0 0.0 0.0 
51.059881634619146 -42.60495868485485 0.2589485679980484 0.0 3.01 8.0 0.7656284566554725 0.674285264999597 0.0 0.0 0.0 
45.79954965800845 -25.913235380029004 4.735099494741252 0.0 1.8111 8.0 0.8718750787303499 0.24990586309152174 0.0 0.0 0.0 
44.60139729462683 -16.14038811911163 1.7552527461622136 0.0 1.8111 8.0 0.340734097631325 0.24990586309152174 0.0 0.0 0.0 
36.39186366152916 10.089980334412413 5.657350762366045 0.0 4.2021 5.0 0.8223745540593693 0.47534073997197135 0.0 0.0 0.0 
28.57605169071935 39.87414047709082 4.419596549470133 0.0 4.7956 5.0 0.6119300645105007 0.2669855216413859 0.0 0.0 0.0 
56.85474612691623 50.27684348756269 3.442424053186549 0.0 0.6053999999999999 6.0 0.7873743845882237 0.08314507823318795 0.0 0.0 0.0 
61.746303721858 51.52291832488004 0.33070459215857506 0.0 0.6053999999999999 6.0 0.939712216079636 0.08314507823318795 0.0 0.0 0.0 
69.50279521194163 67.36307587111335 5.695512034459334 0.0 1.8111 6.0 0.728667311526428 0.31812222950906355 0.0 0.0 0.0 
64.60873605819617 75.69956912388446 1.6010835131574241 0.0 1.8111 6.0 0.4205568707074646 0.31812222950906355 0.0 0.0 0.0 
57.46817461169304 88.18591757022448 0.8197502067663343 0.0 10.060599999999999 5.0 0.16330864392935773 0.9772478899018213 0.0 0.0 0.0 
52.34004895222507 114.87533036476157 0.13427384379788862 0.0 3.01 5.0 0.9496513328687596 0.7659099251372311 0.0 0.0 0.0 
4.703811969692677 154.34216637056224 1.158069676234113 0.0 0.0 7.0 0.8481153883134988 0.7790200429124726 1.0 0.0 0.0 
3.3739508826483355 152.21787427617423 4.006442758589762 0.0 0.0 7.0 0.46255160119325167 0.7790200429124726 1.0 0.0 0.0 
13.574552830077979 131.03494768193883 3.3852308645409925 2.0 0.6053999999999999 6.0 0.9284015730197873 0.5930605043004568 0.0 0.0 0.0 
51.424129438874246 126.39693228203728 4.694306600307509 0.0 1.8111 6.0 0.17897239445547763 0.7381526210782806 0.0 0.0 0.0 
58.40925057562238 131.78394338148024 0.03949086708621299 0.0 1.8111 6.0 0.0573743516205506 0.7381526210782806 0.0 0.0 0.0 
58.063397398200735 141.30344534665795 5.252465609085243 0.0 1.8111 6.0 0.6479388449120631 0.052711486438398625 0.0 0.0 0.0 
61.622608675049555 147.28816882733332 0.14089278374384775 0.0 1.8111 6.0 0.9050946219802449 0.052711486438398625 0.0 0.0 0.0 
45.027929274074694 167.13725442691702 5.142693413490602 2.0 0.0 8.0 0.5496909565137407 0.29743662719583963 1.0 0.0 0.0 
45.39738868358932 169.18199944109182 7.066160067302146 0.0 0.0 8.0 0.21851115658271858 0.29743662719583963 1.0 0.0 0.0 
52.96618539137637 185.2021158996609 4.427337496883395 0.0 0.0 7.0 0.700469012988155 0.18760822515801023 1.0 0.0 0.0 
53.669323200858756 187.635964630117 7.576549028967679 0.0 0.0 7.0 0.9127580927177573 0.18760822515801023 1.0 0.0 0.0 
46.63109438045382 215.168524320011 0.20433832465663013 0.0 3.01 7.0 0.3944474505072494 0.9471840963588655 0.0 0.0 0.0 
34.70169479450022 219.29461477440066 1.986706594411037 0.0 3.01 7.0 0.5807231353295869 0.9471840963588655 0.0 0.0 0.0 
12.196540118889688 220.1034001759293 0.960138082816058 0.0 1.8111 7.0 0.37704213346817284 0.6280779011405561 0.0 0.0 0.0 
5.378198380812368 219.37219845980474 2.2676553472390077 0.0 1.8111 7.0 0.16811998437835118 0.6280779011405561 0.0 0.0 0.0 
21.77991963298642 -116.07406141047166 3.938458102208098 0.0 1.8111 6.0 0.28229398845537923 0.010450926960545837 0.0 0.0 0.0 
30.57455142115177 -113.9234526818184 5.940417479666647 0.0 1.8111 6.0 0.3853965923652297 0.010450926960545837 0.0 0.0 0.0 
61.2449733685749 -110.43320937741913 5.498543566308135 0.0 5.977499999999999 5.0 0.9528522069213917 0.4020363011832059 0.0 0.0 0.0 
45.5177121712334 -81.71597233112583 2.321712762356409 0.0 4.7956 5.0 0.21563984748937148 0.9329968752414616 0.0 0.0 0.0 
15.916358397471203 -61.19452661437171 4.270619491289831 0.0 1.8111 6.0 0.5292447532472268 0.09188640102479018 0.0 0.0 0.0 
21.577076230553594 -78.86428501070245 4.232976628000122 2.0 1.8111 6.0 0.8465580704615281 0.026570272260500793 0.0 0.0 0.0 
29.13452899566343 -72.95078365684051 0.20865875311537888 0.0 1.8111 6.0 0.5936221972592997 0.026570272260500793 0.0 0.0 0.0 
9.348089464354508 -180.0428356632781 4.6100751578387795 0.0 2.4114 7.0 0.4056595423705742 0.2635980218269617 0.0 0.0 0.0 
19.918709414401917 -195.39971376922375 4.380886597467697 0.0 8.9025 5.0 0.3692324539804902 0.9659778866709213 0.0 0.0 0.0 
44.6129607802247 -194.32688168666806 3.4339223017842317 0.0 0.6053999999999999 6.0 0.06938745691382653 0.38447419848041064 0.0 0.0 0.0 
49.56661910837047 -193.6571736382299 6.141432403641217 0.0 0.6053999999999999 6.0 0.4408261164570968 0.38447419848041064 0.0 0.0 0.0 
55.7897399592295 -181.02727151189634 0.04976311401570753 0.0 4.7956 5.0 0.4479180381472654 0.2179821385002032 0.0 0.0 0.0 
66.59074069319246 -165.78151240746186 4.537004364033042 0.0 1.8111 4.0 0.45667816149067475 0.891298303716642 0.0 0.0 0.0 
71.5820498960004 -158.8429964233088 0.38209110010939606 0.0 1.8111 4.0 0.7120478846819892 0.891298303716642 0.0 0.0 0.0 
59.07240312001236 -134.55918047177153 5.97312819792783 0.0 1.8111 4.0 0.8951586247456063 0.329883856778026 0.0 0.0 0.0 
55.476936798459 -128.50137046802917 1.2652813101720854 0.0 1.8111 4.0 0.9831470058730452 0.329883856778026 0.0 0.0 0.0 
7.883460669416431 -111.41331299483087 2.188589939896122 2.0 7.7376000000000005 4.0 0.3956659408201384 0.5852332357625901 0.0 0.0 0.0 
40.09601736185448 -52.76854807879515 4.4705010069164945 0.0 3.6170999999999998 8.0 0.9923122908363048 0.674285264999597 0.0 0.0 0.0 
52.31584414290979 -42.440377192071644 0.1302964142555131 0.0 3.6170999999999998 8.0 0.7656284566554725 0.674285264999597 0.0 0.0 0.0 
45.77313058743806 -27.17965984390773 4.6915408536988945 0.0 2.4181999999999997 8.0 0.8718750787303499 0.24990586309152174 0.0 0.0 0.0 
44.14353252134911 -14.959334039320368 1.9406231657426696 0.0 2.4181999999999997 8.0 0.340734097631325 0.24990586309152174 0.0 0.0 0.0 
37.41632101289972 9.344986357776522 5.654436986293897 0.0 4.8092 5.0 0.8223745540593693 0.47534073997197135 0.0 0.0 0.0 
27.907407921330712 38.79829457750502 4.156315255824445 0.0 5.4027 5.0 0.6119300645105007 0.2669855216413859 0.0 0.0 0.0 
55.65532034043992 49.869527059295244 3.468969375423899 0.0 1.2125 6.0 0.7873743845882237 0.08314507823318795 0.0 0.0 0.0 
62.856280492914486 52.13323009579572 0.5027170264182464 0.0 1.2125 6.0 0.939712216079636 0.08314507823318795 0.0 0.0 0.0 
70.5409988749746 66.63736102073294 5.673129740716529 0.0 2.4181999999999997 6.0 0.728667311526428 0.31812222950906355 0.0 0.0 0.0 
64.66641453271848 76.96495526399289 1.525236147896071 0.0 2.4181999999999997 6.0 0.4205568707074646 0.31812222950906355 0.0 0.0 0.0 
58.196969725776704 89.22196128150681 0.957756848232165 0.0 10.6677 5.0 0.16330864392935773 0.9772478899018213 0.0 0.0 0.0 
53.52806505057564 115.31481488105509 0.3543161515653731 0.0 3.6170999999999998 5.0 0.9496513328687596 0.7659099251372311 0.0 0.0 0.0 
5.362847427539585 155.42392473327263 1.0236119733460112 0.0 0.6071 7.0 0.8481153883134988 0.7790200429124726 0.0 0.0 0.0 
2.5206112334035775 151.28174376549157 3.973230811650475 0.0 0.6071 7.0 0.46255160119325167 0.7790200429124726 0.0 0.0 0.0 
51.6170789606212 125.14501400512637 4.865318720428113 0.0 2.4181999999999997 6.0 0.17897239445547763 0.7381526210782806 0.0 0.0 0.0 
59.675743841692494 131.76105895441532 6.265118327414067 0.0 2.4181999999999997 6.0 0.0573743516205506 0.7381526210782806 0.0 0.0 0.0 
58.988888358051966 140.43857808908444 5.531642252538712 0.0 2.4181999999999997 6.0 0.6479388449120631 0.052711486438398625 0.0 0.0 0.0 
62.79525979125796 147.76714507899217 0.3877708322460067 0.0 2.4181999999999997 6.0 0.9050946219802449 0.052711486438398625 0.0 0.0 0.0 
46.431675668718675 169.91328551534096 0.615431865629565 0.0 0.6071 8.0 0.21851115658271858 0.29743662719583963 0.0 0.0 0.0 
52.64389505041441 183.97710250132153 4.4551372392215765 0.0 0.6071 7.0 0.700469012988155 0.18760822515801023 0.0 0.0 0.0 
54.02818461427176 188.85076806111587 1.283549029918909 0.0 0.6071 7.0 0.9127580927177573 0.18760822515801023 0.0 0.0 0.0 
47.89727921296189 215.2046471649252 0.028520866462504787 0.0 3.6170999999999998 7.0 0.3944474505072494 0.9471840963588655 0.0 0.0 0.0 
35.57081581506149 220.2161122196598 0.814640291624779 0.0 0.0 8.0 0.7859195959283062 0.5807231353295869 1.0 0.0 0.0 
33.516571068679546 219.74184027064618 2.7807492260348114 0.0 0.0 8.0 0.32918062585870367 0.5807231353295869 1.0 0.0 0.0 
12.828937654737137 221.20094390929827 1.048056918137797 0.0 2.4181999999999997 7.0 0.37704213346817284 0.6280779011405561 0.0 0.0 0.0 
4.632525606534336 220.39616183986183 2.2002051973987173 0.0 2.4181999999999997 7.0 0.16811998437835118 0.6280779011405561 0.0 0.0 0.0 
21.089289180220746 -117.13592697056585 4.135745570415055 0.0 2.4181999999999997 6.0 0.28229398845537923 0.010450926960545837 0.0 0.0 0.0 
31.82314157568441 -114.1368806931158 6.113888040999895 0.0 2.4181999999999997 6.0 0.3853965923652297 0.010450926960545837 0.0 0.0 0.0 
62.355388340617225 -111.04272351167911 5.781186739234628 0.0 6.584599999999999 5.0 0.9528522069213917 0.4020363011832059 0.0 0.0 0.0 
44.583411095414526 -80.86063006646144 2.4002790022765073 0.0 5.4027 5.0 0.21563984748937148 0.9329968752414616 0.0 0.0 0.0 
15.556911140035066 -62.40915682934362 4.424678574196578 0.0 2.4181999999999997 6.0 0.5292447532472268 0.09188640102479018 0.0 0.0 0.0 
30.313124536675723 -72.4866269584012 0.3751654176679975 0.0 2.4181999999999997 6.0 0.5936221972592997 0.026570272260500793 0.0 0.0 0.0 
8.917449033086095 -181.23408614448047 4.365513024653554 0.0 3.0185 7.0 0.4056595423705742 0.2635980218269617 0.0 0.0 0.0 
19.833192511214776 -196.66352378234407 4.644835999933606 0.0 9.509599999999999 5.0 0.3692324539804902 0.9659778866709213 0.0 0.0 0.0 
43.60822575431303 -195.0982677234254 3.796363857510509 0.0 1.2125 6.0 0.06938745691382653 0.38447419848041064 0.0 0.0 0.0 
50.761279651057826 -194.07826160736425 5.94431062028932 0.0 1.2125 6.0 0.4408261164570968 0.38447419848041064 0.0 0.0 0.0 
57.03942386595149 -180.82034393210512 0.16409339136269682 0.0 5.4027 5.0 0.4479180381472654 0.2179821385002032 0.0 0.0 0.0 
66.29848914752553 -167.0140374271091 4.479582327928351 0.0 2.4181999999999997 4.0 0.45667816149067475 0.891298303716642 0.0 0.0 0.0 
72.75952814568001 -158.37601263180372 0.37756522825939703 0.0 2.4181999999999997 4.0 0.7120478846819892 0.891298303716642 0.0 0.0 0.0 
60.316053735565355 -134.79972576154537 6.092127750434794 0.0 2.4181999999999997 4.0 0.8951586247456063 0.329883856778026 0.0 0.0 0.0 
55.595879185905005 -127.24026714218063 1.4767484200670313 0.0 2.4181999999999997 4.0 0.9831470058730452 0.329883856778026 0.0 0.0 0.0 
40.075395778591535 -54.03508021036606 4.696118490970595 0.0 4.225899999999999 8.0 0.9923122908363048 0.674285264999597 0.0 0.0 0.0 
53.58095339271819 -42.37691479338679 0.050121057276232395 0.0 4.225899999999999 8.0 0.7656284566554725 0.674285264999597 0.0 0.0 0.0 
45.656487422977605 -28.440977909338777 4.620184014934296 0.0 3.0269999999999997 8.0 0.8718750787303499 0.24990586309152174 0.0 0.0 0.0 
43.65593957866905 -13.790239512667894 1.965920880804604 0.0 3.0269999999999997 8.0 0.340734097631325 0.24990586309152174 0.0 0.0 0.0 
38.33251717262235 8.47027869980835 5.520956142932363 0.0 5.417999999999999 5.0 0.8223745540593693 0.47534073997197135 0.0 0.0 0.0 
27.460394138094923 37.61309097997454 4.351733545586118 0.0 6.0115 5.0 0.6119300645105007 0.2669855216413859 0.0 0.0 0.0 
54.488926764110865 49.37550791482951 3.542233414288749 0.0 1.8213 6.0 0.7873743845882237 0.08314507823318795 0.0 0.0 0.0 
63.92948823621701 52.806100090456 0.5600100044499416 0.0 1.8213 6.0 0.939712216079636 0.08314507823318795 0.0 0.0 0.0 
71.66074113272424 66.04515652378115 5.796709534776621 0.0 3.0269999999999997 6.0 0.728667311526428 0.31812222950906355 0.0 0.0 0.0 
65.14078708895416 78.13947625907507 1.1869351951420237 0.0 3.0269999999999997 6.0 0.4205568707074646 0.31812222950906355 0.0 0.0 0.0 
58.96436446085556 90.22974806975911 0.9199897194900757 0.0 11.2765 5.0 0.16330864392935773 0.9772478899018213 0.0 0.0 0.0 
54.64456573708763 115.9131083767735 0.49192145082352356 0.0 4.225899999999999 5.0 0.9496513328687596 0.7659099251372311 0.0 0.0 0.0 
6.209148830635879 156.3664229163569 0.8391162535196924 0.0 1.2159 7.0 0.8481153883134988 0.7790200429124726 0.0 0.0 0.0 
1.5062442008104366 150.52306833213032 3.783773570906834 2.0 1.2159 7.0 0.46255160119325167 0.7790200429124726 0.0 0.0 0.0 
51.876266815457484 123.90511459553669 4.918470778902699 0.0 3.0269999999999997 6.0 0.17897239445547763 0.7381526210782806 0.0 0.0 0.0 
60.929317944668725 131.5791775140645 6.13910188373321 0.0 3.0269999999999997 6.0 0.0573743516205506 0.7381526210782806 0.0 0.0 0.0 
59.89932037564435 139.55787244509972 5.514388937536662 0.0 3.0269999999999997 6.0 0.6479388449120631 0.052711486438398625 0.0 0.0 0.0 
64.04587701139286 147.9683550655809 0.1595199207984765 0.0 3.0269999999999997 6.0 0.9050946219802449 0.052711486438398625 0.0 0.0 0.0 
47.36358908729979 170.77122856139346 0.7440873505769988 0.0 1.2159 8.0 0.21851115658271858 0.29743662719583963 0.0 0.0 0.0 
52.56145836929547 182.7130878322589 4.6472730539016815 0.0 1.2159 7.0 0.700469012988155 0.18760822515801023 0.0 0.0 0.0 
54.59435755127683 189.98389519229207 1.1074155983557166 0.0 1.2159 7.0 0.9127580927177573 0.18760822515801023 0.0 0.0 0.0 
49.151232052524385 215.38389884875787 0.14198595483416024 0.0 4.225899999999999 7.0 0.3944474505072494 0.9471840963588655 0.0 0.0 0.0 
36.48021642095825 221.0978828406244 0.7699667731140781 0.0 0.6088 8.0 0.7859195959283062 0.5807231353295869 0.0 0.0 0.0 
32.37330234807176 220.28724426996894 2.696463269565481 0.0 0.6088 8.0 0.32918062585870367 0.5807231353295869 0.0 0.0 0.0 
13.098110111982917 222.43871411343878 1.35665491655055 0.0 3.0269999999999997 7.0 0.37704213346817284 0.6280779011405561 0.0 0.0 0.0 
3.818379861715153 221.36657185434194 2.268844808144443 0.0 3.0269999999999997 7.0 0.16811998437835118 0.6280779011405561 0.0 0.0 0.0 
19.883157715026616 -117.52293572843234 3.4520825974129323 0.0 0.0 7.0 0.8605804251809486 0.28229398845537923 1.0 0.0 0.0 
21.96576532729243 -118.05043145585452 5.476557084651334 0.0 0.0 7.0 0.9370079828047828 0.28229398845537923 1.0 0.0 0.0 
33.089311570973614 -114.10024146511573 0.02892869076346618 0.0 3.0269999999999997 6.0 0.3853965923652297 0.010450926960545837 0.0 0.0 0.0 
61.8359739393811 -112.1980319422658 4.289876578493417 0.0 0.0 6.0 0.10543715490250039 0.9528522069213917 1.0 0.0 0.0 
62.40138323999408 -109.77685884307041 7.817662842972205 0.0 0.0 6.0 0.5387166296703539 0.9528522069213917 1.0 0.0 0.0 
43.99412980904502 -79.73934666984188 2.054659108846118 0.0 6.0115 5.0 0.21563984748937148 0.9329968752414616 0.0 0.0 0.0 
15.249979796676994 -63.63810843150868 4.467654805851081 0.0 3.0269999999999997 6.0 0.5292447532472268 0.09188640102479018 0.0 0.0 0.0 
31.220984654642365 -73.36998356600986 -0.7717192033523272 0.0 0.0 7.0 0.3919787137497531 0.5936221972592997 1.0 0.0 0.0 
30.243148076111517 -71.22186129434931 1.6260675843306736 2.0 0.0 7.0 0.42741491852229574 0.5936221972592997 1.0 0.0 0.0 
8.27814091351473 -182.3276189598316 4.183358955618737 0.0 3.6273 7.0 0.4056595423705742 0.2635980218269617 0.0 0.0 0.0 
19.518716270649392 -197.89056639942063 4.461510742546974 0.0 10.1184 5.0 0.3692324539804902 0.9659778866709213 0.0 0.0 0.0 
42.45696134964154 -195.62658501495955 3.57182877106703 0.0 1.8213 6.0 0.06938745691382653 0.38447419848041064 0.0 0.0 0.0 
51.82154624073774 -194.77134432162097 5.704227856914615 0.0 1.8213 6.0 0.4408261164570968 0.38447419848041064 0.0 0.0 0.0 
58.06740428846972 -181.5604690167479 -0.6240097145420215 0.0 0.0 6.0 0.10663883557909604 0.4479180381472654 1.0 0.0 0.0 
56.9436680201329 -179.5572684363421 1.6464632421033383 0.0 0.0 6.0 0.2741889947825422 0.4479180381472654 1.0 0.0 0.0 
66.05645220150821 -168.25739860020425 4.52013978354579 0.0 3.0269999999999997 4.0 0.45667816149067475 0.891298303716642 0.0 0.0 0.0 
73.9751112034463 -158.01980100977343 0.28505434392800993 0.0 3.0269999999999997 4.0 0.7120478846819892 0.891298303716642 0.0 0.0 0.0 
61.57102322946847 -134.97171546870862 6.146988199910931 0.0 3.0269999999999997 4.0 0.8951586247456063 0.329883856778026 0.0 0.0 0.0 
56.05319906127024 -126.05900196382764 1.2014121629719958 0.0 3.0269999999999997 4.0 0.9831470058730452 0.329883856778026 0.0 0.0 0.0 
40.54144383504387 -55.21292913916685 5.089172624734859 0.0 4.836399999999999 8.0 0.9923122908363048 0.674285264999597 0.0 0.0 0.0 
54.84454119412309 -42.288174959352794 0.07011265029014278 0.0 4.836399999999999 8.0 0.7656284566554725 0.674285264999597 0.0 0.0 0.0 
45.608522448197824 -29.706769460580755 4.674523829507132 0.0 3.6374999999999997 8.0 0.8718750787303499 0.24990586309152174 0.0 0.0 0.0 
43.07105300728383 -12.666657478006954 2.0507437474391557 0.0 3.6374999999999997 8.0 0.340734097631325 0.24990586309152174 0.0 0.0 0.0 
39.31484970105308 7.670558940400368 5.599910311725729 0.0 6.028499999999999 5.0 0.8223745540593693 0.47534073997197135 0.0 0.0 0.0 
27.181383804706577 36.377501192115005 4.490312067937532 2.0 6.622 5.0 0.6119300645105007 0.2669855216413859 0.0 0.0 0.0 
53.53933173058686 48.53717733426765 3.864846552928096 0.0 2.4318 6.0 0.7873743845882237 0.08314507823318795 0.0 0.0 0.0 
64.86801441003091 53.65680421708686 0.7363471061304938 0.0 2.4318 6.0 0.939712216079636 0.08314507823318795 0.0 0.0 0.0 
72.6181744975065 65.2157891492106 5.569344685243325 0.0 3.6374999999999997 6.0 0.728667311526428 0.31812222950906355 0.0 0.0 0.0 
65.54991630958921 79.33828490553293 1.2419015844038115 0.0 3.6374999999999997 6.0 0.4205568707074646 0.31812222950906355 0.0 0.0 0.0 
59.52756615279704 91.36435493744236 1.1100360380725791 0.0 11.887 5.0 0.16330864392935773 0.9772478899018213 0.0 0.0 0.0 
55.898501471298445 116.092479680129 0.14208134849725665 0.0 4.836399999999999 5.0 0.9496513328687596 0.7659099251372311 0.0 0.0 0.0 
6.922233821336461 157.41334157892737 0.972840880748393 0.0 1.8264 7.0 0.8481153883134988 0.7790200429124726 0.0 0.0 0.0 
52.36427835018689 122.73619473858726 5.107890066741673 0.0 3.6374999999999997 6.0 0.17897239445547763 0.7381526210782806 0.0 0.0 0.0 
62.19601790526782 131.5788615738637 6.2829358897604815 0.0 3.6374999999999997 6.0 0.0573743516205506 0.7381526210782806 0.0 0.0 0.0 
60.57682306709695 138.48758323508483 5.2767352991516425 0.0 3.6374999999999997 6.0 0.6479388449120631 0.052711486438398625 0.0 0.0 0.0 
65.30444977661242 148.11161526469147 0.11333855224468718 0.0 3.6374999999999997 6.0 0.9050946219802449 0.052711486438398625 0.0 0.0 0.0 
48.058436986589456 171.83033917263958 0.9901592860162285 0.0 1.8264 8.0 0.21851115658271858 0.29743662719583963 0.0 0.0 0.0 
52.2833740995953 181.47728929327397 4.491061497454985 0.0 1.8264 7.0 0.700469012988155 0.18760822515801023 0.0 0.0 0.0 
55.491808311692594 190.87782529169814 0.7834257752150391 0.0 1.8264 7.0 0.9127580927177573 0.18760822515801023 0.0 0.0 0.0 
50.326076302774794 215.85747025588648 0.383166107590912 0.0 4.836399999999999 7.0 0.3944474505072494 0.9471840963588655 0.0 0.0 0.0 
37.54710099735594 221.78073435496867 0.5693379786663108 0.0 1.2193 8.0 0.7859195959283062 0.5807231353295869 0.0 0.0 0.0 
31.48600924974696 221.19125745995825 2.3468536028021436 0.0 1.2193 8.0 0.32918062585870367 0.5807231353295869 0.0 0.0 0.0 
13.062935972995355 223.70492565577874 1.5985582268371068 0.0 3.6374999999999997 7.0 0.37704213346817284 0.6280779011405561 0.0 0.0 0.0 
2.958712299146252 222.2968946864043 2.316735197432103 0.0 3.6374999999999997 7.0 0.16811998437835118 0.6280779011405561 0.0 0.0 0.0 
18.690653676330257 -117.95009261728183 3.4855586521607558 0.0 0.6105 7.0 0.8605804251809486 0.28229398845537923 0.0 0.0 0.0 
22.99256938005162 -118.7921877010155 5.6575937780734264 0.0 0.6105 7.0 0.9370079828047828 0.28229398845537923 0.0 0.0 0.0 
34.351049221772975 -113.98822811521893 0.0885440369992562 0.0 3.6374999999999997 6.0 0.3853965923652297 0.010450926960545837 0.0 0.0 0.0 
61.397902505302035 -113.38656982918555 4.359267928040175 0.0 0.6105 6.0 0.10543715490250039 0.9528522069213917 0.0 0.0 0.0 
62.43170857548615 -108.51052189579589 1.546843617862665 0.0 0.6105 6.0 0.5387166296703539 0.9528522069213917 0.0 0.0 0.0 
43.37562900839545 -78.63391207223032 2.080902195486696 0.0 6.622 5.0 0.21563984748937148 0.9329968752414616 0.0 0.0 0.0 
14.511850763327208 -64.66752303220557 4.0903277595977645 0.0 3.6374999999999997 6.0 0.5292447532472268 0.09188640102479018 0.0 0.0 0.0 
32.32776922787456 -73.9860653775061 5.775262508768722 2.0 0.6105 7.0 0.3919787137497531 0.5936221972592997 0.0 0.0 0.0 
7.713472076595915 -183.4614963758714 4.250353098018661 0.0 4.2378 7.0 0.4056595423705742 0.2635980218269617 0.0 0.0 0.0 
19.443677244813234 -199.1550417983932 4.653124481887309 0.0 10.7289 5.0 0.3692324539804902 0.9659778866709213 0.0 0.0 0.0 
41.34871539949402 -196.24003411959723 3.6471480304955657 0.0 2.4318 6.0 0.06938745691382653 0.38447419848041064 0.0 0.0 0.0 
52.916516989141485 -195.40818649213136 5.756405224148034 0.0 2.4318 6.0 0.4408261164570968 0.38447419848041064 0.0 0.0 0.0 
58.95393373784692 -182.465231098949 5.487616153531272 0.0 0.6105 6.0 0.10663883557909604 0.4479180381472654 0.0 0.0 0.0 
56.55637125297985 -178.35122942198882 1.8815155462679884 0.0 0.6105 6.0 0.2741889947825422 0.4479180381472654 0.0 0.0 0.0 
65.73455060570585 -169.4825142080664 4.45545456630473 0.0 3.6374999999999997 4.0 0.45667816149067475 0.891298303716642 0.0 0.0 0.0 
75.23828725772829 -157.92538095953537 0.07460863828554672 0.0 3.6374999999999997 4.0 0.7120478846819892 0.891298303716642 0.0 0.0 0.0 
62.789628721741686 -135.31744591892198 6.006742462424752 0.0 3.6374999999999997 4.0 0.8951586247456063 0.329883856778026 0.0 0.0 0.0 
56.562273232207005 -124.8991000806958 1.1572071414940712 0.0 3.6374999999999997 4.0 0.9831470058730452 0.329883856778026 0.0 0.0 0.0 
39.318275339732345 -55.54215204553493 3.4045174903603797 0.0 0.0 9.0 0.9318756838142502 0.9923122908363048 1.0 0.0 0.0 
41.376277778854195 -54.26025858946925 7.134410635386628 0.0 0.0 9.0 0.4178019562205093 0.9923122908363048 1.0 0.0 0.0 
56.05149701704348 -41.903744820682405 0.3083497146406089 0.0 5.448599999999999 8.0 0.7656284566554725 0.674285264999597 0.0 0.0 0.0 
45.837974787638714 -30.952514424015682 4.894546166041206 0.0 4.2497 8.0 0.8718750787303499 0.24990586309152174 0.0 0.0 0.0 
42.257243129704456 -11.695965779703343 2.2684987475611282 0.0 4.2497 8.0 0.340734097631325 0.24990586309152174 0.0 0.0 0.0 
40.17937448889847 6.744748062735972 5.463576194292277 0.0 6.640699999999999 5.0 0.8223745540593693 0.47534073997197135 0.0 0.0 0.0 
52.425098100992486 47.93467230633512 3.637299495231305 0.0 3.044 6.0 0.7873743845882237 0.08314507823318795 0.0 0.0 0.0 
65.75971418389223 54.556471046136856 0.7898385050076905 0.0 3.044 6.0 0.939712216079636 0.08314507823318795 0.0 0.0 0.0 
73.73439098119196 64.61696559293713 5.790789048458402 0.0 4.2497 6.0 0.728667311526428 0.31812222950906355 0.0 0.0 0.0 
65.7195015201059 80.59358158216959 1.4365036816456032 0.0 4.2497 6.0 0.4205568707074646 0.31812222950906355 0.0 0.0 0.0 
59.9212080434094 92.56833789079025 1.2547924788763063 0.0 12.4992 5.0 0.16330864392935773 0.9772478899018213 0.0 0.0 0.0 
57.15457602219188 115.92875548338736 6.153571436603438 0.0 5.448599999999999 5.0 0.9496513328687596 0.7659099251372311 0.0 0.0 0.0 
7.533017891431658 158.52305852919818 1.0676401681838854 0.0 2.4386 7.0 0.8481153883134988 0.7790200429124726 0.0 0.0 0.0 
53.20906288997315 121.79233671359603 5.442460817789525 0.0 4.2497 6.0 0.17897239445547763 0.7381526210782806 0.0 0.0 0.0 
63.43465504361915 131.84401611276246 0.21088459070649399 0.0 4.2497 6.0 0.0573743516205506 0.7381526210782806 0.0 0.0 0.0 
61.4841274261015 137.6036558115185 5.510844140684112 0.0 4.2497 6.0 0.6479388449120631 0.052711486438398625 0.0 0.0 0.0 
66.56742907191867 148.2086317046512 0.07666422280799187 0.0 4.2497 6.0 0.9050946219802449 0.052711486438398625 0.0 0.0 0.0 
48.85252321662571 172.81723123830156 0.8932287825801835 0.0 2.4386 8.0 0.21851115658271858 0.29743662719583963 0.0 0.0 0.0 
51.993879027621496 180.24411392322466 4.481818186660714 0.0 2.4386 7.0 0.700469012988155 0.18760822515801023 0.0 0.0 0.0 
56.29363339587077 191.8584401112795 0.8853622124160141 0.0 2.4386 7.0 0.9127580927177573 0.18760822515801023 0.0 0.0 0.0 
51.35705106247158 216.59341857939506 0.6199467445200376 0.0 5.448599999999999 7.0 0.3944474505072494 0.9471840963588655 0.0 0.0 0.0 
38.631340139579684 222.43568043860247 0.5433946744105997 0.0 1.8315000000000001 8.0 0.7859195959283062 0.5807231353295869 0.0 0.0 0.0 
30.548731822573284 222.04333721825674 2.403765393207161 0.0 1.8315000000000001 8.0 0.32918062585870367 0.5807231353295869 0.0 0.0 0.0 
13.053173698384676 224.97158803699344 1.578493259476523 0.0 4.2497 7.0 0.37704213346817284 0.6280779011405561 0.0 0.0 0.0 
4.142041668804689 222.7488465565257 0.3648345284174688 0.0 0.0 8.0 0.1502421602362506 0.16811998437835118 1.0 0.0 0.0 
2.2375439743081316 221.25552773031015 4.1067002396431285 0.0 0.0 8.0 0.016716835430648835 0.16811998437835118 1.0 0.0 0.0 
17.470049082201637 -118.28869757116577 3.412198455297419 0.0 1.2227000000000001 7.0 0.8605804251809486 0.28229398845537923 0.0 0.0 0.0 
24.120965993611897 -119.36773089878947 5.811531436133018 0.0 1.2227000000000001 7.0 0.9370079828047828 0.28229398845537923 0.0 0.0 0.0 
35.5581167554693 -113.60414887977764 0.30805899675422743 0.0 4.2497 6.0 0.3853965923652297 0.010450926960545837 0.0 0.0 0.0 
60.99358751919423 -114.58701069903813 4.387526290566587 0.0 1.2227000000000001 6.0 0.10543715490250039 0.9528522069213917 0.0 0.0 0.0 
62.314787762254376 -107.24922953736599 1.6632214205885472 2.0 1.2227000000000001 6.0 0.5387166296703539 0.9528522069213917 0.0 0.0 0.0 
42.505609064956445 -77.71326328576525 2.3279210454531674 0.0 7.2341999999999995 5.0 0.21563984748937148 0.9329968752414616 0.0 0.0 0.0 
13.587236618137316 -65.53332761322355 3.89416263605516 0.0 4.2497 6.0 0.5292447532472268 0.09188640102479018 0.0 0.0 0.0 
7.088839619273125 -184.56347785632508 4.196727592685386 0.0 4.85 7.0 0.4056595423705742 0.2635980218269617 0.0 0.0 0.0 
19.293432958179697 -200.4127999406157 4.59350823203735 0.0 11.341099999999999 5.0 0.3692324539804902 0.9659778866709213 0.0 0.0 0.0 
41.11016913209561 -194.99599852190877 1.7602486489951747 0.0 0.0 7.0 0.8269793947852387 0.06938745691382653 1.0 0.0 0.0 
41.713622370492324 -197.45303527067335 5.004606943746103 0.0 0.0 7.0 0.18375811188418 0.06938745691382653 1.0 0.0 0.0 
54.085250650168234 -195.89664377744913 5.88731593913692 0.0 3.044 6.0 0.4408261164570968 0.38447419848041064 0.0 0.0 0.0 
59.726299980943956 -183.46921281020235 5.368137973140246 0.0 1.2227000000000001 6.0 0.10663883557909604 0.4479180381472654 0.0 0.0 0.0 
56.60789880349393 -177.08557788955855 1.530096533271246 0.0 1.2227000000000001 6.0 0.2741889947825422 0.4479180381472654 0.0 0.0 0.0 
65.3961767230422 -170.70318287954052 4.441984792310426 0.0 4.2497 4.0 0.45667816149067475 0.891298303716642 0.0 0.0 0.0 
76.43778320722964 -157.51827119898735 0.3271979918126711 0.0 4.2497 4.0 0.7120478846819892 0.891298303716642 0.0 0.0 0.0 
64.04507982740884 -135.4858840716024 6.149817619746424 0.0 4.2497 4.0 0.8951586247456063 0.329883856778026 0.0 0.0 0.0 
57.394601985239596 -123.94424001928763 0.8538444208952937 0.0 4.2497 4.0 0.9831470058730452 0.329883856778026 0.0 0.0 0.0 
38.05169663255134 -55.52462296921303 3.1277536931931262 0.0 0.6139 9.0 0.9318756838142502 0.9923122908363048 0.0 0.0 0.0 
42.38239530092404 -53.49067661087098 0.6529647175057015 0.0 0.6139 9.0 0.4178019562205093 0.9923122908363048 0.0 0.0 0.0 
57.289912053098725 -41.63755487258304 0.2117205836049668 0.0 6.062499999999999 8.0 0.7656284566554725 0.674285264999597 0.0 0.0 0.0 
46.47044617312275 -32.05001560239574 5.235195676291115 0.0 4.8636 8.0 0.8718750787303499 0.24990586309152174 0.0 0.0 0.0 
41.54406200508288 -10.649112603043907 2.1688270719588356 0.0 4.8636 8.0 0.340734097631325 0.24990586309152174 0.0 0.0 0.0 
41.069348511777655 5.843374040146454 5.491430423301067 0.0 7.254599999999999 5.0 0.8223745540593693 0.47534073997197135 0.0 0.0 0.0 
51.25439751397976 47.45094818499376 3.5334232844522364 0.0 3.6579 6.0 0.7873743845882237 0.08314507823318795 0.0 0.0 0.0 
66.78887150817182 55.2949587521162 0.6224119850332923 0.0 3.6579 6.0 0.939712216079636 0.08314507823318795 0.0 0.0 0.0 
74.94152225824824 64.23308674492289 5.975292316236037 0.0 4.8636 6.0 0.728667311526428 0.31812222950906355 0.0 0.0 0.0 
66.12321685095715 81.79422425242318 1.2464141687503094 0.0 4.8636 6.0 0.4205568707074646 0.31812222950906355 0.0 0.0 0.0 
60.17363524847799 93.8096313275509 1.3701640195520406 0.0 13.1131 5.0 0.16330864392935773 0.9772478899018213 0.0 0.0 0.0 
58.35594736908794 115.52721373355624 5.960625595853699 0.0 6.062499999999999 5.0 0.9496513328687596 0.7659099251372311 0.0 0.0 0.0 
8.137291171338955 159.6363341883203 1.0734978038024887 0.0 3.0525 7.0 0.8481153883134988 0.7790200429124726 0.0 0.0 0.0 
52.01294305149468 121.37541199377523 3.4769879148098357 0.0 0.0 7.0 0.8119796803379785 0.17897239445547763 1.0 0.0 0.0 
54.457392661011504 121.57739096988792 6.112670672566368 0.0 0.0 7.0 0.9193162318670339 0.17897239445547763 1.0 0.0 0.0 
64.6994362173846 131.77432054268112 6.228136687443199 2.0 4.8636 6.0 0.0573743516205506 0.7381526210782806 0.0 0.0 0.0 
62.19157192799166 136.55291742031702 5.304966575388446 2.0 4.8636 6.0 0.6479388449120631 0.052711486438398625 0.0 0.0 0.0 
67.81249295997607 147.97551198291873 6.0980950665349924 0.0 4.8636 6.0 0.9050946219802449 0.052711486438398625 0.0 0.0 0.0 
49.97420449408263 172.22870766035035 -0.4831960029578999 0.0 0.0 9.0 0.004223789127661193 0.21851115658271858 1.0 0.0 0.0 
47.99023728258352 173.7451277077156 2.3195606912739195 0.0 0.0 9.0 0.8738453179839253 0.21851115658271858 1.0 0.0 0.0 
51.760986361542784 178.99900754379908 4.527489090482927 0.0 3.0525 7.0 0.700469012988155 0.18760822515801023 0.0 0.0 0.0 
57.050774222066636 192.873953114302 0.9301253992696041 0.0 3.0525 7.0 0.9127580927177573 0.18760822515801023 0.0 0.0 0.0 
52.562139539997744 216.20317423115802 -0.3131737209186203 0.0 0.0 8.0 0.7175437399405352 0.3944474505072494 1.0 0.0 0.0 
51.60502436143959 217.8356094395243 1.3737606355387193 0.0 0.0 8.0 0.8298936318964554 0.3944474505072494 1.0 0.0 0.0 
39.803608850758415 222.91559184583326 0.38856842613981885 0.0 2.4454000000000002 8.0 0.7859195959283062 0.5807231353295869 0.0 0.0 0.0 
29.453248067521173 222.6792965191763 2.6156086286559628 0.0 2.4454000000000002 8.0 0.32918062585870367 0.5807231353295869 0.0 0.0 0.0 
13.172204644551202 226.2326830071935 1.476678196692419 0.0 4.8636 7.0 0.37704213346817284 0.6280779011405561 0.0 0.0 0.0 
5.399000885614254 222.90563436624748 0.12409361001400722 0.0 0.6139 8.0 0.1502421602362506 0.16811998437835118 0.0 0.0 0.0 
1.5349736216092844 220.20152403510252 4.124459581141581 2.0 0.6139 8.0 0.016716835430648835 0.16811998437835118 0.0 0.0 0.0 
16.208168489521363 -118.39908896493161 3.2288530253991095 2.0 1.8366000000000002 7.0 0.8605804251809486 0.28229398845537923 0.0 0.0 0.0 
25.122156565938326 -120.14371177992389 5.623845056015543 0.0 1.8366000000000002 7.0 0.9370079828047828 0.28229398845537923 0.0 0.0 0.0 
36.82480402392562 -113.60982813418843 6.278701833075697 0.0 4.8636 6.0 0.3853965923652297 0.010450926960545837 0.0 0.0 0.0 
60.99828575854256 -115.85370198603357 4.716108027539468 0.0 1.8366000000000002 6.0 0.10543715490250039 0.9528522069213917 0.0 0.0 0.0 
41.986130748784014 -76.55798359277912 1.9933549317819192 2.0 7.8481 5.0 0.21563984748937148 0.9329968752414616 0.0 0.0 0.0 
12.664811930707637 -66.40146446074402 3.8966880645654283 0.0 4.8636 6.0 0.5292447532472268 0.09188640102479018 0.0 0.0 0.0 
6.301415978297636 -185.55569401202482 4.041569955265668 0.0 5.4639 7.0 0.4056595423705742 0.2635980218269617 0.0 0.0 0.0 
19.44324222934676 -201.67060997089112 4.830943729343108 0.0 11.954999999999998 5.0 0.3692324539804902 0.9659778866709213 0.0 0.0 0.0 
41.17548873494839 -193.73098380283176 1.5191967084384193 2.0 0.6139 7.0 0.8269793947852387 0.06938745691382653 0.0 0.0 0.0 
42.147119010051156 -198.6432493495274 5.061682434474095 0.0 0.6139 7.0 0.18375811188418 0.06938745691382653 0.0 0.0 0.0 
55.11255371496757 -196.6377087564245 5.658266830179438 0.0 3.6579 6.0 0.4408261164570968 0.38447419848041064 0.0 0.0 0.0 
60.20860301467548 -184.64049956998616 5.103011465195394 0.0 1.8366000000000002 6.0 0.10663883557909604 0.4479180381472654 0.0 0.0 0.0 
56.6640424477356 -175.82012272195595 1.526449048441818 0.0 1.8366000000000002 6.0 0.2741889947825422 0.4479180381472654 0.0 0.0 0.0 
64.18023530477879 -170.34819646099868 2.857543263183456 0.0 0.0 5.0 0.663845336459803 0.45667816149067475 1.0 0.0 0.0 
66.05016620484542 -171.7879992915164 5.254906780732516 0.0 0.0 5.0 0.6900885581010128 0.45667816149067475 1.0 0.0 0.0 
77.69356024013477 -157.35228043531117 0.13141855032909436 0.0 4.8636 4.0 0.7120478846819892 0.891298303716642 0.0 0.0 0.0 
65.29639634484076 -135.28906978552664 0.15600611664024497 0.0 4.8636 4.0 0.8951586247456063 0.329883856778026 0.0 0.0 0.0 
58.13424769337801 -122.91591462505134 0.9472447443526877 0.0 4.8636 4.0 0.9831470058730452 0.329883856778026 0.0 0.0 0.0 
36.87416431951407 -55.057775519019636 2.764135841453001 0.0 1.2295 9.0 0.9318756838142502 0.9923122908363048 0.0 0.0 0.0 
43.25308114534292 -52.57065756197636 0.8129335341615448 0.0 1.2295 9.0 0.4178019562205093 0.9923122908363048 0.0 0.0 0.0 
58.45133130160136 -41.13195204505088 0.410585204951879 0.0 6.678099999999999 8.0 0.7656284566554725 0.674285264999597 0.0 0.0 0.0 
47.39169250746792 -32.91940278970486 5.526747254456484 0.0 5.4792 8.0 0.8718750787303499 0.24990586309152174 0.0 0.0 0.0 
40.85598453873987 -9.585590957607211 2.145037351841262 0.0 5.4792 8.0 0.340734097631325 0.24990586309152174 0.0 0.0 0.0 
41.86474269535845 4.857535826884895 5.3912825499146955 0.0 7.870199999999999 5.0 0.8223745540593693 0.47534073997197135 0.0 0.0 0.0 
50.251168514837936 46.67760449343287 3.798313762662678 0.0 4.2735 6.0 0.7873743845882237 0.08314507823318795 0.0 0.0 0.0 
67.81807591656815 56.03338083719914 0.6223482252372826 0.0 4.2735 6.0 0.939712216079636 0.08314507823318795 0.0 0.0 0.0 
76.14789867028898 63.84684220777797 5.973331961315097 0.0 5.4792 6.0 0.728667311526428 0.31812222950906355 0.0 0.0 0.0 
66.68264507597598 82.93069640388714 1.1133590811694285 0.0 5.4792 6.0 0.4205568707074646 0.31812222950906355 0.0 0.0 0.0 
60.76620311843877 94.92918133067042 1.0839824982518407 0.0 13.7287 5.0 0.16330864392935773 0.9772478899018213 0.0 0.0 0.0 
59.58605607238133 115.22495313725048 6.042242618674664 0.0 6.678099999999999 5.0 0.9496513328687596 0.7659099251372311 0.0 0.0 0.0 
9.38283231632348 159.86689035533897 0.18303350183775846 2.0 0.0 8.0 0.3631719336612418 0.8481153883134988 1.0 0.0 0.0 
6.872958982360069 159.71374869543175 3.0804394369227768 0.0 0.0 8.0 0.4007716133220568 0.8481153883134988 1.0 0.0 0.0 
50.96975349142203 120.65688264033125 3.7447551422051655 0.0 0.6156 7.0 0.8119796803379785 0.17897239445547763 0.0 0.0 0.0 
55.72263956679679 121.63804702813289 0.04790294165452253 2.0 0.6156 7.0 0.9193162318670339 0.17897239445547763 0.0 0.0 0.0 
69.05699663980928 147.73941988038442 6.0957072219819315 0.0 5.4792 6.0 0.9050946219802449 0.052711486438398625 0.0 0.0 0.0 
51.17362248243645 171.82136826965024 5.955795872087149 0.0 0.6156 9.0 0.004223789127661193 0.21851115658271858 0.0 0.0 0.0 
47.51015029772024 174.9173245243669 1.959509068115645 2.0 0.6156 9.0 0.8738453179839253 0.21851115658271858 0.0 0.0 0.0 
51.308300980243224 177.81595858641734 4.346943847500284 2.0 3.6681000000000004 7.0 0.700469012988155 0.18760822515801023 0.0 0.0 0.0 
58.0998381606595 193.58387828130768 0.5949264549931375 0.0 3.6681000000000004 7.0 0.9127580927177573 0.18760822515801023 0.0 0.0 0.0 
53.69165308515347 215.6298261333016 5.813475782465773 0.0 0.6156 8.0 0.7175437399405352 0.3944474505072494 0.0 0.0 0.0 
52.056731001582556 219.01903244135522 1.2061596849381433 0.0 0.6156 8.0 0.8298936318964554 0.3944474505072494 0.0 0.0 0.0 
40.94097019568817 223.47321004949603 0.4558318281135564 0.0 3.0610000000000004 8.0 0.7859195959283062 0.5807231353295869 0.0 0.0 0.0 
28.97588445310333 223.8526050334336 1.9571961195508325 0.0 0.0 9.0 0.8278772022564144 0.32918062585870367 1.0 0.0 0.0 
28.278345107606572 222.2058707860524 3.524638508552811 0.0 0.0 9.0 0.13073873316745033 0.32918062585870367 1.0 0.0 0.0 
13.167965535499034 227.49937591391677 1.5741329100708605 0.0 5.4792 7.0 0.37704213346817284 0.6280779011405561 0.0 0.0 0.0 
6.665642257168236 222.8934472473027 6.273564098450365 0.0 1.2295 8.0 0.1502421602362506 0.16811998437835118 0.0 0.0 0.0 
25.842831991179605 -121.18541990672942 5.317612702607357 0.0 2.4522000000000004 7.0 0.9370079828047828 0.28229398845537923 0.0 0.0 0.0 
38.041045288417145 -113.96378586690521 5.9999846062274536 0.0 5.4792 6.0 0.3853965923652297 0.010450926960545837 0.0 0.0 0.0 
60.80541129545504 -117.10563182891104 4.559538961685692 2.0 2.4522000000000004 6.0 0.10543715490250039 0.9528522069213917 0.0 0.0 0.0 
12.098446636778988 -65.26843346212497 2.0343378745519205 0.0 0.0 7.0 0.9794172596743375 0.5292447532472268 1.0 0.0 0.0 
13.571636845680596 -67.28588374116613 5.510294911391184 0.0 0.0 7.0 0.015258258339429065 0.5292447532472268 1.0 0.0 0.0 
5.6524159597880885 -186.64350275714943 4.174472787011188 0.0 6.0794999999999995 7.0 0.4056595423705742 0.2635980218269617 0.0 0.0 0.0 
19.414199064001437 -202.93697697320877 4.689468757005644 0.0 12.570599999999999 5.0 0.3692324539804902 0.9659778866709213 0.0 0.0 0.0 
42.49493200220548 -199.86126208036688 4.990553540424364 0.0 1.2295 7.0 0.18375811188418 0.06938745691382653 0.0 0.0 0.0 
56.16473545981265 -197.34300476932142 5.692664913082357 0.0 4.2735 6.0 0.4408261164570968 0.38447419848041064 0.0 0.0 0.0 
60.87437988107025 -185.7181219779671 5.2658171158311715 0.0 2.4522000000000004 6.0 0.10663883557909604 0.4479180381472654 0.0 0.0 0.0 
56.835727141586126 -174.56511146467668 1.434830994411976 0.0 2.4522000000000004 6.0 0.2741889947825422 0.4479180381472654 0.0 0.0 0.0 
63.0483351668723 -169.7795744707331 2.676053889019412 0.0 0.6156 5.0 0.663845336459803 0.45667816149067475 0.0 0.0 0.0 
66.92881589052877 -172.7004156547255 5.478943742275398 0.0 0.6156 5.0 0.6900885581010128 0.45667816149067475 0.0 0.0 0.0 
78.9339857154629 -157.09562204336544 0.20403036241214761 0.0 5.4792 4.0 0.7120478846819892 0.891298303716642 0.0 0.0 0.0 
66.55743469285692 -135.16944046290442 0.09458173020242026 0.0 5.4792 4.0 0.8951586247456063 0.329883856778026 0.0 0.0 0.0 
58.93017532024736 -121.93050704299002 0.8913615361496067 2.0 5.4792 4.0 0.9831470058730452 0.329883856778026 0.0 0.0 0.0 
35.62954353841143 -54.82230152630068 2.9546074939683216 0.0 1.8468 9.0 0.9318756838142502 0.9923122908363048 0.0 0.0 0.0 
44.34074654973241 -51.92141734595932 0.5381404788833577 0.0 1.8468 9.0 0.4178019562205093 0.9923122908363048 0.0 0.0 0.0 
59.62393596166209 -40.65286207311836 0.3878678103428156 0.0 7.295399999999999 8.0 0.7656284566554725 0.674285264999597 0.0 0.0 0.0 
48.53781252207994 -33.45878929500764 5.8433213314556856 0.0 6.0965 8.0 0.8718750787303499 0.24990586309152174 0.0 0.0 0.0 
40.52746757842307 -8.362232671256555 1.8331344051077705 0.0 6.0965 8.0 0.340734097631325 0.24990586309152174 0.0 0.0 0.0 
42.44814901946714 3.7331844801119165 5.191037162590179 0.0 8.487499999999999 5.0 0.8223745540593693 0.47534073997197135 0.0 0.0 0.0 
49.54789632295601 45.62406896288412 4.123793550311126 0.0 4.8908000000000005 6.0 0.7873743845882237 0.08314507823318795 0.0 0.0 0.0 
69.02386719473262 56.42144820700008 0.3113646959746045 0.0 4.8908000000000005 6.0 0.939712216079636 0.08314507823318795 0.0 0.0 0.0 
77.39256382939347 63.61160290045025 6.096392420011993 0.0 6.0965 6.0 0.728667311526428 0.31812222950906355 0.0 0.0 0.0 
67.43279422563998 83.95138496719059 0.9369927031488797 0.0 6.0965 6.0 0.4205568707074646 0.31812222950906355 0.0 0.0 0.0 
61.1811883717837 96.12597543556515 1.2370126252552942 0.0 14.346 5.0 0.16330864392935773 0.9772478899018213 0.0 0.0 0.0 
60.782131122490604 114.8078999457893 5.947685929358139 0.0 7.295399999999999 5.0 0.9496513328687596 0.7659099251372311 0.0 0.0 0.0 
5.613833121242907 159.85206339409854 3.0321804615025756 0.0 0.6173 8.0 0.4007716133220568 0.8481153883134988 0.0 0.0 0.0 
49.869928506781946 120.02846089248808 3.660709681976111 2.0 1.2328999999999999 7.0 0.8119796803379785 0.17897239445547763 0.0 0.0 0.0 
70.30843327621325 147.54337081746874 6.127790689578616 0.0 6.0965 6.0 0.9050946219802449 0.052711486438398625 0.0 0.0 0.0 
52.38922952762468 171.46523851564504 5.998198310711873 0.0 1.2328999999999999 9.0 0.004223789127661193 0.21851115658271858 0.0 0.0 0.0 
59.27039624270837 194.0679471468085 0.392117485313244 0.0 4.2854 7.0 0.9127580927177573 0.18760822515801023 0.0 0.0 0.0 
54.89962549314123 215.24860237808392 5.9774910346030925 0.0 1.2328999999999999 8.0 0.7175437399405352 0.3944474505072494 0.0 0.0 0.0 
52.774807771251275 220.0625335879063 0.9680650541328895 0.0 1.2328999999999999 8.0 0.8298936318964554 0.3944474505072494 0.0 0.0 0.0 
42.01823513405904 224.13956516695757 0.5539510556138625 0.0 3.6783 8.0 0.7859195959283062 0.5807231353295869 0.0 0.0 0.0 
28.364363457952084 224.96191606397355 2.074599154459639 0.0 0.6173 9.0 0.8278772022564144 0.32918062585870367 0.0 0.0 0.0 
27.01193552040013 222.17874796478347 3.1630066943855257 0.0 0.6173 9.0 0.13073873316745033 0.32918062585870367 0.0 0.0 0.0 
13.367144892044502 228.75031814836257 1.4128884329458007 0.0 6.0965 7.0 0.37704213346817284 0.6280779011405561 0.0 0.0 0.0 
7.910247464607009 223.12900354124486 0.1870475670152461 2.0 1.8468 8.0 0.1502421602362506 0.16811998437835118 0.0 0.0 0.0 
26.636776301013764 -122.17242614930387 5.38981272862687 0.0 3.0695000000000006 7.0 0.9370079828047828 0.28229398845537923 0.0 0.0 0.0 
39.214206727148 -114.44151081776674 5.896481302792294 0.0 6.0965 6.0 0.3853965923652297 0.010450926960545837 0.0 0.0 0.0 
11.211126031034599 -64.36444727161982 2.3468840315867068 0.0 0.6173 7.0 0.9794172596743375 0.5292447532472268 0.0 0.0 0.0 
14.356005181800839 -68.28051694154314 5.380148165729367 0.0 0.6173 7.0 0.015258258339429065 0.5292447532472268 0.0 0.0 0.0 
4.495297962078232 -186.12813218234643 2.7225777228037353 0.0 0.0 8.0 0.05766663495730473 0.4056595423705742 1.0 0.0 0.0 
6.709890435984606 -187.34083812997386 5.70020616933132 0.0 0.0 8.0 0.6763741935205724 0.4056595423705742 1.0 0.0 0.0 
19.033708470886996 -204.1451805150594 4.407308114537559 0.0 13.187899999999999 5.0 0.3692324539804902 0.9659778866709213 0.0 0.0 0.0 
42.9791628795577 -201.03175315141817 5.104657937207605 0.0 1.8468 7.0 0.18375811188418 0.06938745691382653 0.0 0.0 0.0 
56.94629442354847 -198.33984702174283 5.377326787086685 0.0 4.8908000000000005 6.0 0.4408261164570968 0.38447419848041064 0.0 0.0 0.0 
61.481245832149206 -186.8299864514582 5.212017835357242 0.0 3.0695000000000006 6.0 0.10663883557909604 0.4479180381472654 0.0 0.0 0.0 
57.01841808735952 -173.31165507998386 1.426055783829629 0.0 3.0695000000000006 6.0 0.2741889947825422 0.4479180381472654 0.0 0.0 0.0 
61.87588582692603 -169.3001045183298 2.75339320616996 0.0 1.2328999999999999 5.0 0.663845336459803 0.45667816149067475 0.0 0.0 0.0 
67.64365074464807 -173.7461402940695 5.312016811923284 0.0 1.2328999999999999 5.0 0.6900885581010128 0.45667816149067475 0.0 0.0 0.0 
80.03902664013648 -157.71482592319464 -0.510750729473872 0.0 0.0 5.0 0.7711680283635843 0.7120478846819892 1.0 0.0 0.0 
79.72275448969152 -156.10447487427288 0.8986130523758629 0.0 0.0 5.0 0.8441294146226969 0.7120478846819892 1.0 0.0 0.0 
67.77778157123534 -134.82990786294917 0.27136051734562566 0.0 6.0965 4.0 0.8951586247456063 0.329883856778026 0.0 0.0 0.0 
34.55197540698382 -54.1564368162186 2.588086250429006 2.0 2.4657999999999998 9.0 0.9318756838142502 0.9923122908363048 0.0 0.0 0.0 
45.34838992353943 -51.153834307309616 0.6509794536091642 0.0 2.4657999999999998 9.0 0.4178019562205093 0.9923122908363048 0.0 0.0 0.0 
60.62800263803711 -39.88060628687124 0.655624956163187 0.0 7.914399999999999 8.0 0.7656284566554725 0.674285264999597 0.0 0.0 0.0 
49.799021594327016 -33.576605109241754 6.19004157231895 0.0 6.7155 8.0 0.8718750787303499 0.24990586309152174 0.0 0.0 0.0 
40.64987087707202 -7.1014605576370595 1.4740037121568759 0.0 6.7155 8.0 0.340734097631325 0.24990586309152174 0.0 0.0 0.0 
43.37886923757833 2.8739471638836043 5.537708246433223 0.0 9.106499999999999 5.0 0.8223745540593693 0.47534073997197135 0.0 0.0 0.0 
49.01517623305228 44.47483521998793 4.278338419836725 0.0 5.5098 6.0 0.7873743845882237 0.08314507823318795 0.0 0.0 0.0 
70.10413443932225 57.08292501707634 0.5494289840010832 0.0 5.5098 6.0 0.939712216079636 0.08314507823318795 0.0 0.0 0.0 
78.53771719000478 63.070167151096975 5.841532609959284 0.0 6.7155 6.0 0.728667311526428 0.31812222950906355 0.0 0.0 0.0 
68.41266450512416 84.75411974617037 0.6863480660187511 0.0 6.7155 6.0 0.4205568707074646 0.31812222950906355 0.0 0.0 0.0 
62.43978136938597 96.2690577768327 0.11319836725212551 0.0 0.0 6.0 0.992812654196704 0.16330864392935773 1.0 0.0 0.0 
60.293630678023966 97.029728847867 2.3471534714606976 0.0 0.0 6.0 0.9682945519620039 0.16330864392935773 1.0 0.0 0.0 
61.9873686784195 114.41811625734864 5.970396901963994 0.0 7.914399999999999 5.0 0.9496513328687596 0.7659099251372311 0.0 0.0 0.0 
4.351632555454082 159.745392771512 3.2259047798206066 0.0 1.2363 8.0 0.4007716133220568 0.8481153883134988 0.0 0.0 0.0 
70.32844236288591 146.27682886141537 4.728185869056867 0.0 0.0 7.0 0.4873005716990395 0.9050946219802449 1.0 0.0 0.0 
70.67739009034744 148.75514627492996 7.558423289189855 0.0 0.0 7.0 0.5759768999209152 0.9050946219802449 1.0 0.0 0.0 
53.655921468581 171.46975700130062 0.003567103541267604 0.0 1.8518999999999999 9.0 0.004223789127661193 0.21851115658271858 0.0 0.0 0.0 
60.35741228672698 194.71827399543824 0.5391398189914381 0.0 4.9044 7.0 0.9127580927177573 0.18760822515801023 0.0 0.0 0.0 
56.13456271416771 214.9667177383432 6.0587739895905734 0.0 1.8518999999999999 8.0 0.7175437399405352 0.3944474505072494 0.0 0.0 0.0 
53.63912271808616 220.9885403711874 0.8198357438139913 0.0 1.8518999999999999 8.0 0.8298936318964554 0.3944474505072494 0.0 0.0 0.0 
42.98865373073246 224.95370068222402 0.698039173742511 0.0 4.2973 8.0 0.7859195959283062 0.5807231353295869 0.0 0.0 0.0 
27.94651907225935 226.1577149431092 1.9069511252039235 0.0 1.2363 9.0 0.8278772022564144 0.32918062585870367 0.0 0.0 0.0 
25.749479291252236 222.28234892754725 3.0597122946442648 0.0 1.2363 9.0 0.13073873316745033 0.32918062585870367 0.0 0.0 0.0 
13.840152180238489 229.925389633558 1.188097322442582 0.0 6.7155 7.0 0.37704213346817284 0.6280779011405561 0.0 0.0 0.0 
27.2737836030604 -123.26730083945931 5.2393335501169815 0.0 3.6885000000000003 7.0 0.9370079828047828 0.28229398845537923 0.0 0.0 0.0 
40.47208995925701 -114.5907041969065 6.165131305820324 0.0 6.7155 6.0 0.3853965923652297 0.010450926960545837 0.0 0.0 0.0 
10.240877883696019 -63.55010863039829 2.443331287565235 0.0 1.2363 7.0 0.9794172596743375 0.5292447532472268 0.0 0.0 0.0 
14.779913429936508 -69.47417966072517 5.053638136822036 0.0 1.2363 7.0 0.015258258339429065 0.5292447532472268 0.0 0.0 0.0 
3.4172108692282017 -185.46310803975166 2.588866128946352 0.0 0.619 8.0 0.05766663495730473 0.4056595423705742 0.0 0.0 0.0 
7.853482524446934 -187.8855637721168 5.838657794150005 0.0 0.619 8.0 0.6763741935205724 0.4056595423705742 0.0 0.0 0.0 
18.49705150127681 -205.29258113689005 4.274910018235229 0.0 13.806899999999999 5.0 0.3692324539804902 0.9659778866709213 0.0 0.0 0.0 
43.50762882026037 -202.18294932910788 5.142759137127863 0.0 2.4657999999999998 7.0 0.18375811188418 0.06938745691382653 0.0 0.0 0.0 
55.921471921422544 -199.08433861278886 3.769856551291281 0.0 0.0 7.0 0.27459244170403707 0.4408261164570968 1.0 0.0 0.0 
58.133946436280276 -198.7803144855265 5.928038173699708 0.0 0.0 7.0 0.010215597082578243 0.4408261164570968 1.0 0.0 0.0 
62.3791036933637 -187.72350766052634 5.500215038533707 0.0 3.6885000000000003 6.0 0.10663883557909604 0.4479180381472654 0.0 0.0 0.0 
57.45317822595802 -172.12190194933473 1.2204410979183644 2.0 3.6885000000000003 6.0 0.2741889947825422 0.4479180381472654 0.0 0.0 0.0 
60.67014651507276 -168.9118757174294 2.830087946433997 2.0 1.8518999999999999 5.0 0.663845336459803 0.45667816149067475 0.0 0.0 0.0 
68.21190499319519 -174.8782250961125 5.177607330817333 0.0 1.8518999999999999 5.0 0.6900885581010128 0.45667816149067475 0.0 0.0 0.0 
80.97058666168324 -158.57315267697834 5.538686139728277 0.0 0.619 5.0 0.7711680283635843 0.7120478846819892 0.0 0.0 0.0 
80.51050052118022 -155.1125146533602 0.899636675991446 0.0 0.619 5.0 0.8441294146226969 0.7120478846819892 0.0 0.0 0.0 
69.02250393821238 -134.59497144783822 0.1865495427792535 0.0 6.7155 4.0 0.8951586247456063 0.329883856778026 0.0 0.0 0.0 
46.49820040707714 -50.62236018569505 0.43297153654392845 0.0 3.0865 9.0 0.4178019562205093 0.9923122908363048 0.0 0.0 0.0 
61.767321214524166 -39.32699805782418 0.45230921222113324 0.0 8.535099999999998 8.0 0.7656284566554725 0.674285264999597 0.0 0.0 0.0 
51.03935405875109 -33.3194976070264 0.2043924339061105 0.0 7.3362 8.0 0.8718750787303499 0.24990586309152174 0.0 0.0 0.0 
40.74677119887614 -5.838472348019057 1.494213306953606 0.0 7.3362 8.0 0.340734097631325 0.24990586309152174 0.0 0.0 0.0 
44.362485785790476 2.075807216203438 5.601517473525608 0.0 9.727199999999998 5.0 0.8223745540593693 0.47534073997197135 0.0 0.0 0.0 
48.89203545170846 43.21413492333911 4.6150313096619175 0.0 6.1305000000000005 6.0 0.7873743845882237 0.08314507823318795 0.0 0.0 0.0 
71.24140684262385 57.64072459639225 0.4559913034772789 0.0 6.1305000000000005 6.0 0.939712216079636 0.08314507823318795 0.0 0.0 0.0 
79.72553124408836 62.630136853363794 5.92840971509944 0.0 7.3362 6.0 0.728667311526428 0.31812222950906355 0.0 0.0 0.0 
69.50778295488482 85.39070789481343 0.5265481110462675 0.0 7.3362 6.0 0.4205568707074646 0.31812222950906355 0.0 0.0 0.0 
63.67553592769956 96.5473374232505 0.22149314249304508 0.0 0.6207 6.0 0.992812654196704 0.16330864392935773 0.0 0.0 0.0 
59.541189322852354 98.04872879734201 2.2068314506040116 0.0 0.6207 6.0 0.9682945519620039 0.16330864392935773 0.0 0.0 0.0 
63.061187999838666 113.7462226981053 5.724084864692835 0.0 8.535099999999998 5.0 0.9496513328687596 0.7659099251372311 0.0 0.0 0.0 
3.0853761400319586 159.7789126223818 3.1151269558063133 0.0 1.857 8.0 0.4007716133220568 0.8481153883134988 0.0 0.0 0.0 
70.68118496798463 145.06023462151776 4.9946031407379605 0.0 0.6207 7.0 0.4873005716990395 0.9050946219802449 0.0 0.0 0.0 
71.3143028415831 149.85007597007686 1.043938112114062 0.0 0.6207 7.0 0.5759768999209152 0.9050946219802449 0.0 0.0 0.0 
54.89217574814609 171.1937058352837 6.063495117827447 0.0 2.4726 9.0 0.004223789127661193 0.21851115658271858 0.0 0.0 0.0 
61.4083588969656 195.42540913982353 0.5922693275311445 0.0 5.5251 7.0 0.9127580927177573 0.18760822515801023 0.0 0.0 0.0 
57.399947168526495 214.90900229267567 6.23760635623651 0.0 2.4726 8.0 0.7175437399405352 0.3944474505072494 0.0 0.0 0.0 
54.36449963661941 222.0269801701451 0.961052292923301 0.0 2.4726 8.0 0.8298936318964554 0.3944474505072494 0.0 0.0 0.0 
43.99986620067943 225.7165756592874 0.6463154103059939 0.0 4.918 8.0 0.7859195959283062 0.5807231353295869 0.0 0.0 0.0 
27.34792977035318 227.274057067034 2.062978647042791 0.0 1.857 9.0 0.8278772022564144 0.32918062585870367 0.0 0.0 0.0 
24.48597607300667 222.19241279753754 3.2126534914918254 0.0 1.857 9.0 0.13073873316745033 0.32918062585870367 0.0 0.0 0.0 
14.564280775985852 230.96470030261793 0.96225389582257 0.0 7.3362 7.0 0.37704213346817284 0.6280779011405561 0.0 0.0 0.0 
27.59329536269724 -124.49304189100923 4.967392538680629 0.0 4.309200000000001 7.0 0.9370079828047828 0.28229398845537923 0.0 0.0 0.0 
41.73298085590462 -114.71187777798883 6.18737892493809 0.0 7.3362 6.0 0.3853965923652297 0.010450926960545837 0.0 0.0 0.0 
9.35721428959864 -62.64254731430554 2.342846563918638 0.0 1.857 7.0 0.9794172596743375 0.5292447532472268 0.0 0.0 0.0 
15.34683569434597 -70.60693207679724 5.176431106756109 0.0 1.857 7.0 0.015258258339429065 0.5292447532472268 0.0 0.0 0.0 
2.195913454887001 -185.12701056026103 2.8730405769406495 0.0 1.2397 8.0 0.05766663495730473 0.4056595423705742 0.0 0.0 0.0 
9.089300963737111 -188.163559590628 6.061921836345821 0.0 1.2397 8.0 0.6763741935205724 0.4056595423705742 0.0 0.0 0.0 
17.754819374898837 -206.31904124842754 4.086336162705647 0.0 14.427599999999998 5.0 0.3692324539804902 0.9659778866709213 0.0 0.0 0.0 
44.24353089094083 -203.2139571042285 5.332304811618038 0.0 3.0865 7.0 0.18375811188418 0.06938745691382653 0.0 0.0 0.0 
54.9380021433088 -199.88265940390664 3.823456959896536 0.0 0.6207 7.0 0.27459244170403707 0.4408261164570968 0.0 0.0 0.0 
59.337484639142254 -199.17531408584068 5.966066192381147 0.0 0.6207 7.0 0.010215597082578243 0.4408261164570968 0.0 0.0 0.0 
63.08137305025377 -188.7777119293344 5.300049476339547 0.0 4.309200000000001 6.0 0.10663883557909604 0.4479180381472654 0.0 0.0 0.0 
69.05113382086257 -175.82702637394183 5.436590073676632 0.0 2.4726 5.0 0.6900885581010128 0.45667816149067475 0.0 0.0 0.0 
81.87781190405136 -159.4571613022812 5.51075463963299 0.0 1.2397 5.0 0.7711680283635843 0.7120478846819892 0.0 0.0 0.0 
81.55668988797059 -154.39836011909034 0.5989635101105294 0.0 1.2397 5.0 0.8441294146226969 0.7120478846819892 0.0 0.0 0.0 
70.15865406403869 -134.03488950599166 0.45799914958194493 0.0 7.3362 4.0 0.8951586247456063 0.329883856778026 0.0 0.0 0.0 
47.59325561985373 -49.98566326331351 0.5266474390577811 2.0 3.7089 9.0 0.4178019562205093 0.9923122908363048 0.0 0.0 0.0 
62.8158619428225 -38.61630035056831 0.5956630416654876 0.0 9.157499999999999 8.0 0.7656284566554725 0.674285264999597 0.0 0.0 0.0 
52.28425212102678 -33.085493964868704 0.18580022073161903 0.0 7.9586 8.0 0.8718750787303499 0.24990586309152174 0.0 0.0 0.0 
41.107786204287244 -4.624307179737615 1.2817757790712945 0.0 7.9586 8.0 0.340734097631325 0.24990586309152174 0.0 0.0 0.0 
45.49026116981491 1.4990476708212799 5.810453205697852 0.0 10.349599999999999 5.0 0.8223745540593693 0.47534073997197135 0.0 0.0 0.0 
48.867702189291016 41.94766866546228 4.693187832056087 0.0 6.7529 6.0 0.7873743845882237 0.08314507823318795 0.0 0.0 0.0 
72.33822651007726 58.27437710928239 0.5238695604261314 0.0 6.7529 6.0 0.939712216079636 0.08314507823318795 0.0 0.0 0.0 
80.74756609777063 61.88182298348006 5.651192543428856 0.0 7.9586 6.0 0.728667311526428 0.31812222950906355 0.0 0.0 0.0 
70.47280039659624 86.2112383495764 0.7046473666598708 0.0 7.9586 6.0 0.4205568707074646 0.31812222950906355 0.0 0.0 0.0 
64.85961335024982 96.99732580910381 0.363172212650479 0.0 1.2431 6.0 0.992812654196704 0.16330864392935773 0.0 0.0 0.0 
58.728360938024885 99.02024251665704 2.267488041935849 0.0 1.2431 6.0 0.9682945519620039 0.16330864392935773 0.0 0.0 0.0 
64.04374227299598 112.94677539508767 5.600187634854452 0.0 9.157499999999999 5.0 0.9496513328687596 0.7659099251372311 0.0 0.0 0.0 
1.8265601812952472 159.63780531559013 3.253223034132676 2.0 2.4794 8.0 0.4007716133220568 0.8481153883134988 0.0 0.0 0.0 
71.16117177946117 143.88799678267753 5.101034773586875 0.0 1.2431 7.0 0.4873005716990395 0.9050946219802449 0.0 0.0 0.0 
72.22868238950086 150.72668245667677 0.7643037184119759 0.0 1.2431 7.0 0.5759768999209152 0.9050946219802449 0.0 0.0 0.0 
56.156129746578166 171.27706757616826 0.06585710731446981 0.0 3.0949999999999998 9.0 0.004223789127661193 0.21851115658271858 0.0 0.0 0.0 
62.259242163496246 196.3637729055046 0.8342442067664257 0.0 6.1475 7.0 0.9127580927177573 0.18760822515801023 0.0 0.0 0.0 
58.307981086939144 214.02582434175105 5.511662873763126 0.0 0.0 9.0 0.8733870818836391 0.7175437399405352 1.0 0.0 0.0 
58.41061854218196 215.67259397969153 6.93021569259352 0.0 0.0 9.0 0.010484027906698334 0.7175437399405352 1.0 0.0 0.0 
55.26656373265474 222.91625473778168 0.7782516158556337 0.0 3.0949999999999998 8.0 0.8298936318964554 0.3944474505072494 0.0 0.0 0.0 
44.457548490230295 224.53545085138853 -1.2011146685265768 0.0 0.0 9.0 0.0018873784763224766 0.7859195959283062 1.0 0.0 0.0 
43.24756413697681 226.73567844848074 2.206702807787724 0.0 0.0 9.0 0.7789164587192531 0.7859195959283062 1.0 0.0 0.0 
26.886174639128093 228.45359557373874 1.943919260603226 0.0 2.4794 9.0 0.8278772022564144 0.32918062585870367 0.0 0.0 0.0 
23.22034326297591 222.14042741329447 3.1826446060526945 0.0 2.4794 9.0 0.13073873316745033 0.32918062585870367 0.0 0.0 0.0 
15.479302287408052 231.84063667225143 0.7635711156842743 0.0 7.9586 7.0 0.37704213346817284 0.6280779011405561 0.0 0.0 0.0 
27.74781944141732 -125.75028140641557 4.83469299652851 0.0 4.9316 7.0 0.9370079828047828 0.28229398845537923 0.0 0.0 0.0 
42.98833805452714 -114.88101439101274 6.149261262337681 0.0 7.9586 6.0 0.3853965923652297 0.010450926960545837 0.0 0.0 0.0 
8.415434449400234 -61.79544659857434 2.4090649313677863 0.0 2.4794 7.0 0.9794172596743375 0.5292447532472268 0.0 0.0 0.0 
16.155090719476597 -71.58225392334322 5.404397823931804 0.0 2.4794 7.0 0.015258258339429065 0.5292447532472268 0.0 0.0 0.0 
0.9703394278654303 -184.80685873020087 2.8860740183042553 2.0 1.8620999999999999 8.0 0.05766663495730473 0.4056595423705742 0.0 0.0 0.0 
10.310025618648945 -188.50173145062607 6.012939650006159 0.0 1.8620999999999999 8.0 0.6763741935205724 0.4056595423705742 0.0 0.0 0.0 
17.11753071413964 -207.41375219331732 4.185204699179739 0.0 15.049999999999999 5.0 0.3692324539804902 0.9659778866709213 0.0 0.0 0.0 
45.20440172067108 -204.03933952382224 5.573499312108188 0.0 3.7089 7.0 0.18375811188418 0.06938745691382653 0.0 0.0 0.0 
54.03363838719758 -200.76959518886179 3.9172688926374404 0.0 1.2431 7.0 0.27459244170403707 0.4408261164570968 0.0 0.0 0.0 
60.592506265759745 -199.3469229630099 6.147291648171812 0.0 1.2431 7.0 0.010215597082578243 0.4408261164570968 0.0 0.0 0.0 
63.553318697011896 -189.95321020517915 5.094184682549576 0.0 4.9316 6.0 0.10663883557909604 0.4479180381472654 0.0 0.0 0.0 
69.68162233655248 -176.9256678630453 5.233389910754336 0.0 3.0949999999999998 5.0 0.6900885581010128 0.45667816149067475 0.0 0.0 0.0 
82.69719915920167 -160.42314961282037 5.415866405020499 0.0 1.8620999999999999 5.0 0.7711680283635843 0.7120478846819892 0.0 0.0 0.0 
82.70374202256883 -153.86095869509668 0.4381326945870535 0.0 1.8620999999999999 5.0 0.8441294146226969 0.7120478846819892 0.0 0.0 0.0 
71.30039068960744 -133.48628548865673 0.4479216299979463 0.0 7.9586 4.0 0.8951586247456063 0.329883856778026 0.0 0.0 0.0 
63.83314515028139 -37.86153961641085 0.6383152604968171 0.0 9.7816 8.0 0.7656284566554725 0.674285264999597 0.0 0.0 0.0 
53.50263386714146 -32.738975840189234 0.27708927150073814 0.0 8.582699999999999 8.0 0.8718750787303499 0.24990586309152174 0.0 0.0 0.0 
41.747045167235996 -3.530745627611496 1.041793987481287 0.0 8.582699999999999 8.0 0.340734097631325 0.24990586309152174 0.0 0.0 0.0 
46.692769918417355 1.100925077223814 5.963470264762423 0.0 10.9737 5.0 0.8223745540593693 0.47534073997197135 0.0 0.0 0.0 
48.80285649511556 40.68262956490197 4.66118395900304 0.0 7.377000000000001 6.0 0.7873743845882237 0.08314507823318795 0.0 0.0 0.0 
73.3059692660933 59.091691521350974 0.7013194678416225 2.0 7.377000000000001 6.0 0.939712216079636 0.08314507823318795 0.0 0.0 0.0 
81.91890877833033 61.399655777315964 5.892691837172608 0.0 8.582699999999999 6.0 0.728667311526428 0.31812222950906355 0.0 0.0 0.0 
71.41437306166137 87.05856933945311 0.7327588819025063 0.0 8.582699999999999 6.0 0.4205568707074646 0.31812222950906355 0.0 0.0 0.0 
65.87124667700442 97.7596426082102 0.645763540774195 0.0 1.8672 6.0 0.992812654196704 0.16330864392935773 0.0 0.0 0.0 
58.13217831681726 100.13787178084623 2.0608240168360012 0.0 1.8672 6.0 0.9682945519620039 0.16330864392935773 0.0 0.0 0.0 
65.03401917606901 112.15691430271865 5.609905709736826 0.0 9.7816 5.0 0.9496513328687596 0.7659099251372311 0.0 0.0 0.0 
71.81332538019112 142.8020757123182 5.2532238724949325 0.0 1.8672 7.0 0.4873005716990395 0.9050946219802449 0.0 0.0 0.0 
72.89748920135689 151.80242700740166 1.014554061142675 0.0 1.8672 7.0 0.5759768999209152 0.9050946219802449 0.0 0.0 0.0 
57.39844961354601 171.02974139854004 6.086672492987766 0.0 3.7190999999999996 9.0 0.004223789127661193 0.21851115658271858 0.0 0.0 0.0 
63.50119828410112 196.11462659409608 -0.19798008976670967 0.0 0.0 8.0 0.8029284911706441 0.9127580927177573 1.0 0.0 0.0 
61.07724349499061 196.81919363148293 2.7738250407809213 0.0 0.0 8.0 0.6173565223221256 0.9127580927177573 1.0 0.0 0.0 
59.20070635873157 213.1271750892005 5.4944873031194295 0.0 0.6241 9.0 0.8733870818836391 0.7175437399405352 0.0 0.0 0.0 
59.588749572217324 216.13792844656786 0.37616490348105697 0.0 0.6241 9.0 0.010484027906698334 0.7175437399405352 0.0 0.0 0.0 
56.10311527284183 223.86741740031937 0.849413463832051 0.0 3.7190999999999996 8.0 0.8298936318964554 0.3944474505072494 0.0 0.0 0.0 
44.66692534968821 223.28617497283844 4.878454106490631 0.0 0.6241 9.0 0.0018873784763224766 0.7859195959283062 0.0 0.0 0.0 
42.616560854647034 227.834024362887 2.092248524347484 0.0 0.6241 9.0 0.7789164587192531 0.7859195959283062 0.0 0.0 0.0 
27.700357645968737 229.42397432523907 0.8727017856228576 0.0 0.0 10.0 0.44815175990781153 0.8278772022564144 1.0 0.0 0.0 
25.62680512291892 228.5896739028098 3.0339575098494063 0.0 0.0 10.0 0.8026670964930922 0.8278772022564144 1.0 0.0 0.0 
21.963786681418558 221.98044476628294 3.2682308892750083 0.0 3.1035 9.0 0.13073873316745033 0.32918062585870367 0.0 0.0 0.0 
16.39230592629449 232.7186761049454 0.7658720106937306 0.0 8.582699999999999 7.0 0.37704213346817284 0.6280779011405561 0.0 0.0 0.0 
28.22632384944387 -126.92312513918506 5.099770512537569 0.0 5.555700000000001 7.0 0.9370079828047828 0.28229398845537923 0.0 0.0 0.0 
44.179419509132465 -115.3121221020281 5.93591106272929 0.0 8.582699999999999 6.0 0.3853965923652297 0.010450926960545837 0.0 0.0 0.0 
7.380583556224097 -61.06495873495589 2.5269207872412025 0.0 3.1035 7.0 0.9794172596743375 0.5292447532472268 0.0 0.0 0.0 
16.882320227421392 -72.6193971790089 5.323918130292229 0.0 3.1035 7.0 0.015258258339429065 0.5292447532472268 0.0 0.0 0.0 
11.52001317261708 -188.8765100642621 5.9828220284174325 0.0 2.4861999999999997 8.0 0.6763741935205724 0.4056595423705742 0.0 0.0 0.0 
16.269200022436877 -208.35442425493508 3.9785685913056823 0.0 15.6741 5.0 0.3692324539804902 0.9659778866709213 0.0 0.0 0.0 
46.162057916835856 -204.868449588863 5.569613401225212 0.0 4.333 7.0 0.18375811188418 0.06938745691382653 0.0 0.0 0.0 
53.18941120934366 -201.7139517752038 3.982922408196523 0.0 1.8672 7.0 0.27459244170403707 0.4408261164570968 0.0 0.0 0.0 
61.718576506462256 -199.92700459778644 5.8075053042114995 0.0 1.8672 7.0 0.010215597082578243 0.4408261164570968 0.0 0.0 0.0 
62.92795514169567 -191.05477695924873 4.1960553287194555 0.0 0.0 7.0 0.033424705240576724 0.10663883557909604 1.0 0.0 0.0 
64.80819351011459 -190.12588936849238 6.146437440632047 0.0 0.0 7.0 0.6846669161200433 0.10663883557909604 1.0 0.0 0.0 
70.4770946112521 -177.9114430657088 5.391361764865983 0.0 3.7190999999999996 5.0 0.6900885581010128 0.45667816149067475 0.0 0.0 0.0 
83.59293561708364 -161.31879747220609 5.497843672569779 0.0 2.4861999999999997 5.0 0.7711680283635843 0.7120478846819892 0.0 0.0 0.0 
83.95738796724726 -153.6795730964553 0.14368789629698664 0.0 2.4861999999999997 5.0 0.8441294146226969 0.7120478846819892 0.0 0.0 0.0 
72.41947220672509 -132.8928333439575 0.4875903188954632 0.0 8.582699999999999 4.0 0.8951586247456063 0.329883856778026 0.0 0.0 0.0 
64.88748609208857 -37.15947546803852 0.5874519864891077 0.0 10.407399999999999 8.0 0.7656284566554725 0.674285264999597 0.0 0.0 0.0 
54.70894208079876 -32.35251836042781 0.31002986341230404 0.0 9.208499999999999 8.0 0.8718750787303499 0.24990586309152174 0.0 0.0 0.0 
42.691408417142405 -2.6865259037091325 0.7294594696961509 2.0 9.208499999999999 8.0 0.340734097631325 0.24990586309152174 0.0 0.0 0.0 
47.80596860243812 0.4965100047000548 5.785772974824002 0.0 11.599499999999999 5.0 0.8223745540593693 0.47534073997197135 0.0 0.0 0.0 
48.79837998241043 39.41593747491535 4.708864976988343 0.0 8.0028 6.0 0.7873743845882237 0.08314507823318795 0.0 0.0 0.0 
83.09629243176964 60.932433536178735 5.905417563932247 0.0 9.208499999999999 6.0 0.728667311526428 0.31812222950906355 0.0 0.0 0.0 
72.55238357631835 87.61486149158844 0.45466626964559 0.0 9.208499999999999 6.0 0.4205568707074646 0.31812222950906355 0.0 0.0 0.0 
66.87598145262895 98.53102897097159 0.6547593489240817 0.0 2.493 6.0 0.992812654196704 0.16330864392935773 0.0 0.0 0.0 
57.858201228872524 101.37458736871625 1.788801533921094 0.0 2.493 6.0 0.9682945519620039 0.16330864392935773 0.0 0.0 0.0 
65.9176409119517 111.24931223249366 5.484407426765204 0.0 10.407399999999999 5.0 0.9496513328687596 0.7659099251372311 0.0 0.0 0.0 
72.42892491490313 141.69502282159092 5.219889689017034 0.0 2.493 7.0 0.4873005716990395 0.9050946219802449 0.0 0.0 0.0 
73.31926899582244 152.99684347370695 1.2313297293409295 0.0 2.493 7.0 0.5759768999209152 0.9050946219802449 0.0 0.0 0.0 
58.600378043968774 170.62987024661507 5.96201583589104 0.0 4.3449 9.0 0.004223789127661193 0.21851115658271858 0.0 0.0 0.0 
64.70968968459148 195.7350512722625 5.978855356634894 0.0 0.6258 8.0 0.8029284911706441 0.9127580927177573 0.0 0.0 0.0 
59.829126245976724 197.03537000094127 2.9700904106730337 0.0 0.6258 8.0 0.6173565223221256 0.9127580927177573 0.0 0.0 0.0 
59.99522656145805 212.14063236966768 5.390396336408945 0.0 1.2499 9.0 0.8733870818836391 0.7175437399405352 0.0 0.0 0.0 
60.636121368375534 216.8503477125998 0.5973058050232718 0.0 1.2499 9.0 0.010484027906698334 0.7175437399405352 0.0 0.0 0.0 
57.047065665202254 224.7120987288483 0.7299483727714154 0.0 4.3449 8.0 0.8298936318964554 0.3944474505072494 0.0 0.0 0.0 
44.6288705307612 222.020046732593 4.682351967382449 0.0 1.2499 9.0 0.0018873784763224766 0.7859195959283062 0.0 0.0 0.0 
41.972358382153075 228.9246810753497 2.104307986020296 0.0 1.2499 9.0 0.7789164587192531 0.7859195959283062 0.0 0.0 0.0 
28.195696295017793 230.58980815248648 1.1690187223850415 0.0 0.6258 10.0 0.44815175990781153 0.8278772022564144 0.0 0.0 0.0 
24.365885849816753 228.46879596140514 3.2371664804718754 0.0 0.6258 10.0 0.8026670964930922 0.8278772022564144 0.0 0.0 0.0 
22.001545853977177 223.2465818579452 1.5409828217703463 0.0 0.0 10.0 0.42117978933056077 0.13073873316745033 1.0 0.0 0.0 
21.250853574261132 220.9334226677997 4.114586868791581 0.0 0.0 10.0 0.4486873513593216 0.13073873316745033 1.0 0.0 0.0 
17.333683121541515 233.5662242547757 0.7329895394868303 0.0 9.208499999999999 7.0 0.37704213346817284 0.6280779011405561 0.0 0.0 0.0 
26.963769478291603 -126.82072714172514 3.0606659522643955 0.0 0.0 8.0 0.29894070585035915 0.9370079828047828 1.0 0.0 0.0 
29.34433769673737 -126.32766403444153 6.772576353852764 0.0 0.0 8.0 0.5427172362831783 0.9370079828047828 1.0 0.0 0.0 
43.63787521856849 -116.45722413737482 4.270637223578424 0.0 0.0 7.0 0.3193565465440016 0.3853965923652297 1.0 0.0 0.0 
45.40063926926563 -114.97574257313329 6.551965680245891 0.0 0.0 7.0 0.5080232036142022 0.3853965923652297 1.0 0.0 0.0 
6.316550763401278 -60.37767196380578 2.5680810968195615 0.0 3.7293 7.0 0.9794172596743375 0.5292447532472268 0.0 0.0 0.0 
17.357872936076674 -73.79344083717938 5.097255107060989 0.0 3.7293 7.0 0.015258258339429065 0.5292447532472268 0.0 0.0 0.0 
12.59401124010017 -189.54811786725878 5.724350952327442 0.0 3.1119999999999997 8.0 0.6763741935205724 0.4056595423705742 0.0 0.0 0.0 
15.024212336487215 -208.12089791416307 2.9561739777219627 0.0 0.0 6.0 0.023441340766222396 0.3692324539804902 1.0 0.0 0.0 
16.993825478624505 -209.3933885653176 5.321401353494764 0.0 0.0 6.0 0.3685981318577154 0.3692324539804902 1.0 0.0 0.0 
47.049747630402244 -205.7720733282773 5.488899348621981 0.0 4.9588 7.0 0.18375811188418 0.06938745691382653 0.0 0.0 0.0 
52.50367682166365 -202.77898568994968 4.1403495332193145 0.0 2.493 7.0 0.27459244170403707 0.4408261164570968 0.0 0.0 0.0 
62.62414214184108 -200.8127132237015 5.508879091855421 0.0 2.493 7.0 0.010215597082578243 0.4408261164570968 0.0 0.0 0.0 
62.166442769015866 -192.06701596079853 4.06742235060229 0.0 0.6258 7.0 0.033424705240576724 0.10663883557909604 0.0 0.0 0.0 
65.93907724108156 -190.6965301285459 5.815871213017622 0.0 0.6258 7.0 0.6846669161200433 0.10663883557909604 0.0 0.0 0.0 
70.20511323719667 -179.14859908746257 4.495987443281852 0.0 0.0 6.0 0.28257868519898977 0.6900885581010128 1.0 0.0 0.0 
71.60900871765254 -177.3428488820089 6.7486950165889645 0.0 0.0 6.0 0.535351825007725 0.6900885581010128 1.0 0.0 0.0 
83.02847607915918 -162.45277909465003 4.250528725036843 0.0 0.0 6.0 0.2449089923831277 0.7711680283635843 1.0 0.0 0.0 
84.56867193709033 -160.51104285363417 6.9746734919385736 0.0 0.0 6.0 0.5647961382634555 0.7711680283635843 1.0 0.0 0.0 
85.11182826452445 -153.15823204683096 0.42417656110721486 0.0 3.1119999999999997 5.0 0.8441294146226969 0.7120478846819892 0.0 0.0 0.0 
73.63866862705342 -132.54919257417617 0.27472846443918053 0.0 9.208499999999999 4.0 0.8951586247456063 0.329883856778026 0.0 0.0 0.0 
66.09131613761663 -36.765366204662875 0.31637944529271284 0.0 11.034899999999999 8.0 0.7656284566554725 0.674285264999597 0.0 0.0 0.0 
55.94947148219321 -32.09636275483634 0.20362504957914826 0.0 9.835999999999999 8.0 0.8718750787303499 0.24990586309152174 0.0 0.0 0.0 
48.95003378983111 -0.04722130485888068 5.839527088298074 0.0 12.226999999999999 5.0 0.8223745540593693 0.47534073997197135 0.0 0.0 0.0 
48.89538470855671 38.15295727985926 4.78905466496798 0.0 8.6303 6.0 0.7873743845882237 0.08314507823318795 0.0 0.0 0.0 
84.35861781361828 60.827250265937735 6.200053175387877 0.0 9.835999999999999 6.0 0.728667311526428 0.31812222950906355 0.0 0.0 0.0 
73.52005428909666 88.43226119897253 0.701407608864863 0.0 9.835999999999999 6.0 0.4205568707074646 0.31812222950906355 0.0 0.0 0.0 
67.7851199709972 99.41306981153195 0.7702639541336113 0.0 3.1205 6.0 0.992812654196704 0.16330864392935773 0.0 0.0 0.0 
57.84705381351751 102.64123831713634 1.5795868002593416 0.0 3.1205 6.0 0.9682945519620039 0.16330864392935773 0.0 0.0 0.0 
66.7885212852057 110.32947732041292 5.4704632327321185 0.0 11.034899999999999 5.0 0.9496513328687596 0.7659099251372311 0.0 0.0 0.0 
73.27977403161121 140.75662809089596 5.448904708312747 0.0 3.1205 7.0 0.4873005716990395 0.9050946219802449 0.0 0.0 0.0 
74.48947593778331 152.51192636431028 -0.3928460645747718 0.0 0.0 8.0 0.23602789550859948 0.5759768999209152 1.0 0.0 0.0 
72.05551609376539 153.08320024846083 3.0733651257160863 0.0 0.0 8.0 0.3955801505586267 0.5759768999209152 1.0 0.0 0.0 
59.031100926269325 169.43864957492278 5.059343555226422 0.0 0.0 10.0 0.9994764107123637 0.004223789127661193 1.0 0.0 0.0 
59.451907497485706 171.5676476614606 7.1167480749957654 0.0 0.0 10.0 0.27694210671186115 0.004223789127661193 1.0 0.0 0.0 
65.97422845234689 195.6610878026063 6.224761983562033 0.0 1.2532999999999999 8.0 0.8029284911706441 0.9127580927177573 0.0 0.0 0.0 
58.575211339055855 197.21488684194182 2.9993924062022326 0.0 1.2532999999999999 8.0 0.6173565223221256 0.9127580927177573 0.0 0.0 0.0 
60.59743338241933 211.02623754072286 5.2078322482814015 0.0 1.8774 9.0 0.8733870818836391 0.7175437399405352 0.0 0.0 0.0 
61.619596714428454 217.64866164439877 0.6818447270338825 0.0 1.8774 9.0 0.010484027906698334 0.7175437399405352 0.0 0.0 0.0 
57.98105279236398 225.56778379725444 0.7416671144981544 0.0 4.9724 8.0 0.8298936318964554 0.3944474505072494 0.0 0.0 0.0 
44.67129541024677 220.75405738840365 4.74589768412125 0.0 1.8774 9.0 0.0018873784763224766 0.7859195959283062 0.0 0.0 0.0 
41.269411871348254 229.97843393676376 2.159082655484056 0.0 1.8774 9.0 0.7789164587192531 0.7859195959283062 0.0 0.0 0.0 
28.899538476711502 231.64296297171643 0.9816431419195325 0.0 1.2532999999999999 10.0 0.44815175990781153 0.8278772022564144 0.0 0.0 0.0 
23.10518866985113 228.59196864680115 3.044198751179178 2.0 1.2532999999999999 10.0 0.8026670964930922 0.8278772022564144 0.0 0.0 0.0 
21.783071917158754 224.49429898492033 1.7441281340647325 2.0 0.6275 10.0 0.42117978933056077 0.13073873316745033 0.0 0.0 0.0 
20.791943918753862 219.7527741942555 4.341677283231186 0.0 0.6275 10.0 0.4486873513593216 0.13073873316745033 0.0 0.0 0.0 
18.084381525906558 234.58650891881317 0.9364544781225673 0.0 9.835999999999999 7.0 0.37704213346817284 0.6280779011405561 0.0 0.0 0.0 
25.725092511586574 -126.55575872444153 2.930854138630569 0.0 0.6275 8.0 0.29894070585035915 0.9370079828047828 0.0 0.0 0.0 
30.321338883232062 -125.52143976565016 0.6899144312293018 0.0 0.6275 8.0 0.5427172362831783 0.9370079828047828 0.0 0.0 0.0 
43.36640218941537 -117.69449180625045 4.49640809037559 0.0 0.6275 7.0 0.3193565465440016 0.3853965923652297 0.0 0.0 0.0 
46.53905640916238 -114.42028302862283 0.4539347725525422 0.0 0.6275 7.0 0.5080232036142022 0.3853965923652297 0.0 0.0 0.0 
7.179952629002812 -59.450813771592095 0.8208286426023761 0.0 0.0 8.0 0.6866843899724361 0.9794172596743375 1.0 0.0 0.0 
5.842459932295603 -61.552306704420886 4.328776973224708 0.0 0.0 8.0 0.3350414631627484 0.9794172596743375 1.0 0.0 0.0 
17.522879744742173 -75.04934753876856 4.843035253622576 2.0 4.3568 7.0 0.015258258339429065 0.5292447532472268 0.0 0.0 0.0 
13.482315010476217 -190.4511379675526 5.489579120105321 0.0 3.7394999999999996 8.0 0.6763741935205724 0.4056595423705742 0.0 0.0 0.0 
13.758999350144347 -208.18225742190424 3.190052543975367 0.0 0.6275 6.0 0.023441340766222396 0.3692324539804902 0.0 0.0 0.0 
17.771957455631195 -210.39290820812758 5.3738935796374 0.0 0.6275 6.0 0.3685981318577154 0.3692324539804902 0.0 0.0 0.0 
46.99346648929241 -207.03752238815693 4.667943037856154 0.0 0.0 8.0 0.40396471381917753 0.18375811188418 1.0 0.0 0.0 
48.287935580941266 -205.50482907831238 6.495759401824213 2.0 0.0 8.0 0.32110175048095657 0.18375811188418 1.0 0.0 0.0 
51.6452779551451 -203.71047926263904 3.9678129771665653 2.0 3.1205 7.0 0.27459244170403707 0.4408261164570968 0.0 0.0 0.0 
63.447911274184435 -201.7749675074587 5.420411311602638 0.0 3.1205 7.0 0.010215597082578243 0.4408261164570968 0.0 0.0 0.0 
61.312497807885045 -193.00259433451544 3.972584005994565 0.0 1.2532999999999999 7.0 0.033424705240576724 0.10663883557909604 0.0 0.0 0.0 
67.13739838578381 -191.10708502640438 5.953113783148056 0.0 1.2532999999999999 7.0 0.6846669161200433 0.10663883557909604 0.0 0.0 0.0 
70.17783524020723 -180.41500534174125 4.690862619213052 0.0 0.6275 6.0 0.28257868519898977 0.6900885581010128 0.0 0.0 0.0 
72.84305762432908 -177.05710041581932 0.2275411736793141 0.0 0.6275 6.0 0.535351825007725 0.6900885581010128 0.0 0.0 0.0 
82.39375266503185 -163.54897938545312 4.187546426489735 0.0 0.6275 6.0 0.2449089923831277 0.7711680283635843 0.0 0.0 0.0 
85.45619593349122 -159.60725634907985 0.7944693325356349 0.0 0.6275 6.0 0.5647961382634555 0.7711680283635843 0.0 0.0 0.0 
86.1059434741494 -152.37320730837223 0.6684052518744374 0.0 3.7394999999999996 5.0 0.8441294146226969 0.7120478846819892 0.0 0.0 0.0 
74.79794170461075 -133.05969705177515 -0.4148134899321235 0.0 0.0 5.0 0.7395060540730564 0.8951586247456063 1.0 0.0 0.0 
72.83317982993024 -131.5715849393268 2.2599645715106 0.0 0.0 5.0 0.12090412043611987 0.8951586247456063 1.0 0.0 0.0 
67.206522376678 -36.1646633377122 0.4940806492784017 0.0 11.664099999999998 8.0 0.7656284566554725 0.674285264999597 0.0 0.0 0.0 
57.13084526497628 -31.63932350558595 0.36913367714011575 0.0 10.4652 8.0 0.8718750787303499 0.24990586309152174 0.0 0.0 0.0 
50.06552921127837 -0.6473869942590909 5.789586275699247 0.0 12.856199999999998 5.0 0.8223745540593693 0.47534073997197135 0.0 0.0 0.0 
49.27114784988885 36.943275110189 5.0135785379282005 0.0 9.2595 6.0 0.7873743845882237 0.08314507823318795 0.0 0.0 0.0 
85.62255505399548 60.74363482246358 6.217127479159853 0.0 10.4652 6.0 0.728667311526428 0.31812222950906355 0.0 0.0 0.0 
74.24235953114137 89.47283989725243 0.9640072033345242 0.0 10.4652 6.0 0.4205568707074646 0.31812222950906355 0.0 0.0 0.0 
68.58039947815496 100.39900053703926 0.8920190748507726 0.0 3.7497 6.0 0.992812654196704 0.16330864392935773 0.0 0.0 0.0 
58.03009144108334 103.89464412408438 1.4257791979913865 0.0 3.7497 6.0 0.9682945519620039 0.16330864392935773 0.0 0.0 0.0 
67.7191352950272 109.47012497432823 5.537584647984765 0.0 11.664099999999998 5.0 0.9496513328687596 0.7659099251372311 0.0 0.0 0.0 
74.08213857754214 139.7764546238836 5.398373341137897 0.0 3.7497 7.0 0.4873005716990395 0.9050946219802449 0.0 0.0 0.0 
75.64881183385332 152.00156456118978 5.868498915307631 0.0 0.6292 8.0 0.23602789550859948 0.5759768999209152 0.0 0.0 0.0 
70.78939927032424 153.04476745780727 3.1719384924630707 0.0 0.6292 8.0 0.3955801505586267 0.5759768999209152 0.0 0.0 0.0 
59.34908635256937 168.21251167131675 4.966147510417831 0.0 0.6292 10.0 0.9994764107123637 0.004223789127661193 0.0 0.0 0.0 
60.38469634165597 172.42463882955255 0.743066414542793 0.0 0.6292 10.0 0.27694210671186115 0.004223789127661193 0.0 0.0 0.0 
67.22176748338413 195.88057642654738 0.17415321758652422 0.0 1.8824999999999998 8.0 0.8029284911706441 0.9127580927177573 0.0 0.0 0.0 
57.31227001968989 197.11737728425723 3.2186488580263912 0.0 1.8824999999999998 8.0 0.6173565223221256 0.9127580927177573 0.0 0.0 0.0 
61.27035295536287 209.95306088315184 5.272458965982114 0.0 2.5065999999999997 9.0 0.8733870818836391 0.7175437399405352 0.0 0.0 0.0 
62.51898791285249 218.5406394256259 0.7812527365001809 0.0 2.5065999999999997 9.0 0.010484027906698334 0.7175437399405352 0.0 0.0 0.0 
58.89776122886497 226.44195456572646 0.7616433338676982 0.0 5.6016 8.0 0.8298936318964554 0.3944474505072494 0.0 0.0 0.0 
44.3766315535372 219.52210686117346 4.477624657165512 2.0 2.5065999999999997 9.0 0.0018873784763224766 0.7859195959283062 0.0 0.0 0.0 
40.43562829727956 230.93202391239666 2.2892577761156003 0.0 2.5065999999999997 9.0 0.7789164587192531 0.7859195959283062 0.0 0.0 0.0 
29.704806150190716 232.62075275691868 0.8818465304082435 0.0 1.8824999999999998 10.0 0.44815175990781153 0.8278772022564144 0.0 0.0 0.0 
20.257915261520775 218.60414793508573 4.277199470818232 0.0 1.2567 10.0 0.4486873513593216 0.13073873316745033 0.0 0.0 0.0 
18.49155495984947 235.7859832556376 1.2435325678786875 0.0 10.4652 7.0 0.37704213346817284 0.6280779011405561 0.0 0.0 0.0 
24.477318823181932 -126.3376080597069 2.968508358921203 0.0 1.2567 8.0 0.29894070585035915 0.9370079828047828 0.0 0.0 0.0 
31.431171062982777 -124.91086509962517 0.5029538871656734 0.0 1.2567 8.0 0.5427172362831783 0.9370079828047828 0.0 0.0 0.0 
42.821164394643084 -118.8378398010225 4.267418299928504 0.0 1.2567 7.0 0.3193565465440016 0.3853965923652297 0.0 0.0 0.0 
47.67072784276948 -113.85120600715592 0.46593183007541944 0.0 1.2567 7.0 0.5080232036142022 0.3853965923652297 0.0 0.0 0.0 
7.783021554953286 -58.336885245807494 1.074579292520535 0.0 0.6292 8.0 0.6866843899724361 0.9794172596743375 0.0 0.0 0.0 
5.5199368081476115 -62.77725883589122 4.454947208973395 0.0 0.6292 8.0 0.3350414631627484 0.9794172596743375 0.0 0.0 0.0 
13.325166266681542 -191.7080521103349 4.58800697887556 0.0 0.0 9.0 0.02323481867752797 0.6763741935205724 1.0 0.0 0.0 
14.062799148008006 -189.32527516237943 7.377939578468654 0.0 0.0 9.0 0.8099368058781361 0.6763741935205724 1.0 0.0 0.0 
12.560222645959229 -208.5914802261356 3.470559227504913 0.0 1.2567 6.0 0.023441340766222396 0.3692324539804902 0.0 0.0 0.0 
18.511725699011976 -211.4211454551105 5.336059727226545 0.0 1.2567 6.0 0.3685981318577154 0.3692324539804902 0.0 0.0 0.0 
47.14923627888268 -208.2946081698926 4.835683886008172 0.0 0.6292 8.0 0.40396471381917753 0.18375811188418 0.0 0.0 0.0 
64.16514586607227 -202.81904769125455 5.314313412181305 0.0 3.7497 7.0 0.010215597082578243 0.4408261164570968 0.0 0.0 0.0 
60.55825191629576 -194.020259321143 4.074581796141445 2.0 1.8824999999999998 7.0 0.033424705240576724 0.10663883557909604 0.0 0.0 0.0 
68.35371420287613 -191.46078648681663 6.000195306192266 0.0 1.8824999999999998 7.0 0.6846669161200433 0.10663883557909604 0.0 0.0 0.0 
70.03496587107772 -181.67362253269891 4.5993697621711975 0.0 1.2567 6.0 0.28257868519898977 0.6900885581010128 0.0 0.0 0.0 
74.00276474780965 -176.54758272452182 0.4139584156785252 0.0 1.2567 6.0 0.535351825007725 0.6900885581010128 0.0 0.0 0.0 
81.6885441013614 -164.6012197437957 4.1219544353151 0.0 1.2567 6.0 0.2449089923831277 0.7711680283635843 0.0 0.0 0.0 
86.23166287657976 -158.60566765596604 0.9119552674937064 2.0 1.2567 6.0 0.5647961382634555 0.7711680283635843 0.0 0.0 0.0 
87.18722314031118 -151.7133867467464 0.5478965314898896 0.0 4.3687 5.0 0.8441294146226969 0.7120478846819892 0.0 0.0 0.0 
76.06015866798049 -133.1661734688105 6.199028725314463 0.0 0.6292 5.0 0.7395060540730564 0.8951586247456063 0.0 0.0 0.0 
71.98701088579216 -130.62896783361788 2.3023209865586214 0.0 0.6292 5.0 0.12090412043611987 0.8951586247456063 0.0 0.0 0.0 
68.24736080513789 -35.442732415919295 0.6064155311082808 0.0 12.294999999999998 8.0 0.7656284566554725 0.674285264999597 0.0 0.0 0.0 
58.34022063157346 -31.262574102578583 0.3019924432787663 0.0 11.0961 8.0 0.8718750787303499 0.24990586309152174 0.0 0.0 0.0 
51.23406875781516 -1.1363084789363644 5.886918728344904 0.0 13.487099999999998 5.0 0.8223745540593693 0.47534073997197135 0.0 0.0 0.0 
48.01543649527111 37.10976199820401 3.0097777089403017 0.0 0.0 7.0 0.2667278851366718 0.7873743845882237 1.0 0.0 0.0 
50.3125522170165 37.66438941051097 6.888822170390672 0.0 0.0 7.0 0.8041244659688931 0.7873743845882237 1.0 0.0 0.0 
86.84700195502592 60.41919888647637 6.0241745647202505 0.0 11.0961 6.0 0.728667311526428 0.31812222950906355 0.0 0.0 0.0 
74.91413539230585 90.54673285391146 1.0117917054443748 0.0 11.0961 6.0 0.4205568707074646 0.31812222950906355 0.0 0.0 0.0 
69.50852038862212 101.26104488946784 0.7484972365184573 0.0 4.380599999999999 6.0 0.992812654196704 0.16330864392935773 0.0 0.0 0.0 
59.0367077268683 103.12571464539448 -0.6523224211787355 0.0 0.0 7.0 0.4276906054697137 0.9682945519620039 1.0 0.0 0.0 
56.89749825406729 104.46188442829981 2.677278682721335 0.0 0.0 7.0 0.25922731284695544 0.9682945519620039 1.0 0.0 0.0 
68.56998925767225 108.53173463750103 5.4489098723605585 0.0 12.294999999999998 5.0 0.9496513328687596 0.7659099251372311 0.0 0.0 0.0 
75.01685555891574 138.9215668799481 5.542371531140367 0.0 4.380599999999999 7.0 0.4873005716990395 0.9050946219802449 0.0 0.0 0.0 
76.71044082598434 151.3105705141358 5.706196520268376 0.0 1.2601 8.0 0.23602789550859948 0.5759768999209152 0.0 0.0 0.0 
69.55272058441561 152.77062384978933 3.3597444373140455 2.0 1.2601 8.0 0.3955801505586267 0.5759768999209152 0.0 0.0 0.0 
59.841026665416194 167.0452398012737 5.111253454404422 0.0 1.2601 10.0 0.9994764107123637 0.004223789127661193 0.0 0.0 0.0 
61.4930345764929 173.03792118474843 0.5053952362173666 0.0 1.2601 10.0 0.27694210671186115 0.004223789127661193 0.0 0.0 0.0 
68.40165692758838 196.34143409378714 0.37236786046314246 0.0 2.5134 8.0 0.8029284911706441 0.9127580927177573 0.0 0.0 0.0 
56.06419780338068 197.3338134939746 2.9698822190896106 0.0 2.5134 8.0 0.6173565223221256 0.9127580927177573 0.0 0.0 0.0 
61.78906182216784 208.79743551068495 5.134299899886893 0.0 3.1374999999999997 9.0 0.8733870818836391 0.7175437399405352 0.0 0.0 0.0 
63.214998804496 219.5989861215265 0.9890608120599637 0.0 3.1374999999999997 9.0 0.010484027906698334 0.7175437399405352 0.0 0.0 0.0 
59.61388548039886 227.48679663338808 0.9699349637332924 0.0 6.2325 8.0 0.8298936318964554 0.3944474505072494 0.0 0.0 0.0 
39.960926404613716 232.10641183939862 1.9549193314329742 0.0 3.1374999999999997 9.0 0.7789164587192531 0.7859195959283062 0.0 0.0 0.0 
30.689359620117052 233.41773666821805 0.6804931106732292 0.0 2.5134 10.0 0.44815175990781153 0.8278772022564144 0.0 0.0 0.0 
19.580693677902076 217.53368083298494 4.148322186664483 0.0 1.8876 10.0 0.4486873513593216 0.13073873316745033 0.0 0.0 0.0 
18.49972417129879 237.05265691288744 1.5643370745527547 0.0 11.0961 7.0 0.37704213346817284 0.6280779011405561 0.0 0.0 0.0 
23.22778309547787 -126.12978757181136 2.976781438484941 0.0 1.8876 8.0 0.29894070585035915 0.9370079828047828 0.0 0.0 0.0 
32.501653209155165 -124.23366729637682 0.5640476836956052 0.0 1.8876 8.0 0.5427172362831783 0.9370079828047828 0.0 0.0 0.0 
42.64011492197246 -120.09153433257313 4.568977663032527 0.0 1.8876 7.0 0.3193565465440016 0.3853965923652297 0.0 0.0 0.0 
48.792494065448174 -113.26284435676402 0.4830470021593082 0.0 1.8876 7.0 0.5080232036142022 0.3853965923652297 0.0 0.0 0.0 
8.12402806139908 -57.11694940628076 1.298215518274528 0.0 1.2601 8.0 0.6866843899724361 0.9794172596743375 0.0 0.0 0.0 
5.373876867393478 -64.03550975828614 4.5968344099705485 0.0 1.2601 8.0 0.3350414631627484 0.9794172596743375 0.0 0.0 0.0 
13.286086833836444 -192.974149139764 4.6815427074907 0.0 0.6309 9.0 0.02323481867752797 0.6763741935205724 0.0 0.0 0.0 
14.425401470406268 -188.11158309031669 1.2804681962360938 0.0 0.6309 9.0 0.8099368058781361 0.6763741935205724 0.0 0.0 0.0 
11.445575762088492 -209.19322038125094 3.636613160085389 0.0 1.8876 6.0 0.023441340766222396 0.3692324539804902 0.0 0.0 0.0 
19.151169333513266 -212.51459903359378 5.241560198839943 0.0 1.8876 6.0 0.3685981318577154 0.3692324539804902 0.0 0.0 0.0 
47.11861827313135 -209.5609380746688 4.688225149395898 0.0 1.2601 8.0 0.40396471381917753 0.18375811188418 0.0 0.0 0.0 
65.08223129507981 -203.6928229517786 5.521973325042946 0.0 4.380599999999999 7.0 0.010215597082578243 0.4408261164570968 0.0 0.0 0.0 
69.55679689488416 -191.85717130764732 5.96491502876463 0.0 2.5134 7.0 0.6846669161200433 0.10663883557909604 0.0 0.0 0.0 
69.75293778956701 -182.90852700319087 4.487869031857326 0.0 1.8876 6.0 0.28257868519898977 0.6900885581010128 0.0 0.0 0.0 
75.20749561151948 -176.1562357735612 0.31408572298512916 0.0 1.8876 6.0 0.535351825007725 0.6900885581010128 0.0 0.0 0.0 
81.15723039532088 -165.75110436225748 4.279561836272373 0.0 1.8876 6.0 0.2449089923831277 0.7711680283635843 0.0 0.0 0.0 
88.17453934244884 -150.91982792284387 0.6770191921568959 0.0 4.999599999999999 5.0 0.8441294146226969 0.7120478846819892 0.0 0.0 0.0 
77.30847594251915 -132.95115516240458 0.17057106528014698 0.0 1.2601 5.0 0.7395060540730564 0.8951586247456063 0.0 0.0 0.0 
71.40263915852009 -129.50511794401677 2.0502855831903153 0.0 1.2601 5.0 0.12090412043611987 0.8951586247456063 0.0 0.0 0.0 
69.35730664505674 -34.83236439378337 0.5027677045154763 0.0 12.927599999999998 8.0 0.7656284566554725 0.674285264999597 0.0 0.0 0.0 
58.679972571281304 -32.48285993362896 -1.2992533889535611 0.0 0.0 9.0 0.22396695692333668 0.8718750787303499 1.0 0.0 0.0 
58.261582650865854 -29.99831742057448 1.632917255936953 0.0 0.0 9.0 0.5875971031716967 0.8718750787303499 1.0 0.0 0.0 
50.92966152881109 -2.3658877276756303 4.469698454895621 0.0 0.0 6.0 0.8927829899562962 0.8223745540593693 1.0 0.0 0.0 
51.80093529701317 -0.0035281751096641585 7.3899976440241195 0.0 0.0 6.0 0.5754365117469201 0.8223745540593693 1.0 0.0 0.0 
46.778677950192545 36.83597888846623 3.359452938671278 0.0 0.6326 7.0 0.2667278851366718 0.7873743845882237 0.0 0.0 0.0 
51.507900529142326 38.083521015974135 0.3372375843559359 0.0 0.6326 7.0 0.8041244659688931 0.7873743845882237 0.0 0.0 0.0 
88.09733305174296 60.216218496825014 6.12224961519076 0.0 11.7287 6.0 0.728667311526428 0.31812222950906355 0.0 0.0 0.0 
75.66054924542102 91.57015615337026 0.9406473664692401 0.0 11.7287 6.0 0.4205568707074646 0.31812222950906355 0.0 0.0 0.0 
70.65030913199982 101.80954042772917 0.4478266206812285 0.0 5.013199999999999 6.0 0.992812654196704 0.16330864392935773 0.0 0.0 0.0 
60.07329651523467 102.39769502077564 5.670908068460005 0.0 0.6326 7.0 0.4276906054697137 0.9682945519620039 0.0 0.0 0.0 
55.819929416979896 105.12774799640626 2.5880873102053754 0.0 0.6326 7.0 0.25922731284695544 0.9682945519620039 0.0 0.0 0.0 
69.6815277576018 107.92427183767305 5.783033146804932 0.0 12.927599999999998 5.0 0.9496513328687596 0.7659099251372311 0.0 0.0 0.0 
75.80191900422071 137.92748223725096 5.3808472139664305 0.0 5.013199999999999 7.0 0.4873005716990395 0.9050946219802449 0.0 0.0 0.0 
77.86891315385006 150.79825151627526 5.866810098821396 0.0 1.8927 8.0 0.23602789550859948 0.5759768999209152 0.0 0.0 0.0 
60.44494449681827 165.931771282226 5.209368250890344 0.0 1.8927 10.0 0.9994764107123637 0.004223789127661193 0.0 0.0 0.0 
62.42368059136793 173.89723887047364 0.7455634154949669 0.0 1.8927 10.0 0.27694210671186115 0.004223789127661193 0.0 0.0 0.0 
69.52189172460645 196.932706357253 0.48564341996018134 0.0 3.146 8.0 0.8029284911706441 0.9127580927177573 0.0 0.0 0.0 
55.486422790246785 198.46106897707747 2.0444336056802968 0.0 0.0 9.0 0.9713273631916075 0.6173565223221256 1.0 0.0 0.0 
54.88505448979877 196.87105012459742 3.5155798159028775 2.0 0.0 9.0 0.11793184765279441 0.6173565223221256 1.0 0.0 0.0 
62.62577853812421 207.8464181463613 5.433945512167425 0.0 3.7701 9.0 0.8733870818836391 0.7175437399405352 0.0 0.0 0.0 
63.80473220498778 220.72003179692734 1.0865125885816123 0.0 3.7701 9.0 0.010484027906698334 0.7175437399405352 0.0 0.0 0.0 
60.467052103716526 228.423084838414 0.831808191617948 0.0 6.8651 8.0 0.8298936318964554 0.3944474505072494 0.0 0.0 0.0 
39.45255561020832 233.2666221761065 1.9837608661718205 0.0 3.7701 9.0 0.7789164587192531 0.7859195959283062 0.0 0.0 0.0 
31.783774833322546 234.055533055078 0.5276517503093157 0.0 3.146 10.0 0.44815175990781153 0.8278772022564144 0.0 0.0 0.0 
19.015187693893797 216.4002207004474 4.249614654123116 0.0 2.5202 10.0 0.4486873513593216 0.13073873316745033 0.0 0.0 0.0 
18.249862231024984 238.29446925813602 1.7693428574262187 0.0 11.7287 7.0 0.37704213346817284 0.6280779011405561 0.0 0.0 0.0 
21.97219491405413 -125.96237428479184 3.009038602758035 0.0 2.5202 8.0 0.29894070585035915 0.9370079828047828 0.0 0.0 0.0 
33.54840506231192 -123.52033746529466 0.598175436065271 0.0 2.5202 8.0 0.5427172362831783 0.9370079828047828 0.0 0.0 0.0 
42.50784135391681 -121.35130915102137 4.607784456960232 0.0 2.5202 7.0 0.3193565465440016 0.3853965923652297 0.0 0.0 0.0 
49.76247025614303 -112.44818180116995 0.6985823995560898 0.0 2.5202 7.0 0.5080232036142022 0.3853965923652297 0.0 0.0 0.0 
8.297838348636795 -55.86223076290041 1.43313711494022 0.0 1.8927 8.0 0.6866843899724361 0.9794172596743375 0.0 0.0 0.0 
4.901508371821747 -65.21083817808449 4.330252092115939 0.0 1.8927 8.0 0.3350414631627484 0.9794172596743375 0.0 0.0 0.0 
13.025887062404248 -194.21383658785032 4.505510559341821 0.0 1.2635 9.0 0.02323481867752797 0.6763741935205724 0.0 0.0 0.0 
14.965059929556269 -186.96559110191615 1.1306817504545716 0.0 1.2635 9.0 0.8099368058781361 0.6763741935205724 0.0 0.0 0.0 
10.531697237798175 -210.07034918184536 3.9064815957538306 0.0 2.5202 6.0 0.023441340766222396 0.3692324539804902 0.0 0.0 0.0 
19.53719146136194 -213.72104663163495 5.022070543740577 0.0 2.5202 6.0 0.3685981318577154 0.3692324539804902 0.0 0.0 0.0 
47.17122597226958 -210.8265451700938 4.753942221360262 0.0 1.8927 8.0 0.40396471381917753 0.18375811188418 0.0 0.0 0.0 
65.92223103987068 -204.64094178333394 5.437402877512536 0.0 5.013199999999999 7.0 0.010215597082578243 0.4408261164570968 0.0 0.0 0.0 
70.80357441003507 -192.08094511692425 6.105596167283447 0.0 3.146 7.0 0.6846669161200433 0.10663883557909604 0.0 0.0 0.0 
69.8421086275335 -184.17208446197733 4.782853405860841 0.0 2.5202 6.0 0.28257868519898977 0.6900885581010128 0.0 0.0 0.0 
76.47414701801323 -176.14514053028878 0.008759196499129693 0.0 2.5202 6.0 0.535351825007725 0.6900885581010128 0.0 0.0 0.0 
80.6385951415167 -166.9067627735167 4.290560006177435 0.0 2.5202 6.0 0.2449089923831277 0.7711680283635843 0.0 0.0 0.0 
89.03551148249713 -149.99071228738217 0.8234395818896597 0.0 5.632199999999999 5.0 0.8441294146226969 0.7120478846819892 0.0 0.0 0.0 
78.49417449613647 -132.50545590287294 0.3595523924146262 0.0 1.8927 5.0 0.7395060540730564 0.8951586247456063 0.0 0.0 0.0 
71.20364470384911 -128.25414628286313 1.7285366608665897 0.0 1.8927 5.0 0.12090412043611987 0.8951586247456063 0.0 0.0 0.0 
70.52335420011482 -34.337529078404756 0.40133279679763145 0.0 13.561899999999998 8.0 0.7656284566554725 0.674285264999597 0.0 0.0 0.0 
59.34429221321816 -33.561381284061454 5.2644654280521905 0.0 0.6343 9.0 0.22396695692333668 0.8718750787303499 0.0 0.0 0.0 
58.211724213465246 -28.732599037118554 1.6101573935866182 0.0 0.6343 9.0 0.5875971031716967 0.8718750787303499 0.0 0.0 0.0 
50.85648298297429 -3.630472161562682 4.654595764399064 0.0 0.6343 6.0 0.8927829899562962 0.8223745540593693 0.0 0.0 0.0 
52.13955464801794 1.21707242505624 1.300171767103349 0.0 0.6343 6.0 0.5754365117469201 0.8223745540593693 0.0 0.0 0.0 
45.607075754164235 36.354442613340275 3.531555152096405 2.0 1.2669000000000001 7.0 0.2667278851366718 0.7873743845882237 0.0 0.0 0.0 
52.59686795000752 38.73057499076696 0.5361316681382386 0.0 1.2669000000000001 7.0 0.8041244659688931 0.7873743845882237 0.0 0.0 0.0 
89.29312727352276 59.79836078282025 5.947013221258919 0.0 12.363 6.0 0.728667311526428 0.31812222950906355 0.0 0.0 0.0 
76.6241273779415 92.39237636263883 0.7063996689398007 0.0 12.363 6.0 0.4205568707074646 0.31812222950906355 0.0 0.0 0.0 
71.68786504463107 102.53618106667409 0.6109475588946038 2.0 5.647499999999999 6.0 0.992812654196704 0.16330864392935773 0.0 0.0 0.0 
60.95632278310561 101.48951359603295 5.483751551392382 2.0 1.2669000000000001 7.0 0.4276906054697137 0.9682945519620039 0.0 0.0 0.0 
54.80800335447262 105.8896761649514 2.496201185529344 0.0 1.2669000000000001 7.0 0.25922731284695544 0.9682945519620039 0.0 0.0 0.0 
70.83150123420644 107.39315048326887 5.850520550758617 2.0 13.561899999999998 5.0 0.9496513328687596 0.7659099251372311 0.0 0.0 0.0 
76.60074705883217 136.94442444181556 5.394770642657442 0.0 5.647499999999999 7.0 0.4873005716990395 0.9050946219802449 0.0 0.0 0.0 
79.08240012653859 150.4349633976753 5.9923045287666 0.0 2.527 8.0 0.23602789550859948 0.5759768999209152 0.0 0.0 0.0 
61.41493990482579 165.11713160823226 5.58462649706833 2.0 2.527 10.0 0.9994764107123637 0.004223789127661193 0.0 0.0 0.0 
63.44140400268685 174.65140592627213 0.6377317994236567 0.0 2.527 10.0 0.27694210671186115 0.004223789127661193 0.0 0.0 0.0 
70.59255671572268 197.60961504149856 0.563777626063999 0.0 3.7803 8.0 0.8029284911706441 0.9127580927177573 0.0 0.0 0.0 
54.77459118155952 199.50884025502094 2.1675385132026657 0.0 0.6343 9.0 0.9713273631916075 0.6173565223221256 0.0 0.0 0.0 
63.72930315055113 207.22451596774465 5.769996003134023 0.0 4.4044 9.0 0.8733870818836391 0.7175437399405352 0.0 0.0 0.0 
64.33339357502034 221.87113824110648 1.140256402174742 0.0 4.4044 9.0 0.010484027906698334 0.7175437399405352 0.0 0.0 0.0 
61.46035154632298 229.2091415204122 0.6694437219790271 0.0 7.4994 8.0 0.8298936318964554 0.3944474505072494 0.0 0.0 0.0 
38.95564160456889 234.4317854097324 1.9739071878856311 0.0 4.4044 9.0 0.7789164587192531 0.7859195959283062 0.0 0.0 0.0 
32.823462941786055 234.7791196270382 0.6080070861228577 0.0 3.7803 10.0 0.44815175990781153 0.8278772022564144 0.0 0.0 0.0 
18.36177795045754 215.31505500011463 4.170414072420648 0.0 3.1545 10.0 0.4486873513593216 0.13073873316745033 0.0 0.0 0.0 
17.895813245235498 239.510683961909 1.8540652501601222 0.0 12.363 7.0 0.37704213346817284 0.6280779011405561 0.0 0.0 0.0 
20.70871486172818 -126.05263528065527 3.212910611586477 0.0 3.1545 8.0 0.29894070585035915 0.9370079828047828 0.0 0.0 0.0 
34.63151751963394 -122.86352981095675 0.5451124891999336 0.0 3.1545 8.0 0.5427172362831783 0.9370079828047828 0.0 0.0 0.0 
42.12199558915405 -122.5578131650298 4.402872646520575 0.0 3.1545 7.0 0.3193565465440016 0.3853965923652297 0.0 0.0 0.0 
50.827870561679184 -111.76301679990074 0.5715079199929668 0.0 3.1545 7.0 0.5080232036142022 0.3853965923652297 0.0 0.0 0.0 
8.538196803562474 -54.61854402455077 1.3798772815717832 0.0 2.527 8.0 0.6866843899724361 0.9794172596743375 0.0 0.0 0.0 
4.310669194634533 -66.3313014557971 4.227136301926073 0.0 2.527 8.0 0.3350414631627484 0.9794172596743375 0.0 0.0 0.0 
12.79555478246041 -195.45941915468853 4.5295450597102835 0.0 1.8978000000000002 9.0 0.02323481867752797 0.6763741935205724 0.0 0.0 0.0 
15.37051151327635 -185.7655336436036 1.2449677181919272 0.0 1.8978000000000002 9.0 0.8099368058781361 0.6763741935205724 0.0 0.0 0.0 
9.873126645788947 -211.15239061605553 4.165651384570813 0.0 3.1545 6.0 0.023441340766222396 0.3692324539804902 0.0 0.0 0.0 
19.691149115100373 -214.9783556353574 4.834242478848567 0.0 3.1545 6.0 0.3685981318577154 0.3692324539804902 0.0 0.0 0.0 
46.94267065546728 -212.07245502122913 4.530971486735213 0.0 2.527 8.0 0.40396471381917753 0.18375811188418 0.0 0.0 0.0 
66.97805434704675 -205.34077464482473 5.697848101531305 0.0 5.647499999999999 7.0 0.010215597082578243 0.4408261164570968 0.0 0.0 0.0 
71.49251353132276 -193.1439087932363 5.287448804344726 0.0 0.0 8.0 0.924228593555502 0.6846669161200433 1.0 0.0 0.0 
70.7626148512051 -190.81490751695787 7.886322914492354 2.0 0.0 8.0 0.32802320060311885 0.6846669161200433 1.0 0.0 0.0 
69.77972957888004 -185.43724759149188 4.663133720923439 2.0 3.1545 6.0 0.28257868519898977 0.6900885581010128 0.0 0.0 0.0 
77.72894705284534 -175.9719188151713 0.13717886725247647 0.0 3.1545 6.0 0.535351825007725 0.6900885581010128 0.0 0.0 0.0 
80.14770470502933 -168.07447655238948 4.314442197142252 0.0 3.1545 6.0 0.2449089923831277 0.7711680283635843 0.0 0.0 0.0 
90.04953567484299 -149.2315786842937 0.642620691685026 0.0 6.266499999999999 5.0 0.8441294146226969 0.7120478846819892 0.0 0.0 0.0 
79.7172793875424 -132.17599677852192 0.2631153606330903 0.0 2.527 5.0 0.7395060540730564 0.8951586247456063 0.0 0.0 0.0 
71.02174942921278 -127.00057418718355 1.7148823256008348 0.0 2.527 5.0 0.12090412043611987 0.8951586247456063 0.0 0.0 0.0 
71.51843369381665 -33.5537270044011 0.6671759557168307 0.0 14.197899999999997 8.0 0.7656284566554725 0.674285264999597 0.0 0.0 0.0 
60.03337976387199 -34.62424874406372 5.287596838746733 2.0 1.2703 9.0 0.22396695692333668 0.8718750787303499 0.0 0.0 0.0 
58.309220533508146 -27.4696566957671 1.4937414034242131 0.0 1.2703 9.0 0.5875971031716967 0.8718750787303499 0.0 0.0 0.0 
50.671274082666635 -4.883558971503122 4.565659120833684 0.0 1.2703 6.0 0.8927829899562962 0.8223745540593693 0.0 0.0 0.0 
52.72906995408818 2.338232803373526 1.0867071232502632 0.0 1.2703 6.0 0.5754365117469201 0.8223745540593693 0.0 0.0 0.0 
53.841880983872606 38.963966154915035 0.18530825780239377 0.0 1.9029000000000003 7.0 0.8041244659688931 0.7873743845882237 0.0 0.0 0.0 
90.51320893385923 59.45787637478871 6.011044763834129 0.0 12.998999999999999 6.0 0.728667311526428 0.31812222950906355 0.0 0.0 0.0 
77.8893806415726 92.33185307069894 -0.047798487644621024 0.0 0.0 7.0 0.6100766661655197 0.4205568707074646 1.0 0.0 0.0 
76.48604662562825 93.65152790071649 1.6800216282290117 0.0 0.0 7.0 0.8594193708527861 0.4205568707074646 1.0 0.0 0.0 
53.651692504768384 106.40685515607218 2.7210102324306717 0.0 1.9029000000000003 7.0 0.25922731284695544 0.9682945519620039 0.0 0.0 0.0 
77.5037106128562 136.05606319203878 5.50594565507362 0.0 6.283499999999999 7.0 0.4873005716990395 0.9050946219802449 0.0 0.0 0.0 
80.34908198401226 150.42818387336777 6.277833219959102 0.0 3.1630000000000003 8.0 0.23602789550859948 0.5759768999209152 0.0 0.0 0.0 
64.22440044911026 175.64711946685304 0.904415676117825 0.0 3.1630000000000003 10.0 0.27694210671186115 0.004223789127661193 0.0 0.0 0.0 
71.48835330217386 198.50520276232407 0.7852744986689748 0.0 4.4163 8.0 0.8029284911706441 0.9127580927177573 0.0 0.0 0.0 
53.846198620776946 200.37059204241552 2.393396985357097 0.0 1.2703 9.0 0.9713273631916075 0.6173565223221256 0.0 0.0 0.0 
64.93991726330148 206.85176623936616 5.984498359907709 0.0 5.0404 9.0 0.8733870818836391 0.7175437399405352 0.0 0.0 0.0 
64.76809779574913 223.06091180380193 1.22048809690747 0.0 5.0404 9.0 0.010484027906698334 0.7175437399405352 0.0 0.0 0.0 
62.44961127033758 230.00027620454796 0.6745663446766095 0.0 8.135399999999999 8.0 0.8298936318964554 0.3944474505072494 0.0 0.0 0.0 
39.852000500912624 235.32681033616663 0.7846535046350667 0.0 0.0 10.0 0.7200884555227783 0.7789164587192531 1.0 0.0 0.0 
37.97681938909298 233.62777299658535 3.8292516351975356 2.0 0.0 10.0 0.8365152740619644 0.7789164587192531 1.0 0.0 0.0 
33.821784241574946 235.5587884492958 0.6630290592945703 2.0 4.4163 10.0 0.44815175990781153 0.8278772022564144 0.0 0.0 0.0 
17.467670790963858 214.4177806399871 3.9287659200262057 0.0 3.7905 10.0 0.4486873513593216 0.13073873316745033 0.0 0.0 0.0 
17.220330491617318 240.58224914403797 2.1332395792493433 0.0 12.998999999999999 7.0 0.37704213346817284 0.6280779011405561 0.0 0.0 0.0 
19.45891328366737 -125.84641960356835 2.9780656400375345 0.0 3.7905 8.0 0.29894070585035915 0.9370079828047828 0.0 0.0 0.0 
35.806021062402436 -122.38911404601822 0.38388490277979515 0.0 3.7905 8.0 0.5427172362831783 0.9370079828047828 0.0 0.0 0.0 
41.962695587801534 -123.81445647144784 4.586305176507672 0.0 3.7905 7.0 0.3193565465440016 0.3853965923652297 0.0 0.0 0.0 
52.09357896692717 -111.7129056945135 0.03957068400761521 0.0 0.0 8.0 0.42870865619509013 0.5080232036142022 1.0 0.0 0.0 
50.345746094409684 -110.59165652737269 1.9612571164253607 0.0 0.0 8.0 0.6345072488150592 0.5080232036142022 1.0 0.0 0.0 
9.570260190333475 -55.3529649227322 -0.6184718013601789 0.0 0.0 9.0 0.03489675002074999 0.6866843899724361 1.0 0.0 0.0 
8.073131227366462 -53.44030682439123 1.9467366791670033 0.0 0.0 9.0 0.9553590844218924 0.6866843899724361 1.0 0.0 0.0 
3.6094128441844733 -67.38617984734518 4.12570574788385 0.0 3.1630000000000003 8.0 0.3350414631627484 0.9794172596743375 0.0 0.0 0.0 
12.48666353177991 -196.6878796079628 4.4660597036646 0.0 2.5338000000000003 9.0 0.02323481867752797 0.6763741935205724 0.0 0.0 0.0 
15.830129485847216 -184.58516073248714 1.1994659814876492 0.0 2.5338000000000003 9.0 0.8099368058781361 0.6763741935205724 0.0 0.0 0.0 
9.0196902259493 -212.08843290532266 3.9731274331089264 0.0 3.7905 6.0 0.023441340766222396 0.3692324539804902 0.0 0.0 0.0 
20.09519191837322 -216.17888814351022 5.037043897683702 0.0 3.7905 6.0 0.3685981318577154 0.3692324539804902 0.0 0.0 0.0 
45.88133203522992 -212.76389498478147 3.719006983411503 0.0 0.0 9.0 0.6752592006521494 0.40396471381917753 1.0 0.0 0.0 
48.184360824319555 -212.32292341160718 6.084140590099951 0.0 0.0 9.0 0.7391738078522456 0.40396471381917753 1.0 0.0 0.0 
67.94300751584667 -206.16138068429817 5.578459613797038 0.0 6.283499999999999 7.0 0.010215597082578243 0.4408261164570968 0.0 0.0 0.0 
71.93749477744004 -194.3298769971106 5.071348761330984 0.0 0.636 8.0 0.924228593555502 0.6846669161200433 0.0 0.0 0.0 
78.9877056536917 -175.8303007555949 0.11203389843400405 0.0 3.7905 6.0 0.535351825007725 0.6900885581010128 0.0 0.0 0.0 
79.67954653630515 -169.2514883701104 4.3338317936524495 0.0 3.7905 6.0 0.2449089923831277 0.7711680283635843 0.0 0.0 0.0 
90.96806148865018 -148.3593177030663 0.7595621033964552 0.0 6.902499999999999 5.0 0.8441294146226969 0.7120478846819892 0.0 0.0 0.0 
80.9657156778293 -131.96167058064898 0.1700166639916289 0.0 3.1630000000000003 5.0 0.7395060540730564 0.8951586247456063 0.0 0.0 0.0 
71.03585604313243 -125.7339527388223 1.559649589810842 0.0 3.1630000000000003 5.0 0.12090412043611987 0.8951586247456063 0.0 0.0 0.0 
72.59689212129028 -32.88930521802398 0.5521573986572833 0.0 14.835599999999998 8.0 0.7656284566554725 0.674285264999597 0.0 0.0 0.0 
58.68741049672104 -26.260731039771162 1.2675999835152203 0.0 1.908 9.0 0.5875971031716967 0.8718750787303499 0.0 0.0 0.0 
50.447000944685705 -6.1302467630452915 4.534407406106487 0.0 1.908 6.0 0.8927829899562962 0.8223745540593693 0.0 0.0 0.0 
53.64339138339402 3.214899908899847 0.7643700151884179 0.0 1.908 6.0 0.5754365117469201 0.8223745540593693 0.0 0.0 0.0 
55.10858096663791 38.96417511741325 0.0001649644032342744 0.0 2.5406000000000004 7.0 0.8041244659688931 0.7873743845882237 0.0 0.0 0.0 
90.43603266990509 58.19352962081463 4.6514241966235055 0.0 0.0 7.0 0.7215875722995575 0.728667311526428 1.0 0.0 0.0 
90.8092617560212 60.689493854563445 7.618079980465103 0.0 0.0 7.0 0.36364600222688814 0.728667311526428 1.0 0.0 0.0 
79.14847564815362 92.47044836067084 0.10963285486002326 0.0 0.6376999999999999 7.0 0.6100766661655197 0.4205568707074646 0.0 0.0 0.0 
76.06679007538641 94.84683239542669 1.9081323113182733 0.0 0.6376999999999999 7.0 0.8594193708527861 0.4205568707074646 0.0 0.0 0.0 
52.6666456279251 107.2032291513912 2.4617062937616336 0.0 2.5406000000000004 7.0 0.25922731284695544 0.9682945519620039 0.0 0.0 0.0 
78.60351831692375 135.42761120176905 5.764050703513375 0.0 6.921199999999999 7.0 0.4873005716990395 0.9050946219802449 0.0 0.0 0.0 
81.57105121546232 150.0945372228721 6.016644707536276 0.0 3.8007 8.0 0.23602789550859948 0.5759768999209152 0.0 0.0 0.0 
65.19375676964025 176.4625194998682 0.6993429413827628 0.0 3.8007 10.0 0.27694210671186115 0.004223789127661193 0.0 0.0 0.0 
72.17077039065707 199.57236526511215 1.0018516707076577 0.0 5.053999999999999 8.0 0.8029284911706441 0.9127580927177573 0.0 0.0 0.0 
52.85316241778657 201.15698125238362 2.4718017024095813 0.0 1.908 9.0 0.9713273631916075 0.6173565223221256 0.0 0.0 0.0 
66.20572210581497 206.80415331389707 6.245588663706216 0.0 5.6781 9.0 0.8733870818836391 0.7175437399405352 0.0 0.0 0.0 
65.3929027340121 224.16279549962226 1.0549610147638617 0.0 5.6781 9.0 0.010484027906698334 0.7175437399405352 0.0 0.0 0.0 
63.60900030395288 230.5105172835846 0.4145822631085527 0.0 8.7731 8.0 0.8298936318964554 0.3944474505072494 0.0 0.0 0.0 
40.54464046093806 236.38736621672655 0.9922425631555015 0.0 0.6376999999999999 10.0 0.7200884555227783 0.7789164587192531 0.0 0.0 0.0 
16.372410819708215 213.78143601215234 3.667928458823121 0.0 4.4282 10.0 0.4486873513593216 0.13073873316745033 0.0 0.0 0.0 
16.37256529829687 241.52343088366206 2.3040157104701553 0.0 13.6367 7.0 0.37704213346817284 0.6280779011405561 0.0 0.0 0.0 
18.204301129579182 -126.02099690110295 3.2798546648172344 2.0 4.4282 8.0 0.29894070585035915 0.9370079828047828 0.0 0.0 0.0 
36.981411678198775 -121.91690033349425 0.3820107491383002 2.0 4.4282 8.0 0.5427172362831783 0.9370079828047828 0.0 0.0 0.0 
42.10932735882613 -125.07264088310399 4.828417893290372 0.0 4.4282 7.0 0.3193565465440016 0.3853965923652297 0.0 0.0 0.0 
53.352650408695546 -111.57409649263411 0.10980274813929843 0.0 0.6376999999999999 8.0 0.42870865619509013 0.5080232036142022 0.0 0.0 0.0 
49.60665159622104 -109.56293488730334 2.193795746306204 0.0 0.6376999999999999 8.0 0.6345072488150592 0.5080232036142022 0.0 0.0 0.0 
10.307407309438922 -56.38308288432539 5.333512929115851 0.0 0.6376999999999999 9.0 0.03489675002074999 0.6866843899724361 0.0 0.0 0.0 
7.6171598750946545 -52.25852045794947 1.9390204951652394 0.0 0.6376999999999999 9.0 0.9553590844218924 0.6866843899724361 0.0 0.0 0.0 
2.499008701136724 -66.77664598519958 2.639571507545103 0.0 0.0 9.0 0.35401813790065706 0.3350414631627484 1.0 0.0 0.0 
4.747738399551377 -67.94182705556088 5.829081296775113 0.0 0.0 9.0 0.7160341846893777 0.3350414631627484 1.0 0.0 0.0 
11.976044571482209 -197.84710226447706 4.297485885992971 0.0 3.1715 9.0 0.02323481867752797 0.6763741935205724 0.0 0.0 0.0 
16.16415903195352 -183.3632961113785 1.3039300906759137 0.0 3.1715 9.0 0.8099368058781361 0.6763741935205724 0.0 0.0 0.0 
7.954462582305618 -212.7738663136207 3.7133633449172603 0.0 4.4282 6.0 0.023441340766222396 0.3692324539804902 0.0 0.0 0.0 
20.60791468877437 -217.33718182419042 5.129125943028743 0.0 4.4282 6.0 0.3685981318577154 0.3692324539804902 0.0 0.0 0.0 
45.040941819593975 -213.71166772940978 3.9869781378022644 0.0 0.6376999999999999 9.0 0.6752592006521494 0.40396471381917753 0.0 0.0 0.0 
49.311917248507676 -212.90011090304014 5.810073711877504 0.0 0.6376999999999999 9.0 0.7391738078522456 0.40396471381917753 0.0 0.0 0.0 
68.6589221671442 -207.20636637896962 5.313049753661173 0.0 6.921199999999999 7.0 0.010215597082578243 0.4408261164570968 0.0 0.0 0.0 
72.71220414136499 -195.33205177800326 5.370473888073651 0.0 1.2736999999999998 8.0 0.924228593555502 0.6846669161200433 0.0 0.0 0.0 
79.1720174889518 -177.08351982558077 -1.4247724210895014 0.0 0.0 7.0 0.977942295451203 0.535351825007725 1.0 0.0 0.0 
79.59432912781051 -174.71830397023578 1.0713943178513152 2.0 0.0 7.0 0.9992122092860846 0.535351825007725 1.0 0.0 0.0 
78.97676383790728 -170.30535049051664 4.124258100691998 2.0 4.4282 6.0 0.2449089923831277 0.7711680283635843 0.0 0.0 0.0 
91.7967522894572 -147.40129868099035 0.8576480319241794 0.0 7.540199999999999 5.0 0.8441294146226969 0.7120478846819892 0.0 0.0 0.0 
81.74970806635363 -132.95660013832628 -0.9034229133749385 0.0 0.0 6.0 0.04930157933788992 0.7395060540730564 1.0 0.0 0.0 
81.41553948675485 -130.7775306265367 1.2077595497559508 0.0 0.0 6.0 0.10998978586987151 0.7395060540730564 1.0 0.0 0.0 
71.40590872333024 -124.52251148812792 1.2743239461506592 0.0 3.8007 5.0 0.12090412043611987 0.8951586247456063 0.0 0.0 0.0 
73.75528281414199 -32.37680166417209 0.4165345223103526 0.0 15.474999999999998 8.0 0.7656284566554725 0.674285264999597 0.0 0.0 0.0 
59.32109621037021 -25.1639305536673 1.0468828350518882 0.0 2.5473999999999997 9.0 0.5875971031716967 0.8718750787303499 0.0 0.0 0.0 
50.009503318695366 -7.318995986915488 4.359750671631624 0.0 2.5473999999999997 6.0 0.8927829899562962 0.8223745540593693 0.0 0.0 0.0 
54.394456414353535 4.234914717258013 0.936095095177414 0.0 2.5473999999999997 6.0 0.5754365117469201 0.8223745540593693 0.0 0.0 0.0 
56.371453819076756 38.865782797740145 6.205431657295078 0.0 3.1800000000000006 7.0 0.8041244659688931 0.7873743845882237 0.0 0.0 0.0 
90.37815494353592 56.9281525786698 4.666691316826115 0.0 0.6394 7.0 0.7215875722995575 0.728667311526428 0.0 0.0 0.0 
91.38922433183609 61.81562541910361 1.0952085808839773 0.0 0.6394 7.0 0.36364600222688814 0.728667311526428 0.0 0.0 0.0 
80.39676671042125 92.68561879047988 0.17069292813044326 0.0 1.2771 7.0 0.6100766661655197 0.4205568707074646 0.0 0.0 0.0 
75.54905068117992 96.0028924326592 1.991850238434815 0.0 1.2771 7.0 0.8594193708527861 0.4205568707074646 0.0 0.0 0.0 
51.49140967089966 107.6758276441024 2.7592470603970725 0.0 3.1800000000000006 7.0 0.25922731284695544 0.9682945519620039 0.0 0.0 0.0 
79.6722570130468 134.74766525582737 5.716568353474242 0.0 7.560599999999999 7.0 0.4873005716990395 0.9050946219802449 0.0 0.0 0.0 
82.83417136823029 149.99937226254923 6.207986949736662 0.0 4.4401 8.0 0.23602789550859948 0.5759768999209152 0.0 0.0 0.0 
66.00676819076435 177.4338800503974 0.8739008555211636 0.0 4.4401 10.0 0.27694210671186115 0.004223789127661193 0.0 0.0 0.0 
72.78824734427536 200.67837209228287 1.0615989542149655 0.0 5.6934 8.0 0.8029284911706441 0.9127580927177573 0.0 0.0 0.0 
51.72395490035488 201.73093183612514 2.6713405962587484 0.0 2.5473999999999997 9.0 0.9713273631916075 0.6173565223221256 0.0 0.0 0.0 
67.4486042201231 206.5596682633709 6.088958905128682 0.0 6.3175 9.0 0.8733870818836391 0.7175437399405352 0.0 0.0 0.0 
66.20371552950164 225.13599203715643 0.8761621525718997 0.0 6.3175 9.0 0.010484027906698334 0.7175437399405352 0.0 0.0 0.0 
64.84513944515109 230.78708357508427 0.22010688715036175 0.0 9.4125 8.0 0.8298936318964554 0.3944474505072494 0.0 0.0 0.0 
41.38004946076792 237.33953253255098 0.850614026310695 0.0 1.2771 10.0 0.7200884555227783 0.7789164587192531 0.0 0.0 0.0 
15.180910743210363 213.35148664570914 3.487901351636917 0.0 5.0676000000000005 10.0 0.4486873513593216 0.13073873316745033 0.0 0.0 0.0 
15.571571858531485 242.50472513079285 2.2553671618887448 0.0 14.2761 7.0 0.37704213346817284 0.6280779011405561 0.0 0.0 0.0 
42.15412306218058 -126.33854855547001 4.747770447778869 0.0 5.0676000000000005 7.0 0.3193565465440016 0.3853965923652297 0.0 0.0 0.0 
54.5949918945281 -111.8213140538579 6.086759921673293 2.0 1.2771 8.0 0.42870865619509013 0.5080232036142022 0.0 0.0 0.0 
48.841756653326236 -108.55324948266801 2.2191088654856315 0.0 1.2771 8.0 0.6345072488150592 0.5080232036142022 0.0 0.0 0.0 
11.085872704283368 -57.382342870029284 5.374227198993561 2.0 1.2771 9.0 0.03489675002074999 0.6866843899724361 0.0 0.0 0.0 
7.420951306183788 -51.007108820044856 1.7263100723553584 0.0 1.2771 9.0 0.9553590844218924 0.6866843899724361 0.0 0.0 0.0 
1.2732430522298637 -66.45722860314257 2.8866732458158366 2.0 0.6394 9.0 0.35401813790065706 0.3350414631627484 0.0 0.0 0.0 
5.929548459937579 -68.39773699312697 5.915007375458388 0.0 0.6394 9.0 0.7160341846893777 0.3350414631627484 0.0 0.0 0.0 
11.29718950145433 -198.91653420897268 4.146795483955967 0.0 3.8109 9.0 0.02323481867752797 0.6763741935205724 0.0 0.0 0.0 
16.50481162206065 -182.1432613975837 1.2985056163528448 0.0 3.8109 9.0 0.8099368058781361 0.6763741935205724 0.0 0.0 0.0 
6.801891928528492 -213.29932780417087 3.5693495783972633 0.0 5.0676000000000005 6.0 0.023441340766222396 0.3692324539804902 0.0 0.0 0.0 
19.341520591994367 -217.30934512824672 3.1196151238044596 0.0 0.0 7.0 0.355777797562677 0.3685981318577154 1.0 0.0 0.0 
21.565949084044508 -216.50850879610834 6.9963074876100375 0.0 0.0 7.0 0.644495729986419 0.3685981318577154 1.0 0.0 0.0 
44.19344005269061 -214.6530866824276 3.9794494523148516 0.0 1.2771 9.0 0.6752592006521494 0.40396471381917753 0.0 0.0 0.0 
50.178699538337405 -213.8238085548952 5.466017367609701 0.0 1.2771 9.0 0.7391738078522456 0.40396471381917753 0.0 0.0 0.0 
69.28012839625097 -208.310282911554 5.224961360245503 0.0 7.560599999999999 7.0 0.010215597082578243 0.4408261164570968 0.0 0.0 0.0 
73.61289340129186 -196.2227188016698 5.5033888922607845 0.0 1.9130999999999998 8.0 0.924228593555502 0.6846669161200433 0.0 0.0 0.0 
79.63373709519195 -178.2630722386692 5.085500420584548 0.0 0.6394 7.0 0.977942295451203 0.535351825007725 0.0 0.0 0.0 
92.71746418022322 -146.5313455189177 0.7570525841747826 0.0 8.179599999999999 5.0 0.8441294146226969 0.7120478846819892 0.0 0.0 0.0 
82.57695765724166 -133.9158639208035 5.42403389743086 0.0 0.6394 6.0 0.04930157933788992 0.7395060540730564 0.0 0.0 0.0 
81.77641283321353 -129.56332334694508 1.2818924486113579 0.0 0.6394 6.0 0.10998978586987151 0.7395060540730564 0.0 0.0 0.0 
72.0175448175601 -123.41326391511454 1.0668722244227333 0.0 4.4401 5.0 0.12090412043611987 0.8951586247456063 0.0 0.0 0.0 
74.12276248167926 -33.58902589423294 -1.2764567498364459 0.0 0.0 9.0 0.6869695042674505 0.7656284566554725 1.0 0.0 0.0 
73.47713366593761 -31.141017726199344 1.7921860653599424 0.0 0.0 9.0 0.4806346162685766 0.7656284566554725 1.0 0.0 0.0 
60.03678233404614 -24.118788332542593 0.9703542256179637 0.0 3.1884999999999994 9.0 0.5875971031716967 0.8718750787303499 0.0 0.0 0.0 
49.45882712585411 -8.459734616330138 4.262656298997014 0.0 3.1884999999999994 6.0 0.8927829899562962 0.8223745540593693 0.0 0.0 0.0 
55.26603889455277 5.154084380709494 0.81195850692575 0.0 3.1884999999999994 6.0 0.5754365117469201 0.8223745540593693 0.0 0.0 0.0 
57.622909350676395 38.669854386245284 6.127887098229386 0.0 3.8211000000000004 7.0 0.8041244659688931 0.7873743845882237 0.0 0.0 0.0 
90.76318525608852 55.721388082829755 5.021248558615111 0.0 1.2805 7.0 0.7215875722995575 0.728667311526428 0.0 0.0 0.0 
92.28160140723175 62.714620438730414 0.7890853932079109 0.0 1.2805 7.0 0.36364600222688814 0.728667311526428 0.0 0.0 0.0 
81.66331114091241 92.66576694941453 6.267512728600039 0.0 1.9182 7.0 0.6100766661655197 0.4205568707074646 0.0 0.0 0.0 
74.93439270817707 97.11046837417568 2.0774292409546864 0.0 1.9182 7.0 0.8594193708527861 0.4205568707074646 0.0 0.0 0.0 
50.23327133847397 107.82285426237807 3.025258683949675 0.0 3.8211000000000004 7.0 0.25922731284695544 0.9682945519620039 0.0 0.0 0.0 
80.83054013307711 134.23491862847948 5.866440939815775 0.0 8.201699999999999 7.0 0.4873005716990395 0.9050946219802449 0.0 0.0 0.0 
84.07205714806628 150.26801270269462 0.21369971899621973 0.0 5.0812 8.0 0.23602789550859948 0.5759768999209152 0.0 0.0 0.0 
66.98695653793922 178.23622641828598 0.6859517430944502 0.0 5.0812 10.0 0.27694210671186115 0.004223789127661193 0.0 0.0 0.0 
73.66516609248691 201.59245217576847 0.8061369148357886 0.0 6.334499999999999 8.0 0.8029284911706441 0.9127580927177573 0.0 0.0 0.0 
50.49058959117358 202.01961661941996 2.9116668698023584 2.0 3.1884999999999994 9.0 0.9713273631916075 0.6173565223221256 0.0 0.0 0.0 
68.64726996086374 206.1501205470142 5.953954148123775 0.0 6.9586 9.0 0.8733870818836391 0.7175437399405352 0.0 0.0 0.0 
67.02320429202332 226.10189423619417 0.8672138167885771 2.0 6.9586 9.0 0.010484027906698334 0.7175437399405352 0.0 0.0 0.0 
65.43806368127888 229.6677222660238 -1.0836729977381518 2.0 0.0 9.0 0.43698682599682104 0.8298936318964554 1.0 0.0 0.0 
64.93232696357059 232.05077943510776 1.5019114216886158 0.0 0.0 9.0 0.3085201632320539 0.8298936318964554 1.0 0.0 0.0 
41.97309834054194 238.45882780914232 1.0835528057155046 0.0 1.9182 10.0 0.7200884555227783 0.7789164587192531 0.0 0.0 0.0 
13.9208465636746 213.22199860205166 3.2439972706110973 2.0 5.7087 10.0 0.4486873513593216 0.13073873316745033 0.0 0.0 0.0 
14.680519618341174 243.405033297613 2.3510204468068108 0.0 14.9172 7.0 0.37704213346817284 0.6280779011405561 0.0 0.0 0.0 
42.499104632212855 -127.55736626388064 4.988229691330146 0.0 5.7087 7.0 0.3193565465440016 0.3853965923652297 0.0 0.0 0.0 
48.51044948670134 -107.33064388340765 1.8354158879874705 0.0 1.9182 8.0 0.6345072488150592 0.5080232036142022 0.0 0.0 0.0 
6.967458766071579 -49.82436903206742 1.9369238212541877 0.0 1.9182 9.0 0.9553590844218924 0.6866843899724361 0.0 0.0 0.0 
7.167747451417057 -68.66493008341702 6.07065463987298 0.0 1.2805 9.0 0.7160341846893777 0.3350414631627484 0.0 0.0 0.0 
10.421685369894297 -199.8319692998541 3.9492904501082586 0.0 4.452 9.0 0.02323481867752797 0.6763741935205724 0.0 0.0 0.0 
17.117612627768647 -181.03465695171474 1.065821743388278 2.0 4.452 9.0 0.8099368058781361 0.6763741935205724 0.0 0.0 0.0 
5.722738923041861 -213.96262086213915 3.6927142581377836 0.0 5.7087 6.0 0.023441340766222396 0.3692324539804902 0.0 0.0 0.0 
18.094974649479838 -217.08428490697918 2.962968085083922 0.0 0.6411 7.0 0.355777797562677 0.3685981318577154 0.0 0.0 0.0 
22.629815847881975 -215.82096505291187 0.5737422296062901 0.0 0.6411 7.0 0.644495729986419 0.3685981318577154 0.0 0.0 0.0 
43.26859363972028 -215.51864315222386 3.893894327517905 0.0 1.9182 9.0 0.6752592006521494 0.40396471381917753 0.0 0.0 0.0 
51.17835047608695 -214.6017718526522 5.621863489451559 0.0 1.9182 9.0 0.7391738078522456 0.40396471381917753 0.0 0.0 0.0 
69.6608385848825 -209.5184172758788 5.0176706810286635 0.0 8.201699999999999 7.0 0.010215597082578243 0.4408261164570968 0.0 0.0 0.0 
74.25464037060253 -197.31482214722809 5.243667965773926 0.0 2.5542 8.0 0.924228593555502 0.6846669161200433 0.0 0.0 0.0 
80.16474307262872 -179.4130989957149 5.144966680815289 0.0 1.2805 7.0 0.977942295451203 0.535351825007725 0.0 0.0 0.0 
93.43020215083212 -145.48419057563072 0.9731723095328243 0.0 8.820699999999999 5.0 0.8441294146226969 0.7120478846819892 0.0 0.0 0.0 
83.49380735703345 -134.78988652805873 5.521703582743869 0.0 1.2805 6.0 0.04930157933788992 0.7395060540730564 0.0 0.0 0.0 
82.12812986469906 -128.34643221797543 1.2894250486019048 0.0 1.2805 6.0 0.10998978586987151 0.7395060540730564 0.0 0.0 0.0 
72.71615237127592 -122.35662945803705 0.9866053325204798 0.0 5.0812 5.0 0.12090412043611987 0.8951586247456063 0.0 0.0 0.0 
74.3543944320896 -34.83436742552047 4.896296090381981 0.0 0.6428 9.0 0.6869695042674505 0.7656284566554725 0.0 0.0 0.0 
73.01059334926576 -29.963363692570738 1.947979341673566 0.0 0.6428 9.0 0.4806346162685766 0.7656284566554725 0.0 0.0 0.0 
60.632261282834726 -23.000783989281782 1.0813804934896967 0.0 3.8312999999999997 9.0 0.5875971031716967 0.8718750787303499 0.0 0.0 0.0 
49.2505054619344 -9.709186886063375 4.547188166615819 0.0 3.8312999999999997 6.0 0.8927829899562962 0.8223745540593693 0.0 0.0 0.0 
56.15476562401244 6.056688219800261 0.7931376995871185 0.0 3.8312999999999997 6.0 0.5754365117469201 0.8223745540593693 0.0 0.0 0.0 
58.887991856308595 38.73384769792169 0.05054071533608913 0.0 4.463900000000001 7.0 0.8041244659688931 0.7873743845882237 0.0 0.0 0.0 
91.37153930119206 54.61033711828974 5.213356695700023 0.0 1.9233 7.0 0.7215875722995575 0.728667311526428 0.0 0.0 0.0 
93.2970142985185 63.47189552098678 0.6407891439710418 0.0 1.9233 7.0 0.36364600222688814 0.728667311526428 0.0 0.0 0.0 
82.9262121535994 92.76379715981878 0.07746692140023793 0.0 2.561 7.0 0.6100766661655197 0.4205568707074646 0.0 0.0 0.0 
74.58689600857079 98.32857138039647 1.8486819852927416 2.0 2.561 7.0 0.8594193708527861 0.4205568707074646 0.0 0.0 0.0 
48.97118538634879 107.71483602573953 3.2269725091328847 0.0 4.463900000000001 7.0 0.25922731284695544 0.9682945519620039 0.0 0.0 0.0 
82.0763492606818 134.00581492362818 6.101319617836738 0.0 8.844499999999998 7.0 0.4873005716990395 0.9050946219802449 0.0 0.0 0.0 
85.32320689091345 150.46588440600053 0.15685120833297425 0.0 5.724 8.0 0.23602789550859948 0.5759768999209152 0.0 0.0 0.0 
67.97552108656913 179.0282295894849 0.6754445624657067 0.0 5.724 10.0 0.27694210671186115 0.004223789127661193 0.0 0.0 0.0 
74.73239939654644 202.27475853269996 0.5688270857911983 0.0 6.9773 8.0 0.8029284911706441 0.9127580927177573 0.0 0.0 0.0 
69.83567556991834 205.7116903948039 5.929756501590051 0.0 7.6014 9.0 0.8733870818836391 0.7175437399405352 0.0 0.0 0.0 
65.1735431165234 233.29430010543783 1.3791875953324226 0.0 0.6428 9.0 0.3085201632320539 0.8298936318964554 0.0 0.0 0.0 
42.44867932109215 239.6328600152376 1.185906119305348 0.0 2.561 10.0 0.7200884555227783 0.7789164587192531 0.0 0.0 0.0 
14.416808475400394 244.64397854381573 1.7805178460263549 0.0 0.0 8.0 0.2728114328280815 0.37704213346817284 1.0 0.0 0.0 
13.653559704272721 242.66349285711925 3.766979883192638 0.0 0.0 8.0 0.25975853088676837 0.37704213346817284 1.0 0.0 0.0 
43.0402804311957 -128.70264249457574 5.153828005015632 0.0 6.351500000000001 7.0 0.3193565465440016 0.3853965923652297 0.0 0.0 0.0 
48.104669458363524 -106.13069744351667 1.8968796918988746 0.0 2.561 8.0 0.6345072488150592 0.5080232036142022 0.0 0.0 0.0 
6.745697543647781 -48.57723197054224 1.7467633898082138 0.0 2.561 9.0 0.9553590844218924 0.6866843899724361 0.0 0.0 0.0 
8.434438864582866 -68.66959418159787 6.279503249802704 2.0 1.9233 9.0 0.7160341846893777 0.3350414631627484 0.0 0.0 0.0 
10.026328106968746 -198.62854854024602 1.8882157503468435 0.0 0.0 10.0 0.41000078846391785 0.02323481867752797 1.0 0.0 0.0 
10.505717802723698 -201.09587888531814 4.7787773851316 0.0 0.0 10.0 0.08589857851667548 0.02323481867752797 1.0 0.0 0.0 
4.824005003062768 -214.8552608965803 3.92359608292392 0.0 6.351500000000001 6.0 0.023441340766222396 0.3692324539804902 0.0 0.0 0.0 
16.839725907953827 -217.2542245636115 3.2761590962125178 0.0 1.2839 7.0 0.355777797562677 0.3685981318577154 0.0 0.0 0.0 
23.749500316556123 -215.22865130108335 0.4865733455134254 0.0 1.2839 7.0 0.644495729986419 0.3685981318577154 0.0 0.0 0.0 
42.25466946951176 -216.27791034305517 3.7843570790193692 0.0 2.561 9.0 0.6752592006521494 0.40396471381917753 0.0 0.0 0.0 
52.01026846327569 -215.5569898134266 5.428910785382676 0.0 2.561 9.0 0.7391738078522456 0.40396471381917753 0.0 0.0 0.0 
69.9226609421466 -210.75776304814548 4.920596019308038 0.0 8.844499999999998 7.0 0.010215597082578243 0.4408261164570968 0.0 0.0 0.0 
75.16519689909808 -198.1953990594967 5.5145303231516865 0.0 3.197 8.0 0.924228593555502 0.6846669161200433 0.0 0.0 0.0 
80.40646975595976 -180.65652052543354 4.904408279810335 0.0 1.9233 7.0 0.977942295451203 0.535351825007725 0.0 0.0 0.0 
94.26228497404817 -144.52911619878185 0.8541019461771541 0.0 9.463499999999998 5.0 0.8441294146226969 0.7120478846819892 0.0 0.0 0.0 
84.51676009251469 -135.53694515425386 5.652420163005807 0.0 1.9233 6.0 0.04930157933788992 0.7395060540730564 0.0 0.0 0.0 
82.24605999519258 -127.08523382980816 1.4775510646880887 0.0 1.9233 6.0 0.10998978586987151 0.7395060540730564 0.0 0.0 0.0 
73.68793764640135 -121.54412575401426 0.696358816304252 0.0 5.724 5.0 0.12090412043611987 0.8951586247456063 0.0 0.0 0.0 
74.7254276753605 -36.04550871471353 5.009670877431459 0.0 1.2873 9.0 0.6869695042674505 0.7656284566554725 0.0 0.0 0.0 
72.80870563134785 -28.712855700051808 1.730849904976443 0.0 1.2873 9.0 0.4806346162685766 0.7656284566554725 0.0 0.0 0.0 
61.48454547056426 -22.063692449812855 0.8327502639166318 0.0 4.4758 9.0 0.5875971031716967 0.8718750787303499 0.0 0.0 0.0 
48.07653868123608 -10.184929345614668 3.5266111387397645 0.0 0.0 7.0 0.36701596487756183 0.8927829899562962 1.0 0.0 0.0 
50.473634876464985 -10.038554955719308 6.020141790433928 0.0 0.0 7.0 0.4378972198742165 0.8927829899562962 1.0 0.0 0.0 
57.28385858539561 6.630864128869487 0.4704425464233334 0.0 4.4758 6.0 0.5754365117469201 0.8223745540593693 0.0 0.0 0.0 
58.425373398866064 37.55464752287372 -1.9446605961295507 0.0 0.0 8.0 0.9519132750006203 0.8041244659688931 1.0 0.0 0.0 
59.32716168608213 39.9219801613352 1.2167415768164254 0.0 0.0 8.0 0.823701828658692 0.8041244659688931 1.0 0.0 0.0 
92.14839452072844 53.6098248205762 5.372616850568679 0.0 2.5678 7.0 0.7215875722995575 0.728667311526428 0.0 0.0 0.0 
94.41900672902977 64.05982568340026 0.4826623938120506 0.0 2.5678 7.0 0.36364600222688814 0.728667311526428 0.0 0.0 0.0 
84.16325816481891 93.03627845482606 0.21680349282243844 0.0 3.2055 7.0 0.6100766661655197 0.4205568707074646 0.0 0.0 0.0 
47.718688012727256 107.52568206973571 3.2914829070766096 0.0 5.1084000000000005 7.0 0.25922731284695544 0.9682945519620039 0.0 0.0 0.0 
82.85539140151592 133.0070045147893 5.374796613312137 0.0 0.0 8.0 0.2340218231489839 0.4873005716990395 1.0 0.0 0.0 
83.15813373214084 134.664807523976 6.830321502810786 0.0 0.0 8.0 0.278965796473273 0.4873005716990395 1.0 0.0 0.0 
85.70874442811481 149.25928186273552 -1.2615259293307182 0.0 0.0 9.0 0.3142318547420738 0.23602789550859948 1.0 0.0 0.0 
86.28592718608974 151.2891088731131 0.7074488413155292 0.0 0.0 9.0 0.3376217655698899 0.23602789550859948 1.0 0.0 0.0 
69.08950502558372 179.6311961504309 0.49611158707840913 0.0 6.3685 10.0 0.27694210671186115 0.004223789127661193 0.0 0.0 0.0 
75.10937191746585 201.06545269525867 -1.26861641377612 0.0 0.0 9.0 0.9036524753973825 0.8029284911706441 1.0 0.0 0.0 
73.64671909586633 202.92731287888236 2.600397255995356 2.0 0.0 9.0 0.22632187221404165 0.8029284911706441 1.0 0.0 0.0 
71.09766035866535 205.60249660847694 6.196875695221542 2.0 8.2459 9.0 0.8733870818836391 0.7175437399405352 0.0 0.0 0.0 
65.7068024896993 234.44328371320714 1.1362583171947525 0.0 1.2873 9.0 0.3085201632320539 0.8298936318964554 0.0 0.0 0.0 
42.961652696259804 240.79104273241552 1.1538429978187315 0.0 3.2055 10.0 0.7200884555227783 0.7789164587192531 0.0 0.0 0.0 
14.401692551630868 245.91058834910518 1.5827199207430342 0.0 0.6445 8.0 0.2728114328280815 0.37704213346817284 0.0 0.0 0.0 
12.646365541203872 241.8953204755039 3.793169234212958 0.0 0.6445 8.0 0.25975853088676837 0.37704213346817284 0.0 0.0 0.0 
43.27228718391834 -129.947914254753 4.89659706173249 0.0 6.996 7.0 0.3193565465440016 0.3853965923652297 0.0 0.0 0.0 
47.47905256973676 -105.02927454623045 2.087351273666995 0.0 3.2055 8.0 0.6345072488150592 0.5080232036142022 0.0 0.0 0.0 
6.79237398341881 -47.31139224926357 1.5339291381978537 0.0 3.2055 9.0 0.9553590844218924 0.6866843899724361 0.0 0.0 0.0 
9.281358539832187 -197.60407343852674 2.199518614660071 0.0 0.6445 10.0 0.41000078846391785 0.02323481867752797 0.0 0.0 0.0 
10.3179966943727 -202.34859181152726 4.563654003773882 0.0 0.6445 10.0 0.08589857851667548 0.02323481867752797 0.0 0.0 0.0 
3.886415288028177 -215.7069970154935 3.879053336606234 0.0 6.996 6.0 0.023441340766222396 0.3692324539804902 0.0 0.0 0.0 
15.576353474550727 -217.34597958808905 3.21409314467722 0.0 1.9284 7.0 0.355777797562677 0.3685981318577154 0.0 0.0 0.0 
24.747299954619113 -214.44831498109727 0.6636978488814923 0.0 1.9284 7.0 0.644495729986419 0.3685981318577154 0.0 0.0 0.0 
41.51798600107697 -217.30835993296137 4.091731321152294 0.0 3.2055 9.0 0.6752592006521494 0.40396471381917753 0.0 0.0 0.0 
52.624562343688496 -216.66476773272868 5.218710684461084 0.0 3.2055 9.0 0.7391738078522456 0.40396471381917753 0.0 0.0 0.0 
70.04061951369785 -212.01895877657157 4.805656793315294 0.0 9.488999999999999 7.0 0.010215597082578243 0.4408261164570968 0.0 0.0 0.0 
76.24584137266085 -198.85625941672842 5.734326867142984 0.0 3.8415 8.0 0.924228593555502 0.6846669161200433 0.0 0.0 0.0 
80.34844532064794 -181.9218908486604 4.666575375573801 0.0 2.5678 7.0 0.977942295451203 0.535351825007725 0.0 0.0 0.0 
95.35478314384928 -143.88804160173657 0.5306497468905513 0.0 10.107999999999999 5.0 0.8441294146226969 0.7120478846819892 0.0 0.0 0.0 
85.52192569484542 -136.30777003831858 5.628984666768446 0.0 2.5678 6.0 0.04930157933788992 0.7395060540730564 0.0 0.0 0.0 
82.26315736085512 -125.81864922146447 1.5572883527720673 0.0 2.5678 6.0 0.10998978586987151 0.7395060540730564 0.0 0.0 0.0 
74.46573986344363 -120.54434947846238 0.9096216016078269 0.0 6.3685 5.0 0.12090412043611987 0.8951586247456063 0.0 0.0 0.0 
75.40219206902168 -37.11626491734406 5.276045641837554 0.0 1.9335 9.0 0.6869695042674505 0.7656284566554725 0.0 0.0 0.0 
72.99925186985037 -27.460569382554322 1.4197859817351262 0.0 1.9335 9.0 0.4806346162685766 0.7656284566554725 0.0 0.0 0.0 
62.06737317956356 -20.939041058658734 1.0926626948166724 0.0 5.122 9.0 0.5875971031716967 0.8718750787303499 0.0 0.0 0.0 
46.83673440393808 -10.444571876780696 3.348033431752178 2.0 0.6462 7.0 0.36701596487756183 0.8927829899562962 0.0 0.0 0.0 
51.73564446429328 -9.92964815966019 0.08608220463117913 0.0 0.6462 7.0 0.4378972198742165 0.8927829899562962 0.0 0.0 0.0 
58.368768050557065 7.284699232242758 0.5423703364284599 0.0 5.122 6.0 0.5754365117469201 0.8223745540593693 0.0 0.0 0.0 
58.35389062116641 36.28996609955335 4.655936682237075 0.0 0.6462 8.0 0.9519132750006203 0.8041244659688931 0.0 0.0 0.0 
60.07002876741271 40.94798083846743 0.9441085803871198 0.0 0.6462 8.0 0.823701828658692 0.8041244659688931 0.0 0.0 0.0 
92.94028550266486 52.62117040030065 5.387734118321042 0.0 3.214 7.0 0.7215875722995575 0.728667311526428 0.0 0.0 0.0 
95.45928228787727 64.78256744341309 0.6071947594659894 0.0 3.214 7.0 0.36364600222688814 0.728667311526428 0.0 0.0 0.0 
85.37673378822087 93.39960448115994 0.2909120169429531 0.0 3.8516999999999997 7.0 0.6100766661655197 0.4205568707074646 0.0 0.0 0.0 
46.56388560390699 107.00514361142265 3.5650823277424317 0.0 5.754600000000001 7.0 0.25922731284695544 0.9682945519620039 0.0 0.0 0.0 
83.54403206360887 131.94384745747575 5.287176442724579 0.0 0.6462 8.0 0.2340218231489839 0.4873005716990395 0.0 0.0 0.0 
84.37654971341843 135.01120525284077 0.2769904576746748 0.0 0.6462 8.0 0.278965796473273 0.4873005716990395 0.0 0.0 0.0 
86.12477928470433 148.06285222080126 5.047049824931151 0.0 0.6462 9.0 0.3142318547420738 0.23602789550859948 0.0 0.0 0.0 
87.1160403938908 152.2458956582627 0.8561623487136226 0.0 0.6462 9.0 0.3376217655698899 0.23602789550859948 0.0 0.0 0.0 
70.23276299345623 180.176622688926 0.4451404871940957 0.0 7.0147 10.0 0.27694210671186115 0.004223789127661193 0.0 0.0 0.0 
75.38544201933713 199.82920264415802 4.932106425743146 0.0 0.6462 9.0 0.9036524753973825 0.8029284911706441 0.0 0.0 0.0 
66.05903308627038 235.66002628945148 1.2890029935904297 0.0 1.9335 9.0 0.3085201632320539 0.8298936318964554 0.0 0.0 0.0 
43.122248865341525 242.04752104916452 1.4436611630016374 0.0 3.8516999999999997 10.0 0.7200884555227783 0.7789164587192531 0.0 0.0 0.0 
14.082490883477316 247.1364101897698 1.8255275566288742 0.0 1.2907 8.0 0.2728114328280815 0.37704213346817284 0.0 0.0 0.0 
11.564508862445884 241.23644642332994 3.6886244686629857 0.0 1.2907 8.0 0.25975853088676837 0.37704213346817284 0.0 0.0 0.0 
43.24480415477233 -131.21431607610123 4.6907007181191664 0.0 7.642200000000001 7.0 0.3193565465440016 0.3853965923652297 0.0 0.0 0.0 
47.99351705202078 -103.87175340756237 1.1525643193257646 0.0 0.0 9.0 0.3873685424203377 0.6345072488150592 1.0 0.0 0.0 
46.43593620186379 -105.74791015144197 3.744851326072757 0.0 0.0 9.0 0.8673085687497321 0.6345072488150592 1.0 0.0 0.0 
6.410336832703393 -46.10367684177874 1.8771575021863949 0.0 3.8516999999999997 9.0 0.9553590844218924 0.6866843899724361 0.0 0.0 0.0 
8.390655352945789 -196.7034199408582 2.35063281417548 0.0 1.2907 10.0 0.41000078846391785 0.02323481867752797 0.0 0.0 0.0 
9.763589756357625 -203.48752193979308 4.259383228639897 0.0 1.2907 10.0 0.08589857851667548 0.02323481867752797 0.0 0.0 0.0 
2.7814330410237935 -216.3263056007727 3.652443027327939 0.0 7.642200000000001 6.0 0.023441340766222396 0.3692324539804902 0.0 0.0 0.0 
14.309700534266643 -217.3568983275036 3.1502126771299834 0.0 2.5745999999999998 7.0 0.355777797562677 0.3685981318577154 0.0 0.0 0.0 
25.922368905166188 -213.9753013962468 0.38269135210758215 0.0 2.5745999999999998 7.0 0.644495729986419 0.3685981318577154 0.0 0.0 0.0 
40.67864748807035 -218.25706418117323 3.988087256972154 0.0 3.8516999999999997 9.0 0.6752592006521494 0.40396471381917753 0.0 0.0 0.0 
53.49627357277866 -217.58381529574228 5.471366879459476 0.0 3.8516999999999997 9.0 0.7391738078522456 0.40396471381917753 0.0 0.0 0.0 
69.84468287371611 -213.27041301988794 4.5570925292074085 0.0 10.1352 7.0 0.010215597082578243 0.4408261164570968 0.0 0.0 0.0 
77.33509772127393 -199.502826889618 5.747500331171236 0.0 4.4877 8.0 0.924228593555502 0.6846669161200433 0.0 0.0 0.0 
80.59754432668878 -183.163856458166 4.910340785607466 0.0 3.214 7.0 0.977942295451203 0.535351825007725 0.0 0.0 0.0 
96.32465814515491 -143.07325858040662 0.6987065996119373 0.0 10.754199999999999 5.0 0.8441294146226969 0.7120478846819892 0.0 0.0 0.0 
86.62633954823303 -136.92809167299137 5.771427682436348 0.0 3.214 6.0 0.04930157933788992 0.7395060540730564 0.0 0.0 0.0 
82.68439023806991 -124.6240397651352 1.231787585754339 0.0 3.214 6.0 0.10998978586987151 0.7395060540730564 0.0 0.0 0.0 
75.66218857795661 -120.96032948224011 -0.3346055526086087 0.0 0.0 6.0 0.11861829562389103 0.12090412043611987 1.0 0.0 0.0 
73.27809705278908 -120.10385720350328 2.7864246290830934 0.0 0.0 6.0 0.7624726301882758 0.12090412043611987 1.0 0.0 0.0 
75.80332311383042 -38.31777345867504 5.0346195029926015 0.0 2.5814 9.0 0.6869695042674505 0.7656284566554725 0.0 0.0 0.0 
73.03375983182511 -26.194339509837118 1.5435405487589173 0.0 2.5814 9.0 0.4806346162685766 0.7656284566554725 0.0 0.0 0.0 
62.90196474205114 -19.986158162484024 0.8514722003646553 0.0 5.7699 9.0 0.5875971031716967 0.8718750787303499 0.0 0.0 0.0 
53.002257166728356 -9.914776978461333 0.011740249566060047 0.0 1.2941 7.0 0.4378972198742165 0.8927829899562962 0.0 0.0 0.0 
59.2490687330689 8.195522814706589 0.8024305197744019 0.0 5.7699 6.0 0.5754365117469201 0.8223745540593693 0.0 0.0 0.0 
58.593545815195576 35.046143653230715 4.902742592884145 0.0 1.2941 8.0 0.9519132750006203 0.8041244659688931 0.0 0.0 0.0 
60.575911052206024 42.10927839031768 1.159957332878894 0.0 1.2941 8.0 0.823701828658692 0.8041244659688931 0.0 0.0 0.0 
93.90912394656725 51.805155106559816 5.583207490495592 0.0 3.8619 7.0 0.7215875722995575 0.728667311526428 0.0 0.0 0.0 
96.67574947288404 65.13574796071578 0.2825617358335894 0.0 3.8619 7.0 0.36364600222688814 0.728667311526428 0.0 0.0 0.0 
85.9462198128565 92.26813881321104 -1.1044985561834904 0.0 0.0 8.0 0.7935577850609442 0.6100766661655197 1.0 0.0 0.0 
85.27706130118875 94.66237694099804 1.6495644882140228 0.0 0.0 8.0 0.4792254340489973 0.6100766661655197 1.0 0.0 0.0 
45.32784832663177 106.72812242236505 3.362071924878163 2.0 6.402500000000001 7.0 0.25922731284695544 0.9682945519620039 0.0 0.0 0.0 
84.3904631152036 131.00146570632756 5.444206619591252 0.0 1.2941 8.0 0.2340218231489839 0.4873005716990395 0.0 0.0 0.0 
85.63728371514868 135.13400047622216 0.09709255762302967 0.0 1.2941 8.0 0.278965796473273 0.4873005716990395 0.0 0.0 0.0 
86.58328036308033 146.88204501760308 5.082773281755757 0.0 1.2941 9.0 0.3142318547420738 0.23602789550859948 0.0 0.0 0.0 
88.18328771522256 152.92818008950186 0.5688065416748064 0.0 1.2941 9.0 0.3376217655698899 0.23602789550859948 0.0 0.0 0.0 
71.43346768447873 179.7730918537233 -0.3242190194589347 0.0 0.0 11.0 0.4741761778644359 0.27694210671186115 1.0 0.0 0.0 
70.2040492437974 181.4429972032672 1.5934664217644423 0.0 0.0 11.0 0.607158908036082 0.27694210671186115 1.0 0.0 0.0 
75.66205824249481 198.59307467542072 4.932548202915843 0.0 1.2941 9.0 0.9036524753973825 0.8029284911706441 0.0 0.0 0.0 
66.66092716341191 236.77459006506186 1.0756336763401255 0.0 2.5814 9.0 0.3085201632320539 0.8298936318964554 0.0 0.0 0.0 
43.20301149862954 243.31164378334523 1.5069847746121967 0.0 4.4996 10.0 0.7200884555227783 0.7789164587192531 0.0 0.0 0.0 
13.499515572599481 248.26098507696324 2.04904344899488 0.0 1.9386 8.0 0.2728114328280815 0.37704213346817284 0.0 0.0 0.0 
10.375834293944393 240.79874600044047 3.4944144046897496 0.0 1.9386 8.0 0.25975853088676837 0.37704213346817284 0.0 0.0 0.0 
43.57410373090018 -132.43746393272318 4.975386155109342 0.0 8.2901 7.0 0.3193565465440016 0.3853965923652297 0.0 0.0 0.0 
48.496329344747515 -102.70912333385733 1.162599392832199 2.0 0.6479 9.0 0.3873685424203377 0.6345072488150592 0.0 0.0 0.0 
45.27695283223521 -106.2590720034239 3.556977307194505 0.0 0.6479 9.0 0.8673085687497321 0.6345072488150592 0.0 0.0 0.0 
6.073171835889817 -44.88267370708933 1.8402103007275852 0.0 4.4996 9.0 0.9553590844218924 0.6866843899724361 0.0 0.0 0.0 
7.7170119821143235 -195.63069747025392 2.1315239585594306 0.0 1.9386 10.0 0.41000078846391785 0.02323481867752797 0.0 0.0 0.0 
9.072840774909508 -204.54931040018914 4.135633942694641 2.0 1.9386 10.0 0.08589857851667548 0.02323481867752797 0.0 0.0 0.0 
1.5914422161244968 -216.76041471914775 3.4913947824119056 2.0 8.2901 6.0 0.023441340766222396 0.3692324539804902 0.0 0.0 0.0 
13.384535240334044 -216.49168270761245 2.3896662969264026 0.0 0.0 8.0 0.8139013796195542 0.355777797562677 1.0 0.0 0.0 
14.350754364574234 -218.62293287403145 4.74480472282482 0.0 0.0 8.0 0.0457861909475058 0.355777797562677 1.0 0.0 0.0 
27.119115914621496 -213.56018034719645 0.33388444474261236 0.0 3.2224999999999997 7.0 0.644495729986419 0.3685981318577154 0.0 0.0 0.0 
39.970235502881984 -219.30715053440264 4.118906919534899 0.0 4.4996 9.0 0.6752592006521494 0.40396471381917753 0.0 0.0 0.0 
54.44281320014793 -218.4255941406929 5.556307524148162 0.0 4.4996 9.0 0.7391738078522456 0.40396471381917753 0.0 0.0 0.0 
70.0521402610877 -214.52000908359227 4.876917838450355 0.0 10.7831 7.0 0.010215597082578243 0.4408261164570968 0.0 0.0 0.0 
78.27710314843546 -200.3496767377006 5.550937302109359 0.0 5.1356 8.0 0.924228593555502 0.6846669161200433 0.0 0.0 0.0 
81.0350131920062 -184.35261626648372 5.065021864495786 0.0 3.8619 7.0 0.977942295451203 0.535351825007725 0.0 0.0 0.0 
97.16017713810777 -142.1211887812779 0.8504985024030425 0.0 11.402099999999999 5.0 0.8441294146226969 0.7120478846819892 0.0 0.0 0.0 
87.69520425527057 -137.60783951450878 5.716753703810045 0.0 3.8619 6.0 0.04930157933788992 0.7395060540730564 0.0 0.0 0.0 
83.33572932178001 -123.53762994926126 1.0307113322222825 0.0 3.8619 6.0 0.10998978586987151 0.7395060540730564 0.0 0.0 0.0 
76.7331460181428 -121.63677537904523 5.719839861415408 0.0 0.6479 6.0 0.11861829562389103 0.12090412043611987 0.0 0.0 0.0 
72.06729779899804 -119.73170930680206 2.843396916925827 0.0 0.6479 6.0 0.7624726301882758 0.12090412043611987 0.0 0.0 0.0 
76.51178797611891 -39.36782413788072 5.3059379766865895 0.0 3.231 9.0 0.6869695042674505 0.7656284566554725 0.0 0.0 0.0 
73.07195264869948 -24.92821542478829 1.5406303305980857 0.0 3.231 9.0 0.4806346162685766 0.7656284566554725 0.0 0.0 0.0 
63.97332259818538 -19.310346625072007 0.5627532322688912 0.0 6.419499999999999 9.0 0.5875971031716967 0.8718750787303499 0.0 0.0 0.0 
54.2614398165027 -10.052573729169382 6.174186640767815 0.0 1.9437 7.0 0.4378972198742165 0.8927829899562962 0.0 0.0 0.0 
60.246900677996706 8.975817822816055 0.6636564469045086 0.0 6.419499999999999 6.0 0.5754365117469201 0.8223745540593693 0.0 0.0 0.0 
59.04156752400406 33.86132069665259 5.073913685950623 0.0 1.9437 8.0 0.9519132750006203 0.8041244659688931 0.0 0.0 0.0 
61.447236244117875 43.028691953377624 0.8122383816807875 0.0 1.9437 8.0 0.823701828658692 0.8041244659688931 0.0 0.0 0.0 
95.04294878227624 51.2403806985626 5.821051823520393 0.0 4.5115 7.0 0.7215875722995575 0.728667311526428 0.0 0.0 0.0 
97.93762407668036 65.2462077918404 0.08731286283806448 0.0 4.5115 7.0 0.36364600222688814 0.728667311526428 0.0 0.0 0.0 
86.88839464043633 91.42147743799862 5.551137358836205 0.0 0.6496 8.0 0.7935577850609442 0.6100766661655197 0.0 0.0 0.0 
85.41123848263446 95.92195042991375 1.4646607195030352 0.0 0.6496 8.0 0.4792254340489973 0.6100766661655197 0.0 0.0 0.0 
85.27802484330874 130.09771625609483 5.4887577236775655 0.0 1.9437 8.0 0.2340218231489839 0.4873005716990395 0.0 0.0 0.0 
86.826096929041 135.57132419210376 0.35249794818929137 0.0 1.9437 8.0 0.278965796473273 0.4873005716990395 0.0 0.0 0.0 
87.31059554023642 145.84496183719602 5.324000733345718 0.0 1.9437 9.0 0.3142318547420738 0.23602789550859948 0.0 0.0 0.0 
89.39860352825714 153.2853024279098 0.2858036203433705 0.0 1.9437 9.0 0.3376217655698899 0.23602789550859948 0.0 0.0 0.0 
72.58393002624365 179.24303026278787 5.851441901196865 0.0 0.6496 11.0 0.4741761778644359 0.27694210671186115 0.0 0.0 0.0 
70.46385276501715 182.68276775476645 1.3642179580741502 0.0 0.6496 11.0 0.607158908036082 0.27694210671186115 0.0 0.0 0.0 
76.35237936885939 197.5310079955513 5.288757880710528 0.0 1.9437 9.0 0.9036524753973825 0.8029284911706441 0.0 0.0 0.0 
67.2946640226511 237.87136099978008 1.0468362030309704 0.0 3.231 9.0 0.3085201632320539 0.8298936318964554 0.0 0.0 0.0 
43.49733147750845 244.54367651019518 1.3362916750994214 0.0 5.1492 10.0 0.7200884555227783 0.7789164587192531 0.0 0.0 0.0 
12.651728723472372 249.2021473097651 2.3040387200286734 0.0 2.5882 8.0 0.2728114328280815 0.37704213346817284 0.0 0.0 0.0 
9.209146612341469 240.30542182345687 3.541637658044913 0.0 2.5882 8.0 0.25975853088676837 0.37704213346817284 0.0 0.0 0.0 
43.85571570568131 -133.67246336011698 4.936591486007384 0.0 8.9397 7.0 0.3193565465440016 0.3853965923652297 0.0 0.0 0.0 
44.03424418531798 -106.50443725947582 3.3365311692870208 0.0 1.2974999999999999 9.0 0.8673085687497321 0.6345072488150592 0.0 0.0 0.0 
6.980939016962114 -43.99922159465321 0.7718244064707327 0.0 0.0 10.0 0.3799717376163193 0.9553590844218924 1.0 0.0 0.0 
5.0979705091828755 -44.07427327265784 2.4494424119580223 0.0 0.0 10.0 0.811393798599586 0.9553590844218924 1.0 0.0 0.0 
7.095490608459754 -194.52695833798924 2.083636779793589 0.0 2.5882 10.0 0.41000078846391785 0.02323481867752797 0.0 0.0 0.0 
12.49361101777297 -215.59124785729765 2.350878262687609 2.0 0.6496 8.0 0.8139013796195542 0.355777797562677 0.0 0.0 0.0 
14.426271439187039 -219.8873798129965 4.772051508737935 0.0 0.6496 8.0 0.0457861909475058 0.355777797562677 0.0 0.0 0.0 
28.37992594190181 -213.4381681957192 0.09647145874437967 0.0 3.8720999999999997 7.0 0.644495729986419 0.3685981318577154 0.0 0.0 0.0 
39.57986307069476 -220.51219752692901 4.399118485015482 0.0 5.1492 9.0 0.6752592006521494 0.40396471381917753 0.0 0.0 0.0 
55.10099196116945 -219.5078739605839 5.258781580402598 0.0 5.1492 9.0 0.7391738078522456 0.40396471381917753 0.0 0.0 0.0 
70.1563344495941 -215.7824164905276 4.794748394690922 0.0 11.432699999999999 7.0 0.010215597082578243 0.4408261164570968 0.0 0.0 0.0 
78.0864725931117 -201.60195022276278 4.561321190869478 0.0 0.0 9.0 0.5431729767083144 0.924228593555502 1.0 0.0 0.0 
79.54370625919022 -200.33400989929856 6.2955538536892215 0.0 0.0 9.0 0.6835471153267153 0.924228593555502 1.0 0.0 0.0 
81.66679309400422 -185.45051564503956 5.234565741121501 0.0 4.5115 7.0 0.977942295451203 0.535351825007725 0.0 0.0 0.0 
97.7862916177871 -141.02004866833582 1.0537721626145857 0.0 12.051699999999999 5.0 0.8441294146226969 0.7120478846819892 0.0 0.0 0.0 
88.82003941048521 -138.19031248692417 5.805380545437319 0.0 4.5115 6.0 0.04930157933788992 0.7395060540730564 0.0 0.0 0.0 
83.77593755839476 -122.34988182847738 1.2158580764257287 0.0 4.5115 6.0 0.10998978586987151 0.7395060540730564 0.0 0.0 0.0 
77.83652360749284 -122.25893836839714 5.769759646074103 0.0 1.2974999999999999 6.0 0.11861829562389103 0.12090412043611987 0.0 0.0 0.0 
70.96205952106851 -119.11285775836285 2.631155850192616 0.0 1.2974999999999999 6.0 0.7624726301882758 0.12090412043611987 0.0 0.0 0.0 
76.9589971391873 -40.55295402716301 5.073227982148238 0.0 3.8823 9.0 0.6869695042674505 0.7656284566554725 0.0 0.0 0.0 
73.13434592138799 -23.663052996670274 1.5215098487542955 0.0 3.8823 9.0 0.4806346162685766 0.7656284566554725 0.0 0.0 0.0 
65.1862704734272 -18.945262604681623 0.29236104421613013 0.0 7.070799999999999 9.0 0.5875971031716967 0.8718750787303499 0.0 0.0 0.0 
55.49627975747332 -10.334884214607188 6.058429147517678 0.0 2.5949999999999998 7.0 0.4378972198742165 0.8927829899562962 0.0 0.0 0.0 
61.244421332614074 9.756510741708343 0.6640552813195743 0.0 7.070799999999999 6.0 0.5754365117469201 0.8223745540593693 0.0 0.0 0.0 
59.357487258707046 32.63464893484104 4.964463167788551 0.0 2.5949999999999998 8.0 0.9519132750006203 0.8041244659688931 0.0 0.0 0.0 
62.167067777729514 44.07098339688964 0.9663824768941166 0.0 2.5949999999999998 8.0 0.823701828658692 0.8041244659688931 0.0 0.0 0.0 
95.53839590173345 50.07459296410022 5.114250424015659 0.0 0.0 8.0 0.07201018549073934 0.7215875722995575 1.0 0.0 0.0 
95.40107394271732 52.455401381290386 7.567349940741207 0.0 0.0 8.0 0.3682940620319205 0.7215875722995575 1.0 0.0 0.0 
99.1805476294624 65.00193349531476 6.089128469414892 0.0 5.1628 7.0 0.36364600222688814 0.728667311526428 0.0 0.0 0.0 
87.96536105988042 90.75463996050965 5.728786429723236 0.0 1.3009 8.0 0.7935577850609442 0.6100766661655197 0.0 0.0 0.0 
85.75867501337721 97.14007059931656 1.2929408306619066 0.0 1.3009 8.0 0.4792254340489973 0.6100766661655197 0.0 0.0 0.0 
86.2449518370711 129.27943691580734 5.580868334967374 0.0 2.5949999999999998 8.0 0.2340218231489839 0.4873005716990395 0.0 0.0 0.0 
88.08207815330395 135.73576279553157 0.1301826474243483 0.0 2.5949999999999998 8.0 0.278965796473273 0.4873005716990395 0.0 0.0 0.0 
88.20807601171171 144.95106156685546 5.499792768733533 0.0 2.5949999999999998 9.0 0.3142318547420738 0.23602789550859948 0.0 0.0 0.0 
90.65629477628873 153.4361056593817 0.11933389677923038 0.0 2.5949999999999998 9.0 0.3376217655698899 0.23602789550859948 0.0 0.0 0.0 
73.62581400548156 178.5226090916608 5.678219549680316 0.0 1.3009 11.0 0.4741761778644359 0.27694210671186115 0.0 0.0 0.0 
70.60933167341996 183.94108598844883 1.4556836546989547 0.0 1.3009 11.0 0.607158908036082 0.27694210671186115 0.0 0.0 0.0 
76.91868477822284 196.3979470645671 5.175886620360709 0.0 2.5949999999999998 9.0 0.9036524753973825 0.8029284911706441 0.0 0.0 0.0 
68.13904655985215 238.81557867641084 0.8411503196653947 0.0 3.8823 9.0 0.3085201632320539 0.8298936318964554 0.0 0.0 0.0 
43.945440168699086 245.7284665721422 1.2091982066481872 0.0 5.8005 10.0 0.7200884555227783 0.7789164587192531 0.0 0.0 0.0 
11.728452746195874 250.06937874357286 2.3874783553724486 0.0 3.2395 8.0 0.2728114328280815 0.37704213346817284 0.0 0.0 0.0 
8.013902358109872 239.8859935665056 3.4790850403667655 0.0 3.2395 8.0 0.25975853088676837 0.37704213346817284 0.0 0.0 0.0 
44.16123159652506 -134.90176760660614 4.955990970933215 0.0 9.591000000000001 7.0 0.3193565465440016 0.3853965923652297 0.0 0.0 0.0 
42.82582186348459 -106.88423244388146 3.4461105356390838 0.0 1.9487999999999999 9.0 0.8673085687497321 0.6345072488150592 0.0 0.0 0.0 
7.995890292456573 -43.24132793563964 0.641398464988225 0.0 0.6513 10.0 0.3799717376163193 0.9553590844218924 0.0 0.0 0.0 
3.9456999889265245 -43.54815395334971 2.713264900101013 0.0 0.6513 10.0 0.811393798599586 0.9553590844218924 0.0 0.0 0.0 
6.340812024573171 -193.50961418529596 2.2090287620702895 0.0 3.2395 10.0 0.41000078846391785 0.02323481867752797 0.0 0.0 0.0 
14.245624279616235 -221.14113237779023 4.569298558074905 0.0 1.3009 8.0 0.0457861909475058 0.355777797562677 0.0 0.0 0.0 
29.6234520991777 -213.19698033082955 0.19157426211313822 0.0 4.5234 7.0 0.644495729986419 0.3685981318577154 0.0 0.0 0.0 
39.12883157147199 -221.69587800607533 4.3483414620167355 0.0 5.8005 9.0 0.6752592006521494 0.40396471381917753 0.0 0.0 0.0 
54.59569582872954 -220.66942667507627 4.3020638380345915 0.0 0.0 10.0 0.02405901454938486 0.7391738078522456 1.0 0.0 0.0 
56.35996726914628 -219.36819553024105 6.393679550106988 0.0 0.0 10.0 0.10886106948155483 0.7391738078522456 1.0 0.0 0.0 
70.62076771493908 -216.96090307596143 5.087802034755441 0.0 12.084 7.0 0.010215597082578243 0.4408261164570968 0.0 0.0 0.0 
77.7438151080532 -202.82142336224874 4.438473841029523 0.0 0.6513 9.0 0.5431729767083144 0.924228593555502 0.0 0.0 0.0 
80.80996203227849 -200.3004657922031 0.0264843242082505 0.0 0.6513 9.0 0.6835471153267153 0.924228593555502 0.0 0.0 0.0 
82.04373870927253 -186.65982986935165 5.014556191579085 0.0 5.1628 7.0 0.977942295451203 0.535351825007725 0.0 0.0 0.0 
98.63944852016822 -140.08375160547604 0.831818573914953 0.0 12.703 5.0 0.8441294146226969 0.7120478846819892 0.0 0.0 0.0 
90.05300033460682 -138.48071952813498 6.051867477191327 0.0 5.1628 6.0 0.04930157933788992 0.7395060540730564 0.0 0.0 0.0 
84.18953230487514 -121.15260647348431 1.2381742474919033 2.0 5.1628 6.0 0.10998978586987151 0.7395060540730564 0.0 0.0 0.0 
79.0863490471463 -122.46500937653778 6.1197773008627205 2.0 1.9487999999999999 6.0 0.11861829562389103 0.12090412043611987 0.0 0.0 0.0 
69.94460338145883 -118.35833016180246 2.503494635181754 0.0 1.9487999999999999 6.0 0.7624726301882758 0.12090412043611987 0.0 0.0 0.0 
77.73824517399468 -41.55160381074315 5.375010652905116 0.0 4.535299999999999 9.0 0.6869695042674505 0.7656284566554725 0.0 0.0 0.0 
73.57256544569421 -22.47456970334278 1.2175319074670137 0.0 4.535299999999999 9.0 0.4806346162685766 0.7656284566554725 0.0 0.0 0.0 
66.38505326176362 -18.536057623781367 0.3289452449184798 0.0 7.723799999999999 9.0 0.5875971031716967 0.8718750787303499 0.0 0.0 0.0 
56.754884924884394 -10.477859466179586 6.1700731550628785 0.0 3.2479999999999998 7.0 0.4378972198742165 0.8927829899562962 0.0 0.0 0.0 
62.13479778073734 10.657487251185392 0.7913083310017708 0.0 7.723799999999999 6.0 0.5754365117469201 0.8223745540593693 0.0 0.0 0.0 
59.48008757816822 31.373895964719832 4.809337866021133 0.0 3.2479999999999998 8.0 0.9519132750006203 0.8041244659688931 0.0 0.0 0.0 
63.20849164584656 44.792069533849975 0.6056041272392668 0.0 3.2479999999999998 8.0 0.823701828658692 0.8041244659688931 0.0 0.0 0.0 
95.77727666827995 48.830621553908955 4.902120012367883 0.0 0.653 8.0 0.07201018549073934 0.7215875722995575 0.0 0.0 0.0 
96.17429773324602 53.45872279527635 0.914192911868382 0.0 0.653 8.0 0.3682940620319205 0.7215875722995575 0.0 0.0 0.0 
100.41643889966764 64.72426164180688 6.062183972178653 0.0 5.815799999999999 7.0 0.36364600222688814 0.728667311526428 0.0 0.0 0.0 
89.03205094162207 90.07148435144643 5.713562274338672 0.0 1.9539 8.0 0.7935577850609442 0.6100766661655197 0.0 0.0 0.0 
86.44986839895114 98.2015698191654 0.9936059267415558 0.0 1.9539 8.0 0.4792254340489973 0.6100766661655197 0.0 0.0 0.0 
87.36210341698151 128.6823596699672 5.792352870122255 0.0 3.2479999999999998 8.0 0.2340218231489839 0.4873005716990395 0.0 0.0 0.0 
89.23641080880697 135.2141834531136 -0.42438710057213347 0.0 0.0 9.0 0.6332863233625516 0.278965796473273 1.0 0.0 0.0 
88.26801939080052 136.98874114578575 1.4234721228817369 0.0 0.0 9.0 0.9659972896906137 0.278965796473273 1.0 0.0 0.0 
89.1430394296391 144.09644334967314 5.5426598421928945 0.0 3.2479999999999998 9.0 0.3142318547420738 0.23602789550859948 0.0 0.0 0.0 
91.87993929985866 153.7635548461875 0.2614724317157339 0.0 3.2479999999999998 9.0 0.3376217655698899 0.23602789550859948 0.0 0.0 0.0 
74.65760555650188 177.7878063390504 5.664349266709903 0.0 1.9539 11.0 0.4741761778644359 0.27694210671186115 0.0 0.0 0.0 
70.99590548303665 185.1473569280427 1.2606574535073551 0.0 1.9539 11.0 0.607158908036082 0.27694210671186115 0.0 0.0 0.0 
76.42201814061036 195.23267836547348 4.309481214558087 0.0 0.0 10.0 0.05223197397031121 0.9036524753973825 1.0 0.0 0.0 
78.04595828199501 196.97568691752346 6.756791395354869 0.0 0.0 10.0 0.5265895934792636 0.9036524753973825 1.0 0.0 0.0 
68.94950588568491 239.78906959633687 0.8765253001219451 0.0 4.535299999999999 9.0 0.3085201632320539 0.8298936318964554 0.0 0.0 0.0 
44.18800985092474 246.97172392251278 1.3780990168229035 0.0 6.4535 10.0 0.7200884555227783 0.7789164587192531 0.0 0.0 0.0 
11.01874605981916 251.11859049975266 2.165511855408569 0.0 3.8925 8.0 0.2728114328280815 0.37704213346817284 0.0 0.0 0.0 
6.823749839224736 239.4523279444085 3.4910221154154053 0.0 3.8925 8.0 0.25975853088676837 0.37704213346817284 0.0 0.0 0.0 
43.027725547500665 -135.46718154950435 3.604294726010305 0.0 0.0 8.0 0.9014510326132811 0.3193565465440016 1.0 0.0 0.0 
45.10887453359893 -134.0612310197675 7.008758079634106 0.0 0.0 8.0 0.9341413095308176 0.3193565465440016 1.0 0.0 0.0 
41.74380090244305 -107.54283667243216 3.688375077551805 0.0 2.6018 9.0 0.8673085687497321 0.6345072488150592 0.0 0.0 0.0 
9.170389156817254 -42.76690058860411 0.3838947639754838 0.0 1.3043 10.0 0.3799717376163193 0.9553590844218924 0.0 0.0 0.0 
2.798254069296297 -43.01159384346203 2.704184812274248 0.0 1.3043 10.0 0.811393798599586 0.9553590844218924 0.0 0.0 0.0 
5.610528046421869 -192.47461940209251 2.1852572499199003 2.0 3.8925 10.0 0.41000078846391785 0.02323481867752797 0.0 0.0 0.0 
13.751472080696514 -222.30746959073994 4.311647251356833 0.0 1.9539 8.0 0.0457861909475058 0.355777797562677 0.0 0.0 0.0 
30.13740494055788 -214.3547287347699 -1.1530062902386005 0.0 0.0 8.0 0.07884503664477804 0.644495729986419 1.0 0.0 0.0 
29.195824838962782 -212.0046448846046 1.9151534210711199 0.0 0.0 8.0 0.39182230592475664 0.644495729986419 1.0 0.0 0.0 
38.40706000860966 -222.73682694864567 4.106129066048415 0.0 6.4535 9.0 0.6752592006521494 0.40396471381917753 0.0 0.0 0.0 
53.849546582224065 -221.69304290782392 4.082514706607514 0.0 0.653 10.0 0.02405901454938486 0.7391738078522456 0.0 0.0 0.0 
57.58268132257561 -219.69910221428518 6.018886256679985 0.0 0.653 10.0 0.10886106948155483 0.7391738078522456 0.0 0.0 0.0 
71.27360787008612 -218.04641153830755 5.253856221687526 0.0 12.737 7.0 0.010215597082578243 0.4408261164570968 0.0 0.0 0.0 
77.22945695387833 -203.97899175298548 4.29425796799638 0.0 1.3043 9.0 0.5431729767083144 0.924228593555502 0.0 0.0 0.0 
82.05592898306004 -200.07222195863417 0.18117552877539428 0.0 1.3043 9.0 0.6835471153267153 0.924228593555502 0.0 0.0 0.0 
82.40088182015515 -187.87513957816978 4.998222106571071 0.0 5.815799999999999 7.0 0.977942295451203 0.535351825007725 0.0 0.0 0.0 
99.7374632264383 -139.45217216089273 0.5219805343083913 0.0 13.356 5.0 0.8441294146226969 0.7120478846819892 0.0 0.0 0.0 
91.3160769186554 -138.5764610177479 6.207530513765212 0.0 5.815799999999999 6.0 0.04930157933788992 0.7395060540730564 0.0 0.0 0.0 
69.23124837444807 -117.31159546572789 2.168993182368011 0.0 2.6018 6.0 0.7624726301882758 0.12090412043611987 0.0 0.0 0.0 
78.45585596729104 -42.5954254618636 5.314673773253414 0.0 5.1899999999999995 9.0 0.6869695042674505 0.7656284566554725 0.0 0.0 0.0 
74.12319989717506 -21.333810924792083 1.1210822252548853 0.0 5.1899999999999995 9.0 0.4806346162685766 0.7656284566554725 0.0 0.0 0.0 
67.60048701757171 -18.179336899347785 0.28547317896535973 0.0 8.378499999999999 9.0 0.5875971031716967 0.8718750787303499 0.0 0.0 0.0 
58.016556273353494 -10.365101768207373 0.0891339854710411 0.0 3.9027 7.0 0.4378972198742165 0.8927829899562962 0.0 0.0 0.0 
62.84098350077503 11.709072064128879 0.9794162400293667 0.0 8.378499999999999 6.0 0.5754365117469201 0.8223745540593693 0.0 0.0 0.0 
59.56263848268759 30.10988875027783 4.777615230241112 0.0 3.9027 8.0 0.9519132750006203 0.8041244659688931 0.0 0.0 0.0 
64.35604863499258 45.328392054966756 0.4371923226366207 0.0 3.9027 8.0 0.823701828658692 0.8041244659688931 0.0 0.0 0.0 
95.86773351031569 47.56715550777675 4.783871206480485 0.0 1.3077 8.0 0.07201018549073934 0.7215875722995575 0.0 0.0 0.0 
97.11938883618623 54.30212761927427 0.7285968992127673 0.0 1.3077 8.0 0.3682940620319205 0.7215875722995575 0.0 0.0 0.0 
101.68101810155548 64.65099273875849 6.225311234061796 0.0 6.4704999999999995 7.0 0.36364600222688814 0.728667311526428 0.0 0.0 0.0 
90.10515052504232 89.39844187576979 5.723014580588725 0.0 2.6086 8.0 0.7935577850609442 0.6100766661655197 0.0 0.0 0.0 
87.35282486712413 99.08993827120986 0.777247628333542 0.0 2.6086 8.0 0.4792254340489973 0.6100766661655197 0.0 0.0 0.0 
87.80414983825712 127.4952944436891 5.068865920405086 0.0 0.0 9.0 0.5206759647087698 0.2340218231489839 1.0 0.0 0.0 
88.53149478451094 129.1692402708831 6.677709857375256 0.0 0.0 9.0 0.5521315350859225 0.2340218231489839 1.0 0.0 0.0 
90.45242482672846 134.8594458060799 5.999343302818374 0.0 0.6547 9.0 0.6332863233625516 0.278965796473273 0.0 0.0 0.0 
88.56051562806356 138.2212081194531 1.337771681008862 0.0 0.6547 9.0 0.9659972896906137 0.278965796473273 0.0 0.0 0.0 
90.30233266542555 143.5859846506022 5.868415335693733 0.0 3.9027 9.0 0.3142318547420738 0.23602789550859948 0.0 0.0 0.0 
92.96165983490911 154.42265239135386 0.5472280061189998 0.0 3.9027 9.0 0.3376217655698899 0.23602789550859948 0.0 0.0 0.0 
75.86661140967468 177.4098728303627 5.98021361854785 0.0 2.6086 11.0 0.4741761778644359 0.27694210671186115 0.0 0.0 0.0 
71.47692619377305 186.31917089187888 1.1812683898878449 0.0 2.6086 11.0 0.607158908036082 0.27694210671186115 0.0 0.0 0.0 
76.1257937163921 194.00110214757643 4.476357716635888 0.0 0.6547 10.0 0.05223197397031121 0.9036524753973825 0.0 0.0 0.0 
79.21207819111518 197.47035170053627 0.4011865544727049 0.0 0.6547 10.0 0.5265895934792636 0.9036524753973825 0.0 0.0 0.0 
69.77936938014656 240.74607297697895 0.8564233090889957 0.0 5.1899999999999995 9.0 0.3085201632320539 0.8298936318964554 0.0 0.0 0.0 
45.360646845353415 246.49271309873387 -0.3878040956979061 0.0 0.0 11.0 0.4594865214948397 0.7200884555227783 1.0 0.0 0.0 
42.95589019092367 247.26567975838424 2.907393280538548 0.0 0.0 11.0 0.40515986120961645 0.7200884555227783 1.0 0.0 0.0 
10.28321209000227 252.1498609149416 2.1903388926332834 0.0 4.5472 8.0 0.2728114328280815 0.37704213346817284 0.0 0.0 0.0 
5.6450082633768845 239.91611365717435 2.766738321436049 0.0 0.0 9.0 0.41591171020511475 0.25975853088676837 1.0 0.0 0.0 
6.519247971074827 238.22277212936962 4.46962148543784 0.0 0.0 9.0 0.8971646017127982 0.25975853088676837 1.0 0.0 0.0 
42.08139928470703 -136.30920025140202 3.8687371619879376 0.0 0.6547 8.0 0.9014510326132811 0.3193565465440016 0.0 0.0 0.0 
45.909533228585516 -133.07966362822117 0.8865510741518655 0.0 0.6547 8.0 0.9341413095308176 0.3193565465440016 0.0 0.0 0.0 
40.66458209275086 -108.20602265751367 3.6926150409402556 0.0 3.2565 9.0 0.8673085687497321 0.6345072488150592 0.0 0.0 0.0 
10.285225109190053 -42.165510790471714 0.49469671395622417 0.0 1.959 10.0 0.3799717376163193 0.9553590844218924 0.0 0.0 0.0 
1.7954736912990081 -42.23766852180295 2.484291652227166 2.0 1.959 10.0 0.811393798599586 0.9553590844218924 0.0 0.0 0.0 
13.431687494200451 -223.53313949256525 4.457182187209959 0.0 2.6086 8.0 0.0457861909475058 0.355777797562677 0.0 0.0 0.0 
30.348188524987727 -215.60376803380865 4.879580243419303 0.0 0.6547 8.0 0.07884503664477804 0.644495729986419 0.0 0.0 0.0 
29.063380474043583 -210.74488801115263 1.6755364286236474 0.0 0.6547 8.0 0.39182230592475664 0.644495729986419 0.0 0.0 0.0 
37.71899806927351 -223.80035863959134 4.13816255496286 0.0 7.1082 9.0 0.6752592006521494 0.40396471381917753 0.0 0.0 0.0 
53.16241112583381 -222.75717342358777 4.139033452528061 0.0 1.3077 10.0 0.02405901454938486 0.7391738078522456 0.0 0.0 0.0 
58.805818900053254 -220.02843996882146 6.020169175176795 0.0 1.3077 10.0 0.10886106948155483 0.7391738078522456 0.0 0.0 0.0 
72.01699532403812 -219.07203524283858 5.339584002455078 0.0 13.3917 7.0 0.010215597082578243 0.4408261164570968 0.0 0.0 0.0 
76.61699344863992 -205.087782691241 4.207736313895703 0.0 1.959 9.0 0.5431729767083144 0.924228593555502 0.0 0.0 0.0 
83.31208386312393 -199.9091152227587 0.12912231139075744 0.0 1.959 9.0 0.6835471153267153 0.924228593555502 0.0 0.0 0.0 
81.13431432330476 -187.85681839031093 3.127128434189327 0.0 0.0 8.0 0.11071347416886068 0.977942295451203 1.0 0.0 0.0 
83.47792543731062 -188.5418523624699 5.728896943128376 0.0 0.0 8.0 0.2931718320668467 0.977942295451203 1.0 0.0 0.0 
100.69071632504777 -138.6180034609355 0.7188663330216092 0.0 14.0107 5.0 0.8441294146226969 0.7120478846819892 0.0 0.0 0.0 
92.55589174453819 -138.31686886162095 0.20639604777611006 0.0 6.4704999999999995 6.0 0.04930157933788992 0.7395060540730564 0.0 0.0 0.0 
68.32145114748117 -116.43023407798464 2.372061866504301 0.0 3.2565 6.0 0.7624726301882758 0.12090412043611987 0.0 0.0 0.0 
79.17813965128053 -43.636019124078786 5.3191573867415665 0.0 5.846399999999999 9.0 0.6869695042674505 0.7656284566554725 0.0 0.0 0.0 
74.67542620686508 -20.193821892876386 1.1196863225504103 0.0 5.846399999999999 9.0 0.4806346162685766 0.7656284566554725 0.0 0.0 0.0 
68.83336711914791 -17.888586929207616 0.23159597086255612 0.0 9.034899999999999 9.0 0.5875971031716967 0.8718750787303499 0.0 0.0 0.0 
59.268488342261726 -10.17224175462007 0.15284683781613373 0.0 4.5591 7.0 0.4378972198742165 0.8927829899562962 0.0 0.0 0.0 
63.810205604996916 10.893512499970171 -0.6995139642274912 0.0 0.0 7.0 0.1867394762292225 0.5754365117469201 1.0 0.0 0.0 
61.86884684051487 12.521155313417289 2.445660006961408 0.0 0.0 7.0 0.8113075840352627 0.5754365117469201 1.0 0.0 0.0 
59.85894479280553 28.878332230834456 4.948506178637119 0.0 4.5591 8.0 0.9519132750006203 0.8041244659688931 0.0 0.0 0.0 
65.60099224732747 45.094630868904765 -0.18560731182799045 0.0 0.0 9.0 0.7794136147554724 0.823701828658692 1.0 0.0 0.0 
64.0340604493646 46.553484907904355 1.8278110921703221 0.0 0.0 9.0 0.10752321449080293 0.823701828658692 1.0 0.0 0.0 
95.88433832055016 46.300564346322254 4.725508070728274 0.0 1.9641000000000002 8.0 0.07201018549073934 0.7215875722995575 0.0 0.0 0.0 
97.96996061724694 55.24077373750025 0.8345760999293841 0.0 1.9641000000000002 8.0 0.3682940620319205 0.7215875722995575 0.0 0.0 0.0 
102.94765802829778 64.66332910705675 0.00973903841201988 0.0 7.126899999999999 7.0 0.36364600222688814 0.728667311526428 0.0 0.0 0.0 
91.329302053804 89.07289322406096 6.02326571426997 0.0 3.265 8.0 0.7935577850609442 0.6100766661655197 0.0 0.0 0.0 
88.04924094987997 100.14801838617105 0.9886779130337333 0.0 3.265 8.0 0.4792254340489973 0.6100766661655197 0.0 0.0 0.0 
88.01915606664633 126.24697508881675 4.882961922563021 0.0 0.6564 9.0 0.5206759647087698 0.2340218231489839 0.0 0.0 0.0 
89.66747966788867 129.7296572894808 0.4582940913325801 2.0 0.6564 9.0 0.5521315350859225 0.2340218231489839 0.0 0.0 0.0 
91.58352442938666 134.28923305731075 5.8162496485674735 2.0 1.3111 9.0 0.6332863233625516 0.278965796473273 0.0 0.0 0.0 
89.03262131225341 139.39664212991553 1.1888644770795551 2.0 1.3111 9.0 0.9659972896906137 0.278965796473273 0.0 0.0 0.0 
91.42092160871941 142.99160458200686 5.794765629661698 2.0 4.5591 9.0 0.3142318547420738 0.23602789550859948 0.0 0.0 0.0 
93.64253382544739 153.3545046960372 -1.0033054101715382 0.0 0.0 10.0 0.3264680177848235 0.3376217655698899 1.0 0.0 0.0 
92.15557683512563 155.39977013628618 2.2605725368536413 0.0 0.0 10.0 0.4532270131084405 0.3376217655698899 1.0 0.0 0.0 
77.07045237308358 177.01579691785477 5.9668335654642055 0.0 3.265 11.0 0.4741761778644359 0.27694210671186115 0.0 0.0 0.0 
72.15353735992045 187.39002392561162 1.0072827602567271 0.0 3.265 11.0 0.607158908036082 0.27694210671186115 0.0 0.0 0.0 
75.92409438278915 192.750563755989 4.552486046842127 0.0 1.3111 10.0 0.05223197397031121 0.9036524753973825 0.0 0.0 0.0 
80.46650447622929 197.64625958896585 0.13931988232667075 0.0 1.3111 10.0 0.5265895934792636 0.9036524753973825 0.0 0.0 0.0 
70.84124122900405 241.43669376047922 0.5766372349702367 0.0 5.846399999999999 9.0 0.3085201632320539 0.8298936318964554 0.0 0.0 0.0 
46.465794310812825 245.87369939162477 5.7726115518236645 0.0 0.6564 11.0 0.4594865214948397 0.7200884555227783 0.0 0.0 0.0 
41.78109883225281 247.73938235874715 2.7583073965851463 0.0 0.6564 11.0 0.40515986120961645 0.7200884555227783 0.0 0.0 0.0 
9.333830868718684 252.98843362298828 2.4180837439069807 0.0 5.2036 8.0 0.2728114328280815 0.37704213346817284 0.0 0.0 0.0 
4.397957913867377 240.13836197727298 2.9652234041717684 0.0 0.6564 9.0 0.41591171020511475 0.25975853088676837 0.0 0.0 0.0 
5.974128773381969 237.0793675857728 4.267522025704295 0.0 0.6564 9.0 0.8971646017127982 0.25975853088676837 0.0 0.0 0.0 
41.50859246235661 -137.43898838829918 4.243163001495148 0.0 1.3111 8.0 0.9014510326132811 0.3193565465440016 0.0 0.0 0.0 
46.99597893895498 -132.4283844189597 0.5400161651255746 0.0 1.3111 8.0 0.9341413095308176 0.3193565465440016 0.0 0.0 0.0 
39.86401849816289 -109.1876676142176 4.028256108816876 2.0 3.9129 9.0 0.8673085687497321 0.6345072488150592 0.0 0.0 0.0 
11.244054473776156 -41.337757723665966 0.7121557849391674 0.0 2.6154 10.0 0.3799717376163193 0.9553590844218924 0.0 0.0 0.0 
12.504114193711725 -224.39577305452758 3.890731724160865 0.0 0.0 9.0 0.41175418275049847 0.0457861909475058 1.0 0.0 0.0 
14.692015781529427 -223.66003117140147 6.18284199781756 0.0 0.0 9.0 0.7287121440054268 0.0457861909475058 1.0 0.0 0.0 
30.51569321936351 -216.85934402408523 4.845024422503663 0.0 1.3111 8.0 0.07884503664477804 0.644495729986419 0.0 0.0 0.0 
29.000920189854774 -209.4797288895855 1.6201157959236145 0.0 1.3111 8.0 0.39182230592475664 0.644495729986419 0.0 0.0 0.0 
36.982043001190824 -224.8306140048395 4.091467720848953 0.0 7.7646 9.0 0.6752592006521494 0.40396471381917753 0.0 0.0 0.0 
52.48210343250685 -223.8256818851285 4.145436577164026 0.0 1.9641000000000002 10.0 0.02405901454938486 0.7391738078522456 0.0 0.0 0.0 
60.02273199462127 -220.38008099353647 6.001888870983733 0.0 1.9641000000000002 10.0 0.10886106948155483 0.7391738078522456 0.0 0.0 0.0 
72.70141006411039 -220.13791767236478 5.2832066773969855 0.0 14.0481 7.0 0.010215597082578243 0.4408261164570968 0.0 0.0 0.0 
76.06711922083092 -206.22890811098728 4.263359205449959 0.0 2.6154 9.0 0.5431729767083144 0.924228593555502 0.0 0.0 0.0 
84.54727901559585 -199.62836297376415 0.22349446014013233 0.0 2.6154 9.0 0.6835471153267153 0.924228593555502 0.0 0.0 0.0 
79.88037133241008 -187.6774978237816 2.999548935333726 0.0 0.6564 8.0 0.11071347416886068 0.977942295451203 0.0 0.0 0.0 
84.4116166599066 -189.3978603010142 5.541172450330327 0.0 0.6564 8.0 0.2931718320668467 0.977942295451203 0.0 0.0 0.0 
101.76796410241911 -137.95162060089956 0.5539768083924819 0.0 14.6671 5.0 0.8441294146226969 0.7120478846819892 0.0 0.0 0.0 
92.30918053958511 -139.55931100166518 -1.7668160982685484 2.0 0.0 7.0 0.764524498419404 0.04930157933788992 1.0 0.0 0.0 
91.98292429575353 -137.1871621772851 2.040173403937081 0.0 0.0 7.0 0.7948712738119047 0.04930157933788992 1.0 0.0 0.0 
67.30458079557205 -115.67491720579768 2.502718671316411 0.0 3.9129 6.0 0.7624726301882758 0.12090412043611987 0.0 0.0 0.0 
78.20472792839612 -44.446573568735204 3.835953708033053 0.0 0.0 10.0 0.6362807238030862 0.6869695042674505 1.0 0.0 0.0 
80.12636938394571 -42.79614457148886 7.008059684395578 0.0 0.0 10.0 0.3849882784206946 0.6869695042674505 1.0 0.0 0.0 
75.02953249225142 -18.977623870904164 1.2874610872925125 2.0 6.504499999999999 9.0 0.4806346162685766 0.7656284566554725 0.0 0.0 0.0 
70.00270507902275 -17.401578073438504 0.3946303846147309 2.0 9.692999999999998 9.0 0.5875971031716967 0.8718750787303499 0.0 0.0 0.0 
60.52983840087148 -10.288538442647548 6.191245992764842 0.0 5.2172 7.0 0.4378972198742165 0.8927829899562962 0.0 0.0 0.0 
64.8429871910089 10.160101915377227 5.665697881042329 0.0 0.6581 7.0 0.1867394762292225 0.5754365117469201 0.0 0.0 0.0 
61.054786405334816 13.49163689380609 2.2687568998991985 0.0 0.6581 7.0 0.8113075840352627 0.5754365117469201 0.0 0.0 0.0 
59.12346933096069 27.847020088451806 4.092895005837381 0.0 0.0 9.0 0.2567267916993582 0.9519132750006203 1.0 0.0 0.0 
61.12564430601801 28.87722172233922 6.28230861290497 0.0 0.0 9.0 0.025466439820026943 0.9519132750006203 1.0 0.0 0.0 
66.7803144572336 44.63232359530675 5.909588567849113 0.0 0.6581 9.0 0.7794136147554724 0.823701828658692 0.0 0.0 0.0 
63.598597867090845 47.7429811161521 1.9217232476441095 2.0 0.6581 9.0 0.10752321449080293 0.823701828658692 0.0 0.0 0.0 
96.29498802242838 45.102275686462406 5.042552320521617 0.0 2.6222000000000003 8.0 0.07201018549073934 0.7215875722995575 0.0 0.0 0.0 
98.97522724790998 56.01146686143126 0.6540695650277351 0.0 2.6222000000000003 8.0 0.3682940620319205 0.7215875722995575 0.0 0.0 0.0 
104.20019052897798 64.47440789402512 6.133483858935053 0.0 7.784999999999999 7.0 0.36364600222688814 0.728667311526428 0.0 0.0 0.0 
92.45589196250626 88.49382149481802 5.808401929906941 0.0 3.9231000000000003 8.0 0.7935577850609442 0.6100766661655197 0.0 0.0 0.0 
88.74589291271609 101.20594320990583 0.9884549657470837 0.0 3.9231000000000003 8.0 0.4792254340489973 0.6100766661655197 0.0 0.0 0.0 
88.58499711525089 125.11368218858226 5.175476835560239 0.0 1.3145 9.0 0.5206759647087698 0.2340218231489839 0.0 0.0 0.0 
94.2166770656887 152.22539512222073 5.182816039886275 0.0 0.6581 10.0 0.3264680177848235 0.3376217655698899 0.0 0.0 0.0 
91.47552557356633 156.4684418219084 2.1375087566605027 0.0 0.6581 10.0 0.4532270131084405 0.3376217655698899 0.0 0.0 0.0 
78.32047626590013 176.8109331646234 6.1207431533941525 0.0 3.9231000000000003 11.0 0.4741761778644359 0.27694210671186115 0.0 0.0 0.0 
73.41465796411711 187.5087829743977 0.09389257234908599 2.0 0.0 12.0 0.08884349147826087 0.607158908036082 1.0 0.0 0.0 
71.53021585638503 188.4927474599683 2.0852771814761835 2.0 0.0 12.0 0.10132566776711405 0.607158908036082 1.0 0.0 0.0 
75.72068165564507 191.50030292222752 4.551115768096313 2.0 1.9691999999999998 10.0 0.05223197397031121 0.9036524753973825 0.0 0.0 0.0 
81.62878289114438 198.14988422719307 0.40888259904252683 0.0 1.9691999999999998 10.0 0.5265895934792636 0.9036524753973825 0.0 0.0 0.0 
71.98771228274862 241.97533372643645 0.4392127190962708 0.0 6.504499999999999 9.0 0.3085201632320539 0.8298936318964554 0.0 0.0 0.0 
47.56142321404963 245.2379901842131 5.757439601379528 0.0 1.3145 11.0 0.4594865214948397 0.7200884555227783 0.0 0.0 0.0 
40.57175860566022 248.11624454356567 2.8395010032994987 0.0 1.3145 11.0 0.40515986120961645 0.7200884555227783 0.0 0.0 0.0 
8.204560062050618 253.56225967259707 2.671450878691669 2.0 5.8617 8.0 0.2728114328280815 0.37704213346817284 0.0 0.0 0.0 
3.162004084839018 240.41575524054704 2.9208123473638232 0.0 1.3145 9.0 0.41591171020511475 0.25975853088676837 0.0 0.0 0.0 
5.434364972355444 235.9334252097793 4.2722005737960265 0.0 1.3145 9.0 0.8971646017127982 0.25975853088676837 0.0 0.0 0.0 
41.019860798171536 -138.60760733835266 4.316290204499854 0.0 1.9691999999999998 8.0 0.9014510326132811 0.3193565465440016 0.0 0.0 0.0 
48.237409774608174 -132.17663380765882 0.20007547900468722 2.0 1.9691999999999998 8.0 0.9341413095308176 0.3193565465440016 0.0 0.0 0.0 
12.112277994406133 -42.26010083131304 -0.8156138029825565 0.0 0.0 11.0 0.8783419472998135 0.3799717376163193 1.0 0.0 0.0 
11.015097073015545 -40.09192169968962 1.7525463890479855 0.0 0.0 11.0 0.6311144052187636 0.3799717376163193 1.0 0.0 0.0 
11.761766460800006 -225.42214956119423 4.0862235310329815 0.0 0.6581 9.0 0.41175418275049847 0.0457861909475058 0.0 0.0 0.0 
15.955304191661806 -223.7529358689399 6.209776240406785 0.0 0.6581 9.0 0.7287121440054268 0.0457861909475058 0.0 0.0 0.0 
30.766247149446944 -218.10101693516813 4.911512390084912 0.0 1.9691999999999998 8.0 0.07884503664477804 0.644495729986419 0.0 0.0 0.0 
28.6629233997442 -208.25895574936524 1.8408916043254637 0.0 1.9691999999999998 8.0 0.39182230592475664 0.644495729986419 0.0 0.0 0.0 
36.30564489228773 -225.90160162767648 4.149091270470365 0.0 8.422699999999999 9.0 0.6752592006521494 0.40396471381917753 0.0 0.0 0.0 
51.56423001365358 -224.6986293503068 3.9019161758491956 0.0 2.6222000000000003 10.0 0.02405901454938486 0.7391738078522456 0.0 0.0 0.0 
61.25947878872699 -220.65391718047027 6.065286428720737 0.0 2.6222000000000003 10.0 0.10886106948155483 0.7391738078522456 0.0 0.0 0.0 
73.47930203785558 -221.13762411286737 5.373653484944886 0.0 14.706199999999999 7.0 0.010215597082578243 0.4408261164570968 0.0 0.0 0.0 
75.78930877444475 -207.46476823490048 4.4912830684336695 0.0 3.2735000000000003 9.0 0.5431729767083144 0.924228593555502 0.0 0.0 0.0 
85.81066691572 -199.53682115920077 0.07233028256492487 0.0 3.2735000000000003 9.0 0.6835471153267153 0.924228593555502 0.0 0.0 0.0 
78.6618706787435 -187.33139805923713 2.864841271046643 0.0 1.3145 8.0 0.11071347416886068 0.977942295451203 0.0 0.0 0.0 
85.5408645501271 -189.97173144720256 5.813012658152938 0.0 1.3145 8.0 0.2931718320668467 0.977942295451203 0.0 0.0 0.0 
102.76470839117778 -137.16993670518184 0.6650491000680305 0.0 15.325199999999999 5.0 0.8441294146226969 0.7120478846819892 0.0 0.0 0.0 
91.44231201091593 -136.04161983957567 2.0117252902668046 0.0 0.6581 7.0 0.7948712738119047 0.04930157933788992 0.0 0.0 0.0 
68.2661354694816 -114.85033155282814 0.7088635929997105 0.0 0.0 7.0 0.916888127744619 0.7624726301882758 1.0 0.0 0.0 
66.09267033591524 -116.04343033687326 3.4367848758083643 2.0 0.0 7.0 0.9850321156910596 0.7624726301882758 1.0 0.0 0.0 
77.09696430031028 -45.06089322029046 3.6479337260970333 0.0 0.6597999999999999 10.0 0.6362807238030862 0.6869695042674505 0.0 0.0 0.0 
81.0822724017272 -41.965013829309626 0.7156838459590723 0.0 0.6597999999999999 10.0 0.3849882784206946 0.6869695042674505 0.0 0.0 0.0 
61.79513996576221 -10.348043399432061 6.2361921207794335 0.0 5.877 7.0 0.4378972198742165 0.8927829899562962 0.0 0.0 0.0 
65.9921006419536 9.627122397140203 5.848904129437207 0.0 1.3178999999999998 7.0 0.1867394762292225 0.5754365117469201 0.0 0.0 0.0 
60.54273424650913 14.650227190952233 1.9869361078042338 0.0 1.3178999999999998 7.0 0.8113075840352627 0.5754365117469201 0.0 0.0 0.0 
58.43271424067975 26.785235602198146 4.1356281893090205 0.0 0.6597999999999999 9.0 0.2567267916993582 0.9519132750006203 0.0 0.0 0.0 
62.38693760058171 28.994132436499182 0.09242612124460652 0.0 0.6597999999999999 9.0 0.025466439820026943 0.9519132750006203 0.0 0.0 0.0 
67.99935130088257 44.28811716912427 6.0079928584672 0.0 1.3178999999999998 9.0 0.7794136147554724 0.823701828658692 0.0 0.0 0.0 
96.72394921141212 43.9104194919713 5.057874461463661 0.0 3.282 8.0 0.07201018549073934 0.7215875722995575 0.0 0.0 0.0 
99.76294410944055 57.00345024640658 0.8996660818479941 0.0 3.282 8.0 0.3682940620319205 0.7215875722995575 0.0 0.0 0.0 
105.36402113114416 63.974380675301205 5.87739575629234 0.0 8.444799999999999 7.0 0.36364600222688814 0.728667311526428 0.0 0.0 0.0 
93.67790458408284 88.16033379983162 6.0167747854036255 0.0 4.5829 8.0 0.7935577850609442 0.6100766661655197 0.0 0.0 0.0 
89.60363013872566 100.2738403501756 -0.8269230382368399 0.0 0.0 9.0 0.8170164401469237 0.4792254340489973 1.0 0.0 0.0 
88.31228363750729 102.39611625885729 1.9201750211497437 0.0 0.0 9.0 0.24197835823188385 0.4792254340489973 1.0 0.0 0.0 
89.43716006323625 124.17648039597222 5.450305672980449 0.0 1.9743 9.0 0.5206759647087698 0.2340218231489839 0.0 0.0 0.0 
95.01519621904973 151.24208639566723 5.394456459825452 0.0 1.3178999999999998 10.0 0.3264680177848235 0.3376217655698899 0.0 0.0 0.0 
90.5802658021163 157.3645661612861 2.355704790047472 0.0 1.3178999999999998 10.0 0.4532270131084405 0.3376217655698899 0.0 0.0 0.0 
79.51093145933471 176.37809910586026 5.934461300270678 0.0 4.5829 11.0 0.4741761778644359 0.27694210671186115 0.0 0.0 0.0 
82.78797111076393 198.66058136003113 0.41497565058702635 0.0 2.6289999999999996 10.0 0.5265895934792636 0.9036524753973825 0.0 0.0 0.0 
73.13443443331215 242.51343892005875 0.438746323606859 0.0 7.164299999999999 9.0 0.3085201632320539 0.8298936318964554 0.0 0.0 0.0 
48.77209769443247 244.865436573913 5.9846603531535525 0.0 1.9743 11.0 0.4594865214948397 0.7200884555227783 0.0 0.0 0.0 
39.423562129184596 248.65119663619248 2.705585754833466 0.0 1.9743 11.0 0.40515986120961645 0.7200884555227783 0.0 0.0 0.0 
1.9018888533147134 240.544745524216 3.039583059982034 2.0 1.9743 9.0 0.41591171020511475 0.25975853088676837 0.0 0.0 0.0 
4.5451321138998315 235.03131999782087 3.934183702358242 0.0 1.9743 9.0 0.8971646017127982 0.25975853088676837 0.0 0.0 0.0 
40.58209556684788 -139.79625804072174 4.359525546482503 0.0 2.6289999999999996 8.0 0.9014510326132811 0.3193565465440016 0.0 0.0 0.0 
12.854480072470775 -43.28658267007906 5.338428731656251 0.0 0.6597999999999999 11.0 0.8783419472998135 0.3799717376163193 0.0 0.0 0.0 
10.578679527169186 -38.902775528826396 1.9225261987858593 0.0 0.6597999999999999 11.0 0.6311144052187636 0.3799717376163193 0.0 0.0 0.0 
10.86200198427868 -226.31375080434714 3.9224408986374972 0.0 1.3178999999999998 9.0 0.41175418275049847 0.0457861909475058 0.0 0.0 0.0 
17.190993662211504 -224.0315043925965 6.061458394941567 0.0 1.3178999999999998 9.0 0.7287121440054268 0.0457861909475058 0.0 0.0 0.0 
31.137259661603014 -219.31216457514492 5.009653760519957 0.0 2.6289999999999996 8.0 0.07884503664477804 0.644495729986419 0.0 0.0 0.0 
28.072039079350457 -207.13851627758754 2.0560892956388623 0.0 2.6289999999999996 8.0 0.39182230592475664 0.644495729986419 0.0 0.0 0.0 
35.546448500521656 -226.91557881120752 4.069708378935985 0.0 9.0825 9.0 0.6752592006521494 0.40396471381917753 0.0 0.0 0.0 
50.614350215437995 -225.53663726133684 3.8645068043337014 0.0 3.282 10.0 0.02405901454938486 0.7391738078522456 0.0 0.0 0.0 
62.3823991878991 -221.2400730190695 5.802103649775176 0.0 3.282 10.0 0.10886106948155483 0.7391738078522456 0.0 0.0 0.0 
74.42566799042464 -221.97959820618988 5.55610123081418 0.0 15.366 7.0 0.010215597082578243 0.4408261164570968 0.0 0.0 0.0 
75.57202844111224 -208.71269377223564 4.540013724679584 0.0 3.9333 9.0 0.5431729767083144 0.924228593555502 0.0 0.0 0.0 
87.04072001330641 -199.23433435432278 0.24112658402807216 0.0 3.9333 9.0 0.6835471153267153 0.924228593555502 0.0 0.0 0.0 
77.42317891206409 -187.066498838484 2.930910002094487 0.0 1.9743 8.0 0.11071347416886068 0.977942295451203 0.0 0.0 0.0 
86.71726433149834 -190.4414254373635 5.9033173493488285 0.0 1.9743 8.0 0.2931718320668467 0.977942295451203 0.0 0.0 0.0 
103.7932282948316 -136.4305614974633 0.6232746028089635 0.0 15.985 5.0 0.8441294146226969 0.7120478846819892 0.0 0.0 0.0 
91.18503658802753 -134.8013221951476 1.7753163843379502 0.0 1.3178999999999998 7.0 0.7948712738119047 0.04930157933788992 0.0 0.0 0.0 
69.12150547210126 -113.91605587155684 0.8294523635807528 0.0 0.6597999999999999 7.0 0.916888127744619 0.7624726301882758 0.0 0.0 0.0 
76.18671649058435 -45.941789249846565 3.9106120670450406 0.0 1.3213 10.0 0.6362807238030862 0.6869695042674505 0.0 0.0 0.0 
82.24306999357289 -41.457985387534286 0.4118129981280425 0.0 1.3213 10.0 0.3849882784206946 0.6869695042674505 0.0 0.0 0.0 
63.05421582219699 -10.486812552142299 6.173414367162317 0.0 6.5385 7.0 0.4378972198742165 0.8927829899562962 0.0 0.0 0.0 
67.05396496221204 8.936490038095942 5.706537171189448 0.0 1.9793999999999998 7.0 0.1867394762292225 0.5754365117469201 0.0 0.0 0.0 
59.801044424162605 15.677079223832346 2.1963209177277987 0.0 1.9793999999999998 7.0 0.8113075840352627 0.5754365117469201 0.0 0.0 0.0 
57.54160720063359 25.884981675140676 3.9321039902249466 0.0 1.3213 9.0 0.2567267916993582 0.9519132750006203 0.0 0.0 0.0 
63.6265969931687 29.254465838831038 0.20699394786640454 0.0 1.3213 9.0 0.025466439820026943 0.9519132750006203 0.0 0.0 0.0 
69.25818876912462 44.14720188055745 6.171709690527274 0.0 1.9793999999999998 9.0 0.7794136147554724 0.823701828658692 0.0 0.0 0.0 
97.4008755803373 42.839765681884764 5.276196920104579 0.0 3.9435000000000002 8.0 0.07201018549073934 0.7215875722995575 0.0 0.0 0.0 
100.78189523834922 57.75595771274471 0.6361021077685266 0.0 3.9435000000000002 8.0 0.3682940620319205 0.7215875722995575 0.0 0.0 0.0 
106.60851242800082 63.738223308182754 6.0956547799751615 0.0 9.1063 7.0 0.36364600222688814 0.728667311526428 0.0 0.0 0.0 
94.86455179789614 87.71716647257435 5.9257674329631955 0.0 5.244400000000001 8.0 0.7935577850609442 0.6100766661655197 0.0 0.0 0.0 
90.39905308333114 99.28802534258085 5.391311724259207 0.0 0.6615 9.0 0.8170164401469237 0.4792254340489973 0.0 0.0 0.0 
87.79322393778688 103.55158409403265 1.9929926090638375 0.0 0.6615 9.0 0.24197835823188385 0.4792254340489973 0.0 0.0 0.0 
90.00813011438812 123.04576288452432 5.1800077076161966 0.0 2.6357999999999997 9.0 0.5206759647087698 0.2340218231489839 0.0 0.0 0.0 
95.67791876396934 150.162582936452 5.262985289037682 0.0 1.9793999999999998 10.0 0.3264680177848235 0.3376217655698899 0.0 0.0 0.0 
89.56059855451637 158.11610298285262 2.5064309294816605 0.0 1.9793999999999998 10.0 0.4532270131084405 0.3376217655698899 0.0 0.0 0.0 
78.6276696260091 175.47014678123568 3.940774164777644 0.0 0.0 12.0 0.38985794241481564 0.4741761778644359 1.0 0.0 0.0 
80.53564851011838 177.12273583329142 6.91159083316437 0.0 0.0 12.0 0.7990039457694577 0.4741761778644359 1.0 0.0 0.0 
83.92900352712076 198.1105141688443 -0.4492078897001843 0.0 0.0 11.0 0.3635103690491166 0.5265895934792636 1.0 0.0 0.0 
82.58447667569864 199.9108288974834 1.7321447623664166 0.0 0.0 11.0 0.8160927606469108 0.5265895934792636 1.0 0.0 0.0 
74.29591629075955 243.01889790437116 0.41046135818047824 2.0 7.825799999999999 9.0 0.3085201632320539 0.8298936318964554 0.0 0.0 0.0 
50.03872269116983 244.8792208997124 0.01088218206952374 0.0 2.6357999999999997 11.0 0.4594865214948397 0.7200884555227783 0.0 0.0 0.0 
38.20357220066665 248.99200958241525 2.8691774460263275 0.0 2.6357999999999997 11.0 0.40515986120961645 0.7200884555227783 0.0 0.0 0.0 
3.5103174506177464 234.30078081156145 3.756314115447342 0.0 2.6357999999999997 9.0 0.8971646017127982 0.25975853088676837 0.0 0.0 0.0 
40.53554379120043 -141.06210235270748 4.675640261402039 2.0 3.2904999999999998 8.0 0.9014510326132811 0.3193565465440016 0.0 0.0 0.0 
13.58508953389479 -44.32134771823124 5.327180756369272 0.0 1.3213 11.0 0.8783419472998135 0.3799717376163193 0.0 0.0 0.0 
9.98019860220974 -37.786375299312084 2.062881566912507 0.0 1.3213 11.0 0.6311144052187636 0.3799717376163193 0.0 0.0 0.0 
10.181281231055072 -227.38199616292766 4.145049951333313 0.0 1.9793999999999998 9.0 0.41175418275049847 0.0457861909475058 0.0 0.0 0.0 
18.239442372182918 -224.74233784184338 5.687392802905989 0.0 1.9793999999999998 9.0 0.7287121440054268 0.0457861909475058 0.0 0.0 0.0 
31.167032791506525 -220.57851462577696 4.735905626391518 0.0 3.2904999999999998 8.0 0.07884503664477804 0.644495729986419 0.0 0.0 0.0 
28.55980727638796 -205.9694948594945 1.1755126325489371 0.0 0.0 9.0 0.2385813502917754 0.39182230592475664 1.0 0.0 0.0 
27.0018100959497 -207.81611410306823 3.706019411751196 0.0 0.0 9.0 0.028907814316191494 0.39182230592475664 1.0 0.0 0.0 
34.64473650426992 -227.80521040114448 3.9202541740645254 0.0 9.744 9.0 0.6752592006521494 0.40396471381917753 0.0 0.0 0.0 
49.347710263834635 -225.52430344586926 3.1318555332223466 0.0 0.0 11.0 0.3321019185156817 0.02405901454938486 1.0 0.0 0.0 
51.04378109257351 -226.7283243057295 5.058259161541061 0.0 0.0 11.0 0.07161695721141503 0.02405901454938486 1.0 0.0 0.0 
63.42372916335191 -221.96129474102545 5.677450983201684 0.0 3.9435000000000002 10.0 0.10886106948155483 0.7391738078522456 0.0 0.0 0.0 
75.36613315449476 -222.82815826014277 5.549120335933965 0.0 16.0275 7.0 0.010215597082578243 0.4408261164570968 0.0 0.0 0.0 
75.12580349446425 -209.8981945891879 4.352399034994901 0.0 4.5948 9.0 0.5431729767083144 0.924228593555502 0.0 0.0 0.0 
88.27827003586512 -198.96415139470935 0.2149459675960067 0.0 4.5948 9.0 0.6835471153267153 0.924228593555502 0.0 0.0 0.0 
76.24304263839525 -186.60627360495926 2.7697534765373932 0.0 2.6357999999999997 8.0 0.11071347416886068 0.977942295451203 0.0 0.0 0.0 
87.97363062760316 -190.60289562040117 6.1553657003343165 0.0 2.6357999999999997 8.0 0.2931718320668467 0.977942295451203 0.0 0.0 0.0 
104.97962944829976 -135.98673586385675 0.3579726881669524 0.0 16.6465 5.0 0.8441294146226969 0.7120478846819892 0.0 0.0 0.0 
90.6772992265617 -133.64083451241683 1.983214965362397 0.0 1.9793999999999998 7.0 0.7948712738119047 0.04930157933788992 0.0 0.0 0.0 
69.7220167565334 -112.80074645831556 1.0768739136560561 0.0 1.3213 7.0 0.916888127744619 0.7624726301882758 0.0 0.0 0.0 
75.35095830524176 -46.893649084923936 3.9918549248274124 0.0 1.9845 10.0 0.6362807238030862 0.6869695042674505 0.0 0.0 0.0 
83.46782239865483 -41.13470464847895 0.25806742545526756 0.0 1.9845 10.0 0.3849882784206946 0.6869695042674505 0.0 0.0 0.0 
62.77925885941022 -11.72331065509817 4.4935816200354015 0.0 0.0 8.0 0.07496339936468377 0.4378972198742165 1.0 0.0 0.0 
64.19106787853946 -9.928156761884194 6.739934016857145 0.0 0.0 8.0 0.6129981930042762 0.4378972198742165 1.0 0.0 0.0 
67.90960262702362 8.002459483693043 5.454019470908903 0.0 2.6426 7.0 0.1867394762292225 0.5754365117469201 0.0 0.0 0.0 
58.86620044307801 16.53182808813567 2.4009139500218097 0.0 2.6426 7.0 0.8113075840352627 0.5754365117469201 0.0 0.0 0.0 
56.495112290266995 25.171274947852723 3.7401394622409114 0.0 1.9845 9.0 0.2567267916993582 0.9519132750006203 0.0 0.0 0.0 
64.87585932044867 29.463923537768085 0.1661183195436969 0.0 1.9845 9.0 0.025466439820026943 0.9519132750006203 0.0 0.0 0.0 
70.4453346559241 43.70537212436756 5.926894370597061 0.0 2.6426 9.0 0.7794136147554724 0.823701828658692 0.0 0.0 0.0 
96.35419079455922 42.126337444973835 3.7398677346785982 0.0 0.0 9.0 0.4527050198347342 0.07201018549073934 1.0 0.0 0.0 
98.58107398417364 42.379699797929625 5.911484786281558 0.0 0.0 9.0 0.9000001222829667 0.07201018549073934 1.0 0.0 0.0 
102.04433453451466 57.85976481024477 0.08204282285298437 0.0 0.0 9.0 0.1134162949852412 0.3682940620319205 1.0 0.0 0.0 
101.1453471996448 58.96939562290912 1.279777659595693 0.0 0.0 9.0 0.49341070113751995 0.3682940620319205 1.0 0.0 0.0 
107.8711995922813 63.83897059183837 0.07961853514439458 0.0 9.769499999999999 7.0 0.36364600222688814 0.728667311526428 0.0 0.0 0.0 
96.0201081660741 87.19830389928342 5.861154595731146 0.0 5.9076 8.0 0.7935577850609442 0.6100766661655197 0.0 0.0 0.0 
91.17710606742827 98.28844420833607 5.373814551680997 0.0 1.3247 9.0 0.8170164401469237 0.4792254340489973 0.0 0.0 0.0 
87.387258809601 104.7514679236995 1.897033953175924 0.0 1.3247 9.0 0.24197835823188385 0.4792254340489973 0.0 0.0 0.0 
89.60820550528436 121.84385224016309 4.391171875830395 0.0 0.0 10.0 0.03653319106621067 0.5206759647087698 1.0 0.0 0.0 
90.98134767000413 123.85655045191962 6.9777858758840665 0.0 0.0 10.0 0.09549373993244215 0.5206759647087698 1.0 0.0 0.0 
96.5435124343184 149.23777134058358 5.464731346247557 0.0 2.6426 10.0 0.3264680177848235 0.3376217655698899 0.0 0.0 0.0 
88.85754746778778 159.16978607536404 2.1591819007328543 0.0 2.6426 10.0 0.4532270131084405 0.3376217655698899 0.0 0.0 0.0 
77.89848349408476 174.43437823807676 4.098988393256072 0.0 0.6632 12.0 0.38985794241481564 0.4741761778644359 0.0 0.0 0.0 
81.50640182214279 177.93647221393695 0.6976279463167858 0.0 0.6632 12.0 0.7990039457694577 0.4741761778644359 0.0 0.0 0.0 
85.07430266068641 197.56938684126501 5.841801918302567 0.0 0.6632 11.0 0.3635103690491166 0.5265895934792636 0.0 0.0 0.0 
82.74739330171026 201.16700844793286 1.441814152043395 0.0 0.6632 11.0 0.8160927606469108 0.5265895934792636 0.0 0.0 0.0 
51.304970420524086 244.8453745127732 6.2564622651867605 0.0 3.2989999999999995 11.0 0.4594865214948397 0.7200884555227783 0.0 0.0 0.0 
37.978114138898775 250.2384836304336 1.7497382820366416 0.0 0.0 12.0 0.5347861532407375 0.40515986120961645 1.0 0.0 0.0 
37.24025916736776 248.16947879887252 3.848321171398173 0.0 0.0 12.0 0.49848154920162346 0.40515986120961645 1.0 0.0 0.0 
2.586344775579375 233.43429169693133 3.894903243498945 0.0 3.2989999999999995 9.0 0.8971646017127982 0.25975853088676837 0.0 0.0 0.0 
14.342115914856791 -45.33694603869512 5.352947216350287 0.0 1.9845 11.0 0.8783419472998135 0.3799717376163193 0.0 0.0 0.0 
9.234004368545754 -36.76279186077592 2.2007145507779637 0.0 1.9845 11.0 0.6311144052187636 0.3799717376163193 0.0 0.0 0.0 
9.469234051809018 -228.42962095478788 4.115441036436252 0.0 2.6426 9.0 0.41175418275049847 0.0457861909475058 0.0 0.0 0.0 
19.164585974595663 -225.60757665564864 5.531240710802759 0.0 2.6426 9.0 0.7287121440054268 0.0457861909475058 0.0 0.0 0.0 
31.139859311693336 -221.84492312701204 4.690945149686104 0.0 3.9536999999999995 8.0 0.07884503664477804 0.644495729986419 0.0 0.0 0.0 
29.103819363215965 -204.82556315725563 1.1268793496776766 0.0 0.6632 9.0 0.2385813502917754 0.39182230592475664 0.0 0.0 0.0 
25.90391625903952 -208.44790363516574 3.6637745061067046 0.0 0.6632 9.0 0.028907814316191494 0.39182230592475664 0.0 0.0 0.0 
33.73949477887444 -228.69125007779837 3.9162784948528238 0.0 10.4072 9.0 0.6752592006521494 0.40396471381917753 0.0 0.0 0.0 
48.08104444082705 -225.53360843508898 3.1489386439241827 0.0 0.6632 11.0 0.3321019185156817 0.02405901454938486 0.0 0.0 0.0 
51.13778874962303 -227.9915311179343 4.7866818672119305 0.0 0.6632 11.0 0.07161695721141503 0.02405901454938486 0.0 0.0 0.0 
63.28023314435942 -223.2198406410764 4.598861924301679 0.0 0.0 11.0 0.3063684230145788 0.10886106948155483 1.0 0.0 0.0 
63.64313865375018 -220.71374179003473 7.679890115005483 0.0 0.0 11.0 0.510238101689122 0.10886106948155483 1.0 0.0 0.0 
76.43678221694404 -223.50509213806274 5.719384150269581 0.0 16.6907 7.0 0.010215597082578243 0.4408261164570968 0.0 0.0 0.0 
74.10603234608674 -210.64959042024716 3.7766101805739263 2.0 0.0 10.0 0.947437599775698 0.5431729767083144 1.0 0.0 0.0 
76.11550139833453 -210.68878104813805 5.609166771398687 0.0 0.0 10.0 0.6116469910904441 0.5431729767083144 1.0 0.0 0.0 
89.39082031766772 -199.5697591559311 -0.4984888227596098 0.0 0.0 10.0 0.255767333686144 0.6835471153267153 1.0 0.0 0.0 
87.69430165433302 -197.84009186809493 2.049935592513723 0.0 0.0 10.0 0.9920503492064794 0.6835471153267153 1.0 0.0 0.0 
75.15629642391278 -185.95549595068348 2.6020277930321765 0.0 3.2989999999999995 8.0 0.11071347416886068 0.977942295451203 0.0 0.0 0.0 
89.23538480560576 -190.49106859196814 0.08839636891456598 0.0 3.2989999999999995 8.0 0.2931718320668467 0.977942295451203 0.0 0.0 0.0 
106.21660863141041 -135.7139513508112 0.21704861164708106 0.0 17.3097 5.0 0.8441294146226969 0.7120478846819892 0.0 0.0 0.0 
90.45912387520796 -132.39306514026916 1.7438888332478395 0.0 2.6426 7.0 0.7948712738119047 0.04930157933788992 0.0 0.0 0.0 
70.26453971712833 -111.65610776980428 1.1281807032599869 0.0 1.9845 7.0 0.916888127744619 0.7624726301882758 0.0 0.0 0.0 
74.77233800258894 -48.02047091438928 4.238010587964384 0.0 2.6494 10.0 0.6362807238030862 0.6869695042674505 0.0 0.0 0.0 
84.58609225958267 -40.53972447389924 0.4889562341149943 0.0 2.6494 10.0 0.3849882784206946 0.6869695042674505 0.0 0.0 0.0 
62.3588704136753 -12.918217532094777 4.374105883675111 0.0 0.6649 8.0 0.07496339936468377 0.4378972198742165 0.0 0.0 0.0 
65.4045035635685 -9.564697371718664 0.29102192005712557 0.0 0.6649 8.0 0.6129981930042762 0.4378972198742165 0.0 0.0 0.0 
66.8431719066151 7.3188993849683515 3.7116003264493003 0.0 0.0 8.0 0.3686134216448953 0.1867394762292225 1.0 0.0 0.0 
68.3246603281494 9.199228465049128 7.520146845018636 0.0 0.0 8.0 0.7114420494816359 0.1867394762292225 1.0 0.0 0.0 
57.759930636373376 17.148833764589966 2.632825197620532 0.0 3.3075 7.0 0.8113075840352627 0.5754365117469201 0.0 0.0 0.0 
55.34520856621647 24.640002592638442 3.574397109170958 0.0 2.6494 9.0 0.2567267916993582 0.9519132750006203 0.0 0.0 0.0 
66.13060339826974 29.290296958090458 6.145683783277063 0.0 2.6494 9.0 0.025466439820026943 0.9519132750006203 0.0 0.0 0.0 
70.40957154363898 42.439177080228575 4.684151935123325 0.0 0.0 10.0 0.6046377148643524 0.7794136147554724 1.0 0.0 0.0 
70.62853883092929 44.95875359872346 7.708841523004821 0.0 0.0 10.0 0.9784696830934697 0.7794136147554724 1.0 0.0 0.0 
95.37274158526394 41.32553388630856 3.825984072207078 0.0 0.6649 9.0 0.4527050198347342 0.07201018549073934 0.0 0.0 0.0 
99.67579606598534 41.742430268143806 5.7560148903347015 0.0 0.6649 9.0 0.9000001222829667 0.07201018549073934 0.0 0.0 0.0 
103.30570723274637 57.97581568769846 0.09174443915610266 0.0 0.6649 9.0 0.1134162949852412 0.3682940620319205 0.0 0.0 0.0 
101.58880423232556 60.15593460253315 1.2131214379597361 2.0 0.6649 9.0 0.49341070113751995 0.3682940620319205 0.0 0.0 0.0 
109.12049942982676 63.62973673723599 6.117246164387521 0.0 10.434399999999998 7.0 0.36364600222688814 0.728667311526428 0.0 0.0 0.0 
97.14741174528928 86.62062273264581 5.809635839196775 0.0 6.572500000000001 8.0 0.7935577850609442 0.6100766661655197 0.0 0.0 0.0 
92.19512861180293 97.53468099011592 5.645850251097477 0.0 1.9896 9.0 0.8170164401469237 0.4792254340489973 0.0 0.0 0.0 
86.74161341198567 105.84127107589798 2.1056314978894557 0.0 1.9896 9.0 0.24197835823188385 0.4792254340489973 0.0 0.0 0.0 
89.32554116107234 120.60909325213557 4.4873537680459155 0.0 0.6649 10.0 0.03653319106621067 0.5206759647087698 0.0 0.0 0.0 
92.07888312544176 124.48896235412828 0.5227388411656044 0.0 0.6649 10.0 0.09549373993244215 0.5206759647087698 0.0 0.0 0.0 
97.51769790474816 148.42814700843766 5.589785782696057 0.0 3.3075 10.0 0.3264680177848235 0.3376217655698899 0.0 0.0 0.0 
89.7285166051257 160.08953693935055 0.8126328316325584 0.0 0.0 11.0 0.8018756777176846 0.4532270131084405 1.0 0.0 0.0 
87.6557776782295 158.7694383978334 3.463161775339201 0.0 0.0 11.0 0.06654001526148567 0.4532270131084405 1.0 0.0 0.0 
77.35927654133879 173.28817373969522 4.272686450723744 0.0 1.3281 12.0 0.38985794241481564 0.4741761778644359 0.0 0.0 0.0 
82.24917281494261 178.9625424562979 0.944202230141095 0.0 1.3281 12.0 0.7990039457694577 0.4741761778644359 0.0 0.0 0.0 
86.22656740428704 197.04325487050235 5.854854881107152 0.0 1.3281 11.0 0.3635103690491166 0.5265895934792636 0.0 0.0 0.0 
82.81400465136007 202.4319558057718 1.5181755500407654 0.0 1.3281 11.0 0.8160927606469108 0.5265895934792636 0.0 0.0 0.0 
52.570420455194544 244.90163373205007 0.044428175036249594 0.0 3.9638999999999998 11.0 0.4594865214948397 0.7200884555227783 0.0 0.0 0.0 
37.4344775516879 251.382593831001 2.0143670129813764 2.0 0.6649 12.0 0.5347861532407375 0.40515986120961645 0.0 0.0 0.0 
36.27941783530336 247.34406204074247 3.851327418380215 0.0 0.6649 12.0 0.49848154920162346 0.40515986120961645 0.0 0.0 0.0 
1.4340227576326443 232.908285178955 3.5698225135433446 2.0 3.9638999999999998 9.0 0.8971646017127982 0.25975853088676837 0.0 0.0 0.0 
14.841746734592876 -46.50094686943708 5.117851094302445 2.0 2.6494 11.0 0.8783419472998135 0.3799717376163193 0.0 0.0 0.0 
8.350603754674603 -35.8549745634015 2.342556836963866 0.0 2.6494 11.0 0.6311144052187636 0.3799717376163193 0.0 0.0 0.0 
8.217417365152004 -228.23601343167104 2.9881471810157683 0.0 0.0 10.0 0.1578693133835516 0.41175418275049847 1.0 0.0 0.0 
9.639981135765286 -229.68476011971342 4.8475973503454055 0.0 0.0 10.0 0.45842195046746137 0.41175418275049847 1.0 0.0 0.0 
20.183457653837433 -226.3601916908635 5.646977627900185 0.0 3.3075 9.0 0.7287121440054268 0.0457861909475058 0.0 0.0 0.0 
31.21726915742157 -223.1092556013985 4.773548491519122 0.0 4.6186 8.0 0.07884503664477804 0.644495729986419 0.0 0.0 0.0 
29.559735874719962 -203.64375563293714 1.2025999035241868 0.0 1.3281 9.0 0.2385813502917754 0.39182230592475664 0.0 0.0 0.0 
24.812510434439943 -209.09083614798152 3.673953999559809 2.0 1.3281 9.0 0.028907814316191494 0.39182230592475664 0.0 0.0 0.0 
32.806611955886204 -229.54813894374627 3.884562930500786 0.0 11.072099999999999 9.0 0.6752592006521494 0.40396471381917753 0.0 0.0 0.0 
46.834675819673485 -225.30756828333156 2.962181904855182 0.0 1.3281 11.0 0.3321019185156817 0.02405901454938486 0.0 0.0 0.0 
51.3765046882729 -229.2355341688307 4.901987512947894 0.0 1.3281 11.0 0.07161695721141503 0.02405901454938486 0.0 0.0 0.0 
63.15210517030123 -224.4800438438422 4.611074640034214 0.0 0.6649 11.0 0.3063684230145788 0.10886106948155483 0.0 0.0 0.0 
63.605510693788254 -219.44760079210437 1.6004962041715223 0.0 0.6649 11.0 0.510238101689122 0.10886106948155483 0.0 0.0 0.0 
77.40756408733901 -224.3187944485641 5.5855924566841635 0.0 17.3556 7.0 0.010215597082578243 0.4408261164570968 0.0 0.0 0.0 
77.15140553064703 -211.41777454512837 5.6699682685449835 0.0 0.6649 10.0 0.6116469910904441 0.5431729767083144 0.0 0.0 0.0 
90.63229213802649 -199.82130757921396 6.0832726908117625 0.0 0.6649 10.0 0.255767333686144 0.6835471153267153 0.0 0.0 0.0 
87.13809432131215 -196.70203989534127 2.02538347219547 0.0 0.6649 10.0 0.9920503492064794 0.6835471153267153 0.0 0.0 0.0 
73.9291641715935 -185.6413696618745 2.890987437833532 2.0 3.9638999999999998 8.0 0.11071347416886068 0.977942295451203 0.0 0.0 0.0 
90.48936853377367 -190.3120331220478 0.14181353279340622 0.0 3.9638999999999998 8.0 0.2931718320668467 0.977942295451203 0.0 0.0 0.0 
106.82425673095258 -136.8253885632176 -1.0704726576173624 0.0 0.0 6.0 0.43817267574636143 0.8441294146226969 1.0 0.0 0.0 
106.81080032469735 -134.59526233163447 1.082540353837172 0.0 0.0 6.0 0.8218081458531181 0.8441294146226969 1.0 0.0 0.0 
90.6997147126344 -131.14942333535063 1.3796904288453709 0.0 3.3075 7.0 0.7948712738119047 0.04930157933788992 0.0 0.0 0.0 
70.9761272932441 -110.60817074330298 0.9742704836700254 0.0 2.6494 7.0 0.916888127744619 0.7624726301882758 0.0 0.0 0.0 
74.61111999929324 -49.27686959530714 4.584778736435086 0.0 3.316 10.0 0.6362807238030862 0.6869695042674505 0.0 0.0 0.0 
85.7521195771382 -40.044841472867994 0.4013736918945479 0.0 3.316 10.0 0.3849882784206946 0.6869695042674505 0.0 0.0 0.0 
61.83464114495491 -14.071349165438425 4.28571415455196 0.0 1.3315000000000001 8.0 0.07496339936468377 0.4378972198742165 0.0 0.0 0.0 
66.50248111706104 -8.93305334061631 0.5220393559715526 0.0 1.3315000000000001 8.0 0.6129981930042762 0.4378972198742165 0.0 0.0 0.0 
65.94762249627928 6.423064498592129 3.927157249810763 0.0 0.6666 8.0 0.3686134216448953 0.1867394762292225 0.0 0.0 0.0 
68.48007955218195 10.456357636932747 1.4477802876408596 0.0 0.6666 8.0 0.7114420494816359 0.1867394762292225 0.0 0.0 0.0 
56.737304250526826 17.896339058866015 2.510378995016663 0.0 3.9741 7.0 0.8113075840352627 0.5754365117469201 0.0 0.0 0.0 
54.42622520514784 23.76822368025344 3.900643827213398 0.0 3.316 9.0 0.2567267916993582 0.9519132750006203 0.0 0.0 0.0 
67.39464784351871 29.372275799481706 0.06476305161197123 0.0 3.316 9.0 0.025466439820026943 0.9519132750006203 0.0 0.0 0.0 
70.2302078918338 41.18524025151201 4.570322217130017 0.0 0.6666 10.0 0.6046377148643524 0.7794136147554724 0.0 0.0 0.0 
70.92267147083038 46.190831063880246 1.3364437288055557 0.0 0.6666 10.0 0.9784696830934697 0.7794136147554724 0.0 0.0 0.0 
94.24654899979318 40.74568981206979 3.6170708608587243 0.0 1.3315000000000001 9.0 0.4527050198347342 0.07201018549073934 0.0 0.0 0.0 
100.6252189159939 40.90390469197806 5.559739281148392 0.0 1.3315000000000001 9.0 0.9000001222829667 0.07201018549073934 0.0 0.0 0.0 
104.57069473989588 57.90997119847724 6.231181265753776 0.0 1.3315000000000001 9.0 0.1134162949852412 0.3682940620319205 0.0 0.0 0.0 
110.3852895299991 63.699270128555064 0.054920394732652096 0.0 11.100999999999999 7.0 0.36364600222688814 0.728667311526428 0.0 0.0 0.0 
98.3708278811454 86.29232127281549 6.02101631344481 0.0 7.2391000000000005 8.0 0.7935577850609442 0.6100766661655197 0.0 0.0 0.0 
93.23332348582932 96.8089535663934 5.673117630094381 0.0 2.6562 9.0 0.8170164401469237 0.4792254340489973 0.0 0.0 0.0 
86.45971342892243 107.07620479458313 1.795212544858087 0.0 2.6562 9.0 0.24197835823188385 0.4792254340489973 0.0 0.0 0.0 
89.09093856958435 119.36430792362614 4.526115594365889 0.0 1.3315000000000001 10.0 0.03653319106621067 0.5206759647087698 0.0 0.0 0.0 
93.07606413109094 125.27008906085975 0.6644902179582205 0.0 1.3315000000000001 10.0 0.09549373993244215 0.5206759647087698 0.0 0.0 0.0 
98.55019765716608 147.69433970999077 5.665313710026299 0.0 3.9741 10.0 0.3264680177848235 0.3376217655698899 0.0 0.0 0.0 
90.39817908769903 161.1647490344445 1.0137584466410492 0.0 0.6666 11.0 0.8018756777176846 0.4532270131084405 0.0 0.0 0.0 
86.46238933943744 158.34475832667678 3.4834824142294227 0.0 0.6666 11.0 0.06654001526148567 0.4532270131084405 0.0 0.0 0.0 
77.28726204051661 172.02352248275423 4.65551623662231 0.0 1.9947 12.0 0.38985794241481564 0.4741761778644359 0.0 0.0 0.0 
82.81190843920272 180.09738055364846 1.110446768987301 0.0 1.9947 12.0 0.7990039457694577 0.4741761778644359 0.0 0.0 0.0 
87.46119972018955 196.7600377549873 6.057694884396052 0.0 1.9947 11.0 0.3635103690491166 0.5265895934792636 0.0 0.0 0.0 
82.99259381630254 203.68600317335907 1.4293273811858247 0.0 1.9947 11.0 0.8160927606469108 0.5265895934792636 0.0 0.0 0.0 
53.83542799078877 244.96709230588877 0.05169897242831317 0.0 4.6305 11.0 0.4594865214948397 0.7200884555227783 0.0 0.0 0.0 
35.18425572335248 246.70754900980918 3.6680822233074 0.0 1.3315000000000001 12.0 0.49848154920162346 0.40515986120961645 0.0 0.0 0.0 
7.315102738131337 -35.12540857273413 2.5278113415656422 0.0 3.316 11.0 0.6311144052187636 0.3799717376163193 0.0 0.0 0.0 
6.963098974521886 -228.4126890240049 3.281527341724384 0.0 0.6666 10.0 0.1578693133835516 0.41175418275049847 0.0 0.0 0.0 
9.770945981371982 -230.9446716639133 4.815974597742306 0.0 0.6666 10.0 0.45842195046746137 0.41175418275049847 0.0 0.0 0.0 
21.220584817907906 -227.08744414740931 5.671647959341662 0.0 3.9741 9.0 0.7287121440054268 0.0457861909475058 0.0 0.0 0.0 
30.462434622023544 -224.1264840487801 4.073995212112618 0.0 0.0 9.0 0.5128282237361188 0.07884503664477804 1.0 0.0 0.0 
32.42969780652496 -222.74245093835148 6.576968099719109 2.0 0.0 9.0 0.8968371306843239 0.07884503664477804 1.0 0.0 0.0 
30.244502687946582 -202.57809935556907 0.9996482850905226 0.0 1.9947 9.0 0.2385813502917754 0.39182230592475664 0.0 0.0 0.0 
32.19494947078084 -230.65737196448754 4.208458600025036 0.0 11.7387 9.0 0.6752592006521494 0.40396471381917753 0.0 0.0 0.0 
45.576315654425144 -225.1624525208778 3.0267773611357383 0.0 1.9947 11.0 0.3321019185156817 0.02405901454938486 0.0 0.0 0.0 
51.76798898048044 -230.4402204097055 5.026601306955092 0.0 1.9947 11.0 0.07161695721141503 0.02405901454938486 0.0 0.0 0.0 
63.21485056226853 -225.7451888575767 4.761953779626208 0.0 1.3315000000000001 11.0 0.3063684230145788 0.10886106948155483 0.0 0.0 0.0 
63.68705443041714 -218.18352820360295 1.5063668612649015 0.0 1.3315000000000001 11.0 0.510238101689122 0.10886106948155483 0.0 0.0 0.0 
78.5436842735854 -224.87893712003225 5.8251327052646635 0.0 18.022199999999998 7.0 0.010215597082578243 0.4408261164570968 0.0 0.0 0.0 
78.20531010033241 -212.12049358429297 5.695112059730777 0.0 1.3315000000000001 10.0 0.6116469910904441 0.5431729767083144 0.0 0.0 0.0 
91.8930532676491 -199.9438239619316 6.186313918246285 0.0 1.3315000000000001 10.0 0.255767333686144 0.6835471153267153 0.0 0.0 0.0 
86.91951816520587 -195.45434067117483 1.7442100598437849 2.0 1.3315000000000001 10.0 0.9920503492064794 0.6835471153267153 0.0 0.0 0.0 
91.72135027678341 -190.01749980492548 0.23466576336093406 0.0 4.6305 8.0 0.2931718320668467 0.977942295451203 0.0 0.0 0.0 
107.782346108659 -137.653998021484 5.570136020703818 0.0 0.6666 6.0 0.43817267574636143 0.8441294146226969 0.0 0.0 0.0 
107.6166244237881 -133.61793106163222 0.8812773359282248 0.0 0.6666 6.0 0.8218081458531181 0.8441294146226969 0.0 0.0 0.0 
90.99941124297379 -129.91868742553632 1.3319254262929154 0.0 3.9741 7.0 0.7948712738119047 0.04930157933788992 0.0 0.0 0.0 
71.81123770728809 -109.65574253794543 0.8509275668705449 0.0 3.316 7.0 0.916888127744619 0.7624726301882758 0.0 0.0 0.0 
74.4691671723583 -50.53559048769241 4.600097946588363 0.0 3.9842999999999997 10.0 0.6362807238030862 0.6869695042674505 0.0 0.0 0.0 
87.01133375174362 -39.90733310047997 0.10876965130997861 0.0 3.9842999999999997 10.0 0.3849882784206946 0.6869695042674505 0.0 0.0 0.0 
61.28994200339581 -15.214953876509197 4.267889368279386 2.0 1.9998 8.0 0.07496339936468377 0.4378972198742165 0.0 0.0 0.0 
67.56374216650994 -8.241494322945881 0.5775210479852317 0.0 1.9998 8.0 0.6129981930042762 0.4378972198742165 0.0 0.0 0.0 
65.42651260027691 5.268519841037664 4.2884176391784905 0.0 1.3349 8.0 0.3686134216448953 0.1867394762292225 0.0 0.0 0.0 
69.02477636414184 11.599963457590514 1.1262806953080644 0.0 1.3349 8.0 0.7114420494816359 0.1867394762292225 0.0 0.0 0.0 
55.93987280007483 18.880530082920046 2.2517426036802646 2.0 4.6424 7.0 0.8113075840352627 0.5754365117469201 0.0 0.0 0.0 
53.44427988438842 24.568418829599732 2.457827309453819 0.0 0.0 10.0 0.02598733719729418 0.2567267916993582 1.0 0.0 0.0 
54.718836239154015 22.53578395646265 4.945497041346962 2.0 0.0 10.0 0.8125503562183921 0.2567267916993582 1.0 0.0 0.0 
68.65708728098075 29.268470420322142 6.201144664941503 0.0 3.9842999999999997 9.0 0.025466439820026943 0.9519132750006203 0.0 0.0 0.0 
69.98421398341691 39.94265589340119 4.516956313410643 0.0 1.3349 10.0 0.6046377148643524 0.7794136147554724 0.0 0.0 0.0 
71.09449110026999 47.4458238546719 1.4347234763341585 0.0 1.3349 10.0 0.9784696830934697 0.7794136147554724 0.0 0.0 0.0 
93.06190422834489 40.29719716387243 3.503509052715259 0.0 1.9998 9.0 0.4527050198347342 0.07201018549073934 0.0 0.0 0.0 
101.48100242329473 39.970007760497516 5.454175624194296 0.0 1.9998 9.0 0.9000001222829667 0.07201018549073934 0.0 0.0 0.0 
105.8299008152384 58.047553718515346 0.10882853497969722 0.0 1.9998 9.0 0.1134162949852412 0.3682940620319205 0.0 0.0 0.0 
111.58670495479761 64.10067997777429 0.3224499226744291 0.0 11.7693 7.0 0.36364600222688814 0.728667311526428 0.0 0.0 0.0 
99.6374926830283 86.28287830322043 6.275730532857684 0.0 7.907400000000001 8.0 0.7935577850609442 0.6100766661655197 0.0 0.0 0.0 
94.32166704371232 96.1608508044649 5.746090269040928 0.0 3.3245 9.0 0.8170164401469237 0.4792254340489973 0.0 0.0 0.0 
86.48688877931086 108.34261325567795 1.5493310236263758 0.0 3.3245 9.0 0.24197835823188385 0.4792254340489973 0.0 0.0 0.0 
88.6268078264181 118.18570216119024 4.337251225132039 0.0 1.9998 10.0 0.03653319106621067 0.5206759647087698 0.0 0.0 0.0 
94.18346711131026 125.88505859620602 0.5069181262170906 0.0 1.9998 10.0 0.09549373993244215 0.5206759647087698 0.0 0.0 0.0 
99.37248392587765 146.7308179498373 5.418871305218479 0.0 4.6424 10.0 0.3264680177848235 0.3376217655698899 0.0 0.0 0.0 
90.77296495803117 162.37473434071666 1.2704145397900513 0.0 1.3349 11.0 0.8018756777176846 0.4532270131084405 0.0 0.0 0.0 
85.19704013750386 158.28627510545763 3.1877792830981577 0.0 1.3349 11.0 0.06654001526148567 0.4532270131084405 0.0 0.0 0.0 
77.02478236039151 170.78431575765993 4.503671099814649 0.0 2.663 12.0 0.38985794241481564 0.4741761778644359 0.0 0.0 0.0 
83.25832956907908 181.28280750828864 1.2106221733638853 0.0 2.663 12.0 0.7990039457694577 0.4741761778644359 0.0 0.0 0.0 
88.68557169617671 196.43531917772128 6.023943728090762 0.0 2.663 11.0 0.3635103690491166 0.5265895934792636 0.0 0.0 0.0 
83.56048940530884 204.818267934794 1.1058947630761318 0.0 2.663 11.0 0.8160927606469108 0.5265895934792636 0.0 0.0 0.0 
55.099774065135435 245.04427970307555 0.06097297993159054 0.0 5.2988 11.0 0.4594865214948397 0.7200884555227783 0.0 0.0 0.0 
34.21506707545415 245.8919496873612 3.8411540781753324 0.0 1.9998 12.0 0.49848154920162346 0.40515986120961645 0.0 0.0 0.0 
6.1961400043750094 -34.53173249062912 2.6537928440385676 0.0 3.9842999999999997 11.0 0.6311144052187636 0.3799717376163193 0.0 0.0 0.0 
5.696806472321736 -228.4448167203454 3.166958930704282 0.0 1.3349 10.0 0.1578693133835516 0.41175418275049847 0.0 0.0 0.0 
9.821457029726703 -232.21036417159095 4.7522856419116986 0.0 1.3349 10.0 0.45842195046746137 0.41175418275049847 0.0 0.0 0.0 
22.048796495266725 -228.04587740407524 5.425037267706323 0.0 4.6424 9.0 0.7287121440054268 0.0457861909475058 0.0 0.0 0.0 
29.817682816291565 -225.21681610783503 4.178373571641713 0.0 0.6683 9.0 0.5128282237361188 0.07884503664477804 0.0 0.0 0.0 
31.247450031461977 -201.80439042054343 0.6570730148171593 0.0 2.663 9.0 0.2385813502917754 0.39182230592475664 0.0 0.0 0.0 
31.318517307373867 -231.57191860241568 3.948276190599203 0.0 12.407 9.0 0.6752592006521494 0.40396471381917753 0.0 0.0 0.0 
44.34008742563424 -225.4386203255571 3.3613815518819172 0.0 2.663 11.0 0.3321019185156817 0.02405901454938486 0.0 0.0 0.0 
51.838986149062386 -231.70492918727138 4.768477273607768 0.0 2.663 11.0 0.07161695721141503 0.02405901454938486 0.0 0.0 0.0 
63.053943569096106 -227.0016274074284 4.585026273770341 0.0 1.9998 11.0 0.3063684230145788 0.10886106948155483 0.0 0.0 0.0 
63.693156945085406 -216.9168429035644 1.5659686603182708 0.0 1.9998 11.0 0.510238101689122 0.10886106948155483 0.0 0.0 0.0 
79.77201987663734 -225.18832447639153 6.036444910821264 0.0 18.690499999999997 7.0 0.010215597082578243 0.4408261164570968 0.0 0.0 0.0 
79.37608161701804 -212.6040460072146 5.89150897102823 0.0 1.9998 10.0 0.6116469910904441 0.5431729767083144 0.0 0.0 0.0 
93.09318102544592 -200.34906741340603 5.957542801763366 0.0 1.9998 10.0 0.255767333686144 0.6835471153267153 0.0 0.0 0.0 
92.86683053078862 -189.47675598602186 0.4410485637896837 0.0 5.2988 8.0 0.2931718320668467 0.977942295451203 0.0 0.0 0.0 
108.93563636703216 -138.1778782271994 5.85680820152936 0.0 1.3349 6.0 0.43817267574636143 0.8441294146226969 0.0 0.0 0.0 
108.17456205186824 -132.48072637769366 1.1146702526840213 0.0 1.3349 6.0 0.8218081458531181 0.8441294146226969 0.0 0.0 0.0 
91.67077718914287 -128.8445381545697 1.012173367230718 0.0 4.6424 7.0 0.7948712738119047 0.04930157933788992 0.0 0.0 0.0 
72.3709355700757 -108.51940315537271 1.1131218097780882 0.0 3.9842999999999997 7.0 0.916888127744619 0.7624726301882758 0.0 0.0 0.0 
74.08186058064466 -51.741626347032955 4.401661614740236 0.0 4.6543 10.0 0.6362807238030862 0.6869695042674505 0.0 0.0 0.0 
88.25453021098329 -40.15021466366303 6.090248865471849 0.0 4.6543 10.0 0.3849882784206946 0.6869695042674505 0.0 0.0 0.0 
68.68067280396811 -7.644003870209905 0.4912023457770152 0.0 2.6698 8.0 0.6129981930042762 0.4378972198742165 0.0 0.0 0.0 
64.92335132728688 4.106040755907943 4.303910218083713 0.0 2.0049 8.0 0.3686134216448953 0.1867394762292225 0.0 0.0 0.0 
69.84737245365129 12.563220725158377 0.863992409522449 0.0 2.0049 8.0 0.7114420494816359 0.1867394762292225 0.0 0.0 0.0 
52.56848603685515 25.48357675401694 2.334211386163789 0.0 0.67 10.0 0.02598733719729418 0.2567267916993582 0.0 0.0 0.0 
69.85818804383022 28.866120016470212 5.959952417323054 0.0 4.6543 9.0 0.025466439820026943 0.9519132750006203 0.0 0.0 0.0 
70.11407966165676 38.682630577936095 4.8151022217853745 0.0 2.0049 10.0 0.6046377148643524 0.7794136147554724 0.0 0.0 0.0 
71.46018387452376 48.65858833504549 1.2779209086721086 0.0 2.0049 10.0 0.9784696830934697 0.7794136147554724 0.0 0.0 0.0 
92.00330331673482 39.60157298377427 3.722959956653601 0.0 2.6698 9.0 0.4527050198347342 0.07201018549073934 0.0 0.0 0.0 
102.44600350990878 39.1494580710586 5.578518008556176 0.0 2.6698 9.0 0.9000001222829667 0.07201018549073934 0.0 0.0 0.0 
107.08224736132817 58.23770370797081 0.15068254485896873 0.0 2.6698 9.0 0.1134162949852412 0.3682940620319205 0.0 0.0 0.0 
112.80060493908047 64.46258565355663 0.28974175159439886 0.0 12.4393 7.0 0.36364600222688814 0.728667311526428 0.0 0.0 0.0 
100.89345162000527 86.11826955914017 6.152867195567961 0.0 8.5774 8.0 0.7935577850609442 0.6100766661655197 0.0 0.0 0.0 
95.23615798056937 95.28436052134519 5.519008664621973 0.0 3.9945 9.0 0.8170164401469237 0.4792254340489973 0.0 0.0 0.0 
86.38459125253438 109.60517577136596 1.6516334837208746 0.0 3.9945 9.0 0.24197835823188385 0.4792254340489973 0.0 0.0 0.0 
87.97031253663653 117.10240034521418 4.167568228346941 0.0 2.6698 10.0 0.03653319106621067 0.5206759647087698 0.0 0.0 0.0 
95.32350174777542 126.43719075217733 0.4510140556977136 0.0 2.6698 10.0 0.09549373993244215 0.5206759647087698 0.0 0.0 0.0 
100.45030881443107 146.0653689287855 5.730075134043586 0.0 5.3124 10.0 0.3264680177848235 0.3376217655698899 0.0 0.0 0.0 
91.31226062608592 163.52089710072283 1.130998299368301 0.0 2.0049 11.0 0.8018756777176846 0.4532270131084405 0.0 0.0 0.0 
83.94713644059057 158.08067929216125 3.304623712756111 0.0 2.0049 11.0 0.06654001526148567 0.4532270131084405 0.0 0.0 0.0 
76.69933993486329 169.56013598423442 4.452563256146524 0.0 3.3329999999999997 12.0 0.38985794241481564 0.4741761778644359 0.0 0.0 0.0 
83.80985433444081 182.42313611145212 1.1203016238890087 0.0 3.3329999999999997 12.0 0.7990039457694577 0.4741761778644359 0.0 0.0 0.0 
89.947727817167 196.32812395281303 6.198459236838632 0.0 3.3329999999999997 11.0 0.3635103690491166 0.5265895934792636 0.0 0.0 0.0 
84.26907131742799 205.86823963147242 0.9771358562750408 0.0 3.3329999999999997 11.0 0.8160927606469108 0.5265895934792636 0.0 0.0 0.0 
56.339587120237155 245.30388031631466 0.2064028689894064 0.0 5.9688 11.0 0.4594865214948397 0.7200884555227783 0.0 0.0 0.0 
33.0173332973963 245.47968437606144 3.473098364502772 0.0 2.6698 12.0 0.49848154920162346 0.40515986120961645 0.0 0.0 0.0 
5.005318998829878 -34.099905878719476 2.7937079608180295 0.0 4.6543 11.0 0.6311144052187636 0.3799717376163193 0.0 0.0 0.0 
4.4606238846465684 -228.16844468860498 2.921638548890433 0.0 2.0049 10.0 0.1578693133835516 0.41175418275049847 0.0 0.0 0.0 
9.605578282106608 -233.45853293274587 4.5411367495289765 0.0 2.0049 10.0 0.45842195046746137 0.41175418275049847 0.0 0.0 0.0 
22.90572333190349 -228.9787253480922 5.45540056015287 0.0 5.3124 9.0 0.7287121440054268 0.0457861909475058 0.0 0.0 0.0 
29.239539425106962 -226.34388270269196 4.238433779842514 2.0 1.3383 9.0 0.5128282237361188 0.07884503664477804 0.0 0.0 0.0 
32.426117609168564 -201.34041668069975 0.3750101894339259 0.0 3.3329999999999997 9.0 0.2385813502917754 0.39182230592475664 0.0 0.0 0.0 
30.569676856661484 -232.59356769548782 4.079883049481223 0.0 13.077 9.0 0.6752592006521494 0.40396471381917753 0.0 0.0 0.0 
44.599560095066515 -224.1987804875815 1.3644946033377887 0.0 0.0 12.0 0.020170502070574137 0.3321019185156817 1.0 0.0 0.0 
44.30642503202482 -226.70487295961314 4.685810976858017 0.0 0.0 12.0 0.8358194902620099 0.3321019185156817 1.0 0.0 0.0 
52.00119926794132 -232.96119977677765 4.8408111390782995 0.0 3.3329999999999997 11.0 0.07161695721141503 0.02405901454938486 0.0 0.0 0.0 
62.9735900210574 -228.26577621090115 4.648920996346057 0.0 2.6698 11.0 0.3063684230145788 0.10886106948155483 0.0 0.0 0.0 
63.940915053551805 -215.67460910525062 1.3739240603641591 0.0 2.6698 11.0 0.510238101689122 0.10886106948155483 0.0 0.0 0.0 
80.94816960613433 -225.65864426526113 5.9027853368386065 0.0 19.3605 7.0 0.010215597082578243 0.4408261164570968 0.0 0.0 0.0 
80.59567001628734 -212.94629303257514 6.009599814311372 0.0 2.6698 10.0 0.6116469910904441 0.5431729767083144 0.0 0.0 0.0 
94.2151580797906 -200.9370269184067 5.800496761203902 0.0 2.6698 10.0 0.255767333686144 0.6835471153267153 0.0 0.0 0.0 
94.10930272901007 -189.23019620290924 0.19589595213419256 0.0 5.9688 8.0 0.2931718320668467 0.977942295451203 0.0 0.0 0.0 
110.1663357416271 -138.4777247535596 6.044204612981098 0.0 2.0049 6.0 0.43817267574636143 0.8441294146226969 0.0 0.0 0.0 
108.85734909571346 -131.41380054017523 1.0015049621331946 0.0 2.0049 6.0 0.8218081458531181 0.8441294146226969 0.0 0.0 0.0 
92.09502059896384 -127.65099451514101 1.2292663730467126 0.0 5.3124 7.0 0.7948712738119047 0.04930157933788992 0.0 0.0 0.0 
72.89732630542176 -107.36725660057137 1.142228069635694 0.0 4.6543 7.0 0.916888127744619 0.7624726301882758 0.0 0.0 0.0 
73.92481143842735 -52.99855293873479 4.588096144282001 0.0 5.3260000000000005 10.0 0.6362807238030862 0.6869695042674505 0.0 0.0 0.0 
89.48918129973401 -40.433349930002585 6.05776117762327 0.0 5.3260000000000005 10.0 0.3849882784206946 0.6869695042674505 0.0 0.0 0.0 
69.9005809556994 -7.3028983274010155 0.27264966742312186 0.0 3.3415 8.0 0.6129981930042762 0.4378972198742165 0.0 0.0 0.0 
64.66642732720084 2.8656702676345343 4.508152252569288 0.0 2.6766 8.0 0.3686134216448953 0.1867394762292225 0.0 0.0 0.0 
70.66323505843198 13.532187752522423 0.8709620081766967 0.0 2.6766 8.0 0.7114420494816359 0.1867394762292225 0.0 0.0 0.0 
51.725096288925336 26.42868131071411 2.299376471177026 0.0 1.3417 10.0 0.02598733719729418 0.2567267916993582 0.0 0.0 0.0
[truncated: 1,010,834 more chars]
