# Supplementary material for: Self-organized and directed branching results in optimal coverage in developing dermal lymphatic networks
Source: Nat Commun. 2023 Sep 21;14:5878. doi: 10.1038/s41467-023-41456-7 (PMC10514270; doi:10.1038/s41467-023-41456-7)
Supplement: Supplementary file 15 — Supplementary Software 1 [file 41467_2023_41456_MOESM15_ESM.zip › code_submission_final/data/lymphatic_simu120.txt]

2.822800000000017 0.0 0.0 0.0 0.0 0.0 0.588278770977753 0.588278770977753 0.0 0.0 0.0 
2.822800000000017 46.57620000000017 0.0 0.0 0.0 0.0 0.10994947733180682 0.10994947733180682 0.0 0.0 0.0 
2.822800000000017 93.15240000000034 0.0 0.0 0.0 0.0 0.48351012399881477 0.48351012399881477 0.0 0.0 0.0 
2.822800000000017 -46.57620000000017 0.0 0.0 0.0 0.0 0.34280350401011916 0.34280350401011916 0.0 0.0 0.0 
2.822800000000017 -93.15240000000034 0.0 0.0 0.0 0.0 0.4830628235921566 0.4830628235921566 0.0 0.0 0.0 
3.504243910622719 0.18343033193893057 0.262943781448245 0.0 0.5 0.0 0.588278770977753 0.588278770977753 0.0 0.0 0.0 
3.5195575004314614 46.688188729756966 0.15936382900156376 0.0 0.5 0.0 0.10994947733180682 0.10994947733180682 0.0 0.0 0.0 
3.5173307856765055 93.27745789758134 0.17815023688475584 0.0 0.5 0.0 0.48351012399881477 0.48351012399881477 0.0 0.0 0.0 
3.528309961902424 -46.55982368611658 0.02320762402447187 0.0 0.5 0.0 0.34280350401011916 0.34280350401011916 0.0 0.0 0.0 
3.5249088585287764 -93.0812969707014 0.10092556777812786 0.0 0.5 0.0 0.4830628235921566 0.4830628235921566 0.0 0.0 0.0 
4.171074839773263 0.41440436062655167 0.3334391281904137 0.0 1.0017 0.0 0.588278770977753 0.588278770977753 0.0 0.0 0.0 
4.224597518159974 46.718702061291864 0.04325144134114488 0.0 1.0017 0.0 0.10994947733180682 0.10994947733180682 0.0 0.0 0.0 
4.222530894650779 93.30401531279263 0.0376412387286135 0.0 1.0017 0.0 0.48351012399881477 0.48351012399881477 0.0 0.0 0.0 
4.226812051263949 -46.66035885984952 6.1402387608437365 0.0 1.0017 0.0 0.34280350401011916 0.34280350401011916 0.0 0.0 0.0 
4.192784589341576 -92.85336167683313 0.3288857668816268 0.0 1.0017 0.0 0.4830628235921566 0.4830628235921566 0.0 0.0 0.0 
4.765908540427151 0.79412183265862 0.5681428136042138 0.0 1.5051 0.0 0.588278770977753 0.588278770977753 0.0 0.0 0.0 
4.930195270469765 46.70668948723793 6.266162444598779 0.0 1.5051 0.0 0.10994947733180682 0.10994947733180682 0.0 0.0 0.0 
4.90423806431977 93.48646482586908 0.2615047491437036 0.0 1.5051 0.0 0.48351012399881477 0.48351012399881477 0.0 0.0 0.0 
4.928096379848119 -46.739180052953266 6.171260670402028 0.0 1.5051 0.0 0.34280350401011916 0.34280350401011916 0.0 0.0 0.0 
4.8201432237669755 -92.5301997455779 0.47566189332825004 0.0 1.5051 0.0 0.4830628235921566 0.4830628235921566 0.0 0.0 0.0 
5.367345817675597 1.163290752715583 0.5505076968518497 0.0 2.0102 0.0 0.588278770977753 0.588278770977753 0.0 0.0 0.0 
5.635836146523055 46.69755471615868 6.270240805483849 0.0 2.0102 0.0 0.10994947733180682 0.10994947733180682 0.0 0.0 0.0 
5.605002541749355 93.56978131387055 0.11833701674503841 0.0 2.0102 0.0 0.48351012399881477 0.48351012399881477 0.0 0.0 0.0 
5.631785422232328 -46.792417461120046 6.207675172817801 0.0 2.0102 0.0 0.34280350401011916 0.34280350401011916 0.0 0.0 0.0 
5.452588516425538 -92.21710959595042 0.45967293355873234 0.0 2.0102 0.0 0.4830628235921566 0.4830628235921566 0.0 0.0 0.0 
5.695995917093479 0.5387896701283779 -1.086361886141817 0.0 0.0 1.0 0.36879242953085445 0.588278770977753 1.0 0.0 0.0 
5.007462669345873 1.7703299685396987 2.1059418248014854 0.0 0.0 1.0 0.6616836486743999 0.588278770977753 1.0 0.0 0.0 
6.324492030968434 46.54339388190146 6.062960694382401 0.0 2.5170000000000003 0.0 0.10994947733180682 0.10994947733180682 0.0 0.0 0.0 
6.088747224547289 93.05596853486826 -0.8155307587220145 0.0 0.0 1.0 0.987022094648278 0.48351012399881477 1.0 0.0 0.0 
6.125746087707431 94.04605712612913 0.7408270293401813 0.0 0.0 1.0 0.5969334743546024 0.48351012399881477 1.0 0.0 0.0 
6.291980512546703 -47.041726371359715 5.922115156924363 0.0 2.5170000000000003 0.0 0.34280350401011916 0.34280350401011916 0.0 0.0 0.0 
6.0358619351615905 -91.81986331340536 0.5978979531537049 0.0 2.5170000000000003 0.0 0.4830628235921566 0.4830628235921566 0.0 0.0 0.0 
6.140159007826274 -0.009600372478767473 5.393169415013483 0.0 0.5085 1.0 0.36879242953085445 0.588278770977753 0.0 0.0 0.0 
4.723747789627525 2.4164865726430516 1.9845235745510617 0.0 0.5085 1.0 0.6616836486743999 0.588278770977753 0.0 0.0 0.0 
6.972780437015116 46.26458456967252 5.877032231902601 0.0 3.0255 0.0 0.10994947733180682 0.10994947733180682 0.0 0.0 0.0 
6.471125933945318 92.46284206218377 5.285025919706075 0.0 0.5085 1.0 0.987022094648278 0.48351012399881477 0.0 0.0 0.0 
6.52701554483204 94.62657009995344 0.9659706062210526 0.0 0.5085 1.0 0.5969334743546024 0.48351012399881477 0.0 0.0 0.0 
6.879600764005594 -47.43251394802418 5.6963192469453965 0.0 3.0255 0.0 0.34280350401011916 0.34280350401011916 0.0 0.0 0.0 
6.62771249458023 -91.43551268531257 0.5759512824968476 0.0 3.0255 0.0 0.4830628235921566 0.4830628235921566 0.0 0.0 0.0 
6.439727085532774 -0.6485616051206454 5.15080516294531 0.0 1.0187 1.0 0.36879242953085445 0.588278770977753 0.0 0.0 0.0 
4.502425869679696 3.0865829073223496 1.8897902403986115 0.0 1.0187 1.0 0.6616836486743999 0.588278770977753 0.0 0.0 0.0 
7.657273439576769 46.09288186310087 6.03741248523813 0.0 3.5357000000000003 0.0 0.10994947733180682 0.10994947733180682 0.0 0.0 0.0 
6.750288696095021 91.81470577849929 5.119100459426434 0.0 1.0187 1.0 0.987022094648278 0.48351012399881477 0.0 0.0 0.0 
6.772564335872055 95.28817291223581 1.215402654409517 0.0 1.0187 1.0 0.5969334743546024 0.48351012399881477 0.0 0.0 0.0 
7.479596218968622 -47.80402161150309 5.728784391011608 0.0 3.5357000000000003 0.0 0.34280350401011916 0.34280350401011916 0.0 0.0 0.0 
7.217209431747976 -91.04756184941924 0.5820462994676107 0.0 3.5357000000000003 0.0 0.4830628235921566 0.4830628235921566 0.0 0.0 0.0 
6.745007615506854 -1.2848133540524378 5.159764277476594 0.0 1.5306 1.0 0.36879242953085445 0.588278770977753 0.0 0.0 0.0 
4.197694191059784 3.7230977100139118 2.0172911343393913 0.0 1.5306 1.0 0.6616836486743999 0.588278770977753 0.0 0.0 0.0 
8.35725389995982 46.003216679881135 6.155783701202404 0.0 4.0476 0.0 0.10994947733180682 0.10994947733180682 0.0 0.0 0.0 
7.142845093836082 91.22826570091877 5.302282054853053 0.0 1.5306 1.0 0.987022094648278 0.48351012399881477 0.0 0.0 0.0 
7.033676538337095 95.94378934561978 1.1917731311760111 0.0 1.5306 1.0 0.5969334743546024 0.48351012399881477 0.0 0.0 0.0 
8.150775821332566 -48.02203636185444 5.969116355786129 0.0 4.0476 0.0 0.34280350401011916 0.34280350401011916 0.0 0.0 0.0 
7.861348662083359 -90.75929610059787 0.420786283336597 0.0 4.0476 0.0 0.4830628235921566 0.4830628235921566 0.0 0.0 0.0 
7.084908216594545 -1.903263086351073 5.214934581449477 0.0 2.0442 1.0 0.36879242953085445 0.588278770977753 0.0 0.0 0.0 
4.092908406764745 4.420974797622938 1.719822436097369 0.0 2.0442 1.0 0.6616836486743999 0.588278770977753 0.0 0.0 0.0 
9.038238562574403 45.81808867204934 6.017749419121394 0.0 4.5612 0.0 0.10994947733180682 0.10994947733180682 0.0 0.0 0.0 
7.653738555668788 90.74143887271815 5.521910989387167 0.0 2.0442 1.0 0.987022094648278 0.48351012399881477 0.0 0.0 0.0 
7.448551544387033 96.51465817412208 0.9423384157398426 0.0 2.0442 1.0 0.5969334743546024 0.48351012399881477 0.0 0.0 0.0 
8.830813569147514 -48.2106130081998 6.012681761379151 0.0 4.5612 0.0 0.34280350401011916 0.34280350401011916 0.0 0.0 0.0 
8.48109142269828 -90.42175884241047 0.49871465124079306 0.0 4.5612 0.0 0.4830628235921566 0.4830628235921566 0.0 0.0 0.0 
6.931804864803753 -2.592154843937454 4.493697494439587 0.0 0.0 2.0 0.13458423242334094 0.36879242953085445 1.0 0.0 0.0 
7.684432764820491 -1.530995969787676 6.838857749160426 2.0 0.0 2.0 0.31186261232296997 0.36879242953085445 1.0 0.0 0.0 
3.8418173932121324 5.080494162701086 1.9345614032895535 0.0 2.5595 1.0 0.6616836486743999 0.588278770977753 0.0 0.0 0.0 
9.73461892139577 45.703778192005146 6.120488390637096 0.0 5.0765 0.0 0.10994947733180682 0.10994947733180682 0.0 0.0 0.0 
8.091452292279985 90.18788745253859 5.3814641831036125 0.0 2.5595 1.0 0.987022094648278 0.48351012399881477 0.0 0.0 0.0 
7.978094184048118 96.04818514941255 -0.7221606828739647 2.0 0.0 2.0 0.34561849499515274 0.5969334743546024 1.0 0.0 0.0 
7.17287193489832 97.1642836376869 1.9721306959013836 0.0 0.0 2.0 0.8599158800733868 0.5969334743546024 1.0 0.0 0.0 
8.83731320330715 -48.916283076117764 4.721599304962536 0.0 0.0 1.0 0.1871424455195685 0.34280350401011916 1.0 0.0 0.0 
9.491271570154357 -47.96200142579457 6.643202955454434 0.0 0.0 1.0 0.32498702356976605 0.34280350401011916 1.0 0.0 0.0 
9.108681621297462 -90.09904684600674 0.4749448428483043 0.0 5.0765 0.0 0.4830628235921566 0.4830628235921566 0.0 0.0 0.0 
6.8200388600581485 -3.288948106091412 4.5533530893748635 0.0 0.517 2.0 0.13458423242334094 0.36879242953085445 0.0 0.0 0.0 
3.766736704435499 5.7821888115141205 1.6773799183946088 0.0 3.0765 1.0 0.6616836486743999 0.588278770977753 0.0 0.0 0.0 
10.394260193386677 45.45300761501103 5.919900257364072 0.0 5.593500000000001 0.0 0.10994947733180682 0.10994947733180682 0.0 0.0 0.0 
8.466363469444747 89.59001280076328 5.27248622657049 0.0 3.0765 1.0 0.987022094648278 0.48351012399881477 0.0 0.0 0.0 
6.882495344171239 97.80747406482183 1.994856989320029 0.0 0.517 2.0 0.8599158800733868 0.5969334743546024 0.0 0.0 0.0 
8.812677422813831 -49.62155293108061 4.677482172356589 0.0 0.517 1.0 0.1871424455195685 0.34280350401011916 0.0 0.0 0.0 
10.155597033635761 -47.72391705299741 0.3441218841264464 0.0 0.517 1.0 0.32498702356976605 0.34280350401011916 0.0 0.0 0.0 
9.61979296531051 -89.6124487736508 0.7608266600452561 0.0 5.593500000000001 0.0 0.4830628235921566 0.4830628235921566 0.0 0.0 0.0 
6.774227561871366 -3.9931595906317354 4.647437169683972 0.0 1.0357 2.0 0.13458423242334094 0.36879242953085445 0.0 0.0 0.0 
3.6474871981229318 6.477740423721485 1.7405816260774545 0.0 3.5951999999999997 1.0 0.6616836486743999 0.588278770977753 0.0 0.0 0.0 
10.70123595321497 44.817572037726855 5.162421371150458 0.0 0.0 1.0 0.5135744048618022 0.10994947733180682 1.0 0.0 0.0 
11.001245232078071 45.81298213189309 6.81848132697733 0.0 0.0 1.0 0.6322276636032108 0.10994947733180682 1.0 0.0 0.0 
8.89553982686911 89.02981627789922 5.366133677503287 0.0 3.5951999999999997 1.0 0.987022094648278 0.48351012399881477 0.0 0.0 0.0 
6.5055226976150005 98.40405106215661 2.1343283856642388 0.0 1.0357 2.0 0.8599158800733868 0.5969334743546024 0.0 0.0 0.0 
8.813698128099555 -50.32725219291988 4.713845353679474 0.0 1.0357 1.0 0.1871424455195685 0.34280350401011916 0.0 0.0 0.0 
10.816166781725489 -47.47560253890537 0.3595643762889886 0.0 1.0357 1.0 0.32498702356976605 0.34280350401011916 0.0 0.0 0.0 
10.233553888508675 -89.26415289489988 0.5161580587904542 0.0 6.1122000000000005 0.0 0.4830628235921566 0.4830628235921566 0.0 0.0 0.0 
6.902945805637388 -4.687021323055269 4.895823592306185 0.0 1.5561 2.0 0.13458423242334094 0.36879242953085445 0.0 0.0 0.0 
3.6105453367972085 7.182472847327548 1.62315810484485 0.0 4.1156 1.0 0.6616836486743999 0.588278770977753 0.0 0.0 0.0 
10.957542077937463 44.16006183976088 5.084092183326361 0.0 0.5204 1.0 0.5135744048618022 0.10994947733180682 0.0 0.0 0.0 
11.638314911363187 46.11655208056333 0.44467517916773 0.0 0.5204 1.0 0.6322276636032108 0.10994947733180682 0.0 0.0 0.0 
9.2896097973967 88.44439220226806 5.304865227151503 0.0 4.1156 1.0 0.987022094648278 0.48351012399881477 0.0 0.0 0.0 
6.179138441274004 99.02973932895681 2.051597105328251 0.0 1.5561 2.0 0.8599158800733868 0.5969334743546024 0.0 0.0 0.0 
8.678870176005075 -51.01995264285101 4.520161330186211 0.0 1.5561 1.0 0.1871424455195685 0.34280350401011916 0.0 0.0 0.0 
11.502228377587635 -47.31027868496111 0.23646455412822817 0.0 1.5561 1.0 0.32498702356976605 0.34280350401011916 0.0 0.0 0.0 
10.852746477565633 -88.92560743612555 0.5003421639498257 0.0 6.6326 0.0 0.4830628235921566 0.4830628235921566 0.0 0.0 0.0 
7.190306526909491 -5.331564809462502 5.131783904319963 0.0 2.0782 2.0 0.13458423242334094 0.36879242953085445 0.0 0.0 0.0 
3.6879484304566517 7.8839151123016356 1.4608825512895256 0.0 4.6377 1.0 0.6616836486743999 0.588278770977753 0.0 0.0 0.0 
11.390217839139485 43.6025637001506 5.372395443067648 0.0 1.0425 1.0 0.5135744048618022 0.10994947733180682 0.0 0.0 0.0 
12.188146898400488 46.55892892899747 0.6775134269367885 0.0 1.0425 1.0 0.6322276636032108 0.10994947733180682 0.0 0.0 0.0 
9.596720288829276 87.80902173076976 5.1626424156937185 0.0 4.6377 1.0 0.987022094648278 0.48351012399881477 0.0 0.0 0.0 
5.963624304144303 99.70172604511865 1.8811353892159333 0.0 2.0782 2.0 0.8599158800733868 0.5969334743546024 0.0 0.0 0.0 
8.385775718059959 -51.66190912791986 4.28409864672102 0.0 2.0782 1.0 0.1871424455195685 0.34280350401011916 0.0 0.0 0.0 
12.195452047021375 -47.178167239064116 0.18831546200336116 0.0 2.0782 1.0 0.32498702356976605 0.34280350401011916 0.0 0.0 0.0 
11.508741185639298 -88.66544703756402 0.37755886833902297 0.0 7.1547 0.0 0.4830628235921566 0.4830628235921566 0.0 0.0 0.0 
6.869386615622416 -5.960073282388219 4.240292977260954 0.0 0.0 3.0 0.5526480617699989 0.13458423242334094 1.0 0.0 0.0 
7.843338588597954 -5.5990748399416255 5.894393715812952 0.0 0.0 3.0 0.1405726733052708 0.13458423242334094 1.0 0.0 0.0 
3.9458580673191013 8.540797985585366 1.1966532060885506 0.0 5.1615 1.0 0.6616836486743999 0.588278770977753 0.0 0.0 0.0 
11.651722296764927 42.94710362612539 5.09201054489201 0.0 1.5663 1.0 0.5135744048618022 0.10994947733180682 0.0 0.0 0.0 
12.73111232238636 47.00970718751937 0.6928889749344036 0.0 1.5663 1.0 0.6322276636032108 0.10994947733180682 0.0 0.0 0.0 
9.87562883706484 87.16077601214049 5.118708271159074 0.0 5.1615 1.0 0.987022094648278 0.48351012399881477 0.0 0.0 0.0 
5.951159654490943 100.4073159561208 1.5884500634450904 0.0 2.602 2.0 0.8599158800733868 0.5969334743546024 0.0 0.0 0.0 
8.231108983697547 -52.35045156762907 4.491437259919156 0.0 2.602 1.0 0.1871424455195685 0.34280350401011916 0.0 0.0 0.0 
12.868980108625735 -46.96751957059435 0.3031120152737049 0.0 2.602 1.0 0.32498702356976605 0.34280350401011916 0.0 0.0 0.0 
12.11663223943522 -88.30700463394143 0.5327686875740827 0.0 7.6785 0.0 0.4830628235921566 0.4830628235921566 0.0 0.0 0.0 
6.728885018131664 -6.6516452534097175 4.511964064087819 0.0 0.5255 3.0 0.5526480617699989 0.13458423242334094 0.0 0.0 0.0 
8.449556715223222 -5.960339386985599 5.745767755883085 0.0 0.5255 3.0 0.1405726733052708 0.13458423242334094 0.0 0.0 0.0 
4.2198695081637965 9.191128840063486 1.1720192404510328 0.0 5.687 1.0 0.6616836486743999 0.588278770977753 0.0 0.0 0.0 
11.773187161909194 42.25193546191213 4.885379900844248 0.0 2.0918 1.0 0.5135744048618022 0.10994947733180682 0.0 0.0 0.0 
13.351565796213176 47.34593624161216 0.4966049978186224 0.0 2.0918 1.0 0.6322276636032108 0.10994947733180682 0.0 0.0 0.0 
10.288557499533486 86.58849774965647 5.337441677359681 0.0 5.687 1.0 0.987022094648278 0.48351012399881477 0.0 0.0 0.0 
5.953730110832508 101.11301127476365 1.5671438980315129 0.0 3.1275 2.0 0.8599158800733868 0.5969334743546024 0.0 0.0 0.0 
7.948234223102431 -52.996976400731796 4.299961546106636 0.0 3.1275 1.0 0.1871424455195685 0.34280350401011916 0.0 0.0 0.0 
13.489943251898973 -46.63223273116308 0.4950870445705964 0.0 3.1275 1.0 0.32498702356976605 0.34280350401011916 0.0 0.0 0.0 
12.668204772908405 -87.86679987440641 0.6735692464074514 0.0 8.203999999999999 0.0 0.4830628235921566 0.4830628235921566 0.0 0.0 0.0 
6.422091195562097 -7.2871686915558875 4.2626518944060106 0.0 1.0527 3.0 0.5526480617699989 0.13458423242334094 0.0 0.0 0.0 
9.047147889325977 -6.335702249605927 5.722346187679934 0.0 1.0527 3.0 0.1405726733052708 0.13458423242334094 0.0 0.0 0.0 
4.398147540748697 9.873938793928895 1.3153935199123736 0.0 6.2142 1.0 0.6616836486743999 0.588278770977753 0.0 0.0 0.0 
12.064241603632764 41.60905148952397 5.137522006538482 0.0 2.619 1.0 0.5135744048618022 0.10994947733180682 0.0 0.0 0.0 
13.935924413690222 47.74158443910601 0.5951606681478164 0.0 2.619 1.0 0.6322276636032108 0.10994947733180682 0.0 0.0 0.0 
10.745232330325951 86.05048233266491 5.4162015288144545 0.0 6.2142 1.0 0.987022094648278 0.48351012399881477 0.0 0.0 0.0 
5.909507501110343 101.8173243094227 1.6334923176180007 0.0 3.6547 2.0 0.8599158800733868 0.5969334743546024 0.0 0.0 0.0 
7.6049502339021045 -53.613554532649545 4.204381846362193 0.0 3.6547 1.0 0.1871424455195685 0.34280350401011916 0.0 0.0 0.0 
14.170781479119578 -46.44656690674949 0.26622572845363945 0.0 3.6547 1.0 0.32498702356976605 0.34280350401011916 0.0 0.0 0.0 
13.227325801534027 -87.43622332447708 0.6562325245504899 0.0 8.7312 0.0 0.4830628235921566 0.4830628235921566 0.0 0.0 0.0 
6.04143439924071 -7.88140172111109 4.14266927159046 0.0 1.5816 3.0 0.5526480617699989 0.13458423242334094 0.0 0.0 0.0 
9.593125584474528 -6.7828273399333145 5.5970058219143715 0.0 1.5816 3.0 0.1405726733052708 0.13458423242334094 0.0 0.0 0.0 
4.3969529854815494 10.579637782902056 1.5724790515328653 0.0 6.7431 1.0 0.6616836486743999 0.588278770977753 0.0 0.0 0.0 
12.47389838307715 41.034426557019906 5.3317361302944235 0.0 3.1479000000000004 1.0 0.5135744048618022 0.10994947733180682 0.0 0.0 0.0 
14.428384453431704 48.24705016421303 0.7984229813190885 0.0 3.1479000000000004 1.0 0.6322276636032108 0.10994947733180682 0.0 0.0 0.0 
11.130495807887645 85.45922558398652 5.289897226082266 0.0 6.7431 1.0 0.987022094648278 0.48351012399881477 0.0 0.0 0.0 
5.973067240533574 102.5201561879844 1.4805979210616937 0.0 4.1836 2.0 0.8599158800733868 0.5969334743546024 0.0 0.0 0.0 
7.4594364416157335 -54.304089272003374 4.504711103166217 0.0 4.1836 1.0 0.1871424455195685 0.34280350401011916 0.0 0.0 0.0 
14.862985538140927 -46.30921323670608 0.19588301325616517 0.0 4.1836 1.0 0.32498702356976605 0.34280350401011916 0.0 0.0 0.0 
13.87261782928107 -87.15054747858485 0.4167692009701264 0.0 9.2601 0.0 0.4830628235921566 0.4830628235921566 0.0 0.0 0.0 
5.645892826955104 -8.465832516495633 4.117413441537314 0.0 2.1121999999999996 3.0 0.5526480617699989 0.13458423242334094 0.0 0.0 0.0 
10.1589834909871 -7.204511249559125 5.642761761686054 0.0 2.1121999999999996 3.0 0.1405726733052708 0.13458423242334094 0.0 0.0 0.0 
4.236734377579383 11.266909554242819 1.7998186948025605 0.0 7.2737 1.0 0.6616836486743999 0.588278770977753 0.0 0.0 0.0 
12.87106224022394 40.4510970098716 5.310159520127693 0.0 3.6785000000000005 1.0 0.5135744048618022 0.10994947733180682 0.0 0.0 0.0 
14.967649851079257 48.702248275918315 0.7010569084876335 0.0 3.6785000000000005 1.0 0.6322276636032108 0.10994947733180682 0.0 0.0 0.0 
11.517890508234455 84.86936302699308 5.293506021221748 0.0 7.2737 1.0 0.987022094648278 0.48351012399881477 0.0 0.0 0.0 
5.841870618011835 103.21355357494194 1.7577843351551845 0.0 4.7142 2.0 0.8599158800733868 0.5969334743546024 0.0 0.0 0.0 
7.22393890832458 -54.969336144836085 4.372164379896625 0.0 4.7142 1.0 0.1871424455195685 0.34280350401011916 0.0 0.0 0.0 
15.567418202870963 -46.35148747071826 6.223246047428348 0.0 4.7142 1.0 0.32498702356976605 0.34280350401011916 0.0 0.0 0.0 
14.445882181222482 -86.73898888883889 0.6226467503616574 0.0 9.7907 0.0 0.4830628235921566 0.4830628235921566 0.0 0.0 0.0 
5.3766648835219915 -9.118158205453804 4.320974539012302 0.0 2.6445 3.0 0.5526480617699989 0.13458423242334094 0.0 0.0 0.0 
10.66825611942167 -7.6930333881846105 5.5185874195762645 0.0 2.6445 3.0 0.1405726733052708 0.13458423242334094 0.0 0.0 0.0 
3.9457539678035807 11.909827038160222 1.9957959797209281 0.0 7.806 1.0 0.6616836486743999 0.588278770977753 0.0 0.0 0.0 
13.08463823759222 39.778491788848626 5.019864231260444 0.0 4.210800000000001 1.0 0.5135744048618022 0.10994947733180682 0.0 0.0 0.0 
15.511987529855496 49.151368506440534 0.6898392017164345 0.0 4.210800000000001 1.0 0.6322276636032108 0.10994947733180682 0.0 0.0 0.0 
11.827268940095413 84.23509378140564 5.166214969512391 0.0 7.806 1.0 0.987022094648278 0.48351012399881477 0.0 0.0 0.0 
5.863758450474633 103.91891405922621 1.5397655816404878 0.0 5.2465 2.0 0.8599158800733868 0.5969334743546024 0.0 0.0 0.0 
6.848748151760727 -55.56703538876126 4.151840985175893 0.0 5.2465 1.0 0.1871424455195685 0.34280350401011916 0.0 0.0 0.0 
16.256227696106507 -46.198014437164105 0.21922597581738076 0.0 5.2465 1.0 0.32498702356976605 0.34280350401011916 0.0 0.0 0.0 
14.9279127257625 -86.22356765903724 0.8188543529333169 0.0 10.322999999999999 0.0 0.4830628235921566 0.4830628235921566 0.0 0.0 0.0 
5.102449673362118 -9.768403165847149 4.313316971168916 0.0 3.1784999999999997 3.0 0.5526480617699989 0.13458423242334094 0.0 0.0 0.0 
11.203624928354916 -8.152808037791864 5.573611127677665 0.0 3.1784999999999997 3.0 0.1405726733052708 0.13458423242334094 0.0 0.0 0.0 
3.6934711679532812 12.568891434785952 1.9363690855288784 0.0 8.34 1.0 0.6616836486743999 0.588278770977753 0.0 0.0 0.0 
13.426250409929214 39.160985826357916 5.217704198350548 0.0 4.744800000000001 1.0 0.5135744048618022 0.10994947733180682 0.0 0.0 0.0 
16.029084843847613 48.67113641894362 -0.7484510422841548 0.0 0.0 2.0 0.2985806006351699 0.6322276636032108 1.0 0.0 0.0 
15.415942377127852 49.850502126457535 1.7073191534282313 0.0 0.0 2.0 0.4975669872044428 0.6322276636032108 1.0 0.0 0.0 
12.081091689481923 83.57662092555294 5.080318026197167 0.0 8.34 1.0 0.987022094648278 0.48351012399881477 0.0 0.0 0.0 
6.060851871363188 104.59653244256782 1.28773438021334 0.0 5.7805 2.0 0.8599158800733868 0.5969334743546024 0.0 0.0 0.0 
6.451144850459487 -56.15006549501211 4.113881437244398 0.0 5.7805 1.0 0.1871424455195685 0.34280350401011916 0.0 0.0 0.0 
16.938417350705635 -46.017377328136114 0.25884709141505824 0.0 5.7805 1.0 0.32498702356976605 0.34280350401011916 0.0 0.0 0.0 
15.39400921581443 -85.69369356836931 0.8493389693393902 0.0 10.857 0.0 0.4830628235921566 0.4830628235921566 0.0 0.0 0.0 
4.422317881246157 -9.956640344303475 3.4115997163096115 0.0 0.0 4.0 0.1691534012696937 0.5526480617699989 1.0 0.0 0.0 
5.3986318730931195 -10.408940904440607 5.1455036150722755 0.0 0.0 4.0 0.7297325027177373 0.5526480617699989 1.0 0.0 0.0 
11.736804286259552 -8.615119904721963 5.568862266700738 0.0 3.7141999999999995 3.0 0.1405726733052708 0.13458423242334094 0.0 0.0 0.0 
3.576130777532249 13.26476766140664 1.7378375126706516 0.0 8.8757 1.0 0.6616836486743999 0.588278770977753 0.0 0.0 0.0 
13.20071039927137 38.492297413423664 4.387084219596478 0.0 0.0 2.0 0.3681626548442425 0.5135744048618022 1.0 0.0 0.0 
14.09524693212062 39.38561027581967 6.607121193983655 0.0 0.0 2.0 0.7265012272397101 0.5135744048618022 1.0 0.0 0.0 
16.527397884179905 48.1714399072137 5.49640799486614 0.0 0.5357 2.0 0.2985806006351699 0.6322276636032108 0.0 0.0 0.0 
15.387872899065608 50.55564366856219 1.6105721993729962 0.0 0.5357 2.0 0.4975669872044428 0.6322276636032108 0.0 0.0 0.0 
12.30822036531305 82.9084704525197 5.0400799568306125 0.0 8.8757 1.0 0.987022094648278 0.48351012399881477 0.0 0.0 0.0 
6.766099085862006 104.62180805218765 0.035824028223323756 0.0 0.0 3.0 0.6521991295450413 0.8599158800733868 1.0 0.0 0.0 
5.501955747465227 105.02740088268804 2.4848318707776476 0.0 0.0 3.0 0.8909072419763011 0.8599158800733868 1.0 0.0 0.0 
6.1125704073010105 -56.76924223588609 4.2120039825913596 0.0 6.3162 1.0 0.1871424455195685 0.34280350401011916 0.0 0.0 0.0 
17.628533628347363 -45.86989169041551 0.21054196999598088 0.0 6.3162 1.0 0.32498702356976605 0.34280350401011916 0.0 0.0 0.0 
15.723425422463597 -86.31779087872776 -1.0851347387428032 0.0 0.0 1.0 0.7649702319316436 0.4830628235921566 1.0 0.0 0.0 
15.055854507928805 -85.07428749515502 2.0705123316032683 0.0 0.0 1.0 0.037946312807070726 0.4830628235921566 1.0 0.0 0.0 
3.7235733801180997 -10.055476633910418 3.2821102663658586 0.0 0.5374 4.0 0.1691534012696937 0.5526480617699989 0.0 0.0 0.0 
5.702386312272303 -11.045922639405573 5.157367099742872 0.0 0.5374 4.0 0.7297325027177373 0.5526480617699989 0.0 0.0 0.0 
12.176604281120715 -9.167015234037267 5.385238662160473 0.0 4.2516 3.0 0.1405726733052708 0.13458423242334094 0.0 0.0 0.0 
3.531819626027368 13.969075131090412 1.633618031872268 0.0 9.4131 1.0 0.6616836486743999 0.588278770977753 0.0 0.0 0.0 
13.10232003022263 37.793489982668724 4.57252081572986 0.0 0.5374 2.0 0.3681626548442425 0.5135744048618022 0.0 0.0 0.0 
14.800936465736637 39.38945373061228 0.0054462737133696565 0.0 0.5374 2.0 0.7265012272397101 0.5135744048618022 0.0 0.0 0.0 
17.129154414927513 47.80279160909963 5.733543002866175 0.0 1.0731 2.0 0.2985806006351699 0.6322276636032108 0.0 0.0 0.0 
15.574120368167074 51.23632301322652 1.303703915613854 0.0 1.0731 2.0 0.4975669872044428 0.6322276636032108 0.0 0.0 0.0 
12.46306431657179 82.21996784485643 4.933617601245097 0.0 9.4131 1.0 0.987022094648278 0.48351012399881477 0.0 0.0 0.0 
7.469106297006704 104.56021786564361 6.195799692319727 0.0 0.5374 3.0 0.6521991295450413 0.8599158800733868 0.0 0.0 0.0 
4.870939364464108 105.34336102951721 2.6773677443385218 0.0 0.5374 3.0 0.8909072419763011 0.8599158800733868 0.0 0.0 0.0 
5.698656734946147 -57.34080847162622 4.085630213124625 0.0 6.8536 1.0 0.1871424455195685 0.34280350401011916 0.0 0.0 0.0 
18.322362473976273 -45.74099629494552 0.18367827195611086 0.0 6.8536 1.0 0.32498702356976605 0.34280350401011916 0.0 0.0 0.0 
16.03741833105478 -86.94978846049072 5.17350322159821 0.0 0.5374 1.0 0.7649702319316436 0.4830628235921566 0.0 0.0 0.0 
14.953270242361492 -84.3760834000246 1.7166685791950331 0.0 0.5374 1.0 0.037946312807070726 0.4830628235921566 0.0 0.0 0.0 
3.0579803575183457 -10.28999404961036 3.4803570734782943 0.0 1.0765 4.0 0.1691534012696937 0.5526480617699989 0.0 0.0 0.0 
5.924167304695209 -11.715867175468162 5.032087044680096 0.0 1.0765 4.0 0.7297325027177373 0.5526480617699989 0.0 0.0 0.0 
12.658329058536035 -9.682722252434575 5.463737885385109 0.0 4.7907 3.0 0.1405726733052708 0.13458423242334094 0.0 0.0 0.0 
3.3789679545711215 14.658022775351574 1.7891127240282345 0.0 9.9522 1.0 0.6616836486743999 0.588278770977753 0.0 0.0 0.0 
12.944088128767298 37.10575809060467 4.486256364018417 0.0 1.0765 2.0 0.3681626548442425 0.5135744048618022 0.0 0.0 0.0 
15.506582829088504 39.398154298882716 0.01232917911464188 0.0 1.0765 2.0 0.7265012272397101 0.5135744048618022 0.0 0.0 0.0 
17.725406789205596 47.42530572039941 5.718789597895512 0.0 1.6122 2.0 0.2985806006351699 0.6322276636032108 0.0 0.0 0.0 
15.586566854319232 51.94191324486427 1.5531483355458293 0.0 1.6122 2.0 0.4975669872044428 0.6322276636032108 0.0 0.0 0.0 
12.496437804500504 81.5150574248002 4.759707939380485 0.0 9.9522 1.0 0.987022094648278 0.48351012399881477 0.0 0.0 0.0 
8.171698330470178 104.4940595365106 6.189299858131694 0.0 1.0765 3.0 0.6521991295450413 0.8599158800733868 0.0 0.0 0.0 
4.188734194644343 105.52393953397215 2.8828263492238175 0.0 1.0765 3.0 0.8909072419763011 0.8599158800733868 0.0 0.0 0.0 
5.189468818664147 -57.829418905317624 3.9063777767529717 0.0 7.3927000000000005 1.0 0.1871424455195685 0.34280350401011916 0.0 0.0 0.0 
19.003782086602268 -45.55747571972704 0.2630762120357276 0.0 7.3927000000000005 1.0 0.32498702356976605 0.34280350401011916 0.0 0.0 0.0 
16.473350465637076 -87.50474401189909 5.378249788404447 0.0 1.0765 1.0 0.7649702319316436 0.4830628235921566 0.0 0.0 0.0 
14.72690501991841 -83.70767388777298 1.8973259484232878 0.0 1.0765 1.0 0.037946312807070726 0.4830628235921566 0.0 0.0 0.0 
2.4367381124761587 -10.624763467232206 3.6358561234657545 0.0 1.6173 4.0 0.1691534012696937 0.5526480617699989 0.0 0.0 0.0 
5.955613198951867 -12.420866214995428 4.756973591337749 0.0 1.6173 4.0 0.7297325027177373 0.5526480617699989 0.0 0.0 0.0 
12.50116735555774 -10.370699497056062 4.48780246821947 0.0 0.0 4.0 0.8127425395778676 0.1405726733052708 1.0 0.0 0.0 
12.951575799099844 -9.040835316012972 7.425444974270777 0.0 0.0 4.0 0.8511327428736073 0.1405726733052708 1.0 0.0 0.0 
3.333785951157078 15.362274915261434 1.6348545465989865 0.0 10.492999999999999 1.0 0.6616836486743999 0.588278770977753 0.0 0.0 0.0 
12.993930804335308 36.40182045296058 4.7830865112802075 0.0 1.6173 2.0 0.3681626548442425 0.5135744048618022 0.0 0.0 0.0 
16.211341618704576 39.36171889770442 6.231532701604559 0.0 1.6173 2.0 0.7265012272397101 0.5135744048618022 0.0 0.0 0.0 
18.33204504082689 47.06474709594283 5.746931811997667 0.0 2.153 2.0 0.2985806006351699 0.6322276636032108 0.0 0.0 0.0 
15.476285452122314 52.638943016344044 1.727701955516135 0.0 2.153 2.0 0.4975669872044428 0.6322276636032108 0.0 0.0 0.0 
12.565854496253914 80.8127798351632 4.810923979134969 0.0 10.492999999999999 1.0 0.987022094648278 0.48351012399881477 0.0 0.0 0.0 
8.877220770613254 104.47822992961073 6.260752578884537 0.0 1.6173 3.0 0.6521991295450413 0.8599158800733868 0.0 0.0 0.0 
3.518460549016188 105.74472388571984 2.8233882349419623 0.0 1.6173 3.0 0.8909072419763011 0.8599158800733868 0.0 0.0 0.0 
4.663865753490946 -58.30032644176277 3.8721654563853964 0.0 7.9335 1.0 0.1871424455195685 0.34280350401011916 0.0 0.0 0.0 
19.705483143670264 -45.48245494587301 0.10650708615138779 0.0 7.9335 1.0 0.32498702356976605 0.34280350401011916 0.0 0.0 0.0 
16.838858352302385 -88.10841318850677 5.256834614066696 0.0 1.6173 1.0 0.7649702319316436 0.4830628235921566 0.0 0.0 0.0 
14.495564564801784 -83.04096999260935 1.9047788370701428 0.0 1.6173 1.0 0.037946312807070726 0.4830628235921566 0.0 0.0 0.0 
1.7900483711928563 -10.90726102212245 3.553449891151499 0.0 2.1597999999999997 4.0 0.1691534012696937 0.5526480617699989 0.0 0.0 0.0 
5.809336259137434 -13.111239698610245 4.503605817506652 0.0 2.1597999999999997 4.0 0.7297325027177373 0.5526480617699989 0.0 0.0 0.0 
12.252221637630013 -11.031031625250195 4.351874726193761 0.0 0.5425 4.0 0.8127425395778676 0.1405726733052708 0.0 0.0 0.0 
13.23614089901648 -8.395052694762212 1.1557345797767626 0.0 0.5425 4.0 0.8511327428736073 0.1405726733052708 0.0 0.0 0.0 
3.449143553413452 16.058482580833584 1.4065840745965836 0.0 11.035499999999999 1.0 0.6616836486743999 0.588278770977753 0.0 0.0 0.0 
13.104999175790978 35.704915648225786 4.8704434952034275 0.0 2.1597999999999997 2.0 0.3681626548442425 0.5135744048618022 0.0 0.0 0.0 
16.916254408882192 39.39504228654727 0.04723742654629223 0.0 2.1597999999999997 2.0 0.7265012272397101 0.5135744048618022 0.0 0.0 0.0 
18.869017661555965 46.60684656680197 5.577106477698868 0.0 2.6955 2.0 0.2985806006351699 0.6322276636032108 0.0 0.0 0.0 
16.125600306657912 52.91535341716075 0.40245958054283704 0.0 0.0 3.0 0.01806241092051164 0.4975669872044428 1.0 0.0 0.0 
14.78614791505981 52.78632914166573 2.931192788041676 0.0 0.0 3.0 0.16900805125777518 0.4975669872044428 1.0 0.0 0.0 
12.569868976906564 80.1070912537445 4.71808766139681 0.0 11.035499999999999 1.0 0.987022094648278 0.48351012399881477 0.0 0.0 0.0 
9.582144366519467 104.5113239462085 0.04691204134029642 0.0 2.1597999999999997 3.0 0.6521991295450413 0.8599158800733868 0.0 0.0 0.0 
2.8194937798081217 105.84197585507181 3.0033420830844975 0.0 2.1597999999999997 3.0 0.8909072419763011 0.8599158800733868 0.0 0.0 0.0 
4.056904518085095 -58.66034109245678 3.676959896189306 0.0 8.476 1.0 0.1871424455195685 0.34280350401011916 0.0 0.0 0.0 
20.411182054513578 -45.483694798569346 6.281428411989252 0.0 8.476 1.0 0.32498702356976605 0.34280350401011916 0.0 0.0 0.0 
17.057768148419424 -88.77930139913802 5.027804358477582 0.0 2.1597999999999997 1.0 0.7649702319316436 0.4830628235921566 0.0 0.0 0.0 
14.464607535843216 -82.33594931748073 1.6146675410755957 0.0 2.1597999999999997 1.0 0.037946312807070726 0.4830628235921566 0.0 0.0 0.0 
1.1286979005444233 -11.153488650493301 3.4980066853030496 2.0 2.7039999999999997 4.0 0.1691534012696937 0.5526480617699989 0.0 0.0 0.0 
5.5010471765182105 -13.746039140589888 4.260297743506814 0.0 2.7039999999999997 4.0 0.7297325027177373 0.5526480617699989 0.0 0.0 0.0 
12.165270258346107 -11.731354370590168 4.588872046111177 0.0 1.0867 4.0 0.8127425395778676 0.1405726733052708 0.0 0.0 0.0 
13.433134390579166 -7.717405253771054 1.2878818480308023 0.0 1.0867 4.0 0.8511327428736073 0.1405726733052708 0.0 0.0 0.0 
3.4976121909534257 16.76251616041276 1.5020505923819703 0.0 11.579699999999999 1.0 0.6616836486743999 0.588278770977753 0.0 0.0 0.0 
13.273538641822503 35.019636917788574 4.953555315245236 0.0 2.7039999999999997 2.0 0.3681626548442425 0.5135744048618022 0.0 0.0 0.0 
17.59804081823415 39.57719546939885 0.2610700901733094 0.0 2.7039999999999997 2.0 0.7265012272397101 0.5135744048618022 0.0 0.0 0.0 
19.311524387287708 46.05711910006769 5.390152700818035 0.0 3.2397 2.0 0.2985806006351699 0.6322276636032108 0.0 0.0 0.0 
16.642555529469757 53.395738458151456 0.7487400682364955 0.0 0.5442 3.0 0.01806241092051164 0.4975669872044428 0.0 0.0 0.0 
14.081164260766052 52.818118089096515 3.0965309760258326 0.0 0.5442 3.0 0.16900805125777518 0.4975669872044428 0.0 0.0 0.0 
11.937814564644418 79.79321275824059 3.60251691331204 0.0 0.0 2.0 0.21464189802833833 0.987022094648278 1.0 0.0 0.0 
13.237888812762515 80.33460386636857 6.611441498148112 0.0 0.0 2.0 0.38387271496315956 0.987022094648278 1.0 0.0 0.0 
10.287840851793971 104.5090966897459 6.280029238186537 0.0 2.7039999999999997 3.0 0.6521991295450413 0.8599158800733868 0.0 0.0 0.0 
2.179251470481485 106.13879612956107 2.7074774283050296 0.0 2.7039999999999997 3.0 0.8909072419763011 0.8599158800733868 0.0 0.0 0.0 
3.416864698385005 -58.957597747888535 3.5763895799988 0.0 9.0202 1.0 0.1871424455195685 0.34280350401011916 0.0 0.0 0.0 
20.067266568191428 -46.09992091637641 4.203348620416915 0.0 0.0 2.0 0.7897518402774322 0.32498702356976605 1.0 0.0 0.0 
20.183729910118025 -44.81565437164151 8.182147307726083 0.0 0.0 2.0 0.7693898119086222 0.32498702356976605 1.0 0.0 0.0 
17.47741746002272 -89.3466698378711 5.3492357387612515 0.0 2.7039999999999997 1.0 0.7649702319316436 0.4830628235921566 0.0 0.0 0.0 
14.623101684001279 -81.64827781523607 1.3442628826436267 0.0 2.7039999999999997 1.0 0.037946312807070726 0.4830628235921566 0.0 0.0 0.0 
5.074804646613928 -14.30847117710716 4.063886890381322 0.0 3.2499 4.0 0.7297325027177373 0.5526480617699989 0.0 0.0 0.0 
11.995631155430868 -12.416361717092567 4.46963708909481 0.0 1.6326 4.0 0.8127425395778676 0.1405726733052708 0.0 0.0 0.0 
13.595459327823185 -7.0306279210432 1.338688618457069 0.0 1.6326 4.0 0.8511327428736073 0.1405726733052708 0.0 0.0 0.0 
3.4454630423213053 17.466286688565923 1.6447508264225255 0.0 12.125599999999999 1.0 0.6616836486743999 0.588278770977753 0.0 0.0 0.0 
12.714936683088915 34.588387173789975 3.799035860594712 0.0 0.0 3.0 0.0014622223099662879 0.3681626548442425 1.0 0.0 0.0 
13.965668546829564 34.88191007002513 6.086761203544383 0.0 0.0 3.0 0.9443600983895937 0.3681626548442425 1.0 0.0 0.0 
18.281719986654842 39.75211054784454 0.25046862689784183 0.0 3.2499 2.0 0.7265012272397101 0.5135744048618022 0.0 0.0 0.0 
19.91720958202728 45.69496176564874 5.744294404780693 0.0 3.7856 2.0 0.2985806006351699 0.6322276636032108 0.0 0.0 0.0 
17.15157005882262 53.88452951668998 0.7651260646798693 0.0 1.0901 3.0 0.01806241092051164 0.4975669872044428 0.0 0.0 0.0 
13.382059585826315 52.721862473794054 3.278417883845321 0.0 1.0901 3.0 0.16900805125777518 0.4975669872044428 0.0 0.0 0.0 
11.309387131114418 79.47213418407645 3.6139456663137532 0.0 0.5459 2.0 0.21464189802833833 0.987022094648278 0.0 0.0 0.0 
13.915977146089105 80.53007433013818 0.2806553159168618 0.0 0.5459 2.0 0.38387271496315956 0.987022094648278 0.0 0.0 0.0 
10.961083442590887 104.72065496525656 0.30446428444002344 0.0 3.2499 3.0 0.6521991295450413 0.8599158800733868 0.0 0.0 0.0 
1.5234829630596578 106.39952617131603 2.7631578888429353 0.0 3.2499 3.0 0.8909072419763011 0.8599158800733868 0.0 0.0 0.0 
2.8921421605564004 -59.42948623926578 3.874033376095064 0.0 9.5661 1.0 0.1871424455195685 0.34280350401011916 0.0 0.0 0.0 
19.937461844420994 -46.79358021580753 4.527407956845436 0.0 0.5459 2.0 0.7897518402774322 0.32498702356976605 0.0 0.0 0.0 
20.18696480112365 -44.10996178596373 1.566202364402922 0.0 0.5459 2.0 0.7693898119086222 0.32498702356976605 0.0 0.0 0.0 
18.010252675822485 -89.80937830202889 5.568118197671667 0.0 3.2499 1.0 0.7649702319316436 0.4830628235921566 0.0 0.0 0.0 
14.95141137588514 -81.02359770812905 1.0868980433096338 0.0 3.2499 1.0 0.037946312807070726 0.4830628235921566 0.0 0.0 0.0 
4.487103115431051 -13.917805846875073 2.554929077878721 0.0 0.0 5.0 0.8998357067371711 0.7297325027177373 1.0 0.0 0.0 
5.6818320562943345 -14.668374238912167 5.748007004588725 0.0 0.0 5.0 0.10000010812234206 0.7297325027177373 1.0 0.0 0.0 
12.061247808305872 -13.119004545893533 4.805514383081654 0.0 2.1802 4.0 0.8127425395778676 0.1405726733052708 0.0 0.0 0.0 
13.793625531262833 -6.353322490816706 1.2861508530633372 0.0 2.1802 4.0 0.8511327428736073 0.1405726733052708 0.0 0.0 0.0 
3.378362703519931 18.168789382178442 1.6660136070430336 0.0 12.673199999999998 1.0 0.6616836486743999 0.588278770977753 0.0 0.0 0.0 
12.145811311676319 34.17112370592493 3.774238687175805 0.0 0.5476 3.0 0.0014622223099662879 0.3681626548442425 0.0 0.0 0.0 
14.647503747348406 34.69993960721997 6.022383206716457 0.0 0.5476 3.0 0.9443600983895937 0.3681626548442425 0.0 0.0 0.0 
18.918093195963444 40.05713780642042 0.4469639290340833 0.0 3.7975 2.0 0.7265012272397101 0.5135744048618022 0.0 0.0 0.0 
20.548378157646198 45.37930575168613 5.819451263022071 0.0 4.3332 2.0 0.2985806006351699 0.6322276636032108 0.0 0.0 0.0 
17.699214512912913 54.329611578678694 0.6824432585745742 0.0 1.6377000000000002 3.0 0.01806241092051164 0.4975669872044428 0.0 0.0 0.0 
12.696524528418381 52.55436866774541 3.381226046904861 0.0 1.6377000000000002 3.0 0.16900805125777518 0.4975669872044428 0.0 0.0 0.0 
10.719459278298647 79.08483892400776 3.7225382512893894 0.0 1.0935000000000001 2.0 0.21464189802833833 0.987022094648278 0.0 0.0 0.0 
14.605350028156725 80.6809965600113 0.21552432368861874 0.0 1.0935000000000001 2.0 0.38387271496315956 0.987022094648278 0.0 0.0 0.0 
11.659684449064152 104.82050046467732 0.14195926424935762 0.0 3.7975 3.0 0.6521991295450413 0.8599158800733868 0.0 0.0 0.0 
0.9436386904186853 106.80176131334909 2.535104998189621 2.0 3.7975 3.0 0.8909072419763011 0.8599158800733868 0.0 0.0 0.0 
2.405177232412646 -59.94024807100174 3.9508446563863737 0.0 10.1137 1.0 0.1871424455195685 0.34280350401011916 0.0 0.0 0.0 
19.73393811231327 -47.46929508205607 4.419843358920138 0.0 1.0935000000000001 2.0 0.7897518402774322 0.32498702356976605 0.0 0.0 0.0 
20.19612426602428 -43.40432123001298 1.5578067016086603 0.0 1.0935000000000001 2.0 0.7693898119086222 0.32498702356976605 0.0 0.0 0.0 
18.618941851128135 -90.16646369498987 5.752647460400634 0.0 3.7975 1.0 0.7649702319316436 0.4830628235921566 0.0 0.0 0.0 
15.390395914037429 -80.47105353318668 0.8994233243306665 0.0 3.7975 1.0 0.037946312807070726 0.4830628235921566 0.0 0.0 0.0 
3.8341537381249466 -13.65009406029192 2.7524882962357826 2.0 0.5493 5.0 0.8998357067371711 0.7297325027177373 0.0 0.0 0.0 
6.295815197070678 -15.016278238375312 5.767665615745126 0.0 0.5493 5.0 0.10000010812234206 0.7297325027177373 0.0 0.0 0.0 
12.323445373643517 -13.774187670470836 5.093068201280097 0.0 2.7295000000000003 4.0 0.8127425395778676 0.1405726733052708 0.0 0.0 0.0 
14.382762167082207 -6.741820257007582 -0.5829798719515915 2.0 0.0 5.0 0.7325355750172202 0.8511327428736073 1.0 0.0 0.0 
13.332772233038561 -5.818881916462668 2.282393545597332 2.0 0.0 5.0 0.6241643736122411 0.8511327428736073 1.0 0.0 0.0 
4.081470289934835 18.108355849054526 -0.08574131160374532 0.0 0.0 2.0 0.9135780276790005 0.6616836486743999 1.0 0.0 0.0 
2.9096444942183965 18.696345758567897 2.297204825971564 0.0 0.0 2.0 0.8641032534106874 0.6616836486743999 1.0 0.0 0.0 
11.563454487220627 33.77253492157472 3.7418053609591224 0.0 1.0969 3.0 0.0014622223099662879 0.3681626548442425 0.0 0.0 0.0 
15.334925875241677 34.54036734120015 6.05509580436879 0.0 1.0969 3.0 0.9443600983895937 0.3681626548442425 0.0 0.0 0.0 
19.553291222463873 40.36460480811262 0.45080125733191195 0.0 4.3468 2.0 0.7265012272397101 0.5135744048618022 0.0 0.0 0.0 
21.16109599534114 45.02917814441895 5.764040305124914 0.0 4.882499999999999 2.0 0.2985806006351699 0.6322276636032108 0.0 0.0 0.0 
18.107317724086403 54.90534090660158 0.9541501853980628 0.0 2.1870000000000003 3.0 0.01806241092051164 0.4975669872044428 0.0 0.0 0.0 
12.009240984919835 52.39420056593896 3.3705535429629716 0.0 2.1870000000000003 3.0 0.16900805125777518 0.4975669872044428 0.0 0.0 0.0 
10.130923853719993 78.69543098364724 3.7261237608401414 0.0 1.6428000000000003 2.0 0.21464189802833833 0.987022094648278 0.0 0.0 0.0 
15.302045831912588 80.79336847389075 0.15991380126032226 0.0 1.6428000000000003 2.0 0.38387271496315956 0.987022094648278 0.0 0.0 0.0 
12.273525609358892 104.47234601629567 -0.5159325769305112 0.0 0.0 4.0 0.4351271070823347 0.6521991295450413 1.0 0.0 0.0 
11.877128527796014 105.49186516632957 1.2575744205446837 0.0 0.0 4.0 0.20484622968106903 0.6521991295450413 1.0 0.0 0.0 
1.9469994282247918 -60.47698412321841 4.005794787171721 0.0 10.663 1.0 0.1871424455195685 0.34280350401011916 0.0 0.0 0.0 
19.676311664785914 -48.17263830022549 4.630649359610913 0.0 1.6428000000000003 2.0 0.7897518402774322 0.32498702356976605 0.0 0.0 0.0 
20.316650476637268 -42.708989710120804 1.3991555005352556 0.0 1.6428000000000003 2.0 0.7693898119086222 0.32498702356976605 0.0 0.0 0.0 
18.146067769643413 -90.69029820421896 3.978075047374846 0.0 0.0 2.0 0.8280257668647052 0.7649702319316436 1.0 0.0 0.0 
18.98252140330062 -89.56163115680843 7.312735833080906 0.0 0.0 2.0 0.9279166286063315 0.7649702319316436 1.0 0.0 0.0 
15.861246329322942 -79.94539929661516 0.8403314204010395 0.0 4.3468 1.0 0.037946312807070726 0.4830628235921566 0.0 0.0 0.0 
6.921997635691311 -15.341713398680755 5.803896558028568 0.0 1.1003 5.0 0.10000010812234206 0.7297325027177373 0.0 0.0 0.0 
12.439040598937677 -14.470355921606547 4.876942552256663 0.0 3.2805000000000004 4.0 0.8127425395778676 0.1405726733052708 0.0 0.0 0.0 
4.781307192184093 18.199134702595224 0.1289927550377337 0.0 0.551 2.0 0.9135780276790005 0.6616836486743999 0.0 0.0 0.0 
2.3641766294291284 19.144092671993583 2.4542610391441326 0.0 0.551 2.0 0.8641032534106874 0.6616836486743999 0.0 0.0 0.0 
11.132314601069151 33.21384816804538 4.055150340979419 0.0 1.6479 3.0 0.0014622223099662879 0.3681626548442425 0.0 0.0 0.0 
16.03518761952111 34.45292604947487 6.158960105333715 0.0 1.6479 3.0 0.9443600983895937 0.3681626548442425 0.0 0.0 0.0 
20.247145619412855 40.49336258781876 0.18347993503590654 0.0 4.8978 2.0 0.7265012272397101 0.5135744048618022 0.0 0.0 0.0 
21.7115471288071 44.58757194013062 5.607072679723548 0.0 5.4334999999999996 2.0 0.2985806006351699 0.6322276636032108 0.0 0.0 0.0 
18.52528021769365 55.473953115349495 0.9369193491964443 0.0 2.7380000000000004 3.0 0.01806241092051164 0.4975669872044428 0.0 0.0 0.0 
12.188873268264977 53.07665549689081 1.3134193309594808 2.0 0.0 4.0 0.27220609282809116 0.16900805125777518 1.0 0.0 0.0 
12.32538612188697 51.76327684442286 5.176902596040838 2.0 0.0 4.0 0.5566245743460188 0.16900805125777518 1.0 0.0 0.0 
9.53021364368997 78.32508015866406 3.69407715171128 0.0 2.1938000000000004 2.0 0.21464189802833833 0.987022094648278 0.0 0.0 0.0 
15.997584847146024 80.6740455159658 6.113286239599771 0.0 2.1938000000000004 2.0 0.38387271496315956 0.987022094648278 0.0 0.0 0.0 
12.893172214625196 104.1346322697854 5.784185859609864 0.0 0.551 4.0 0.4351271070823347 0.6521991295450413 0.0 0.0 0.0 
11.929754907472038 106.19560016912648 1.496143759226675 0.0 0.551 4.0 0.20484622968106903 0.6521991295450413 0.0 0.0 0.0 
1.632547511484925 -61.10875344983935 4.250566234521364 0.0 11.214 1.0 0.1871424455195685 0.34280350401011916 0.0 0.0 0.0 
19.585872455036327 -48.872519175331966 4.58389015978471 0.0 2.1938000000000004 2.0 0.7897518402774322 0.32498702356976605 0.0 0.0 0.0 
20.548484349878144 -42.042457231379174 1.2360547431454627 0.0 2.1938000000000004 2.0 0.7693898119086222 0.32498702356976605 0.0 0.0 0.0 
17.635832302762644 -91.17781462274999 3.9042314209583866 0.0 0.551 2.0 0.8280257668647052 0.7649702319316436 0.0 0.0 0.0 
19.397526968391023 -88.99085723401312 0.942109695727213 0.0 0.551 2.0 0.9279166286063315 0.7649702319316436 0.0 0.0 0.0 
16.081055067064828 -80.61599351729642 -1.2540502343371303 0.0 0.0 2.0 0.46606392681396835 0.037946312807070726 1.0 0.0 0.0 
15.192458647826896 -79.72015381479741 2.8167283176240936 0.0 0.0 2.0 0.6246791108215185 0.037946312807070726 1.0 0.0 0.0 
7.580805623335099 -15.594665025314733 5.916591783776771 0.0 1.653 5.0 0.10000010812234206 0.7297325027177373 0.0 0.0 0.0 
12.693930119006088 -15.128416574251368 5.0819385950567995 0.0 3.8332000000000006 4.0 0.8127425395778676 0.1405726733052708 0.0 0.0 0.0 
5.458827973497215 18.39656337550993 0.28354433304403137 0.0 1.1037 2.0 0.9135780276790005 0.6616836486743999 0.0 0.0 0.0 
1.8458124592923588 19.622957033915096 2.3957765941195523 0.0 1.1037 2.0 0.8641032534106874 0.6616836486743999 0.0 0.0 0.0 
10.601298745388476 32.74905288943781 3.8605960337714262 0.0 2.2005999999999997 3.0 0.0014622223099662879 0.3681626548442425 0.0 0.0 0.0 
16.72454275229368 34.30192276831795 6.0675434106390265 0.0 2.2005999999999997 3.0 0.9443600983895937 0.3681626548442425 0.0 0.0 0.0 
20.532340356665472 39.847857783929854 -1.1547685221141006 0.0 0.0 3.0 0.8369751506716282 0.7265012272397101 1.0 0.0 0.0 
20.756206366004943 40.98210551234958 0.7650384321203993 0.0 0.0 3.0 0.33872916198751823 0.7265012272397101 1.0 0.0 0.0 
22.31057449685226 44.21450532096875 5.726184037572705 0.0 5.986199999999999 2.0 0.2985806006351699 0.6322276636032108 0.0 0.0 0.0 
19.01336273517272 55.983647088368365 0.8070471706480692 0.0 3.2907 3.0 0.01806241092051164 0.4975669872044428 0.0 0.0 0.0 
8.981139913404343 77.88176252004546 3.820830861628701 0.0 2.7465 2.0 0.21464189802833833 0.987022094648278 0.0 0.0 0.0 
16.700999116286862 80.61729293039414 6.202678901372858 0.0 2.7465 2.0 0.38387271496315956 0.987022094648278 0.0 0.0 0.0 
13.507717555304836 103.78772231857428 5.7692838759613645 0.0 1.1037 4.0 0.4351271070823347 0.6521991295450413 0.0 0.0 0.0 
12.019736773433163 106.89553999068123 1.4429311022111808 0.0 1.1037 4.0 0.20484622968106903 0.6521991295450413 0.0 0.0 0.0 
1.2742488055714392 -61.716729211972144 4.179860199671966 2.0 11.7667 1.0 0.1871424455195685 0.34280350401011916 0.0 0.0 0.0 
19.34751322973391 -49.53674607159086 4.367859372508705 0.0 2.7465 2.0 0.7897518402774322 0.32498702356976605 0.0 0.0 0.0 
20.74884003835714 -41.36579624676829 1.2829166857688705 0.0 2.7465 2.0 0.7693898119086222 0.32498702356976605 0.0 0.0 0.0 
17.144240919496795 -91.68412520124762 3.941747063643454 0.0 1.1037 2.0 0.8280257668647052 0.7649702319316436 0.0 0.0 0.0 
19.79016998372977 -88.40447514654271 0.9807555451666274 0.0 1.1037 2.0 0.9279166286063315 0.7649702319316436 0.0 0.0 0.0 
16.450159747232085 -81.21747022098383 5.2628036243924665 0.0 0.5527 2.0 0.46606392681396835 0.037946312807070726 0.0 0.0 0.0 
14.530836588533946 -79.47465688883527 2.786283269428841 0.0 0.5527 2.0 0.6246791108215185 0.037946312807070726 0.0 0.0 0.0 
8.264165793392017 -15.770822250485228 6.030899418236563 0.0 2.2074 5.0 0.10000010812234206 0.7297325027177373 0.0 0.0 0.0 
12.800241801138704 -15.826062842959338 4.863621710558746 0.0 4.387600000000001 4.0 0.8127425395778676 0.1405726733052708 0.0 0.0 0.0 
6.1478037197461335 18.549288327894185 0.21814006812575967 0.0 1.6581 2.0 0.9135780276790005 0.6616836486743999 0.0 0.0 0.0 
1.3139684743372397 20.08680449339599 2.4243728124535258 0.0 1.6581 2.0 0.8641032534106874 0.6616836486743999 0.0 0.0 0.0 
10.072145508313847 32.28213818449323 3.8645943382836045 0.0 2.755 3.0 0.0014622223099662879 0.3681626548442425 0.0 0.0 0.0 
17.421696277861674 34.19242641318186 6.127397527586499 0.0 2.755 3.0 0.9443600983895937 0.3681626548442425 0.0 0.0 0.0 
20.94972594002427 39.27882196361282 5.345251748368786 0.0 0.5544 3.0 0.8369751506716282 0.7265012272397101 0.0 0.0 0.0 
21.203027886502333 41.52833167322136 0.8851586504272468 2.0 0.5544 3.0 0.33872916198751823 0.7265012272397101 0.0 0.0 0.0 
22.847358683410285 43.75638391013837 5.576695062367622 2.0 6.5405999999999995 2.0 0.2985806006351699 0.6322276636032108 0.0 0.0 0.0 
19.598806254622318 56.37768817192957 0.5924130246777357 0.0 3.8451000000000004 3.0 0.01806241092051164 0.4975669872044428 0.0 0.0 0.0 
8.572108747412107 77.30669209370909 4.0941464336216296 0.0 3.3009000000000004 2.0 0.21464189802833833 0.987022094648278 0.0 0.0 0.0 
17.406296104958994 80.64113926701066 0.03379713558621994 0.0 3.3009000000000004 2.0 0.38387271496315956 0.987022094648278 0.0 0.0 0.0 
14.072880783511039 103.36510781872471 5.641116199939297 0.0 1.6581 4.0 0.4351271070823347 0.6521991295450413 0.0 0.0 0.0 
12.317332779107764 107.53542209498444 1.1354642782602684 0.0 1.6581 4.0 0.20484622968106903 0.6521991295450413 0.0 0.0 0.0 
19.138863176718164 -50.210895643552284 4.412248061067748 0.0 3.3009000000000004 2.0 0.7897518402774322 0.32498702356976605 0.0 0.0 0.0 
20.913546105050028 -40.67958607372024 1.3352200922916242 0.0 3.3009000000000004 2.0 0.7693898119086222 0.32498702356976605 0.0 0.0 0.0 
16.823664763877712 -92.31280907924075 4.240848748431313 0.0 1.6581 2.0 0.8280257668647052 0.7649702319316436 0.0 0.0 0.0 
20.250499658660708 -87.86958349360933 0.8601708746981256 0.0 1.6581 2.0 0.9279166286063315 0.7649702319316436 0.0 0.0 0.0 
16.98248304071852 -81.68076753504008 5.567012549284364 0.0 1.1071 2.0 0.46606392681396835 0.037946312807070726 0.0 0.0 0.0 
13.922524131154963 -79.11693011572811 2.609990644447966 0.0 1.1071 2.0 0.6246791108215185 0.037946312807070726 0.0 0.0 0.0 
8.9073750156929 -16.06115720591968 5.859184376006873 0.0 2.7634999999999996 5.0 0.10000010812234206 0.7297325027177373 0.0 0.0 0.0 
12.441744421012636 -16.433921476559807 4.179524773110941 0.0 0.0 5.0 0.9728199160992397 0.8127425395778676 1.0 0.0 0.0 
13.497903476267092 -15.932273374720191 6.132107449314938 0.0 0.0 5.0 0.6324913273782411 0.8127425395778676 1.0 0.0 0.0 
6.756711171082291 18.906001385837616 0.5299262619812901 0.0 2.2142 2.0 0.9135780276790005 0.6616836486743999 0.0 0.0 0.0 
0.7384261284197804 20.495171360386855 2.524490858317141 2.0 2.2142 2.0 0.8641032534106874 0.6616836486743999 0.0 0.0 0.0 
9.588856295571162 31.76789696984148 3.958016781242331 0.0 3.3110999999999997 3.0 0.0014622223099662879 0.3681626548442425 0.0 0.0 0.0 
18.11460427453232 34.05866917730302 6.092495217879794 0.0 3.3110999999999997 3.0 0.9443600983895937 0.3681626548442425 0.0 0.0 0.0 
21.35091255604045 38.6982517360523 5.317072005521861 0.0 1.1105 3.0 0.8369751506716282 0.7265012272397101 0.0 0.0 0.0 
20.216448173738563 56.71905447042815 0.5049035019382437 0.0 4.4012 3.0 0.01806241092051164 0.4975669872044428 0.0 0.0 0.0 
7.871748286853144 77.22004502055833 3.2646850006806574 0.0 0.0 3.0 0.1123236305474854 0.21464189802833833 1.0 0.0 0.0 
9.265277184259496 77.17429115655735 6.094450354986623 0.0 0.0 3.0 0.4215652157158236 0.21464189802833833 1.0 0.0 0.0 
18.090505156456828 80.81397000457847 0.24742112779185774 0.0 3.857 2.0 0.38387271496315956 0.987022094648278 0.0 0.0 0.0 
14.562670412108515 102.85705407184453 5.479492794383459 0.0 2.2142 4.0 0.4351271070823347 0.6521991295450413 0.0 0.0 0.0 
12.555221399075727 108.1998176808279 1.2269563027891754 0.0 2.2142 4.0 0.20484622968106903 0.6521991295450413 0.0 0.0 0.0 
18.80987534677439 -50.835218875339876 4.227422509087857 0.0 3.857 2.0 0.7897518402774322 0.32498702356976605 0.0 0.0 0.0 
21.23170190373051 -40.049673875262584 1.1030843772375785 0.0 3.857 2.0 0.7693898119086222 0.32498702356976605 0.0 0.0 0.0 
16.54371975159786 -92.96060787524185 4.304488628713258 0.0 2.2142 2.0 0.8280257668647052 0.7649702319316436 0.0 0.0 0.0 
20.70144662148072 -87.32675817481612 0.8775825230808425 0.0 2.2142 2.0 0.9279166286063315 0.7649702319316436 0.0 0.0 0.0 
17.39866242802863 -82.25068613236694 5.34313368559908 0.0 1.6632 2.0 0.46606392681396835 0.037946312807070726 0.0 0.0 0.0 
13.41858915121041 -78.622903774337 2.3661160437248117 0.0 1.6632 2.0 0.6246791108215185 0.037946312807070726 0.0 0.0 0.0 
9.544285727133136 -16.365060538663478 5.837986758799792 2.0 3.3212999999999995 5.0 0.10000010812234206 0.7297325027177373 0.0 0.0 0.0 
11.976573028838464 -16.964607886695582 3.9926911961989293 2.0 0.5578 5.0 0.9728199160992397 0.8127425395778676 0.0 0.0 0.0 
14.150862543938418 -16.199961525272165 5.894124735221785 0.0 0.5578 5.0 0.6324913273782411 0.8127425395778676 0.0 0.0 0.0 
7.387772315231475 18.59013064907157 -0.46407874483583456 0.0 0.0 3.0 0.9813514163557269 0.9135780276790005 1.0 0.0 0.0 
6.995445485914126 19.57009356085672 1.2256925484110117 0.0 0.0 3.0 0.5889007376842053 0.9135780276790005 1.0 0.0 0.0 
9.054778249992538 31.306623589696056 3.853982697239682 0.0 3.8688999999999996 3.0 0.0014622223099662879 0.3681626548442425 0.0 0.0 0.0 
18.75375881157465 33.75951375318675 5.845428139712794 0.0 3.8688999999999996 3.0 0.9443600983895937 0.3681626548442425 0.0 0.0 0.0 
21.67761207088425 38.07272802187304 5.193711413996982 0.0 1.6683 3.0 0.8369751506716282 0.7265012272397101 0.0 0.0 0.0 
20.69599167538507 57.23679042632466 0.8236687629374747 0.0 4.9590000000000005 3.0 0.01806241092051164 0.4975669872044428 0.0 0.0 0.0 
7.171012231185783 77.13648982749532 3.260272677086379 0.0 0.5578 3.0 0.1123236305474854 0.21464189802833833 0.0 0.0 0.0 
9.93634775149225 76.95594101620003 5.968616617634317 0.0 0.5578 3.0 0.4215652157158236 0.21464189802833833 0.0 0.0 0.0 
18.110229770477602 80.10854571409719 -1.5428422625257239 0.0 0.0 3.0 0.554891259800495 0.38387271496315956 1.0 0.0 0.0 
18.30745634034563 81.48549414696663 1.2583085018845386 0.0 0.0 3.0 0.1458672962742189 0.38387271496315956 1.0 0.0 0.0 
15.03557753739159 102.33324939369041 5.4467734182307295 0.0 2.772 4.0 0.4351271070823347 0.6521991295450413 0.0 0.0 0.0 
12.752065866485351 108.87750842567446 1.288101754380749 0.0 2.772 4.0 0.20484622968106903 0.6521991295450413 0.0 0.0 0.0 
18.169660996051466 -50.53833830149134 2.7073874502378903 0.0 0.0 3.0 0.3653070019672945 0.7897518402774322 1.0 0.0 0.0 
19.177374145754026 -51.437678104456914 5.260127384219284 0.0 0.0 3.0 0.8134707664285656 0.7897518402774322 1.0 0.0 0.0 
21.373985805616098 -39.3584663946434 1.3677739596920024 0.0 4.4148000000000005 2.0 0.7693898119086222 0.32498702356976605 0.0 0.0 0.0 
15.884182889558746 -93.21165292620212 3.505297385604657 0.0 0.0 3.0 0.5296598413781961 0.8280257668647052 1.0 0.0 0.0 
17.033840734205352 -93.46834197140645 5.480138003028862 0.0 0.0 3.0 0.7894845505021845 0.8280257668647052 1.0 0.0 0.0 
21.223700011080616 -86.85213844592614 0.737644681929913 0.0 2.772 2.0 0.9279166286063315 0.7649702319316436 0.0 0.0 0.0 
17.810657881946234 -82.8236365978972 5.335811954200989 0.0 2.221 2.0 0.46606392681396835 0.037946312807070726 0.0 0.0 0.0 
13.02226102377904 -78.0390060903146 2.1671183353271743 0.0 2.221 2.0 0.6246791108215185 0.037946312807070726 0.0 0.0 0.0 
14.706427984635502 -16.635116131249053 5.618738824215321 0.0 1.1173 5.0 0.6324913273782411 0.8127425395778676 0.0 0.0 0.0 
8.080948601501335 18.45777081319566 6.09451152500283 0.0 0.5595 3.0 0.9813514163557269 0.9135780276790005 0.0 0.0 0.0 
7.092576444052722 20.26907715649489 1.4327103562061745 0.0 0.5595 3.0 0.5889007376842053 0.9135780276790005 0.0 0.0 0.0 
8.420359918974832 30.997550990993403 3.594931909411153 0.0 4.4284 3.0 0.0014622223099662879 0.3681626548442425 0.0 0.0 0.0 
19.395845219677437 33.466704029083 5.855333521750099 0.0 4.4284 3.0 0.9443600983895937 0.3681626548442425 0.0 0.0 0.0 
21.87141461235292 37.394161101871624 4.990597808681994 0.0 2.2278 3.0 0.8369751506716282 0.7265012272397101 0.0 0.0 0.0 
21.019601319483996 57.86391823486671 1.0944071889720353 0.0 5.5185 3.0 0.01806241092051164 0.4975669872044428 0.0 0.0 0.0 
6.492415717923422 76.94279093181338 3.419641872357044 0.0 1.1173 3.0 0.1123236305474854 0.21464189802833833 0.0 0.0 0.0 
10.521331271281367 76.56121735137249 5.689605912440596 0.0 1.1173 3.0 0.4215652157158236 0.21464189802833833 0.0 0.0 0.0 
18.35492755355968 79.44662767917568 5.066496681511796 0.0 0.5595 3.0 0.554891259800495 0.38387271496315956 0.0 0.0 0.0 
18.749493618065337 82.03559916885409 0.8938862727993057 0.0 0.5595 3.0 0.1458672962742189 0.38387271496315956 0.0 0.0 0.0 
15.655243972457086 101.99557203399127 5.784244580030579 0.0 3.3314999999999997 4.0 0.4351271070823347 0.6521991295450413 0.0 0.0 0.0 
13.120007546964459 109.47969727459636 1.022314102054823 0.0 3.3314999999999997 4.0 0.20484622968106903 0.6521991295450413 0.0 0.0 0.0 
17.466006048519876 -50.48465213181731 3.065443261649349 0.0 0.5595 3.0 0.3653070019672945 0.7897518402774322 0.0 0.0 0.0 
19.67419539071 -51.93885785321005 5.493427039452177 0.0 0.5595 3.0 0.8134707664285656 0.7897518402774322 0.0 0.0 0.0 
21.67641703502561 -38.720855352174304 1.1278944840870238 0.0 4.9743 2.0 0.7693898119086222 0.32498702356976605 0.0 0.0 0.0 
15.187002354651272 -93.32097717669627 3.2971366710910077 0.0 0.5595 3.0 0.5296598413781961 0.8280257668647052 0.0 0.0 0.0 
17.430479371023857 -94.05202877250976 5.309259417332 0.0 0.5595 3.0 0.7894845505021845 0.8280257668647052 0.0 0.0 0.0 
21.872869849855036 -86.57538763666648 0.4029799753688422 0.0 3.3314999999999997 2.0 0.9279166286063315 0.7649702319316436 0.0 0.0 0.0 
18.289138077959603 -83.34235539649804 5.4574647459590135 0.0 2.7805 2.0 0.46606392681396835 0.037946312807070726 0.0 0.0 0.0 
12.728302140692964 -77.39744497471025 2.0004336285175466 0.0 2.7805 2.0 0.6246791108215185 0.037946312807070726 0.0 0.0 0.0 
15.204994167291282 -17.13456007356102 5.496914711472366 0.0 1.6785 5.0 0.6324913273782411 0.8127425395778676 0.0 0.0 0.0 
8.722065240967545 18.162843797478978 5.852033544484833 0.0 1.1207 3.0 0.9813514163557269 0.9135780276790005 0.0 0.0 0.0 
7.349340282110373 20.926408748209226 1.1983969006935247 0.0 1.1207 3.0 0.5889007376842053 0.9135780276790005 0.0 0.0 0.0 
7.900962496359628 30.519807537474076 3.8852484554138518 0.0 4.9896 3.0 0.0014622223099662879 0.3681626548442425 0.0 0.0 0.0 
19.946956689116796 33.02592218025949 5.608569369743609 0.0 4.9896 3.0 0.9443600983895937 0.3681626548442425 0.0 0.0 0.0 
22.17716893415608 36.758136900524875 5.16050906834691 0.0 2.7889999999999997 3.0 0.8369751506716282 0.7265012272397101 0.0 0.0 0.0 
21.25773372592062 58.528226481845884 1.2265893502182819 0.0 6.079700000000001 3.0 0.01806241092051164 0.4975669872044428 0.0 0.0 0.0 
5.804812482479554 76.78400087983542 3.368548922929069 0.0 1.6785 3.0 0.1123236305474854 0.21464189802833833 0.0 0.0 0.0 
11.15784029449891 76.25647360104664 5.836666832848573 0.0 1.6785 3.0 0.4215652157158236 0.21464189802833833 0.0 0.0 0.0 
18.748040964293274 78.86056084313964 5.30323217266233 0.0 1.1207 3.0 0.554891259800495 0.38387271496315956 0.0 0.0 0.0 
19.352759175217148 82.40177284015597 0.5455351560187706 0.0 1.1207 3.0 0.1458672962742189 0.38387271496315956 0.0 0.0 0.0 
16.313302518361628 101.74067707491633 5.913640364100797 0.0 3.8926999999999996 4.0 0.4351271070823347 0.6521991295450413 0.0 0.0 0.0 
13.396245637782696 110.1290854537167 1.1685929012860228 0.0 3.8926999999999996 4.0 0.20484622968106903 0.6521991295450413 0.0 0.0 0.0 
16.76041463949717 -50.47227257151107 3.1240493361485226 0.0 1.1207 3.0 0.3653070019672945 0.7897518402774322 0.0 0.0 0.0 
20.18859518241608 -52.42197827742427 5.529140844659985 0.0 1.1207 3.0 0.8134707664285656 0.7897518402774322 0.0 0.0 0.0 
21.870961653091122 -38.04250081243743 1.291493736620958 0.0 5.535500000000001 2.0 0.7693898119086222 0.32498702356976605 0.0 0.0 0.0 
14.482242581540815 -93.28456080393326 3.089966015560828 0.0 1.1207 3.0 0.5296598413781961 0.8280257668647052 0.0 0.0 0.0 
17.945821634346302 -94.53414373974681 5.531093662488957 0.0 1.1207 3.0 0.7894845505021845 0.8280257668647052 0.0 0.0 0.0 
22.559155053428665 -86.41099448183418 0.23510820612612307 0.0 3.8926999999999996 2.0 0.9279166286063315 0.7649702319316436 0.0 0.0 0.0 
18.817071475444834 -83.81064891323796 5.557588174577404 0.0 3.3417 2.0 0.46606392681396835 0.037946312807070726 0.0 0.0 0.0 
12.581789177547853 -76.70712154208626 1.7799213805184761 0.0 3.3417 2.0 0.6246791108215185 0.037946312807070726 0.0 0.0 0.0 
15.767772504316422 -17.560345269845826 5.635494166242007 0.0 2.2414 5.0 0.6324913273782411 0.8127425395778676 0.0 0.0 0.0 
9.310718697766298 17.77361430502127 5.69896840980534 0.0 1.6836 3.0 0.9813514163557269 0.9135780276790005 0.0 0.0 0.0 
7.553025116143038 21.602075069987226 1.2779931302328305 0.0 1.6836 3.0 0.5889007376842053 0.9135780276790005 0.0 0.0 0.0 
7.359064459167103 30.067746692800537 3.836858932608256 0.0 5.5525 3.0 0.0014622223099662879 0.3681626548442425 0.0 0.0 0.0 
20.579217333053357 32.712459314629655 5.822922967592872 0.0 5.5525 3.0 0.9443600983895937 0.3681626548442425 0.0 0.0 0.0 
22.536581741160614 36.15081908902808 5.246768449941545 0.0 3.3518999999999997 3.0 0.8369751506716282 0.7265012272397101 0.0 0.0 0.0 
21.384846351561887 59.22238415154546 1.389675248092773 0.0 6.642600000000001 3.0 0.01806241092051164 0.4975669872044428 0.0 0.0 0.0 
5.12945071614162 76.57930848972573 3.4358807158686893 0.0 2.2414 3.0 0.1123236305474854 0.21464189802833833 0.0 0.0 0.0 
11.68686408909113 75.789412240243 5.5599196713677195 0.0 2.2414 3.0 0.4215652157158236 0.21464189802833833 0.0 0.0 0.0 
19.17854398982173 78.3013832014095 5.368504036663117 0.0 1.6836 3.0 0.554891259800495 0.38387271496315956 0.0 0.0 0.0 
19.985947545005242 82.71335746488151 0.4572938712174562 0.0 1.6836 3.0 0.1458672962742189 0.38387271496315956 0.0 0.0 0.0 
15.903649582532443 101.16604940227447 4.093056661946446 0.0 0.0 5.0 0.11141960200171896 0.4351271070823347 1.0 0.0 0.0 
16.941079778914602 102.0630250253252 6.757554739776353 0.0 0.0 5.0 0.7511532136687687 0.4351271070823347 1.0 0.0 0.0 
13.524107387093146 110.8231055276797 1.38859595944075 0.0 4.4556 4.0 0.20484622968106903 0.6521991295450413 0.0 0.0 0.0 
16.1016713720001 -50.72539269620972 3.508449122781235 0.0 1.6836 3.0 0.3653070019672945 0.7897518402774322 0.0 0.0 0.0 
20.641935960155333 -52.96280600345038 5.410020795379919 0.0 1.6836 3.0 0.8134707664285656 0.7897518402774322 0.0 0.0 0.0 
22.00784754755392 -37.350204097222786 1.3755772889052746 0.0 6.098400000000001 2.0 0.7693898119086222 0.32498702356976605 0.0 0.0 0.0 
13.795009926133789 -93.12417449734093 2.912314260632642 0.0 1.6836 3.0 0.5296598413781961 0.8280257668647052 0.0 0.0 0.0 
18.462302342081806 -95.01503891391329 5.5334579897392 0.0 1.6836 3.0 0.7894845505021845 0.8280257668647052 0.0 0.0 0.0 
23.260059403488263 -86.32886298929176 0.1166461987930591 0.0 4.4556 2.0 0.9279166286063315 0.7649702319316436 0.0 0.0 0.0 
19.46658344414473 -84.08659581486096 5.8814433566015305 2.0 3.9046 2.0 0.46606392681396835 0.037946312807070726 0.0 0.0 0.0 
12.521931137050643 -76.00396472814764 1.6557092044526103 0.0 3.9046 2.0 0.6246791108215185 0.037946312807070726 0.0 0.0 0.0 
16.330280369047674 -17.986487725035758 5.634859205919199 0.0 2.806 5.0 0.6324913273782411 0.8127425395778676 0.0 0.0 0.0 
9.877945332061524 17.353773340671466 5.6460147031729555 0.0 2.2481999999999998 3.0 0.9813514163557269 0.9135780276790005 0.0 0.0 0.0 
7.864706099217064 22.235216013845772 1.1133368832939265 0.0 2.2481999999999998 3.0 0.5889007376842053 0.9135780276790005 0.0 0.0 0.0 
6.835503847467658 29.59456937310228 3.8764923247947207 0.0 6.117100000000001 3.0 0.0014622223099662879 0.3681626548442425 0.0 0.0 0.0 
21.170654046244987 32.32747216641679 5.706158183276422 0.0 6.117100000000001 3.0 0.9443600983895937 0.3681626548442425 0.0 0.0 0.0 
21.831876821177648 36.11335623072939 3.194703715713813 0.0 0.0 4.0 0.09951171794967162 0.8369751506716282 1.0 0.0 0.0 
23.214088766760497 36.34829496163775 6.566802103842331 0.0 0.0 4.0 0.9772478899018213 0.8369751506716282 1.0 0.0 0.0 
21.401886592894293 59.92787838977489 1.5466374028700076 0.0 7.2072 3.0 0.01806241092051164 0.4975669872044428 0.0 0.0 0.0 
4.452614499616166 76.37954556523894 3.428589637082955 0.0 2.806 3.0 0.1123236305474854 0.21464189802833833 0.0 0.0 0.0 
12.107522348460925 75.22279145098172 5.351015193924428 0.0 2.806 3.0 0.4215652157158236 0.21464189802833833 0.0 0.0 0.0 
19.66598244525761 77.7910732542575 5.474875283530135 0.0 2.2481999999999998 3.0 0.554891259800495 0.38387271496315956 0.0 0.0 0.0 
20.593643070795377 83.07213126260682 0.5333139243282647 0.0 2.2481999999999998 3.0 0.1458672962742189 0.38387271496315956 0.0 0.0 0.0 
15.567806921766683 100.54538669418673 4.216410667711028 0.0 0.5646 5.0 0.11141960200171896 0.4351271070823347 0.0 0.0 0.0 
17.63530244326611 102.18978220382294 0.18059741474463892 0.0 0.5646 5.0 0.7511532136687687 0.4351271070823347 0.0 0.0 0.0 
13.529678873341409 111.52878353395548 1.5628912667005233 0.0 5.020199999999999 4.0 0.20484622968106903 0.6521991295450413 0.0 0.0 0.0 
15.558346241399738 -51.175737333635176 3.8336960458141065 0.0 2.2481999999999998 3.0 0.3653070019672945 0.7897518402774322 0.0 0.0 0.0 
21.224186732613195 -53.361549690513165 5.682717881269349 0.0 2.2481999999999998 3.0 0.8134707664285656 0.7897518402774322 0.0 0.0 0.0 
22.7039899917242 -37.46595463685236 -0.16476680993888637 0.0 0.0 3.0 0.7259973208844831 0.7693898119086222 1.0 0.0 0.0 
21.44665068180663 -36.92233663190762 2.4901902966449843 0.0 0.0 3.0 0.702725558177914 0.7693898119086222 1.0 0.0 0.0 
13.093301465793095 -93.19912599289792 3.248003136342708 0.0 2.2481999999999998 3.0 0.5296598413781961 0.8280257668647052 0.0 0.0 0.0 
19.066372014193433 -95.37988452678965 5.739850114347757 0.0 2.2481999999999998 3.0 0.7894845505021845 0.8280257668647052 0.0 0.0 0.0 
23.89626143827004 -86.63424710960533 -0.44752910104127946 0.0 0.0 3.0 0.891298303716642 0.9279166286063315 1.0 0.0 0.0 
22.98501407509406 -85.67896872302319 1.9711545182730519 0.0 0.0 3.0 0.329883856778026 0.9279166286063315 1.0 0.0 0.0 
12.548792096796431 -75.29877611590157 1.5327142780435712 0.0 4.4692 2.0 0.6246791108215185 0.037946312807070726 0.0 0.0 0.0 
16.928044148484776 -18.36157565338489 5.722806188179527 0.0 3.3723 5.0 0.6324913273782411 0.8127425395778676 0.0 0.0 0.0 
10.447818316398703 16.937531497841306 5.65234498496257 0.0 2.8145 3.0 0.9813514163557269 0.9135780276790005 0.0 0.0 0.0 
8.331837378174091 22.764178071294197 0.847384404913979 0.0 2.8145 3.0 0.5889007376842053 0.9135780276790005 0.0 0.0 0.0 
6.147640560451877 29.752229096481024 2.9162821906944414 0.0 0.0 4.0 0.5365574511752891 0.0014622223099662879 1.0 0.0 0.0 
7.484328214162778 29.317009593626484 5.878954917558119 0.0 0.0 4.0 0.19938060710851446 0.0014622223099662879 1.0 0.0 0.0 
21.683405225678662 31.842602371533868 5.525734614621261 0.0 6.683400000000001 3.0 0.9443600983895937 0.3681626548442425 0.0 0.0 0.0 
21.152087783171243 35.92388498276256 3.413417314462351 2.0 0.5663 4.0 0.09951171794967162 0.8369751506716282 0.0 0.0 0.0 
23.917914684764707 36.39969113995238 0.07289387735260824 0.0 0.5663 4.0 0.9772478899018213 0.8369751506716282 0.0 0.0 0.0 
21.351718330459697 60.63179289839367 1.6419364378710526 0.0 7.7735 3.0 0.01806241092051164 0.4975669872044428 0.0 0.0 0.0 
3.8569933957551346 76.00106440238524 3.707669175132078 0.0 3.3723 3.0 0.1123236305474854 0.21464189802833833 0.0 0.0 0.0 
12.343648069404296 74.55776729058618 5.053576881800053 0.0 3.3723 3.0 0.4215652157158236 0.21464189802833833 0.0 0.0 0.0 
20.201441564190944 77.33140378392999 5.573807570969158 0.0 2.8145 3.0 0.554891259800495 0.38387271496315956 0.0 0.0 0.0 
21.22351728267617 83.39036225922356 0.4678178961783127 0.0 2.8145 3.0 0.1458672962742189 0.38387271496315956 0.0 0.0 0.0 
15.376519039495209 99.86610660755444 4.437903280789849 0.0 1.1309 5.0 0.11141960200171896 0.4351271070823347 0.0 0.0 0.0 
18.31408016616088 102.38284512854378 0.27710667769089586 0.0 1.1309 5.0 0.7511532136687687 0.4351271070823347 0.0 0.0 0.0 
14.113309578980452 111.9255047073695 0.597003578378973 0.0 0.0 5.0 0.8741135829169636 0.20484622968106903 1.0 0.0 0.0 
12.895087082570496 111.8374998261825 2.6888193277033636 0.0 0.0 5.0 0.7464256278305184 0.20484622968106903 1.0 0.0 0.0 
15.159905132487696 -51.75819520569896 4.112443735256388 0.0 2.8145 3.0 0.3653070019672945 0.7897518402774322 0.0 0.0 0.0 
21.856612238999844 -53.67467980543583 5.823449181496199 0.0 2.8145 3.0 0.8134707664285656 0.7897518402774322 0.0 0.0 0.0 
23.408610910579206 -37.42694373180876 0.055307369816016264 0.0 0.5663 3.0 0.7259973208844831 0.7693898119086222 0.0 0.0 0.0 
20.852878248029878 -36.54096176791302 2.57065025759097 0.0 0.5663 3.0 0.702725558177914 0.7693898119086222 0.0 0.0 0.0 
13.287702601297783 -92.52073032036317 1.2917148582772335 2.0 0.0 4.0 0.22932382151187158 0.5296598413781961 1.0 0.0 0.0 
12.827027826112046 -93.85266316767141 4.32548996446612 0.0 0.0 4.0 0.9659778866709213 0.5296598413781961 1.0 0.0 0.0 
19.678046658691056 -95.7318314251689 5.761068588102258 0.0 2.8145 3.0 0.7894845505021845 0.8280257668647052 0.0 0.0 0.0 
24.49842610726998 -87.00222836104103 5.7346511167871475 0.0 0.5663 3.0 0.891298303716642 0.9279166286063315 0.0 0.0 0.0 
22.92029457612197 -84.97624269073677 1.6626250629139794 0.0 0.5663 3.0 0.329883856778026 0.9279166286063315 0.0 0.0 0.0 
13.248623976622856 -75.3895936801647 -0.12904935550892893 0.0 0.0 3.0 0.5740536625628504 0.6246791108215185 1.0 0.0 0.0 
11.893507165750952 -75.03683308937735 2.7613111868912563 0.0 0.0 3.0 0.5852332357625901 0.6246791108215185 1.0 0.0 0.0 
17.54141007303051 -18.71056667419501 5.7658942995957005 0.0 3.9403 5.0 0.6324913273782411 0.8127425395778676 0.0 0.0 0.0 
11.091533668663422 16.648320441243175 5.8609310025381 0.0 3.3825 3.0 0.9813514163557269 0.9135780276790005 0.0 0.0 0.0 
8.786006118784634 23.304310689316875 0.8716326195521884 0.0 3.3825 3.0 0.5889007376842053 0.9135780276790005 0.0 0.0 0.0 
5.513624440103029 30.06212593276327 2.6869537722805092 0.0 0.5680000000000001 4.0 0.5365574511752891 0.0014622223099662879 0.0 0.0 0.0 
8.179021562085149 29.192857902730406 6.106339679991378 0.0 0.5680000000000001 4.0 0.19938060710851446 0.0014622223099662879 0.0 0.0 0.0 
22.153228063640682 31.316029498201885 5.440900753014082 0.0 7.2514 3.0 0.9443600983895937 0.3681626548442425 0.0 0.0 0.0 
24.59849545256499 36.58629850449145 0.2676088895481018 0.0 1.1343 4.0 0.9772478899018213 0.8369751506716282 0.0 0.0 0.0 
21.166709105990282 61.312809841547065 1.836050763192095 0.0 8.3415 3.0 0.01806241092051164 0.4975669872044428 0.0 0.0 0.0 
3.2645663431679526 75.61760296056494 3.716053164769085 0.0 3.9403 3.0 0.1123236305474854 0.21464189802833833 0.0 0.0 0.0 
12.54232254491436 73.88061077782103 4.997784967071167 0.0 3.9403 3.0 0.4215652157158236 0.21464189802833833 0.0 0.0 0.0 
19.570441835644758 77.01541037802642 3.6058657933869283 0.0 0.0 4.0 0.7378084653213527 0.554891259800495 1.0 0.0 0.0 
20.845799746170133 77.61917977896164 6.703215481664776 0.0 0.0 4.0 0.49446869527034765 0.554891259800495 1.0 0.0 0.0 
21.854188113052903 83.70701158215326 0.4653084123007973 0.0 3.3825 3.0 0.1458672962742189 0.38387271496315956 0.0 0.0 0.0 
15.095055455416512 99.2189661739256 4.302143225765854 0.0 1.6989 5.0 0.11141960200171896 0.4351271070823347 0.0 0.0 0.0 
18.91364039123475 102.75505478251453 0.5555713236067877 0.0 1.6989 5.0 0.7511532136687687 0.4351271070823347 0.0 0.0 0.0 
14.762047399979789 112.20326670910026 0.4045381493411521 0.0 0.5680000000000001 5.0 0.8741135829169636 0.20484622968106903 0.0 0.0 0.0 
12.227845648289227 112.06728528781615 2.809928858758438 0.0 0.5680000000000001 5.0 0.7464256278305184 0.20484622968106903 0.0 0.0 0.0 
14.663717609812503 -52.2600023721894 3.9326288038876003 0.0 3.3825 3.0 0.3653070019672945 0.7897518402774322 0.0 0.0 0.0 
22.528562506412595 -53.890307559039336 5.972670697883036 0.0 3.3825 3.0 0.8134707664285656 0.7897518402774322 0.0 0.0 0.0 
24.114309126851246 -37.42535705277704 0.0022483555361467893 0.0 1.1343 3.0 0.7259973208844831 0.7693898119086222 0.0 0.0 0.0 
20.224370610365458 -36.22004022080633 2.6694895001593926 0.0 1.1343 3.0 0.702725558177914 0.7693898119086222 0.0 0.0 0.0 
12.510196590685252 -94.4832426299586 4.246796552905245 0.0 0.5680000000000001 4.0 0.9659778866709213 0.5296598413781961 0.0 0.0 0.0 
20.319111956699384 -96.02687002211692 5.851859497081925 0.0 3.3825 3.0 0.7894845505021845 0.8280257668647052 0.0 0.0 0.0 
25.160052157890917 -87.24771452997918 5.927899138923664 0.0 1.1343 3.0 0.891298303716642 0.9279166286063315 0.0 0.0 0.0 
22.963260459901864 -84.27185187390936 1.5098646038534618 0.0 1.1343 3.0 0.329883856778026 0.9279166286063315 0.0 0.0 0.0 
13.937767083324744 -75.54156166523074 6.066143779791122 0.0 0.5680000000000001 3.0 0.5740536625628504 0.6246791108215185 0.0 0.0 0.0 
11.329341796086553 -74.6128874257939 2.497154108699365 0.0 0.5680000000000001 3.0 0.5852332357625901 0.6246791108215185 0.0 0.0 0.0 
17.06490392003011 -19.23109945524987 3.97111953104198 0.0 0.0 6.0 0.6240771789200265 0.6324913273782411 1.0 0.0 0.0 
18.245757553459537 -18.666896125615388 6.3451074683335715 0.0 0.0 6.0 0.3745226579449844 0.6324913273782411 1.0 0.0 0.0 
11.702256347624495 16.294724203420113 5.758370080625658 0.0 3.9522 3.0 0.9813514163557269 0.9135780276790005 0.0 0.0 0.0 
9.253167218069937 23.83324641066171 0.84732802870935 0.0 3.9522 3.0 0.5889007376842053 0.9135780276790005 0.0 0.0 0.0 
4.882528661421661 30.3779274655821 2.677619093517776 0.0 1.1377000000000002 4.0 0.5365574511752891 0.0014622223099662879 0.0 0.0 0.0 
8.791191768515098 28.841773684401577 5.762478362268338 0.0 1.1377000000000002 4.0 0.19938060710851446 0.0014622223099662879 0.0 0.0 0.0 
22.598173347494328 30.768273910027293 5.394596575855489 0.0 7.8211 3.0 0.9443600983895937 0.3681626548442425 0.0 0.0 0.0 
25.213080449977735 36.93313819506247 0.5137871064382965 0.0 1.7040000000000002 4.0 0.9772478899018213 0.8369751506716282 0.0 0.0 0.0 
20.909420001153112 61.969936014007196 1.9439763409459605 0.0 8.9112 3.0 0.01806241092051164 0.4975669872044428 0.0 0.0 0.0 
2.6069102955210033 75.36167130368484 3.5127207052674283 0.0 4.51 3.0 0.1123236305474854 0.21464189802833833 0.0 0.0 0.0 
12.62996875269296 73.18037465174518 4.836917977003113 0.0 4.51 3.0 0.4215652157158236 0.21464189802833833 0.0 0.0 0.0 
18.999458206849408 76.60069338338006 3.7697715887591725 0.0 0.5697 4.0 0.7378084653213527 0.554891259800495 0.0 0.0 0.0 
21.429527292197108 78.01575844960516 0.5967538130390407 0.0 0.5697 4.0 0.49446869527034765 0.554891259800495 0.0 0.0 0.0 
22.482041252968656 84.02921171359048 0.4741294171436755 0.0 3.9522 3.0 0.1458672962742189 0.38387271496315956 0.0 0.0 0.0 
14.805193337119332 98.57554372919958 4.289128052618375 0.0 2.2686 5.0 0.11141960200171896 0.4351271070823347 0.0 0.0 0.0 
19.4895450390032 103.16291054951928 0.6162024766667438 0.0 2.2686 5.0 0.7511532136687687 0.4351271070823347 0.0 0.0 0.0 
15.299376801015411 112.660748517244 0.7052993135161514 0.0 1.1377000000000002 5.0 0.8741135829169636 0.20484622968106903 0.0 0.0 0.0 
11.56788552267073 112.31721552326859 2.7795741378674883 0.0 1.1377000000000002 5.0 0.7464256278305184 0.20484622968106903 0.0 0.0 0.0 
14.18079934127991 -52.7745919522605 3.95873788472279 0.0 3.9522 3.0 0.3653070019672945 0.7897518402774322 0.0 0.0 0.0 
23.230213895280222 -53.965791454671994 6.176018205565635 0.0 3.9522 3.0 0.8134707664285656 0.7897518402774322 0.0 0.0 0.0 
24.803077549828583 -37.57901429962623 6.063691888783341 0.0 1.7040000000000002 3.0 0.7259973208844831 0.7693898119086222 0.0 0.0 0.0 
19.632605140174093 -35.83555859798224 2.5654091298239097 0.0 1.7040000000000002 3.0 0.702725558177914 0.7693898119086222 0.0 0.0 0.0 
12.271069402200126 -95.1471934396777 4.366702952412528 0.0 1.1377000000000002 4.0 0.9659778866709213 0.5296598413781961 0.0 0.0 0.0 
20.99503100355162 -96.22971462298786 5.991637888957831 0.0 3.9522 3.0 0.7894845505021845 0.8280257668647052 0.0 0.0 0.0 
25.777138738518076 -87.59008369040284 5.776657394802789 0.0 1.7040000000000002 3.0 0.891298303716642 0.9279166286063315 0.0 0.0 0.0 
23.094172872383535 -83.57840077234671 1.3841985309168974 0.0 1.7040000000000002 3.0 0.329883856778026 0.9279166286063315 0.0 0.0 0.0 
14.624876583920315 -75.70247476038324 6.053144862504491 0.0 1.1377000000000002 3.0 0.5740536625628504 0.6246791108215185 0.0 0.0 0.0 
10.823904174661353 -74.12039854180979 2.369162425627621 0.0 1.1377000000000002 3.0 0.5852332357625901 0.6246791108215185 0.0 0.0 0.0 
16.494356109669283 -19.646415823928482 3.7708217198463343 0.0 0.5714 6.0 0.6240771789200265 0.6324913273782411 0.0 0.0 0.0 
18.929671265053603 -18.84089188732757 6.034061097469968 0.0 0.5714 6.0 0.3745226579449844 0.6324913273782411 0.0 0.0 0.0 
12.383609496126754 16.110957021839415 6.019747180105548 0.0 4.5236 3.0 0.9813514163557269 0.9135780276790005 0.0 0.0 0.0 
9.823196916519928 24.249273612759346 0.6304637304256973 0.0 4.5236 3.0 0.5889007376842053 0.9135780276790005 0.0 0.0 0.0 
4.185345317598748 30.487233801609896 2.9860743318819596 0.0 1.7091000000000003 4.0 0.5365574511752891 0.0014622223099662879 0.0 0.0 0.0 
9.285383411486748 28.338000808973586 5.488193802669347 0.0 1.7091000000000003 4.0 0.19938060710851446 0.0014622223099662879 0.0 0.0 0.0 
23.111853998359415 30.284388924801835 5.527653499371006 0.0 8.3925 3.0 0.9443600983895937 0.3681626548442425 0.0 0.0 0.0 
25.824754868269334 37.285085486581174 0.5221173617985367 0.0 2.2754000000000003 4.0 0.9772478899018213 0.8369751506716282 0.0 0.0 0.0 
20.78031329395987 62.66372557011028 1.7547711614631607 0.0 9.4826 3.0 0.01806241092051164 0.4975669872044428 0.0 0.0 0.0 
2.430256784209657 76.04490334841185 1.8238110238558962 0.0 0.0 4.0 0.32212128072990764 0.1123236305474854 1.0 0.0 0.0 
3.081268724550264 74.83918056615056 5.449540169884854 0.0 0.0 4.0 0.33399288796133975 0.1123236305474854 1.0 0.0 0.0 
12.701868514732363 72.47834693561218 4.814460340069731 0.0 5.0813999999999995 3.0 0.4215652157158236 0.21464189802833833 0.0 0.0 0.0 
18.494466123355693 76.10774766059858 3.9149271345331935 0.0 1.1411 4.0 0.7378084653213527 0.554891259800495 0.0 0.0 0.0 
21.913348389662108 78.52949927497063 0.8153747476445908 0.0 1.1411 4.0 0.49446869527034765 0.554891259800495 0.0 0.0 0.0 
23.186552598606532 83.98826963416722 -0.05804886214723026 0.0 0.0 4.0 0.11147939163415377 0.1458672962742189 1.0 0.0 0.0 
22.07802775806669 84.60781830354333 2.180348505744701 0.0 0.0 4.0 0.9827367532178508 0.1458672962742189 1.0 0.0 0.0 
14.50278848956878 97.93792017397419 4.269546583863412 0.0 2.8400000000000003 5.0 0.11141960200171896 0.4351271070823347 0.0 0.0 0.0 
19.955910918994242 103.69254755349499 0.8488304552616356 0.0 2.8400000000000003 5.0 0.7511532136687687 0.4351271070823347 0.0 0.0 0.0 
15.703791289221547 113.23907490582474 0.9605427522685853 0.0 1.7091000000000003 5.0 0.8741135829169636 0.20484622968106903 0.0 0.0 0.0 
10.879743424791677 112.47365382780673 2.9180552845599337 0.0 1.7091000000000003 5.0 0.7464256278305184 0.20484622968106903 0.0 0.0 0.0 
13.854072438705453 -53.40010136156947 4.231040490139646 0.0 4.5236 3.0 0.3653070019672945 0.7897518402774322 0.0 0.0 0.0 
23.93553710419901 -53.94273368026521 0.03267911069551696 0.0 4.5236 3.0 0.8134707664285656 0.7897518402774322 0.0 0.0 0.0 
25.45051535465906 -37.85979317859747 5.873992165061878 0.0 2.2754000000000003 3.0 0.7259973208844831 0.7693898119086222 0.0 0.0 0.0 
19.04365723145188 -35.446774788119214 2.558121664352762 0.0 2.2754000000000003 3.0 0.702725558177914 0.7693898119086222 0.0 0.0 0.0 
12.184718693495022 -95.8475905021408 4.5897297069739444 0.0 1.7091000000000003 4.0 0.9659778866709213 0.5296598413781961 0.0 0.0 0.0 
21.002990942458446 -96.93536972951915 4.723668713561937 0.0 0.0 4.0 0.2179821385002032 0.7894845505021845 1.0 0.0 0.0 
21.335168387230095 -95.61139508567422 7.351061891471154 0.0 0.0 4.0 0.7949460998843464 0.7894845505021845 1.0 0.0 0.0 
26.433655787894175 -87.84892312688659 5.907639296005982 0.0 2.2754000000000003 3.0 0.891298303716642 0.9279166286063315 0.0 0.0 0.0 
23.167310373514894 -82.87650092484122 1.4669617173079845 0.0 2.2754000000000003 3.0 0.329883856778026 0.9279166286063315 0.0 0.0 0.0 
15.25969273167557 -76.0107294416923 5.831143634671259 0.0 1.7091000000000003 3.0 0.5740536625628504 0.6246791108215185 0.0 0.0 0.0 
10.224009115702334 -73.74872878485246 2.5869110259087162 0.0 1.7091000000000003 3.0 0.5852332357625901 0.6246791108215185 0.0 0.0 0.0 
16.126933025958525 -20.248921232664777 4.164784786477381 0.0 1.1444999999999999 6.0 0.6240771789200265 0.6324913273782411 0.0 0.0 0.0 
19.635263438805932 -18.82855599095534 0.01748108450305141 0.0 1.1444999999999999 6.0 0.3745226579449844 0.6324913273782411 0.0 0.0 0.0 
12.813486130257935 15.551297688469422 5.367376394298752 0.0 0.0 4.0 0.47534073997197135 0.9813514163557269 1.0 0.0 0.0 
12.857501821796602 16.633870545924566 7.117722163296615 0.0 0.0 4.0 0.7069258970205919 0.9813514163557269 1.0 0.0 0.0 
10.345074460018544 24.724306579606626 0.7384362203584631 2.0 5.0967 3.0 0.5889007376842053 0.9135780276790005 0.0 0.0 0.0 
3.491028333504658 30.613473318396434 2.961737274117492 0.0 2.2822000000000005 4.0 0.5365574511752891 0.0014622223099662879 0.0 0.0 0.0 
9.732947028047496 27.792382536615477 5.399385991880841 2.0 2.2822000000000005 4.0 0.19938060710851446 0.0014622223099662879 0.0 0.0 0.0 
23.7077717228649 29.90637496259908 5.717903702488271 0.0 8.9656 3.0 0.9443600983895937 0.3681626548442425 0.0 0.0 0.0 
26.455079961050675 37.60242248002874 0.46639908086328236 0.0 2.8485000000000005 4.0 0.9772478899018213 0.8369751506716282 0.0 0.0 0.0 
20.750608955550085 63.36880013515968 1.6128907947652407 0.0 10.0557 3.0 0.01806241092051164 0.4975669872044428 0.0 0.0 0.0 
2.3319044276332526 76.74371613017448 1.710610095377188 0.0 0.5730999999999999 4.0 0.32212128072990764 0.1123236305474854 0.0 0.0 0.0 
3.5267094181310203 74.29182777452331 5.395501338483714 0.0 0.5730999999999999 4.0 0.33399288796133975 0.1123236305474854 0.0 0.0 0.0 
12.883854554909965 71.79651589262515 4.97322616746031 0.0 5.6545 3.0 0.4215652157158236 0.21464189802833833 0.0 0.0 0.0 
18.14873458553159 75.49253859552086 4.200407852547524 0.0 1.7142 4.0 0.7378084653213527 0.554891259800495 0.0 0.0 0.0 
22.297966839542987 79.12117582344241 0.9943786313419039 0.0 1.7142 4.0 0.49446869527034765 0.554891259800495 0.0 0.0 0.0 
23.885243373771686 84.08748500948447 0.14105735123295685 0.0 0.5730999999999999 4.0 0.11147939163415377 0.1458672962742189 0.0 0.0 0.0 
21.92565209702839 85.29687138417093 1.7884218514912211 0.0 0.5730999999999999 4.0 0.9827367532178508 0.1458672962742189 0.0 0.0 0.0 
13.820080281113881 98.11658744044661 2.8856294326872485 0.0 0.0 6.0 0.09341899982305002 0.11141960200171896 1.0 0.0 0.0 
14.74904695810931 97.27658118625982 5.0688461554570265 0.0 0.0 6.0 0.366757327255977 0.11141960200171896 1.0 0.0 0.0 
20.482273758257488 104.16260568973131 0.7289445877236175 0.0 3.4131 5.0 0.7511532136687687 0.4351271070823347 0.0 0.0 0.0 
16.199728915761533 113.7411290469114 0.7915197950860522 0.0 2.2822000000000005 5.0 0.8741135829169636 0.20484622968106903 0.0 0.0 0.0 
10.185635630229848 112.60103851891365 2.9600876560120573 0.0 2.2822000000000005 5.0 0.7464256278305184 0.20484622968106903 0.0 0.0 0.0 
13.474165735014948 -53.99481422210889 4.143931055797168 0.0 5.0967 3.0 0.3653070019672945 0.7897518402774322 0.0 0.0 0.0 
24.636573269346105 -54.0237323540566 6.168155164473798 0.0 5.0967 3.0 0.8134707664285656 0.7897518402774322 0.0 0.0 0.0 
25.671482528518755 -38.53000657601394 5.030863040097303 0.0 0.0 4.0 0.27350749396754126 0.7259973208844831 1.0 0.0 0.0 
26.14228435077781 -37.720264880360176 6.482212851651312 0.0 0.0 4.0 0.8667722098701836 0.7259973208844831 1.0 0.0 0.0 
18.387226816714918 -35.187715720321556 2.7657047413996567 0.0 2.8485000000000005 3.0 0.702725558177914 0.7693898119086222 0.0 0.0 0.0 
11.941415169890256 -96.51002229893305 4.360405620748857 0.0 2.2822000000000005 4.0 0.9659778866709213 0.5296598413781961 0.0 0.0 0.0 
21.108257615912215 -97.63317444250097 4.862123976950678 0.0 0.5730999999999999 4.0 0.2179821385002032 0.7894845505021845 0.0 0.0 0.0 
21.694790654995153 -95.00420128257099 1.0360719289740565 0.0 0.5730999999999999 4.0 0.7949460998843464 0.7894845505021845 0.0 0.0 0.0 
27.09095708207964 -88.10576451502611 5.910680855310389 0.0 2.8485000000000005 3.0 0.891298303716642 0.9279166286063315 0.0 0.0 0.0 
23.42553930288496 -82.21974350384315 1.1961670892495937 0.0 2.8485000000000005 3.0 0.329883856778026 0.9279166286063315 0.0 0.0 0.0 
15.806733834857006 -76.45655286125475 5.599387592605726 0.0 2.2822000000000005 3.0 0.5740536625628504 0.6246791108215185 0.0 0.0 0.0 
9.663565703226478 -73.31987488034375 2.4884252974922907 0.0 2.2822000000000005 3.0 0.5852332357625901 0.6246791108215185 0.0 0.0 0.0 
15.935204293101876 -20.928077019651305 4.437254222892272 0.0 1.7192999999999998 6.0 0.6240771789200265 0.6324913273782411 0.0 0.0 0.0 
20.33487515758925 -18.736057704803212 0.1314500295270595 0.0 1.7192999999999998 6.0 0.3745226579449844 0.6324913273782411 0.0 0.0 0.0 
13.382290355089083 15.133596546725604 5.649781859381596 0.0 0.5748 4.0 0.47534073997197135 0.9813514163557269 0.0 0.0 0.0 
13.454930766251158 17.0094915601503 0.5612711614572393 0.0 0.5748 4.0 0.7069258970205919 0.9813514163557269 0.0 0.0 0.0 
3.707397551955328 31.28518519956811 1.2591750143835025 0.0 0.0 5.0 0.1247362503627415 0.5365574511752891 1.0 0.0 0.0 
3.7015189680102276 29.939896164103594 5.015270837743925 2.0 0.0 5.0 0.9486455998502459 0.5365574511752891 1.0 0.0 0.0 
24.268235080261935 29.477547124165685 5.6300766136219265 0.0 9.5404 3.0 0.9443600983895937 0.3681626548442425 0.0 0.0 0.0 
27.13223059769251 37.80111698245777 0.2854131507953736 0.0 3.4233000000000002 4.0 0.9772478899018213 0.8369751506716282 0.0 0.0 0.0 
20.733696068636352 64.07429743795814 1.594754738886674 0.0 10.6305 3.0 0.01806241092051164 0.4975669872044428 0.0 0.0 0.0 
2.355795863116082 77.44901159259479 1.5369249158817004 0.0 1.1479 4.0 0.32212128072990764 0.1123236305474854 0.0 0.0 0.0 
4.0849975541768035 73.86017183844613 5.625020854198564 0.0 1.1479 4.0 0.33399288796133975 0.1123236305474854 0.0 0.0 0.0 
13.179083869630615 71.15553840337206 5.1440255757538065 0.0 6.229299999999999 3.0 0.4215652157158236 0.21464189802833833 0.0 0.0 0.0 
17.73470268228233 74.92105799821971 4.085423342182736 0.0 2.2889999999999997 4.0 0.7378084653213527 0.554891259800495 0.0 0.0 0.0 
22.70858784124335 79.69511212910972 0.9497701781632453 0.0 2.2889999999999997 4.0 0.49446869527034765 0.554891259800495 0.0 0.0 0.0 
24.528811322502104 84.37702392805447 0.4227636858704282 0.0 1.1479 4.0 0.11147939163415377 0.1458672962742189 0.0 0.0 0.0 
21.88252579237767 86.00125239743596 1.6319358326878006 0.0 1.1479 4.0 0.9827367532178508 0.1458672962742189 0.0 0.0 0.0 
13.220614251894197 98.48894878351422 2.585757758693283 0.0 0.5748 6.0 0.09341899982305002 0.11141960200171896 0.0 0.0 0.0 
15.206162183791507 96.73893989278413 5.417020362573463 0.0 0.5748 6.0 0.366757327255977 0.11141960200171896 0.0 0.0 0.0 
20.875401893733834 104.74866264865038 0.9799280097642059 0.0 3.9879 5.0 0.7511532136687687 0.4351271070823347 0.0 0.0 0.0 
16.8079775963586 114.09896424997453 0.5317701258807136 0.0 2.857 5.0 0.8741135829169636 0.20484622968106903 0.0 0.0 0.0 
9.518783603321113 112.83195162856202 2.808238334910891 0.0 2.857 5.0 0.7464256278305184 0.20484622968106903 0.0 0.0 0.0 
12.994409388981621 -54.512352953452655 3.964864902341337 0.0 5.6715 3.0 0.3653070019672945 0.7897518402774322 0.0 0.0 0.0 
25.33582582819744 -53.92855699516785 0.13527748152277952 0.0 5.6715 3.0 0.8134707664285656 0.7897518402774322 0.0 0.0 0.0 
26.092395765140633 -39.0964379816019 5.351465262735954 0.0 0.5748 4.0 0.27350749396754126 0.7259973208844831 0.0 0.0 0.0 
26.840334069560754 -37.61663534737363 0.1473779230358768 0.0 0.5748 4.0 0.8667722098701836 0.7259973208844831 0.0 0.0 0.0 
18.002764154725565 -34.59593793133648 2.1469423614877625 0.0 0.0 4.0 0.033128373299433855 0.702725558177914 1.0 0.0 0.0 
17.87045598659697 -35.66829911489451 3.8907232932942577 0.0 0.0 4.0 0.9483805485310947 0.702725558177914 1.0 0.0 0.0 
11.618545017962601 -97.1375311474714 4.23719643590309 0.0 2.857 4.0 0.9659778866709213 0.5296598413781961 0.0 0.0 0.0 
21.343087107784083 -98.29865742481344 5.051628415242581 0.0 1.1479 4.0 0.2179821385002032 0.7894845505021845 0.0 0.0 0.0 
22.12199917725326 -94.44250263693355 0.9205596601290487 0.0 1.1479 4.0 0.7949460998843464 0.7894845505021845 0.0 0.0 0.0 
27.75536240011491 -88.34362595235191 5.939398981428213 0.0 3.4233000000000002 3.0 0.891298303716642 0.9279166286063315 0.0 0.0 0.0 
23.671903289602486 -81.55844381682577 1.2141702238509813 0.0 3.4233000000000002 3.0 0.329883856778026 0.9279166286063315 0.0 0.0 0.0 
16.34016410469693 -76.91857519536639 5.569405165649463 2.0 2.857 3.0 0.5740536625628504 0.6246791108215185 0.0 0.0 0.0 
9.019448584160703 -73.03155972825019 2.72072150202189 0.0 2.857 3.0 0.5852332357625901 0.6246791108215185 0.0 0.0 0.0 
15.642839878644832 -21.570366315186522 4.285235573076855 0.0 2.2958 6.0 0.6240771789200265 0.6324913273782411 0.0 0.0 0.0 
21.029602086474313 -18.612094063835695 0.17657494152237682 0.0 2.2958 6.0 0.3745226579449844 0.6324913273782411 0.0 0.0 0.0 
13.830056591445809 14.588144543723443 5.399757404268794 0.0 1.1513 4.0 0.47534073997197135 0.9813514163557269 0.0 0.0 0.0 
14.132442719992634 17.206950524336158 0.283589041898118 0.0 1.1513 4.0 0.7069258970205919 0.9813514163557269 0.0 0.0 0.0 
3.891735014913904 31.96638428188551 1.30650886477468 0.0 0.5765 5.0 0.1247362503627415 0.5365574511752891 0.0 0.0 0.0 
24.808859927824464 29.023964425864797 5.585120183915833 0.0 10.1169 3.0 0.9443600983895937 0.3681626548442425 0.0 0.0 0.0 
27.81662263495322 37.629012277889615 -0.24636259137024824 0.0 0.0 5.0 0.31812222950906355 0.9772478899018213 1.0 0.0 0.0 
26.945440331634803 38.48164757435367 1.8386766138059873 0.0 0.0 5.0 0.16330864392935773 0.9772478899018213 1.0 0.0 0.0 
20.91284740174424 64.75687878098292 1.3141143288200756 0.0 11.206999999999999 3.0 0.01806241092051164 0.4975669872044428 0.0 0.0 0.0 
2.302978581301405 78.15273229340045 1.6457002229309743 0.0 1.7244 4.0 0.32212128072990764 0.1123236305474854 0.0 0.0 0.0 
4.514353790187063 73.30011316955593 5.366454814136252 0.0 1.7244 4.0 0.33399288796133975 0.1123236305474854 0.0 0.0 0.0 
13.425536321054164 70.49427168019045 5.069148860198071 0.0 6.8058 3.0 0.4215652157158236 0.21464189802833833 0.0 0.0 0.0 
17.32215476560861 74.34850520026296 4.088017662313835 0.0 2.8655 4.0 0.7378084653213527 0.554891259800495 0.0 0.0 0.0 
23.255163117997594 79.24871773304152 -0.6848482307856036 0.0 0.0 5.0 0.7381526210782806 0.49446869527034765 1.0 0.0 0.0 
22.119055277447323 80.083008824409 2.5596326960292863 2.0 0.0 5.0 0.1923964396058595 0.49446869527034765 1.0 0.0 0.0 
25.21254340599244 84.55173205037858 0.2501659321311494 0.0 1.7244 4.0 0.11147939163415377 0.1458672962742189 0.0 0.0 0.0 
22.02672025475762 86.69206383843759 1.3650090838006994 0.0 1.7244 4.0 0.9827367532178508 0.1458672962742189 0.0 0.0 0.0 
12.554148038484493 98.7209730847924 2.8065715132397555 0.0 1.1513 6.0 0.09341899982305002 0.11141960200171896 0.0 0.0 0.0 
15.739010740758573 96.27624679218927 5.568147030703875 0.0 1.1513 6.0 0.366757327255977 0.11141960200171896 0.0 0.0 0.0 
21.409685398242353 105.20969803428831 0.7119314424667013 0.0 4.5644 5.0 0.7511532136687687 0.4351271070823347 0.0 0.0 0.0 
17.477547553356317 114.32187356491329 0.3213700857691419 0.0 3.4335000000000004 5.0 0.8741135829169636 0.20484622968106903 0.0 0.0 0.0 
8.819754240341487 112.92875266002645 3.0039872098187237 0.0 3.4335000000000004 5.0 0.7464256278305184 0.20484622968106903 0.0 0.0 0.0 
12.42444194224362 -54.92846543783484 3.772217794125598 0.0 6.248 3.0 0.3653070019672945 0.7897518402774322 0.0 0.0 0.0 
26.022489157943365 -53.765750479381296 0.2327969426413385 0.0 6.248 3.0 0.8134707664285656 0.7897518402774322 0.0 0.0 0.0 
26.65071251312432 -39.528056909501395 5.625087140645052 0.0 1.1513 4.0 0.27350749396754126 0.7259973208844831 0.0 0.0 0.0 
27.51268281442548 -37.40225331622677 0.30866128615351446 0.0 1.1513 4.0 0.8667722098701836 0.7259973208844831 0.0 0.0 0.0 
17.574950902433198 -34.034699736660606 2.222094131814917 0.0 0.5765 4.0 0.033128373299433855 0.702725558177914 0.0 0.0 0.0 
17.36827147509876 -36.16410472842807 3.9206061852345506 0.0 0.5765 4.0 0.9483805485310947 0.702725558177914 0.0 0.0 0.0 
11.375348786286194 -97.80000234148507 4.360567583245143 0.0 3.4335000000000004 4.0 0.9659778866709213 0.5296598413781961 0.0 0.0 0.0 
21.716473622756897 -98.89748544723366 5.269938136194365 0.0 1.7244 4.0 0.2179821385002032 0.7894845505021845 0.0 0.0 0.0 
22.721878040202157 -94.07080674001404 0.5547146687606365 0.0 1.7244 4.0 0.7949460998843464 0.7894845505021845 0.0 0.0 0.0 
28.35522079372839 -88.71535488263748 5.728415571219493 0.0 3.9998000000000005 3.0 0.891298303716642 0.9279166286063315 0.0 0.0 0.0 
23.992266895990227 -80.92965160178032 1.0995763328849228 0.0 3.9998000000000005 3.0 0.329883856778026 0.9279166286063315 0.0 0.0 0.0 
8.486729946312774 -72.56871705207469 2.4262605183794124 0.0 3.4335000000000004 3.0 0.5852332357625901 0.6246791108215185 0.0 0.0 0.0 
15.387285406935458 -22.228169022682586 4.341847342271711 0.0 2.8739999999999997 6.0 0.6240771789200265 0.6324913273782411 0.0 0.0 0.0 
21.116297533277102 -19.312448538015573 -1.447634909758608 0.0 0.0 7.0 0.674285264999597 0.3745226579449844 1.0 0.0 0.0 
20.98578204711377 -17.90775586797352 1.6329307294489404 0.0 0.0 7.0 0.24990586309152174 0.3745226579449844 1.0 0.0 0.0 
14.260647332183398 14.0290344436618 5.368660909837271 0.0 1.7295 4.0 0.47534073997197135 0.9813514163557269 0.0 0.0 0.0 
14.835849000109054 17.26380204228273 0.080647051163428 0.0 1.7295 4.0 0.7069258970205919 0.9813514163557269 0.0 0.0 0.0 
3.883559695811985 32.67203692600827 1.5823712813752486 0.0 1.1547 5.0 0.1247362503627415 0.5365574511752891 0.0 0.0 0.0 
24.408754194340624 28.442648769759195 4.10957474727104 0.0 0.0 4.0 0.2669855216413859 0.9443600983895937 1.0 0.0 0.0 
25.219385278638455 29.59796915262137 7.233130265894832 0.0 0.0 4.0 0.6715183615301972 0.9443600983895937 1.0 0.0 0.0 
28.522085130676203 37.64731957501509 0.025944690537745303 0.0 0.5782 5.0 0.31812222950906355 0.9772478899018213 0.0 0.0 0.0 
26.952518208553574 39.187312079382984 1.5607565758637967 0.0 0.5782 5.0 0.16330864392935773 0.9772478899018213 0.0 0.0 0.0 
20.991518328181463 65.45817998255997 1.4590749063984925 0.0 11.7852 3.0 0.01806241092051164 0.4975669872044428 0.0 0.0 0.0 
2.025085321726996 78.80141389964682 1.975531556805843 0.0 2.3026 4.0 0.32212128072990764 0.1123236305474854 0.0 0.0 0.0 
4.826422723473676 72.6671633525267 5.170461252756949 0.0 2.3026 4.0 0.33399288796133975 0.1123236305474854 0.0 0.0 0.0 
13.749740162070374 69.86745084496667 5.189725835083415 0.0 7.3839999999999995 3.0 0.4215652157158236 0.21464189802833833 0.0 0.0 0.0 
17.067965002382092 73.69017393541905 4.343921162948101 0.0 3.4436999999999998 4.0 0.7378084653213527 0.554891259800495 0.0 0.0 0.0 
23.823683034133886 78.83062971006481 5.649101528970375 0.0 0.5782 5.0 0.7381526210782806 0.49446869527034765 0.0 0.0 0.0 
25.876547014640835 84.7907125887122 0.34547118376089586 0.0 2.3026 4.0 0.11147939163415377 0.1458672962742189 0.0 0.0 0.0 
22.040855587805243 87.39762225725147 1.5507547595460396 0.0 2.3026 4.0 0.9827367532178508 0.1458672962742189 0.0 0.0 0.0 
11.924699930515523 99.04004606919251 2.6724285190523682 0.0 1.7295 6.0 0.09341899982305002 0.11141960200171896 0.0 0.0 0.0 
16.385919898270952 95.99425205478032 5.872113461799462 0.0 1.7295 6.0 0.366757327255977 0.11141960200171896 0.0 0.0 0.0 
21.8080729873978 105.79219251392492 0.9709264570788128 0.0 5.1426 5.0 0.7511532136687687 0.4351271070823347 0.0 0.0 0.0 
18.14141965680638 114.56121917331429 0.34602103435441245 0.0 4.0117 5.0 0.8741135829169636 0.20484622968106903 0.0 0.0 0.0 
8.151721306746584 113.15622681159637 2.813390813361165 0.0 4.0117 5.0 0.7464256278305184 0.20484622968106903 0.0 0.0 0.0 
11.821010567497824 -55.29436578761935 3.686685175618164 0.0 6.8262 3.0 0.3653070019672945 0.7897518402774322 0.0 0.0 0.0 
26.727018836466346 -53.806375866517484 6.225586535336378 0.0 6.8262 3.0 0.8134707664285656 0.7897518402774322 0.0 0.0 0.0 
27.316210672167163 -39.76284338762732 5.944023264015178 0.0 1.7295 4.0 0.27350749396754126 0.7259973208844831 0.0 0.0 0.0 
28.216451988580065 -37.35008589814053 0.07398969248746394 0.0 1.7295 4.0 0.8667722098701836 0.7259973208844831 0.0 0.0 0.0 
17.16623170801465 -33.45940754123821 2.1884964821977784 0.0 1.1547 4.0 0.033128373299433855 0.702725558177914 0.0 0.0 0.0 
16.830810025089534 -36.621431394776884 3.8466162381789197 0.0 1.1547 4.0 0.9483805485310947 0.702725558177914 0.0 0.0 0.0 
10.998581975904303 -98.39670935551679 4.149201914441768 0.0 4.0117 4.0 0.9659778866709213 0.5296598413781961 0.0 0.0 0.0 
22.15593495691399 -99.44965048214733 5.384625183777196 0.0 2.3026 4.0 0.2179821385002032 0.7894845505021845 0.0 0.0 0.0 
23.363858296582876 -93.77776435328926 0.42821416615023017 0.0 2.3026 4.0 0.7949460998843464 0.7894845505021845 0.0 0.0 0.0 
29.003768033190347 -88.99356158310725 5.8779615804763985 0.0 4.578 3.0 0.891298303716642 0.9279166286063315 0.0 0.0 0.0 
24.346951365362358 -80.31956028305267 1.0441846483876656 0.0 4.578 3.0 0.329883856778026 0.9279166286063315 0.0 0.0 0.0 
7.880658226560048 -72.20720694085244 2.603759735813174 0.0 4.0117 3.0 0.5852332357625901 0.6246791108215185 0.0 0.0 0.0 
15.22407645878761 -22.914736811939072 4.4790133495052284 0.0 3.4538999999999995 6.0 0.6240771789200265 0.6324913273782411 0.0 0.0 0.0 
21.10232985763716 -20.018010295792525 4.692605032315231 0.0 0.5799 7.0 0.674285264999597 0.3745226579449844 0.0 0.0 0.0 
20.883235007278653 -17.209546304431893 1.7166152629213407 0.0 0.5799 7.0 0.24990586309152174 0.3745226579449844 0.0 0.0 0.0 
14.816494865054239 13.594240227737277 5.619387344991345 0.0 2.3094 4.0 0.47534073997197135 0.9813514163557269 0.0 0.0 0.0 
15.504726987881972 17.488779213286655 0.3244599852596135 0.0 2.3094 4.0 0.7069258970205919 0.9813514163557269 0.0 0.0 0.0 
3.9257748359186375 33.37647313457913 1.510930374364228 0.0 1.7346 5.0 0.1247362503627415 0.5365574511752891 0.0 0.0 0.0 
23.94719600240861 27.908816843531163 3.9994796374450803 0.0 0.5799 4.0 0.2669855216413859 0.9443600983895937 0.0 0.0 0.0 
25.783132840637354 30.022470243715986 0.6454113986147549 0.0 0.5799 4.0 0.6715183615301972 0.9443600983895937 0.0 0.0 0.0 
29.211176308092483 37.79952285752568 0.2173829717231112 0.0 1.1581000000000001 5.0 0.31812222950906355 0.9772478899018213 0.0 0.0 0.0 
27.21772811233015 39.84128164819979 1.1855151646877353 0.0 1.1581000000000001 5.0 0.16330864392935773 0.9772478899018213 0.0 0.0 0.0 
21.226330162712063 66.12366919536848 1.231583424846562 0.0 12.3651 3.0 0.01806241092051164 0.4975669872044428 0.0 0.0 0.0 
1.561372428416469 79.33337521645332 2.287749066673569 0.0 2.8825 4.0 0.32212128072990764 0.1123236305474854 0.0 0.0 0.0 
5.019951276765272 71.98851823977606 4.990194058325013 0.0 2.8825 4.0 0.33399288796133975 0.1123236305474854 0.0 0.0 0.0 
13.886966851188081 69.17522160129539 4.908100308048962 0.0 7.9639 3.0 0.4215652157158236 0.21464189802833833 0.0 0.0 0.0 
16.90759067442314 73.00293848454979 4.4831400287588306 0.0 4.0236 4.0 0.7378084653213527 0.554891259800495 0.0 0.0 0.0 
24.305258633996207 78.31478338448169 5.463448658396727 0.0 1.1581000000000001 5.0 0.7381526210782806 0.49446869527034765 0.0 0.0 0.0 
26.515555970856052 85.09017885371769 0.4382435497967488 0.0 2.8825 4.0 0.11147939163415377 0.1458672962742189 0.0 0.0 0.0 
22.02854290607783 88.10321483648448 1.5882346866910866 0.0 2.8825 4.0 0.9827367532178508 0.1458672962742189 0.0 0.0 0.0 
11.253375031397022 99.25761300101766 2.8281846687933694 0.0 2.3094 6.0 0.09341899982305002 0.11141960200171896 0.0 0.0 0.0 
16.983994108592686 95.61965930398549 5.723634349409684 0.0 2.3094 6.0 0.366757327255977 0.11141960200171896 0.0 0.0 0.0 
22.253560937384183 106.3395068444669 0.8875976299244657 0.0 5.7225 5.0 0.7511532136687687 0.4351271070823347 0.0 0.0 0.0 
18.836183753915382 114.6849743322701 0.17627486048041233 0.0 4.591600000000001 5.0 0.8741135829169636 0.20484622968106903 0.0 0.0 0.0 
7.580135454199582 113.57011339408902 2.514867317071509 0.0 4.591600000000001 5.0 0.7464256278305184 0.20484622968106903 0.0 0.0 0.0 
11.191209445249354 -54.975990166042216 2.6735406254184815 0.0 0.0 4.0 0.5537075089816654 0.3653070019672945 1.0 0.0 0.0 
12.147239872212147 -55.92013485903924 5.19295099127419 0.0 0.0 4.0 0.5628897650652519 0.3653070019672945 1.0 0.0 0.0 
27.21722620478779 -54.31402655945881 5.480308156678348 0.0 0.0 4.0 0.4020363011832059 0.8134707664285656 1.0 0.0 0.0 
26.9621363983205 -53.140994605804856 7.5143187225661325 0.0 0.0 4.0 0.9329968752414616 0.8134707664285656 1.0 0.0 0.0 
27.998311067818427 -39.943817253840905 6.0238445466597845 0.0 2.3094 4.0 0.27350749396754126 0.7259973208844831 0.0 0.0 0.0 
28.919136377645685 -37.41525597841986 6.1907063271157305 0.0 2.3094 4.0 0.8667722098701836 0.7259973208844831 0.0 0.0 0.0 
16.658642405650426 -32.969136605810164 2.373541304173747 0.0 1.7346 4.0 0.033128373299433855 0.702725558177914 0.0 0.0 0.0 
16.2083628771274 -36.953955135273546 3.6322447804955442 0.0 1.7346 4.0 0.9483805485310947 0.702725558177914 0.0 0.0 0.0 
10.449064372554078 -97.95394204235153 2.46336260221045 0.0 0.0 5.0 0.9718901354226107 0.9659778866709213 1.0 0.0 0.0 
11.620516523303559 -98.73019085238171 5.790998563665004 0.0 0.0 5.0 0.3692324539804902 0.9659778866709213 1.0 0.0 0.0 
22.63800693455621 -99.96503295989775 5.464411343594416 0.0 2.8825 4.0 0.2179821385002032 0.7894845505021845 0.0 0.0 0.0 
24.06000227408697 -93.66202303575346 0.16475192245396117 0.0 2.8825 4.0 0.7949460998843464 0.7894845505021845 0.0 0.0 0.0 
29.684600984686455 -89.17924675256626 6.016931165319039 0.0 5.157900000000001 3.0 0.891298303716642 0.9279166286063315 0.0 0.0 0.0 
24.83473902902277 -79.80958412166837 0.8076254984067102 0.0 5.157900000000001 3.0 0.329883856778026 0.9279166286063315 0.0 0.0 0.0 
7.246743643025549 -71.89710245719876 2.6866262319275607 0.0 4.591600000000001 3.0 0.5852332357625901 0.6246791108215185 0.0 0.0 0.0 
14.908783377896823 -23.546086764930617 4.249234344820591 0.0 4.0355 6.0 0.6240771789200265 0.6324913273782411 0.0 0.0 0.0 
21.13295299801866 -20.723045552551547 4.755806593595725 0.0 1.1615 7.0 0.674285264999597 0.3745226579449844 0.0 0.0 0.0 
20.99008201622337 -16.51198182233752 1.4187962201123496 0.0 1.1615 7.0 0.24990586309152174 0.3745226579449844 0.0 0.0 0.0 
15.384850986822896 13.175929567045879 5.648709866359456 0.0 2.891 4.0 0.47534073997197135 0.9813514163557269 0.0 0.0 0.0 
16.20432583329001 17.58137481525397 0.1315891291775503 0.0 2.891 4.0 0.7069258970205919 0.9813514163557269 0.0 0.0 0.0 
3.8897508033805974 34.08125307121181 1.62185576914606 0.0 2.3162 5.0 0.1247362503627415 0.5365574511752891 0.0 0.0 0.0 
23.520631044344913 27.346629306714263 4.063313487416648 0.0 1.1615 4.0 0.2669855216413859 0.9443600983895937 0.0 0.0 0.0 
26.28539283359506 30.51819939302419 0.7788472295059933 0.0 1.1615 4.0 0.6715183615301972 0.9443600983895937 0.0 0.0 0.0 
29.915028829801926 37.85055341389714 0.07237441455759884 0.0 1.7397 5.0 0.31812222950906355 0.9772478899018213 0.0 0.0 0.0 
27.50247815054934 40.48698274447778 1.155448184288014 0.0 1.7397 5.0 0.16330864392935773 0.9772478899018213 0.0 0.0 0.0 
21.648782990617125 66.6889532816427 0.9289992526104822 0.0 12.9467 3.0 0.01806241092051164 0.4975669872044428 0.0 0.0 0.0 
2.219931966105526 79.58697297929534 0.36757805826225876 0.0 0.0 5.0 0.40912694809919015 0.32212128072990764 1.0 0.0 0.0 
0.8579439683848364 79.38995163925914 3.0613358806282687 2.0 0.0 5.0 0.8212808853173881 0.32212128072990764 1.0 0.0 0.0 
5.287314545775755 71.33542607753193 5.100965098053314 0.0 3.4640999999999997 4.0 0.33399288796133975 0.1123236305474854 0.0 0.0 0.0 
14.065952642411897 68.49259683135239 4.968828463384482 0.0 8.5455 3.0 0.4215652157158236 0.21464189802833833 0.0 0.0 0.0 
16.646376886632062 72.3473625186484 4.333229413731711 0.0 4.6052 4.0 0.7378084653213527 0.554891259800495 0.0 0.0 0.0 
24.807290672949584 77.81882338421563 5.503878352207023 0.0 1.7397 5.0 0.7381526210782806 0.49446869527034765 0.0 0.0 0.0 
27.18065622051612 85.32609016735567 0.34085274808586297 0.0 3.4640999999999997 4.0 0.11147939163415377 0.1458672962742189 0.0 0.0 0.0 
22.25327117170483 88.77217649205878 1.2466957746504725 0.0 3.4640999999999997 4.0 0.9827367532178508 0.1458672962742189 0.0 0.0 0.0 
10.572283934304892 99.442349049101 2.87672705738186 0.0 2.891 6.0 0.09341899982305002 0.11141960200171896 0.0 0.0 0.0 
17.62651594421567 95.32780629175556 5.856823007737774 0.0 2.891 6.0 0.366757327255977 0.11141960200171896 0.0 0.0 0.0 
22.831647129776375 106.7442646043248 0.6108333276823275 0.0 6.3041 5.0 0.7511532136687687 0.4351271070823347 0.0 0.0 0.0 
19.536924626966922 114.76848911440553 0.11861998700208044 0.0 5.1732000000000005 5.0 0.8741135829169636 0.20484622968106903 0.0 0.0 0.0 
7.007000342734237 113.98185194463521 2.5186202785629623 0.0 5.1732000000000005 5.0 0.7464256278305184 0.20484622968106903 0.0 0.0 0.0 
10.493623993919478 -54.86928014733327 2.989797300142237 2.0 0.5816 4.0 0.5537075089816654 0.3653070019672945 0.0 0.0 0.0 
12.251698608026981 -56.61806097440686 4.860966251790997 0.0 0.5816 4.0 0.5628897650652519 0.3653070019672945 0.0 0.0 0.0 
27.815293754965076 -54.68862994362004 5.723616570118449 0.0 0.5816 4.0 0.4020363011832059 0.8134707664285656 0.0 0.0 0.0 
27.42408291084597 -52.60749867370642 0.8571442094360218 0.0 0.5816 4.0 0.9329968752414616 0.8134707664285656 0.0 0.0 0.0 
28.689921062881734 -40.08413156076802 6.083023390510991 0.0 2.891 4.0 0.27350749396754126 0.7259973208844831 0.0 0.0 0.0 
29.588826900019203 -37.637802814485944 5.962356528241827 0.0 2.891 4.0 0.8667722098701836 0.7259973208844831 0.0 0.0 0.0 
16.145764993781103 -32.48440033690282 2.3843886002032892 0.0 2.3162 4.0 0.033128373299433855 0.702725558177914 0.0 0.0 0.0 
15.592453072979202 -37.29843677942031 3.6515568809431858 0.0 2.3162 4.0 0.9483805485310947 0.702725558177914 0.0 0.0 0.0 
9.96583488305742 -97.43964470570525 2.325052392896059 0.0 0.5816 5.0 0.9718901354226107 0.9659778866709213 0.0 0.0 0.0 
12.090776298982927 -99.2563735520009 5.441730831321388 0.0 0.5816 5.0 0.3692324539804902 0.9659778866709213 0.0 0.0 0.0 
23.178275964046417 -100.41903941995483 5.584336094935271 0.0 3.4640999999999997 4.0 0.2179821385002032 0.7894845505021845 0.0 0.0 0.0 
23.987825278792442 -94.36402230309652 -1.6732526500992737 0.0 0.0 5.0 0.6266882023034316 0.7949460998843464 1.0 0.0 0.0 
24.086741084495916 -92.95682978137667 1.5328974853520454 0.0 0.0 5.0 0.012307035937417887 0.7949460998843464 1.0 0.0 0.0 
30.383504649594038 -89.27695119043359 6.144290130976634 0.0 5.7395000000000005 3.0 0.891298303716642 0.9279166286063315 0.0 0.0 0.0 
25.372098474617744 -79.3521376043244 0.7052336377036841 0.0 5.7395000000000005 3.0 0.329883856778026 0.9279166286063315 0.0 0.0 0.0 
6.719884953542079 -71.42760015548332 2.4136902459265888 0.0 5.1732000000000005 3.0 0.5852332357625901 0.6246791108215185 0.0 0.0 0.0 
14.616004334667485 -24.188187163502107 4.284589927166232 0.0 4.6188 6.0 0.6240771789200265 0.6324913273782411 0.0 0.0 0.0 
21.260588061388745 -21.417107351383954 4.894262730797616 0.0 1.7448000000000001 7.0 0.674285264999597 0.3745226579449844 0.0 0.0 0.0 
21.331415508066783 -15.894321772353605 1.0659323504237304 0.0 1.7448000000000001 7.0 0.24990586309152174 0.3745226579449844 0.0 0.0 0.0 
15.954607756660145 12.759528662598491 5.652065841089047 0.0 3.4743 4.0 0.47534073997197135 0.9813514163557269 0.0 0.0 0.0 
16.90303249226164 17.68047826982883 0.14089716826544357 0.0 3.4743 4.0 0.7069258970205919 0.9813514163557269 0.0 0.0 0.0 
4.553165906999797 33.84064365682826 -0.34792876975631004 0.0 0.0 6.0 0.05938601201738092 0.1247362503627415 1.0 0.0 0.0 
3.1841467347034174 34.06961742485239 3.158081492515101 0.0 0.0 6.0 0.8122167527458364 0.1247362503627415 1.0 0.0 0.0 
22.99965114104428 26.870612048248763 3.881930032085876 0.0 1.7448000000000001 4.0 0.2669855216413859 0.9443600983895937 0.0 0.0 0.0 
26.928442517331195 30.80888753218213 0.42455009043521175 0.0 1.7448000000000001 4.0 0.6715183615301972 0.9443600983895937 0.0 0.0 0.0 
30.593417108972492 38.044980347946634 0.27911674241590423 0.0 2.323 5.0 0.31812222950906355 0.9772478899018213 0.0 0.0 0.0 
27.676912178500366 41.17078480640254 1.3210190886110298 0.0 2.323 5.0 0.16330864392935773 0.9772478899018213 0.0 0.0 0.0 
22.2062105613586 67.12171995477873 0.660155512002557 0.0 13.53 3.0 0.01806241092051164 0.4975669872044428 0.0 0.0 0.0 
2.9174544030407543 79.69409412553622 0.1523817079429409 0.0 0.5833 5.0 0.40912694809919015 0.32212128072990764 0.0 0.0 0.0 
5.468896963478805 70.65348743250561 4.972634247246036 0.0 4.0474 4.0 0.33399288796133975 0.1123236305474854 0.0 0.0 0.0 
13.397548648024914 68.2662153164543 3.468156121890587 0.0 0.0 4.0 0.25056588062707985 0.4215652157158236 1.0 0.0 0.0 
14.653538803068763 68.10175799780988 5.696226478978514 0.0 0.0 4.0 0.022403489942506405 0.4215652157158236 1.0 0.0 0.0 
16.524571359160852 71.65225396347316 4.538927696551046 2.0 5.1885 4.0 0.7378084653213527 0.554891259800495 0.0 0.0 0.0 
25.25168216223641 77.27061840954835 5.393585971917371 0.0 2.323 5.0 0.7381526210782806 0.49446869527034765 0.0 0.0 0.0 
27.885325319652154 85.36422087312957 0.054058243865874586 0.0 4.0474 4.0 0.11147939163415377 0.1458672962742189 0.0 0.0 0.0 
22.563891694401576 89.40583837420017 1.115011106672705 0.0 4.0474 4.0 0.9827367532178508 0.1458672962742189 0.0 0.0 0.0 
11.007338198535846 99.99799306929248 0.9065242767527324 0.0 0.0 7.0 0.553792334266211 0.09341899982305002 1.0 0.0 0.0 
9.927904507387764 99.15462062824912 3.5615489974066135 0.0 0.0 7.0 0.3111883121126747 0.09341899982305002 1.0 0.0 0.0 
18.320160623982197 95.19792346674915 6.0980837004423245 0.0 3.4743 6.0 0.366757327255977 0.11141960200171896 0.0 0.0 0.0 
23.419892619244347 107.13411038680893 0.5852642002600333 0.0 6.8874 5.0 0.7511532136687687 0.4351271070823347 0.0 0.0 0.0 
20.231568545814955 114.8929170694932 0.17724331531625556 0.0 5.756500000000001 5.0 0.8741135829169636 0.20484622968106903 0.0 0.0 0.0 
6.500337929696912 114.47308069910244 2.3716525705926204 0.0 5.756500000000001 5.0 0.7464256278305184 0.20484622968106903 0.0 0.0 0.0 
12.34642741240573 -57.31737416863447 4.847039130840591 0.0 1.1649 4.0 0.5628897650652519 0.3653070019672945 0.0 0.0 0.0 
28.490507878724305 -54.89380883404474 5.9881826190614325 0.0 1.1649 4.0 0.4020363011832059 0.8134707664285656 0.0 0.0 0.0 
27.837964845561775 -52.0359094557222 0.9440768870227676 0.0 1.1649 4.0 0.9329968752414616 0.8134707664285656 0.0 0.0 0.0 
29.395504337871103 -40.09696635938076 6.264997156475957 0.0 3.4743 4.0 0.27350749396754126 0.7259973208844831 0.0 0.0 0.0 
30.218671817359148 -37.956091787120634 5.815275365878545 0.0 3.4743 4.0 0.8667722098701836 0.7259973208844831 0.0 0.0 0.0 
16.0811106083442 -31.781668310847504 1.6625423626831632 0.0 0.0 5.0 0.1345399679959537 0.033128373299433855 1.0 0.0 0.0 
15.459227491647528 -32.64773664077984 3.3751635136922546 0.0 0.0 5.0 0.09188640102479018 0.033128373299433855 1.0 0.0 0.0 
14.894325575496774 -37.40154103374021 3.288221053434039 0.0 2.8994999999999997 4.0 0.9483805485310947 0.702725558177914 0.0 0.0 0.0 
9.567622100667387 -96.85703070832672 2.1703496170339793 0.0 1.1649 5.0 0.9718901354226107 0.9659778866709213 0.0 0.0 0.0 
12.400845846897527 -99.8903052245459 5.167304880333445 0.0 1.1649 5.0 0.3692324539804902 0.9659778866709213 0.0 0.0 0.0 
23.649948875169557 -100.94395575129985 5.444419683883661 0.0 4.0474 4.0 0.2179821385002032 0.7894845505021845 0.0 0.0 0.0 
24.082218956375698 -95.06338081175494 4.846559924262895 2.0 0.5833 5.0 0.6266882023034316 0.7949460998843464 0.0 0.0 0.0 
24.212873312890927 -92.26249329885609 1.3910874187131328 0.0 0.5833 5.0 0.012307035937417887 0.7949460998843464 0.0 0.0 0.0 
31.08780238053814 -89.32141686468857 6.220134853676617 0.0 6.322800000000001 3.0 0.891298303716642 0.9279166286063315 0.0 0.0 0.0 
25.94889240003751 -78.94554043562009 0.6140187530996007 0.0 6.322800000000001 3.0 0.329883856778026 0.9279166286063315 0.0 0.0 0.0 
6.735089632441242 -70.72206397091226 1.5492491318040633 0.0 0.0 4.0 0.3956659408201384 0.5852332357625901 1.0 0.0 0.0 
6.0879920045597595 -71.74180357848589 3.603031060500388 0.0 0.0 4.0 0.25123330582828396 0.5852332357625901 1.0 0.0 0.0 
14.236912986816542 -24.783420092685763 4.1453014713297875 0.0 5.2038 6.0 0.6240771789200265 0.6324913273782411 0.0 0.0 0.0 
21.54780473600609 -22.061715039688696 5.131560430036001 0.0 2.3298 7.0 0.674285264999597 0.3745226579449844 0.0 0.0 0.0 
21.751161914310316 -15.327025161711989 0.9337784270531966 0.0 2.3298 7.0 0.24990586309152174 0.3745226579449844 0.0 0.0 0.0 
16.490958377477615 12.300899725931055 5.575749194361475 0.0 4.0593 4.0 0.47534073997197135 0.9813514163557269 0.0 0.0 0.0 
17.605875313849534 17.74391688695062 0.09001521411719697 0.0 4.0593 4.0 0.7069258970205919 0.9813514163557269 0.0 0.0 0.0 
5.183803896867755 33.52392893387513 5.817773193964928 2.0 0.585 6.0 0.05938601201738092 0.1247362503627415 0.0 0.0 0.0 
2.497622096743828 33.906227059547376 3.3752445747944475 0.0 0.585 6.0 0.8122167527458364 0.1247362503627415 0.0 0.0 0.0 
22.394998835282617 26.506732838706625 3.6833391232062365 0.0 2.3298 4.0 0.2669855216413859 0.9443600983895937 0.0 0.0 0.0 
27.62375775177323 30.929507658001718 0.1717643309394436 0.0 2.3298 4.0 0.6715183615301972 0.9443600983895937 0.0 0.0 0.0 
31.294603288339985 38.12466994490848 0.11316301592797515 0.0 2.908 5.0 0.31812222950906355 0.9772478899018213 0.0 0.0 0.0 
27.89712637723192 41.84124598848336 1.253436044336186 0.0 2.908 5.0 0.16330864392935773 0.9772478899018213 0.0 0.0 0.0 
22.754852453663673 67.5655719165951 0.6801991549137981 0.0 14.114999999999998 3.0 0.01806241092051164 0.4975669872044428 0.0 0.0 0.0 
3.5457522099705727 80.01542628360171 0.47274747254505506 0.0 1.1683 5.0 0.40912694809919015 0.32212128072990764 0.0 0.0 0.0 
5.772426305433648 70.01639840531027 5.157013750054374 0.0 4.6324 4.0 0.33399288796133975 0.1123236305474854 0.0 0.0 0.0 
12.785552779299453 67.91482728782613 3.662805907463314 0.0 0.585 4.0 0.25056588062707985 0.4215652157158236 0.0 0.0 0.0 
15.163502806758128 67.6139576237418 5.5200036936811525 0.0 0.585 4.0 0.022403489942506405 0.4215652157158236 0.0 0.0 0.0 
25.63087134277229 76.67544779924887 5.279657726788752 0.0 2.908 5.0 0.7381526210782806 0.49446869527034765 0.0 0.0 0.0 
28.58254319286457 85.25513500203249 6.127986294643136 0.0 4.6324 4.0 0.11147939163415377 0.1458672962742189 0.0 0.0 0.0 
23.265198553573132 89.48445885040732 0.11163954499550943 0.0 0.0 5.0 0.2122869884134604 0.9827367532178508 1.0 0.0 0.0 
21.86774969245059 89.5215915733754 2.97682202324463 0.0 0.0 5.0 0.278686173304164 0.9827367532178508 1.0 0.0 0.0 
11.536839719677085 100.46451276781508 0.7222422154676214 0.0 0.585 7.0 0.553792334266211 0.09341899982305002 0.0 0.0 0.0 
9.298171764953254 98.83610977583521 3.6098639267663417 2.0 0.585 7.0 0.3111883121126747 0.09341899982305002 0.0 0.0 0.0 
19.025860038317756 95.19883264575542 0.0012883238859893223 0.0 4.0593 6.0 0.366757327255977 0.11141960200171896 0.0 0.0 0.0 
24.028428967362572 107.49145616196105 0.5309656720860801 0.0 7.4724 5.0 0.7511532136687687 0.4351271070823347 0.0 0.0 0.0 
20.901931329957375 115.11343062380848 0.317794181917497 0.0 6.341500000000001 5.0 0.8741135829169636 0.20484622968106903 0.0 0.0 0.0 
6.074651523037543 115.03593376446301 2.218309997853641 0.0 6.341500000000001 5.0 0.7464256278305184 0.20484622968106903 0.0 0.0 0.0 
12.334077720394536 -58.02296610106211 4.69489816768733 0.0 1.7499 4.0 0.5628897650652519 0.3653070019672945 0.0 0.0 0.0 
29.185151047461666 -55.018240976703524 6.1059359635488075 0.0 1.7499 4.0 0.4020363011832059 0.8134707664285656 0.0 0.0 0.0 
28.341388063185462 -51.54136162794704 0.7764979557790099 0.0 1.7499 4.0 0.9329968752414616 0.8134707664285656 0.0 0.0 0.0 
30.09086574890887 -40.21731999679681 6.111804222446666 0.0 4.0593 4.0 0.27350749396754126 0.7259973208844831 0.0 0.0 0.0 
30.845986640612605 -38.27933875543866 5.807387862553639 0.0 4.0593 4.0 0.8667722098701836 0.7259973208844831 0.0 0.0 0.0 
16.146187339755492 -31.078975270445888 1.4784393111419907 0.0 0.585 5.0 0.1345399679959537 0.033128373299433855 0.0 0.0 0.0 
14.75352774450974 -32.64833404314371 3.142439200860888 0.0 0.585 5.0 0.09188640102479018 0.033128373299433855 0.0 0.0 0.0 
14.203636956645553 -37.54632266858865 3.3482222097390597 0.0 3.4844999999999997 4.0 0.9483805485310947 0.702725558177914 0.0 0.0 0.0 
9.189930695477289 -96.26090849565163 2.135533655834394 0.0 1.7499 5.0 0.9718901354226107 0.9659778866709213 0.0 0.0 0.0 
12.474482450007908 -100.59215288656569 4.816934688463823 0.0 1.7499 5.0 0.3692324539804902 0.9659778866709213 0.0 0.0 0.0 
24.029653829355947 -101.53879744264846 5.280524559584226 0.0 4.6324 4.0 0.2179821385002032 0.7894845505021845 0.0 0.0 0.0 
24.31843949610194 -91.56473383388104 1.4206320998001682 0.0 1.1683 5.0 0.012307035937417887 0.7949460998843464 0.0 0.0 0.0 
31.784473046992535 -89.2088892125236 0.16013734151433343 0.0 6.907800000000001 3.0 0.891298303716642 0.9279166286063315 0.0 0.0 0.0 
26.554105044787978 -78.58259395935347 0.540194290578536 0.0 6.907800000000001 3.0 0.329883856778026 0.9279166286063315 0.0 0.0 0.0 
6.812688641654473 -70.02064335261726 1.4606032433975618 0.0 0.585 4.0 0.3956659408201384 0.5852332357625901 0.0 0.0 0.0 
5.462486079983252 -72.0685371523954 3.6229653029844635 0.0 0.585 4.0 0.25123330582828396 0.5852332357625901 0.0 0.0 0.0 
13.772561820103801 -25.314824349323302 3.9942357549185594 0.0 5.7905 6.0 0.6240771789200265 0.6324913273782411 0.0 0.0 0.0 
21.98616481957179 -22.614754755383853 5.382632352354672 0.0 2.9165 7.0 0.674285264999597 0.3745226579449844 0.0 0.0 0.0 
22.020643877158363 -14.674804369572088 1.1789739624528583 0.0 2.9165 7.0 0.24990586309152174 0.3745226579449844 0.0 0.0 0.0 
17.110226243508283 11.962491983552455 5.783065540620708 0.0 4.646000000000001 4.0 0.47534073997197135 0.9813514163557269 0.0 0.0 0.0 
18.29883453410857 17.610425280255207 6.092878554131387 0.0 4.646000000000001 4.0 0.7069258970205919 0.9813514163557269 0.0 0.0 0.0 
1.8340778546013363 33.665974008121296 3.488987715760103 0.0 1.1717 6.0 0.8122167527458364 0.1247362503627415 0.0 0.0 0.0 
21.91183020322764 25.992378327695025 3.958251239756483 0.0 2.9165 4.0 0.2669855216413859 0.9443600983895937 0.0 0.0 0.0 
28.28940280929948 31.16387733904208 0.3385358248339705 0.0 2.9165 4.0 0.6715183615301972 0.9443600983895937 0.0 0.0 0.0 
32.00027302079416 38.13120589917302 0.009261700934977973 0.0 3.4947 5.0 0.31812222950906355 0.9772478899018213 0.0 0.0 0.0 
28.12332082414265 42.50971331168373 1.2445032454992957 0.0 3.4947 5.0 0.16330864392935773 0.9772478899018213 0.0 0.0 0.0 
23.25023443068061 67.06296950230843 -0.7926330574003696 0.0 0.0 4.0 0.7659099251372311 0.01806241092051164 1.0 0.0 0.0 
22.254787257833787 68.06351497550804 2.3583208590960143 0.0 0.0 4.0 0.2859356712913368 0.01806241092051164 1.0 0.0 0.0 
4.236677969885186 80.15907197370886 0.20498109633652148 0.0 1.755 5.0 0.40912694809919015 0.32212128072990764 0.0 0.0 0.0 
5.901045856075441 69.32251837159214 4.895681356990432 0.0 5.219099999999999 4.0 0.33399288796133975 0.1123236305474854 0.0 0.0 0.0 
12.125647672592699 67.66475181893294 3.503831244505096 0.0 1.1717 4.0 0.25056588062707985 0.4215652157158236 0.0 0.0 0.0 
15.759330603333309 67.2358019324872 5.717665853296229 0.0 1.1717 4.0 0.022403489942506405 0.4215652157158236 0.0 0.0 0.0 
26.15034442162286 76.1977866114289 5.539701419024503 0.0 3.4947 5.0 0.7381526210782806 0.49446869527034765 0.0 0.0 0.0 
29.230772874034706 84.97618918211363 5.876821658001521 0.0 5.219099999999999 4.0 0.11147939163415377 0.1458672962742189 0.0 0.0 0.0 
23.96565935227783 89.5702910091706 0.1219276500675936 0.0 0.5867 5.0 0.2122869884134604 0.9827367532178508 0.0 0.0 0.0 
21.162072385645203 89.52725096026266 3.1335729509613417 0.0 0.5867 5.0 0.278686173304164 0.9827367532178508 0.0 0.0 0.0 
11.948530971853211 101.03768185532849 0.9479041875818465 2.0 1.1717 7.0 0.553792334266211 0.09341899982305002 0.0 0.0 0.0 
19.717361225684208 95.3396822033357 0.20093588970618056 0.0 4.646000000000001 6.0 0.366757327255977 0.11141960200171896 0.0 0.0 0.0 
24.661703904577738 107.8028648065029 0.45701596564735497 0.0 8.0591 5.0 0.7511532136687687 0.4351271070823347 0.0 0.0 0.0 
21.539983823383988 115.4149293893653 0.4414266079722113 0.0 6.9282 5.0 0.8741135829169636 0.20484622968106903 0.0 0.0 0.0 
5.62551830207594 115.58026072487188 2.260658044208028 0.0 6.9282 5.0 0.7464256278305184 0.20484622968106903 0.0 0.0 0.0 
12.221093850863399 -58.719562925075785 4.551605026966982 0.0 2.3366 4.0 0.5628897650652519 0.3653070019672945 0.0 0.0 0.0 
29.81981782515443 -55.326803079517404 5.830659313492382 0.0 2.3366 4.0 0.4020363011832059 0.8134707664285656 0.0 0.0 0.0 
28.89710971126251 -51.10640652697833 0.664087433646578 0.0 2.3366 4.0 0.9329968752414616 0.8134707664285656 0.0 0.0 0.0 
30.752034622268543 -40.464034834008814 5.926041471673126 0.0 4.646000000000001 4.0 0.27350749396754126 0.7259973208844831 0.0 0.0 0.0 
31.52576853004874 -38.4688356493296 6.0113282899125995 0.0 4.646000000000001 4.0 0.8667722098701836 0.7259973208844831 0.0 0.0 0.0 
16.25284070914177 -30.381381155792898 1.4190738075703566 0.0 1.1717 5.0 0.1345399679959537 0.033128373299433855 0.0 0.0 0.0 
14.048409641611936 -32.676986285041686 3.1822053874074485 0.0 1.1717 5.0 0.09188640102479018 0.033128373299433855 0.0 0.0 0.0 
13.504932538860011 -37.64544192285835 3.2825152435453764 0.0 4.071199999999999 4.0 0.9483805485310947 0.702725558177914 0.0 0.0 0.0 
8.917319117937204 -95.60998959302877 1.9674034073935274 0.0 2.3366 5.0 0.9718901354226107 0.9659778866709213 0.0 0.0 0.0 
12.426589538106514 -101.29622586502013 4.644480929471015 0.0 2.3366 5.0 0.3692324539804902 0.9659778866709213 0.0 0.0 0.0 
24.445505045485124 -102.10895554005964 5.342557988825612 0.0 5.219099999999999 4.0 0.2179821385002032 0.7894845505021845 0.0 0.0 0.0 
24.30170638579173 -90.85923224421599 1.594499917077391 0.0 1.755 5.0 0.012307035937417887 0.7949460998843464 0.0 0.0 0.0 
32.489280403465905 -89.24437273350271 6.232883288166955 0.0 7.4945 3.0 0.891298303716642 0.9279166286063315 0.0 0.0 0.0 
27.065412897450333 -78.09620237862312 0.7604227354559707 0.0 7.4945 3.0 0.329883856778026 0.9279166286063315 0.0 0.0 0.0 
6.857160200202617 -69.31634599320115 1.5077269082482463 0.0 1.1717 4.0 0.3956659408201384 0.5852332357625901 0.0 0.0 0.0 
4.763224349008418 -72.1636450994565 3.2767764265711725 0.0 1.1717 4.0 0.25123330582828396 0.5852332357625901 0.0 0.0 0.0 
13.31484286820511 -25.85195175606486 4.006649374847776 0.0 6.3789 6.0 0.6240771789200265 0.6324913273782411 0.0 0.0 0.0 
22.54133559897511 -23.050412758520466 5.6178324106954065 0.0 3.5049 7.0 0.674285264999597 0.3745226579449844 0.0 0.0 0.0 
22.401344442690313 -14.080599380192405 1.0009861190633986 0.0 3.5049 7.0 0.24990586309152174 0.3745226579449844 0.0 0.0 0.0 
17.60909532259588 11.463350588825099 5.49752135823705 0.0 5.234400000000001 4.0 0.47534073997197135 0.9813514163557269 0.0 0.0 0.0 
18.988865579808444 17.462541386708942 6.0720662220981065 0.0 5.234400000000001 4.0 0.7069258970205919 0.9813514163557269 0.0 0.0 0.0 
1.1450948754543324 33.51328168858377 3.3596896855373166 2.0 1.7601 6.0 0.8122167527458364 0.1247362503627415 0.0 0.0 0.0 
21.332364750656982 25.589597643851967 3.749021466024996 0.0 3.5049 4.0 0.2669855216413859 0.9443600983895937 0.0 0.0 0.0 
28.99167792101325 31.23331909497817 0.09855975316836361 0.0 3.5049 4.0 0.6715183615301972 0.9443600983895937 0.0 0.0 0.0 
32.68301175320437 38.30975648939037 0.25578979254568424 0.0 4.0831 5.0 0.31812222950906355 0.9772478899018213 0.0 0.0 0.0 
28.46129485174102 43.12921799017196 1.071363219476486 0.0 4.0831 5.0 0.16330864392935773 0.9772478899018213 0.0 0.0 0.0 
23.77246899610801 66.58832906084491 5.5455009648196825 0.0 0.5884 4.0 0.7659099251372311 0.01806241092051164 0.0 0.0 0.0 
21.675748567546503 68.4669089332596 2.5331050984838086 0.0 0.5884 4.0 0.2859356712913368 0.01806241092051164 0.0 0.0 0.0 
4.879937273629269 80.44929595298504 0.42382840437633273 0.0 2.3434 5.0 0.40912694809919015 0.32212128072990764 0.0 0.0 0.0 
6.01319220832624 68.62578622386482 4.8719904961973945 0.0 5.807499999999999 4.0 0.33399288796133975 0.1123236305474854 0.0 0.0 0.0 
11.449395266924766 67.46302137049143 3.4314978596457766 0.0 1.7601 4.0 0.25056588062707985 0.4215652157158236 0.0 0.0 0.0 
16.216999446043044 66.69863182869061 5.418050521709739 0.0 1.7601 4.0 0.022403489942506405 0.4215652157158236 0.0 0.0 0.0 
26.746980256323972 75.82090709387641 5.719806232926281 0.0 4.0831 5.0 0.7381526210782806 0.49446869527034765 0.0 0.0 0.0 
29.89923047398657 84.74996600234095 5.9568619203717725 0.0 5.807499999999999 4.0 0.11147939163415377 0.1458672962742189 0.0 0.0 0.0 
24.635467096110183 89.7924847901417 0.32030163867221956 0.0 1.1751 5.0 0.2122869884134604 0.9827367532178508 0.0 0.0 0.0 
20.50202962851205 89.77696289180838 2.7799049037322736 0.0 1.1751 5.0 0.278686173304164 0.9827367532178508 0.0 0.0 0.0 
20.400012474052005 95.51856697938524 0.2562792975170394 0.0 5.234400000000001 6.0 0.366757327255977 0.11141960200171896 0.0 0.0 0.0 
25.18790352488232 108.2731056486155 0.7292917490922844 0.0 8.6475 5.0 0.7511532136687687 0.4351271070823347 0.0 0.0 0.0 
21.868195233836044 114.79019763889187 -1.0870642195040567 0.0 0.0 6.0 0.3379156947832813 0.8741135829169636 1.0 0.0 0.0 
21.43824187684312 116.11325672401092 1.715472171568752 0.0 0.0 6.0 0.9471840963588655 0.8741135829169636 1.0 0.0 0.0 
5.343864234921817 116.22731827753316 1.9813364472465689 0.0 7.5166 5.0 0.7464256278305184 0.20484622968106903 0.0 0.0 0.0 
12.007181793152041 -59.39206134259509 4.404433110598837 0.0 2.925 4.0 0.5628897650652519 0.3653070019672945 0.0 0.0 0.0 
30.039327349404235 -55.997495303092045 5.02868891387547 0.0 0.0 5.0 0.9528522069213917 0.4020363011832059 1.0 0.0 0.0 
30.516419385620594 -55.21384841623976 6.443937204704945 0.0 0.0 5.0 0.4506069775263438 0.4020363011832059 1.0 0.0 0.0 
29.360374420034255 -50.57405485786609 0.8546707096012363 0.0 2.925 4.0 0.9329968752414616 0.8134707664285656 0.0 0.0 0.0 
31.383814315778032 -40.77846592163989 5.821391033663081 0.0 5.234400000000001 4.0 0.27350749396754126 0.7259973208844831 0.0 0.0 0.0 
32.191492981052 -38.70297971894612 5.944988395459836 0.0 5.234400000000001 4.0 0.8667722098701836 0.7259973208844831 0.0 0.0 0.0 
16.357919163926674 -29.68354807522142 1.4213310540614916 0.0 1.7601 5.0 0.1345399679959537 0.033128373299433855 0.0 0.0 0.0 
13.35921845597937 -32.525236492137495 2.924863425093785 0.0 1.7601 5.0 0.09188640102479018 0.033128373299433855 0.0 0.0 0.0 
12.812076409258715 -37.511416277275664 2.950511388207704 0.0 4.659599999999999 4.0 0.9483805485310947 0.702725558177914 0.0 0.0 0.0 
9.361478628519937 -95.06159665073446 0.8900301914403224 2.0 0.0 6.0 0.7662499774689963 0.9718901354226107 1.0 0.0 0.0 
8.217380373169801 -95.51999935148328 3.0137253812107776 0.0 0.0 6.0 0.2635980218269617 0.9718901354226107 1.0 0.0 0.0 
12.379685175021688 -102.00036539005957 4.645884906946961 0.0 2.925 5.0 0.3692324539804902 0.9659778866709213 0.0 0.0 0.0 
24.867644071667552 -102.6744740035723 5.353631050802978 0.0 5.807499999999999 4.0 0.2179821385002032 0.7894845505021845 0.0 0.0 0.0 
24.119922453394544 -90.17734728916747 1.8313177821357596 2.0 2.3434 5.0 0.012307035937417887 0.7949460998843464 0.0 0.0 0.0 
33.18486289332173 -89.12530346876183 0.16953433929289496 0.0 8.0829 3.0 0.891298303716642 0.9279166286063315 0.0 0.0 0.0 
27.574412450914377 -77.60739572505345 0.7651567026006311 0.0 8.0829 3.0 0.329883856778026 0.9279166286063315 0.0 0.0 0.0 
6.745700270084935 -68.61950370546444 1.7293929708192428 0.0 1.7601 4.0 0.3956659408201384 0.5852332357625901 0.0 0.0 0.0 
4.076959726168412 -72.3281241480866 3.376830679402352 0.0 1.7601 4.0 0.25123330582828396 0.5852332357625901 0.0 0.0 0.0 
12.904641598978852 -26.42618812614713 4.092110232974331 0.0 6.968999999999999 6.0 0.6240771789200265 0.6324913273782411 0.0 0.0 0.0 
22.990482406313063 -23.594728508299838 5.402291084433425 0.0 4.095 7.0 0.674285264999597 0.3745226579449844 0.0 0.0 0.0 
22.813716021285934 -13.507919564617808 0.9467167319485401 0.0 4.095 7.0 0.24990586309152174 0.3745226579449844 0.0 0.0 0.0 
18.178724982187266 11.046775816528754 5.651760647978973 0.0 5.8245000000000005 4.0 0.47534073997197135 0.9813514163557269 0.0 0.0 0.0 
19.643251379987074 17.198360171395876 5.899489646087833 0.0 5.8245000000000005 4.0 0.7069258970205919 0.9813514163557269 0.0 0.0 0.0 
20.800585738613734 25.125675697453136 3.8589525584123727 0.0 4.095 4.0 0.2669855216413859 0.9443600983895937 0.0 0.0 0.0 
29.696685316019867 31.202061088231464 6.238877635109671 0.0 4.095 4.0 0.6715183615301972 0.9443600983895937 0.0 0.0 0.0 
33.359460422213246 38.510827840398115 0.2889250074147983 0.0 4.6732 5.0 0.31812222950906355 0.9772478899018213 0.0 0.0 0.0 
28.769490924070965 43.76406259399264 1.1188336126062368 0.0 4.6732 5.0 0.16330864392935773 0.9772478899018213 0.0 0.0 0.0 
24.157707552313305 65.99705607413506 5.2898550770867265 0.0 1.1785 4.0 0.7659099251372311 0.01806241092051164 0.0 0.0 0.0 
21.011853232001023 68.70619009307146 2.7956619150662148 0.0 1.1785 4.0 0.2859356712913368 0.01806241092051164 0.0 0.0 0.0 
5.539436909097947 80.70043878250003 0.3638494308135185 0.0 2.9335 5.0 0.40912694809919015 0.32212128072990764 0.0 0.0 0.0 
5.418382894120166 68.2460305527634 3.7098050672510974 0.0 0.0 5.0 0.43063102404738096 0.33399288796133975 1.0 0.0 0.0 
6.604170348402569 69.01147693927251 6.8614079376385835 0.0 0.0 5.0 0.5930605043004568 0.33399288796133975 1.0 0.0 0.0 
10.755101103318722 67.33665640547851 3.3216287164170106 0.0 2.3502 4.0 0.25056588062707985 0.4215652157158236 0.0 0.0 0.0 
16.523015294271232 66.06273341649474 5.160920296647824 0.0 2.3502 4.0 0.022403489942506405 0.4215652157158236 0.0 0.0 0.0 
27.296465260962144 75.37809932556439 5.604887908916906 0.0 4.6732 5.0 0.7381526210782806 0.49446869527034765 0.0 0.0 0.0 
30.5825909986381 84.57381015274146 6.030901431168279 0.0 6.397599999999999 4.0 0.11147939163415377 0.1458672962742189 0.0 0.0 0.0 
25.290423382994312 90.05524847155706 0.3815304206890487 0.0 1.7652 5.0 0.2122869884134604 0.9827367532178508 0.0 0.0 0.0 
19.80146698786377 89.86195981250407 3.02085490829202 0.0 1.7652 5.0 0.278686173304164 0.9827367532178508 0.0 0.0 0.0 
21.015762883565305 95.8633334556902 0.5104169779037533 0.0 5.8245000000000005 6.0 0.366757327255977 0.11141960200171896 0.0 0.0 0.0 
25.71224119808366 107.80078955269929 -0.7332492500789719 0.0 0.0 6.0 0.18760822515801023 0.7511532136687687 1.0 0.0 0.0 
25.325856500537277 108.96519051805586 1.3740454994551623 0.0 0.0 6.0 0.38521376260882323 0.7511532136687687 1.0 0.0 0.0 
22.179988552225744 114.15711200755293 5.17002585630004 0.0 0.5901 6.0 0.3379156947832813 0.8741135829169636 0.0 0.0 0.0 
21.46566996630303 116.81842350563736 1.5319100417952445 0.0 0.5901 6.0 0.9471840963588655 0.8741135829169636 0.0 0.0 0.0 
5.101292089215681 116.89001824292276 1.921675825874447 0.0 8.1067 5.0 0.7464256278305184 0.20484622968106903 0.0 0.0 0.0 
11.302995370105096 -59.438256273013465 3.2070992213810574 0.0 0.0 5.0 0.05937613943708009 0.5628897650652519 1.0 0.0 0.0 
12.294172705411217 -60.03676957604702 5.131201090903635 0.0 0.0 5.0 0.010450926960545837 0.5628897650652519 1.0 0.0 0.0 
30.203999620882353 -56.683713586880806 4.947915966221085 0.0 0.5901 5.0 0.9528522069213917 0.4020363011832059 0.0 0.0 0.0 
31.210375832494666 -55.08564178676218 0.1826856700504481 0.0 0.5901 5.0 0.4506069775263438 0.4020363011832059 0.0 0.0 0.0 
29.780367035352803 -50.0069405016045 0.9333443557805489 0.0 3.5151 4.0 0.9329968752414616 0.8134707664285656 0.0 0.0 0.0 
30.823969841870973 -41.20810141253384 3.796149263728448 2.0 0.0 5.0 0.2645456112410446 0.27350749396754126 1.0 0.0 0.0 
32.08163768413487 -40.67332298761616 6.432733091276967 2.0 0.0 5.0 0.6450445039013017 0.27350749396754126 1.0 0.0 0.0 
32.790700052409804 -39.07575763625732 5.726665912212426 2.0 5.8245000000000005 4.0 0.8667722098701836 0.7259973208844831 0.0 0.0 0.0 
16.280657986599497 -28.982090164525257 1.6804879042423542 0.0 2.3502 5.0 0.1345399679959537 0.033128373299433855 0.0 0.0 0.0 
12.66699582374703 -32.38797645634662 2.9458410168772873 0.0 2.3502 5.0 0.09188640102479018 0.033128373299433855 0.0 0.0 0.0 
12.786265935311576 -36.806188435060946 1.607378772262005 0.0 0.0 5.0 0.9813434689185188 0.9483805485310947 1.0 0.0 0.0 
12.863680939699266 -38.21522694957155 4.785579617159379 0.0 0.0 5.0 0.026570272260500793 0.9483805485310947 1.0 0.0 0.0 
7.517013639475855 -95.60659570437849 3.264613807901272 0.0 0.5901 6.0 0.2635980218269617 0.9718901354226107 0.0 0.0 0.0 
12.335599498216713 -102.70468700913766 4.649887409032879 0.0 3.5151 5.0 0.3692324539804902 0.9659778866709213 0.0 0.0 0.0 
25.384598132780695 -103.15486029469511 5.534442820698312 0.0 6.397599999999999 4.0 0.2179821385002032 0.7894845505021845 0.0 0.0 0.0 
33.89033493219121 -89.10736768404533 0.025418076896724172 0.0 8.673 3.0 0.891298303716642 0.9279166286063315 0.0 0.0 0.0 
27.9978284073133 -77.04283269237582 0.9272943803813865 0.0 8.673 3.0 0.329883856778026 0.9279166286063315 0.0 0.0 0.0 
6.785227623155413 -67.91491156928967 1.5147454604541855 0.0 2.3502 4.0 0.3956659408201384 0.5852332357625901 0.0 0.0 0.0 
3.3838235374335763 -72.46069380474304 3.3305728933469734 0.0 2.3502 4.0 0.25123330582828396 0.5852332357625901 0.0 0.0 0.0 
12.349199111887614 -26.861499662329773 3.8063339719471467 0.0 7.5607999999999995 6.0 0.6240771789200265 0.6324913273782411 0.0 0.0 0.0 
23.434270327195858 -24.143422203615067 5.392485479116629 0.0 4.6868 7.0 0.674285264999597 0.3745226579449844 0.0 0.0 0.0 
23.292379064046084 -12.989369488448247 0.8253680094194676 0.0 4.6868 7.0 0.24990586309152174 0.3745226579449844 0.0 0.0 0.0 
18.80648396995278 10.724392282086253 5.808763759419 0.0 6.416300000000001 4.0 0.47534073997197135 0.9813514163557269 0.0 0.0 0.0 
20.339419775864332 17.08276581780621 6.118644490363589 0.0 6.416300000000001 4.0 0.7069258970205919 0.9813514163557269 0.0 0.0 0.0 
20.099976514089786 25.210287779994033 3.0214054217205013 0.0 0.0 5.0 0.6119300645105007 0.2669855216413859 1.0 0.0 0.0 
21.15174421167933 24.513548082658584 5.233222201985423 0.0 0.0 5.0 0.02424010434784496 0.2669855216413859 1.0 0.0 0.0 
30.390500602659085 31.331029448791995 0.1837834349036277 0.0 4.6868 4.0 0.6715183615301972 0.9443600983895937 0.0 0.0 0.0 
33.97412441408296 38.85752751893671 0.513559307491835 0.0 5.265 5.0 0.31812222950906355 0.9772478899018213 0.0 0.0 0.0 
28.959035527401273 44.443831182078966 1.298856807665166 0.0 5.265 5.0 0.16330864392935773 0.9772478899018213 0.0 0.0 0.0 
24.412953081616134 65.33913342687985 5.082479647422756 0.0 1.7703000000000002 4.0 0.7659099251372311 0.01806241092051164 0.0 0.0 0.0 
20.321371972267613 68.85195744180652 2.933535722892803 0.0 1.7703000000000002 4.0 0.2859356712913368 0.01806241092051164 0.0 0.0 0.0 
6.041640827529302 80.20465282635288 -0.7789673628693625 2.0 0.0 6.0 0.5572054744218911 0.40912694809919015 1.0 0.0 0.0 
5.143095187544764 81.28432723910414 2.167149891263831 0.0 0.0 6.0 0.7790200429124726 0.40912694809919015 1.0 0.0 0.0 
4.751022053575827 68.01659211111078 3.4727364084641774 0.0 0.5918 5.0 0.43063102404738096 0.33399288796133975 0.0 0.0 0.0 
7.139571157698743 69.47121432453208 0.7095045771063492 0.0 0.5918 5.0 0.5930605043004568 0.33399288796133975 0.0 0.0 0.0 
10.102009482704583 67.06929181342575 3.530165331256124 0.0 2.942 4.0 0.25056588062707985 0.4215652157158236 0.0 0.0 0.0 
16.82549962538244 65.42514756389737 5.1553741066614425 0.0 2.942 4.0 0.022403489942506405 0.4215652157158236 0.0 0.0 0.0 
27.825150301187865 74.91065454995845 5.559194685624574 0.0 5.265 5.0 0.7381526210782806 0.49446869527034765 0.0 0.0 0.0 
30.499511297974514 83.87301756335637 4.5943886748508485 0.0 0.0 5.0 0.052711486438398625 0.11147939163415377 1.0 0.0 0.0 
30.7248080324234 85.2650313946763 7.651065801521417 0.0 0.0 5.0 0.35557464522689053 0.11147939163415377 1.0 0.0 0.0 
25.985365473793152 90.17800017393397 0.17483074728105524 0.0 2.357 5.0 0.2122869884134604 0.9827367532178508 0.0 0.0 0.0 
19.170388702777075 90.17779630199205 2.6775637018202088 0.0 2.357 5.0 0.278686173304164 0.9827367532178508 0.0 0.0 0.0 
21.52310246603877 96.35386280043481 0.768546667741862 0.0 6.416300000000001 6.0 0.366757327255977 0.11141960200171896 0.0 0.0 0.0 
26.175124019423087 107.26810579688518 5.427797466672126 0.0 0.5918 6.0 0.18760822515801023 0.7511532136687687 0.0 0.0 0.0 
25.41181090451205 109.66563632640764 1.4486830119359462 0.0 0.5918 6.0 0.38521376260882323 0.7511532136687687 0.0 0.0 0.0 
22.390781434480367 113.48362937912738 5.015729132974248 0.0 1.1819 6.0 0.3379156947832813 0.8741135829169636 0.0 0.0 0.0 
21.479481456507607 117.5239883380499 1.5512137453545982 0.0 1.1819 6.0 0.9471840963588655 0.8741135829169636 0.0 0.0 0.0 
5.245205536232222 117.5808882811841 1.3654256458038834 0.0 0.0 6.0 0.6280779011405561 0.7464256278305184 1.0 0.0 0.0 
4.4217719452905575 116.69958488450058 3.4148302167013718 0.0 0.0 6.0 0.5258552754568058 0.7464256278305184 1.0 0.0 0.0 
10.607668552831365 -59.5588096105031 3.313264348088183 0.0 0.5918 5.0 0.05937613943708009 0.5628897650652519 0.0 0.0 0.0 
12.652247258228202 -60.64487738279242 5.244566345882882 0.0 0.5918 5.0 0.010450926960545837 0.5628897650652519 0.0 0.0 0.0 
30.508804494563634 -57.32019334223826 5.159016823339052 0.0 1.1819 5.0 0.9528522069213917 0.4020363011832059 0.0 0.0 0.0 
31.87044120398027 -54.835989638032466 0.3615901011009811 0.0 1.1819 5.0 0.4506069775263438 0.4020363011832059 0.0 0.0 0.0 
30.398890377861427 -50.346707134415404 -0.5023202308556903 0.0 0.0 5.0 0.899501489577057 0.9329968752414616 1.0 0.0 0.0 
29.233073472116253 -49.56142703868791 2.4583550966417342 0.0 0.0 5.0 0.21563984748937148 0.9329968752414616 1.0 0.0 0.0 
16.065792095478823 -28.309895892879993 1.8801708644365507 0.0 2.942 5.0 0.1345399679959537 0.033128373299433855 0.0 0.0 0.0 
12.035379842552645 -32.07321663950247 2.6792690742828387 0.0 2.942 5.0 0.09188640102479018 0.033128373299433855 0.0 0.0 0.0 
12.578852448373587 -36.1316573865271 1.8691034993258753 0.0 0.5918 5.0 0.9813434689185188 0.9483805485310947 0.0 0.0 0.0 
13.016673492138628 -38.904143322506854 4.930929394254568 0.0 0.5918 5.0 0.026570272260500793 0.9483805485310947 0.0 0.0 0.0 
6.8430076406954985 -95.81570907938902 3.4424334310925886 0.0 1.1819 6.0 0.2635980218269617 0.9718901354226107 0.0 0.0 0.0 
12.1671596675032 -103.38999023649708 4.471387458377782 0.0 4.1068999999999996 5.0 0.3692324539804902 0.9659778866709213 0.0 0.0 0.0 
25.457334899316955 -103.85680178285106 4.81564273222726 0.0 0.0 5.0 0.38447419848041064 0.2179821385002032 1.0 0.0 0.0 
26.011172645862516 -102.83018065326914 6.761272498032833 0.0 0.0 5.0 0.4479180381472654 0.2179821385002032 1.0 0.0 0.0 
34.568040643623426 -88.91057475050346 0.28260613824816505 0.0 9.2648 3.0 0.891298303716642 0.9279166286063315 0.0 0.0 0.0 
28.425649456157277 -76.48160044083806 0.9194687242293103 0.0 9.2648 3.0 0.329883856778026 0.9279166286063315 0.0 0.0 0.0 
6.571037166247005 -67.24250177000889 1.879166202583685 0.0 2.942 4.0 0.3956659408201384 0.5852332357625901 0.0 0.0 0.0 
2.681833984917602 -72.53296522480991 3.244184510307092 0.0 2.942 4.0 0.25123330582828396 0.5852332357625901 0.0 0.0 0.0 
11.685054023856523 -27.10008673667422 3.4864781047522366 0.0 8.1543 6.0 0.6240771789200265 0.6324913273782411 0.0 0.0 0.0 
23.995881673934264 -24.570745483129073 5.632758335347857 0.0 5.2802999999999995 7.0 0.674285264999597 0.3745226579449844 0.0 0.0 0.0 
23.89821919637619 -12.627471403266375 0.5384629344453782 0.0 5.2802999999999995 7.0 0.24990586309152174 0.3745226579449844 0.0 0.0 0.0 
18.791583027355852 10.018849617246127 4.691272287626291 0.0 0.0 5.0 0.8223745540593693 0.47534073997197135 1.0 0.0 0.0 
19.073666147451323 11.37755855037261 7.465692038309767 0.0 0.0 5.0 0.49372491352436954 0.47534073997197135 1.0 0.0 0.0 
21.04372167821035 17.12716537131589 0.06295657290772454 0.0 7.0098 4.0 0.7069258970205919 0.9813514163557269 0.0 0.0 0.0 
19.39728399519595 25.145205417631786 3.2339486474986585 0.0 0.5935 5.0 0.6119300645105007 0.2669855216413859 0.0 0.0 0.0 
21.567856837466884 23.943580739155095 5.343016549091901 0.0 0.5935 5.0 0.02424010434784496 0.2669855216413859 0.0 0.0 0.0 
31.095872765120752 31.309521254443485 6.252703076092196 0.0 5.2802999999999995 4.0 0.6715183615301972 0.9443600983895937 0.0 0.0 0.0 
34.661729124672455 39.0163111830057 0.22694247911754323 0.0 5.858499999999999 5.0 0.31812222950906355 0.9772478899018213 0.0 0.0 0.0 
29.23835673426826 45.091899198103484 1.1638403738079244 0.0 5.858499999999999 5.0 0.16330864392935773 0.9772478899018213 0.0 0.0 0.0 
24.697281929999317 64.69324675262745 5.127084920800016 0.0 2.3638000000000003 4.0 0.7659099251372311 0.01806241092051164 0.0 0.0 0.0 
19.623623258576167 68.74632022042262 3.2918502998025967 0.0 2.3638000000000003 4.0 0.2859356712913368 0.01806241092051164 0.0 0.0 0.0 
4.736692895979538 81.86125848926415 2.18447484365157 0.0 0.5935 6.0 0.7790200429124726 0.40912694809919015 0.0 0.0 0.0 
4.050246054936998 67.93337258376414 3.259793667230778 0.0 1.1853 5.0 0.43063102404738096 0.33399288796133975 0.0 0.0 0.0 
7.556842547781606 70.04033388755757 0.9381342213952498 0.0 1.1853 5.0 0.5930605043004568 0.33399288796133975 0.0 0.0 0.0 
9.42247292919742 66.87891701875068 3.414746731466136 0.0 3.5355000000000003 4.0 0.25056588062707985 0.4215652157158236 0.0 0.0 0.0 
16.993212987263426 64.73966618687354 4.952349995542741 0.0 3.5355000000000003 4.0 0.022403489942506405 0.4215652157158236 0.0 0.0 0.0 
28.295346504519447 74.38441504139553 5.4416100206358795 0.0 5.858499999999999 5.0 0.7381526210782806 0.49446869527034765 0.0 0.0 0.0 
30.547274092242024 83.16893574603341 4.780132179446233 0.0 0.5935 5.0 0.052711486438398625 0.11147939163415377 0.0 0.0 0.0 
30.929308712522403 85.94045123584094 1.2767854446979034 0.0 0.5935 5.0 0.35557464522689053 0.11147939163415377 0.0 0.0 0.0 
26.660540954086613 90.38330619140585 0.29519096834543396 0.0 2.9505000000000003 5.0 0.2122869884134604 0.9827367532178508 0.0 0.0 0.0 
18.50312750555257 90.40752436879801 2.8100148763783617 0.0 2.9505000000000003 5.0 0.278686173304164 0.9827367532178508 0.0 0.0 0.0 
22.081268495778346 96.78567661823713 0.6584472778020798 0.0 7.0098 6.0 0.366757327255977 0.11141960200171896 0.0 0.0 0.0 
26.713118682318726 106.81140651650911 5.579341409187288 0.0 1.1853 6.0 0.18760822515801023 0.7511532136687687 0.0 0.0 0.0 
25.670268303842025 110.32230386994169 1.195819191002895 0.0 1.1853 6.0 0.38521376260882323 0.7511532136687687 0.0 0.0 0.0 
22.796525222787505 112.90623482749886 5.324942923171285 0.0 1.7753999999999999 6.0 0.3379156947832813 0.8741135829169636 0.0 0.0 0.0 
21.718894032482062 118.187836293884 1.224661617912053 0.0 1.7753999999999999 6.0 0.9471840963588655 0.8741135829169636 0.0 0.0 0.0 
5.359597230128632 118.2772553039299 1.4079712987660291 0.0 0.5935 6.0 0.6280779011405561 0.7464256278305184 0.0 0.0 0.0 
3.7184193249618183 116.7570964613935 3.060005571027771 0.0 0.5935 6.0 0.5258552754568058 0.7464256278305184 0.0 0.0 0.0 
9.90209069126763 -59.54568058650982 3.122987137408278 0.0 1.1853 5.0 0.05937613943708009 0.5628897650652519 0.0 0.0 0.0 
13.015182014428543 -61.25009705592079 5.252577625015682 0.0 1.1853 5.0 0.010450926960545837 0.5628897650652519 0.0 0.0 0.0 
30.728617257176936 -57.99078624362663 5.029150577287024 0.0 1.7753999999999999 5.0 0.9528522069213917 0.4020363011832059 0.0 0.0 0.0 
32.574137418195505 -54.78284711175477 0.07537530142649398 0.0 1.7753999999999999 5.0 0.4506069775263438 0.4020363011832059 0.0 0.0 0.0 
31.07273657377803 -50.556334886034655 5.9815872096803595 0.0 0.5935 5.0 0.899501489577057 0.9329968752414616 0.0 0.0 0.0 
28.833681966030024 -48.97962044293129 2.1723741946852737 0.0 0.5935 5.0 0.21563984748937148 0.9329968752414616 0.0 0.0 0.0 
15.788044517800282 -27.661151896303668 1.9753069852104261 2.0 3.5355000000000003 5.0 0.1345399679959537 0.033128373299433855 0.0 0.0 0.0 
11.343194228671914 -31.93577004646867 2.9455715023431472 0.0 3.5355000000000003 5.0 0.09188640102479018 0.033128373299433855 0.0 0.0 0.0 
12.440577571585536 -35.43963675934235 1.7680024875404745 2.0 1.1853 5.0 0.9813434689185188 0.9483805485310947 0.0 0.0 0.0 
13.182918818116663 -39.58998221145251 4.950208946650317 0.0 1.1853 5.0 0.026570272260500793 0.9483805485310947 0.0 0.0 0.0 
6.15675999507282 -95.98025894683734 3.3769338763042964 0.0 1.7753999999999999 6.0 0.2635980218269617 0.9718901354226107 0.0 0.0 0.0 
12.194462406967583 -104.09516188256552 4.751097506707236 0.0 4.700399999999999 5.0 0.3692324539804902 0.9659778866709213 0.0 0.0 0.0 
25.397269375898226 -104.55994090343505 4.627181025294981 0.0 0.5935 5.0 0.38447419848041064 0.2179821385002032 0.0 0.0 0.0 
26.57004414359909 -102.39928027149 0.6568118294541369 0.0 0.5935 5.0 0.4479180381472654 0.2179821385002032 0.0 0.0 0.0 
35.27349531091874 -88.8919682357521 0.026368832561706596 0.0 9.8583 3.0 0.891298303716642 0.9279166286063315 0.0 0.0 0.0 
28.744150067679694 -75.85186251879422 1.102536905725798 0.0 9.8583 3.0 0.329883856778026 0.9279166286063315 0.0 0.0 0.0 
6.313122596868331 -66.5856208333831 1.9449283400228428 0.0 3.5355000000000003 4.0 0.3956659408201384 0.5852332357625901 0.0 0.0 0.0 
2.120385690548021 -72.1054277378577 2.4907781553291928 0.0 0.0 5.0 0.6379890788381394 0.25123330582828396 1.0 0.0 0.0 
2.263032960505703 -73.10096011206818 4.077044562328519 0.0 0.0 5.0 0.5548300281374006 0.25123330582828396 1.0 0.0 0.0 
11.071774534903978 -27.449229627809242 3.659141172908865 0.0 8.7495 6.0 0.6240771789200265 0.6324913273782411 0.0 0.0 0.0 
24.49398824276026 -25.07064780968141 5.495994889052248 0.0 5.8755 7.0 0.674285264999597 0.3745226579449844 0.0 0.0 0.0 
24.48982845442991 -12.242749457199789 0.5765787898138315 0.0 5.8755 7.0 0.24990586309152174 0.3745226579449844 0.0 0.0 0.0 
18.852633261304145 9.31579531000181 4.7990173950063095 0.0 0.5952 5.0 0.8223745540593693 0.47534073997197135 0.0 0.0 0.0 
19.210166774449448 12.069931332065462 1.3761337635143054 0.0 0.5952 5.0 0.49372491352436954 0.47534073997197135 0.0 0.0 0.0 
21.749080090326878 17.105210862519694 6.252070340146935 0.0 7.605 4.0 0.7069258970205919 0.9813514163557269 0.0 0.0 0.0 
18.691828178174784 25.126642545252917 3.1679001487271377 0.0 1.1886999999999999 5.0 0.6119300645105007 0.2669855216413859 0.0 0.0 0.0 
21.927297384596773 23.33627934521719 5.2468141267828 0.0 1.1886999999999999 5.0 0.02424010434784496 0.2669855216413859 0.0 0.0 0.0 
31.440486733125695 30.693685478399306 5.222563182104253 0.0 0.0 5.0 0.08314507823318795 0.6715183615301972 1.0 0.0 0.0 
30.76726722248668 31.934045783465393 8.338344728158331 0.0 0.0 5.0 0.8710735574271361 0.6715183615301972 1.0 0.0 0.0 
35.33405922002995 39.23075169428176 0.3087482653936367 0.0 6.4536999999999995 5.0 0.31812222950906355 0.9772478899018213 0.0 0.0 0.0 
29.680822305184094 45.64165979013806 0.8931074676707484 0.0 6.4536999999999995 5.0 0.16330864392935773 0.9772478899018213 0.0 0.0 0.0 
24.94572660176416 64.03272594669323 5.072163280901853 0.0 2.9590000000000005 4.0 0.7659099251372311 0.01806241092051164 0.0 0.0 0.0 
18.91811608129079 68.72982437855373 3.1649701644490036 0.0 2.9590000000000005 4.0 0.2859356712913368 0.01806241092051164 0.0 0.0 0.0 
4.392896280628014 82.47755093386567 2.079635062490561 0.0 1.1886999999999999 6.0 0.7790200429124726 0.40912694809919015 0.0 0.0 0.0 
3.3971691119977714 67.66597214135429 3.5302202256856674 0.0 1.7805 5.0 0.43063102404738096 0.33399288796133975 0.0 0.0 0.0 
7.93960635184131 70.63321191911336 0.9975099927046848 0.0 1.7805 5.0 0.5930605043004568 0.33399288796133975 0.0 0.0 0.0 
8.760687343585566 66.63386125228836 3.496235329163905 2.0 4.1307 4.0 0.25056588062707985 0.4215652157158236 0.0 0.0 0.0 
17.28962906161683 64.09923664284487 5.145877843281385 0.0 4.1307 4.0 0.022403489942506405 0.4215652157158236 0.0 0.0 0.0 
28.79770842057586 73.88878917918011 5.504543700021648 0.0 6.4536999999999995 5.0 0.7381526210782806 0.49446869527034765 0.0 0.0 0.0 
30.850948845023478 82.53191601751372 5.157242004039317 0.0 1.1886999999999999 5.0 0.052711486438398625 0.11147939163415377 0.0 0.0 0.0 
31.325739272874365 86.52427937906324 0.9742823311869845 0.0 1.1886999999999999 5.0 0.35557464522689053 0.11147939163415377 0.0 0.0 0.0 
27.35008813726466 90.53343004750926 0.21436636551420984 0.0 3.5457 5.0 0.2122869884134604 0.9827367532178508 0.0 0.0 0.0 
17.957864756518486 90.85552104793354 2.4538030568855604 0.0 3.5457 5.0 0.278686173304164 0.9827367532178508 0.0 0.0 0.0 
22.3442022542794 96.13078859067699 -1.1890024921587452 0.0 0.0 7.0 0.29743662719583963 0.366757327255977 1.0 0.0 0.0 
21.47143557696829 97.14080518810333 2.6142615415536063 0.0 0.0 7.0 0.2508527804874995 0.366757327255977 1.0 0.0 0.0 
27.313630414998062 106.44073395357144 5.730175625171318 0.0 1.7805 6.0 0.18760822515801023 0.7511532136687687 0.0 0.0 0.0 
25.90484595956861 110.98787566429166 1.2319352915475947 2.0 1.7805 6.0 0.38521376260882323 0.7511532136687687 0.0 0.0 0.0 
23.154951990441628 112.29833455423999 5.24514563979563 2.0 2.3705999999999996 6.0 0.3379156947832813 0.8741135829169636 0.0 0.0 0.0 
21.91103539689478 118.86687545776336 1.2950347056867488 0.0 2.3705999999999996 6.0 0.9471840963588655 0.8741135829169636 0.0 0.0 0.0 
5.360525332967992 118.98295469363129 1.5694711743211536 0.0 1.1886999999999999 6.0 0.6280779011405561 0.7464256278305184 0.0 0.0 0.0 
3.022242873897359 116.8726422920555 2.9771182610251574 0.0 1.1886999999999999 6.0 0.5258552754568058 0.7464256278305184 0.0 0.0 0.0 
9.205435109720598 -59.4330595818107 2.9813181221121487 0.0 1.7805 5.0 0.05937613943708009 0.5628897650652519 0.0 0.0 0.0 
13.335701868072437 -61.87880964003231 5.183857476799072 0.0 1.7805 5.0 0.010450926960545837 0.5628897650652519 0.0 0.0 0.0 
31.10989987850226 -58.58461791394703 5.283179044419235 0.0 2.3705999999999996 5.0 0.9528522069213917 0.4020363011832059 0.0 0.0 0.0 
33.26115499958306 -54.9441522042485 6.052574327915353 0.0 2.3705999999999996 5.0 0.4506069775263438 0.4020363011832059 0.0 0.0 0.0 
31.73667382651818 -50.79549971293001 5.93743657065631 0.0 1.1886999999999999 5.0 0.899501489577057 0.9329968752414616 0.0 0.0 0.0 
28.34503884126684 -48.470463898613225 2.3356315155221616 0.0 1.1886999999999999 5.0 0.21563984748937148 0.9329968752414616 0.0 0.0 0.0 
10.702027065598037 -31.640952884492293 2.710603874786314 0.0 4.1307 5.0 0.09188640102479018 0.033128373299433855 0.0 0.0 0.0 
13.353823181933208 -40.27467498082325 4.957007780859913 0.0 1.7805 5.0 0.026570272260500793 0.9483805485310947 0.0 0.0 0.0 
5.542364778859705 -96.32743470678362 3.6559365021480774 0.0 2.3705999999999996 6.0 0.2635980218269617 0.9718901354226107 0.0 0.0 0.0 
12.138672450842082 -104.79865315528642 4.633260173954978 0.0 5.295599999999999 5.0 0.3692324539804902 0.9659778866709213 0.0 0.0 0.0 
25.495820207965746 -105.25872572260224 4.852506577181135 0.0 1.1886999999999999 5.0 0.38447419848041064 0.2179821385002032 0.0 0.0 0.0 
27.07541656065092 -101.90672447761197 0.7725486582178536 0.0 1.1886999999999999 5.0 0.4479180381472654 0.2179821385002032 0.0 0.0 0.0 
35.95461672995847 -89.07659245552033 6.018489131226036 0.0 10.4535 3.0 0.891298303716642 0.9279166286063315 0.0 0.0 0.0 
29.186008127069858 -75.30161353392266 0.8942120174316512 0.0 10.4535 3.0 0.329883856778026 0.9279166286063315 0.0 0.0 0.0 
5.974651184197323 -65.96638776514105 2.071014932202268 0.0 4.1307 4.0 0.3956659408201384 0.5852332357625901 0.0 0.0 0.0 
1.5196980074513 -71.7350403766045 2.5890473320209764 0.0 0.5952 5.0 0.6379890788381394 0.25123330582828396 0.0 0.0 0.0 
1.952453270181288 -73.73464200857315 4.256686156659535 0.0 0.5952 5.0 0.5548300281374006 0.25123330582828396 0.0 0.0 0.0 
10.472000198436255 -27.821094166740583 3.6965990101150545 0.0 9.3464 6.0 0.6240771789200265 0.6324913273782411 0.0 0.0 0.0 
24.227699228859766 -25.72417872025572 4.325466439724784 0.0 0.0 8.0 0.9923122908363048 0.674285264999597 1.0 0.0 0.0 
25.197936575848754 -25.020956418658425 6.353657952831789 0.0 0.0 8.0 0.7656284566554725 0.674285264999597 1.0 0.0 0.0 
25.08586813120292 -11.8649278144737 0.5649589122016316 0.0 6.4723999999999995 7.0 0.24990586309152174 0.3745226579449844 0.0 0.0 0.0 
18.853286923966145 8.610095612733101 4.713325241901365 0.0 1.1921 5.0 0.8223745540593693 0.47534073997197135 0.0 0.0 0.0 
19.53697654072414 12.695397451585515 1.0892976312862817 0.0 1.1921 5.0 0.49372491352436954 0.47534073997197135 0.0 0.0 0.0 
21.465277547473775 16.459092756698375 4.298516903741782 0.0 0.0 5.0 0.012197760705793925 0.7069258970205919 1.0 0.0 0.0 
21.866986232946697 17.800991454037202 7.68611752452729 0.0 0.0 5.0 0.33242029336333223 0.7069258970205919 1.0 0.0 0.0 
18.021647325757055 24.90557668390686 3.460217097339295 0.0 1.7855999999999999 5.0 0.6119300645105007 0.2669855216413859 0.0 0.0 0.0 
22.332643715831633 22.75860569880915 5.324254730434238 0.0 1.7855999999999999 5.0 0.02424010434784496 0.2669855216413859 0.0 0.0 0.0 
31.88572515013218 30.146168134362075 5.395131842067892 0.0 0.5969 5.0 0.08314507823318795 0.6715183615301972 0.0 0.0 0.0 
30.32948908989407 32.487546277253514 2.239972180006564 0.0 0.5969 5.0 0.8710735574271361 0.6715183615301972 0.0 0.0 0.0 
36.037462567538086 39.28763948483751 0.08069861783872251 0.0 7.050599999999999 5.0 0.31812222950906355 0.9772478899018213 0.0 0.0 0.0 
30.083563528359967 46.22115266943418 0.9634331071670197 0.0 7.050599999999999 5.0 0.16330864392935773 0.9772478899018213 0.0 0.0 0.0 
24.693533112665307 63.3736273698053 4.346942390363803 0.0 0.0 5.0 0.231038327080888 0.7659099251372311 1.0 0.0 0.0 
25.65058459078816 64.06718904738074 6.332040080969404 0.0 0.0 5.0 0.9496513328687596 0.7659099251372311 1.0 0.0 0.0 
18.22107518283025 68.84003543005555 2.9847765144191345 2.0 3.5559000000000003 4.0 0.2859356712913368 0.01806241092051164 0.0 0.0 0.0 
3.9755525057918892 83.04661741821126 2.203569496908803 0.0 1.7855999999999999 6.0 0.7790200429124726 0.40912694809919015 0.0 0.0 0.0 
2.798852182132559 67.29176719558694 3.700505930717556 0.0 2.3773999999999997 5.0 0.43063102404738096 0.33399288796133975 0.0 0.0 0.0 
8.244888902051263 71.26946269870996 1.1234178544995623 0.0 2.3773999999999997 5.0 0.5930605043004568 0.33399288796133975 0.0 0.0 0.0 
17.72092913357359 63.540673541727024 5.369930201776084 2.0 4.7276 4.0 0.022403489942506405 0.4215652157158236 0.0 0.0 0.0 
29.332473074881893 73.42831197615642 5.572298117640796 0.0 7.050599999999999 5.0 0.7381526210782806 0.49446869527034765 0.0 0.0 0.0 
31.294524536375093 81.98305073710189 5.392098751480371 0.0 1.7855999999999999 5.0 0.052711486438398625 0.11147939163415377 0.0 0.0 0.0 
31.77867749915481 87.06544428292749 0.8739085997806199 0.0 1.7855999999999999 5.0 0.35557464522689053 0.11147939163415377 0.0 0.0 0.0 
28.05565131053925 90.51953405820855 6.263493159667324 0.0 4.1426 5.0 0.2122869884134604 0.9827367532178508 0.0 0.0 0.0 
17.410750587054785 91.30125479757774 2.4579462124751803 0.0 4.1426 5.0 0.278686173304164 0.9827367532178508 0.0 0.0 0.0 
22.665632941788296 95.50254118469184 5.1853067346431185 0.0 0.5969 7.0 0.29743662719583963 0.366757327255977 0.0 0.0 0.0 
20.9193063261197 97.58031147970456 2.4692766235700834 0.0 0.5969 7.0 0.2508527804874995 0.366757327255977 0.0 0.0 0.0 
27.817345524472394 105.9464834315819 5.507277744293677 0.0 2.3773999999999997 6.0 0.18760822515801023 0.7511532136687687 0.0 0.0 0.0 
22.607433951576795 118.98107503323018 0.1625392798014511 0.0 0.0 7.0 0.3944474505072494 0.9471840963588655 1.0 0.0 0.0 
21.390087149243325 119.34292735962829 2.401195521830372 0.0 0.0 7.0 0.5807231353295869 0.9471840963588655 1.0 0.0 0.0 
5.2205930971495 119.67464209367473 1.7703980239858883 0.0 1.7855999999999999 6.0 0.6280779011405561 0.7464256278305184 0.0 0.0 0.0 
2.325359477457869 116.98384490788287 2.983353805947942 0.0 1.7855999999999999 6.0 0.5258552754568058 0.7464256278305184 0.0 0.0 0.0 
8.51056755804618 -59.30988663173645 2.9661522266821385 0.0 2.3773999999999997 5.0 0.05937613943708009 0.5628897650652519 0.0 0.0 0.0 
13.74431108895398 -62.45417995088481 5.329914292846186 0.0 2.3773999999999997 5.0 0.010450926960545837 0.5628897650652519 0.0 0.0 0.0 
31.520039181367377 -59.158898544166625 5.332576095919494 0.0 2.9674999999999994 5.0 0.9528522069213917 0.4020363011832059 0.0 0.0 0.0 
33.959741398936906 -55.04409985373419 6.141079821953518 0.0 2.9674999999999994 5.0 0.4506069775263438 0.4020363011832059 0.0 0.0 0.0 
32.43506054416589 -50.89683323459599 6.139095735084528 0.0 1.7855999999999999 5.0 0.899501489577057 0.9329968752414616 0.0 0.0 0.0 
27.78271755865654 -48.04407526705305 2.4928167583368497 0.0 1.7855999999999999 5.0 0.21563984748937148 0.9329968752414616 0.0 0.0 0.0 
10.0304542343776 -31.424152463905628 2.829326257509423 0.0 4.7276 5.0 0.09188640102479018 0.033128373299433855 0.0 0.0 0.0 
13.532434730771268 -40.95739776835978 4.9682802638786425 0.0 2.3773999999999997 5.0 0.026570272260500793 0.9483805485310947 0.0 0.0 0.0 
5.022679248140914 -96.80486474266519 3.884645192825155 0.0 2.9674999999999994 6.0 0.2635980218269617 0.9718901354226107 0.0 0.0 0.0 
11.953650616559644 -105.47966667265493 4.447116027740423 0.0 5.892499999999999 5.0 0.3692324539804902 0.9659778866709213 0.0 0.0 0.0 
25.47911096162453 -105.96422787786963 4.688719215632188 0.0 1.7855999999999999 5.0 0.38447419848041064 0.2179821385002032 0.0 0.0 0.0 
27.630969902105246 -101.47155442487492 0.6644742867212111 0.0 1.7855999999999999 5.0 0.4479180381472654 0.2179821385002032 0.0 0.0 0.0 
36.611693558822104 -89.33400755020394 5.909807893178812 0.0 11.0504 3.0 0.891298303716642 0.9279166286063315 0.0 0.0 0.0 
29.63422818199518 -74.75653439071282 0.88259561918681 0.0 11.0504 3.0 0.329883856778026 0.9279166286063315 0.0 0.0 0.0 
5.780979420037826 -65.28778350803125 1.8487932030990295 0.0 4.7276 4.0 0.3956659408201384 0.5852332357625901 0.0 0.0 0.0 
0.847868768207003 -71.51903583198437 2.830511135017888 2.0 1.1921 5.0 0.6379890788381394 0.25123330582828396 0.0 0.0 0.0 
1.5354318339817443 -74.30394475031065 4.080182130101123 0.0 1.1921 5.0 0.5548300281374006 0.25123330582828396 0.0 0.0 0.0 
9.828348981847503 -28.110447931851656 3.5640768627868438 0.0 9.944999999999999 6.0 0.6240771789200265 0.6324913273782411 0.0 0.0 0.0 
24.094065950637823 -26.417110633903608 4.521885706550496 0.0 0.5986 8.0 0.9923122908363048 0.674285264999597 0.0 0.0 0.0 
25.887282502667215 -24.86991111691465 0.21570285272211526 0.0 0.5986 8.0 0.7656284566554725 0.674285264999597 0.0 0.0 0.0 
25.758075389644553 -11.650102555953476 0.3093205716481385 0.0 7.071 7.0 0.24990586309152174 0.3745226579449844 0.0 0.0 0.0 
18.859554315940358 7.904423443948038 4.7212801963223185 0.0 1.7907 5.0 0.8223745540593693 0.47534073997197135 0.0 0.0 0.0 
19.720563484473736 13.376799186309384 1.3076104598524965 2.0 1.7907 5.0 0.49372491352436954 0.47534073997197135 0.0 0.0 0.0 
21.315536960203268 15.769462242202515 4.4985860531408886 2.0 0.5986 5.0 0.012197760705793925 0.7069258970205919 0.0 0.0 0.0 
22.207644335988686 18.41902425804672 1.067025478814207 0.0 0.5986 5.0 0.33242029336333223 0.7069258970205919 0.0 0.0 0.0 
17.414451516366423 24.545957803620556 3.6763079643815373 0.0 2.3842 5.0 0.6119300645105007 0.2669855216413859 0.0 0.0 0.0 
22.56989211426157 22.093981227816396 5.0552655586847255 0.0 2.3842 5.0 0.02424010434784496 0.2669855216413859 0.0 0.0 0.0 
32.39115580958486 29.653672105459197 5.51075490057514 0.0 1.1955 5.0 0.08314507823318795 0.6715183615301972 0.0 0.0 0.0 
29.80620405470822 32.961028338107454 2.406110769700043 0.0 1.1955 5.0 0.8710735574271361 0.6715183615301972 0.0 0.0 0.0 
36.714353054333756 39.48721843885279 0.28671952614801555 0.0 7.6491999999999996 5.0 0.31812222950906355 0.9772478899018213 0.0 0.0 0.0 
30.515804901303348 46.778987667902456 0.9115687983330353 0.0 7.6491999999999996 5.0 0.16330864392935773 0.9772478899018213 0.0 0.0 0.0 
24.337010185176958 62.76460857520602 4.1827785137246 0.0 0.5986 5.0 0.231038327080888 0.7659099251372311 0.0 0.0 0.0 
26.343564429501463 63.933804516279714 6.093033069645406 0.0 0.5986 5.0 0.9496513328687596 0.7659099251372311 0.0 0.0 0.0 
3.6080697645774147 83.64908644223596 2.1184995399223494 0.0 2.3842 6.0 0.7790200429124726 0.40912694809919015 0.0 0.0 0.0 
2.118038289115548 67.10601216046015 3.4079546782455665 0.0 2.976 5.0 0.43063102404738096 0.33399288796133975 0.0 0.0 0.0 
8.476794005559778 71.93597039781511 1.2359478745984607 0.0 2.976 5.0 0.5930605043004568 0.33399288796133975 0.0 0.0 0.0 
29.791993448511242 72.89272489993107 5.421502406410861 0.0 7.6491999999999996 5.0 0.7381526210782806 0.49446869527034765 0.0 0.0 0.0 
31.613048225851525 81.35332448765548 5.180685048546254 0.0 2.3842 5.0 0.052711486438398625 0.11147939163415377 0.0 0.0 0.0 
32.10837242254268 87.68939439911604 1.0846792527471039 0.0 2.3842 5.0 0.35557464522689053 0.11147939163415377 0.0 0.0 0.0 
28.740109162496626 90.34769128444742 6.037207852866498 0.0 4.7412 5.0 0.2122869884134604 0.9827367532178508 0.0 0.0 0.0 
17.067869214936632 91.91805691710523 2.0781505899370645 0.0 4.7412 5.0 0.278686173304164 0.9827367532178508 0.0 0.0 0.0 
23.0549734234144 94.91396113120152 5.2968082928566185 0.0 1.1955 7.0 0.29743662719583963 0.366757327255977 0.0 0.0 0.0 
20.360947225909968 98.01187561771084 2.4835803858133207 0.0 1.1955 7.0 0.2508527804874995 0.366757327255977 0.0 0.0 0.0 
28.26243293343384 105.39884332313143 5.3948560696825645 0.0 2.976 6.0 0.18760822515801023 0.7511532136687687 0.0 0.0 0.0 
23.255336934296533 119.26077883188657 0.40753323885264137 0.0 0.5986 7.0 0.3944474505072494 0.9471840963588655 0.0 0.0 0.0 
20.89162511985727 119.84247525048599 2.3550993850831534 0.0 0.5986 7.0 0.5807231353295869 0.9471840963588655 0.0 0.0 0.0 
5.1037354425622246 120.37059954824014 1.7371438426985566 0.0 2.3842 6.0 0.6280779011405561 0.7464256278305184 0.0 0.0 0.0 
1.6222806773335683 117.04461242236074 3.055375463699769 0.0 2.3842 6.0 0.5258552754568058 0.7464256278305184 0.0 0.0 0.0 
7.808803952676662 -59.235453224057075 3.035920472679695 2.0 2.976 5.0 0.05937613943708009 0.5628897650652519 0.0 0.0 0.0 
14.28415915085467 -62.90868689259451 5.583409384691593 0.0 2.976 5.0 0.010450926960545837 0.5628897650652519 0.0 0.0 0.0 
32.05148078269021 -59.62320697008956 5.5651115579154204 0.0 3.5660999999999996 5.0 0.9528522069213917 0.4020363011832059 0.0 0.0 0.0 
33.8826888830688 -55.74558071576734 4.602984926422029 0.0 0.0 6.0 0.25932816582345997 0.4506069775263438 1.0 0.0 0.0 
34.22424517033941 -54.38984436471346 7.469789266054611 0.0 0.0 6.0 0.36459155250952147 0.4506069775263438 1.0 0.0 0.0 
33.12936413001135 -51.02314641950531 6.103227403867306 0.0 2.3842 5.0 0.899501489577057 0.9329968752414616 0.0 0.0 0.0 
27.389461739442034 -47.458103978802626 2.161865920887764 0.0 2.3842 5.0 0.21563984748937148 0.9329968752414616 0.0 0.0 0.0 
9.326042346957696 -31.381533420490786 3.0811626984094898 0.0 5.3262 5.0 0.09188640102479018 0.033128373299433855 0.0 0.0 0.0 
13.647133417317795 -41.653714292151136 4.8756548725963995 0.0 2.976 5.0 0.026570272260500793 0.9483805485310947 0.0 0.0 0.0 
4.84973508166408 -96.1206843532347 1.818385688173223 0.0 0.0 7.0 0.6367709035716954 0.2635980218269617 1.0 0.0 0.0 
5.184436368246597 -97.49177603540576 4.943660252644825 0.0 0.0 7.0 0.4056595423705742 0.2635980218269617 1.0 0.0 0.0 
11.795995279881142 -106.16753096509714 4.487094642053773 0.0 6.491099999999999 5.0 0.3692324539804902 0.9659778866709213 0.0 0.0 0.0 
25.624257651006996 -106.65483987353832 4.919554837457978 0.0 2.3842 5.0 0.38447419848041064 0.2179821385002032 0.0 0.0 0.0 
28.29004100339954 -101.21928914101885 0.3655519463513392 0.0 2.3842 5.0 0.4479180381472654 0.2179821385002032 0.0 0.0 0.0 
37.279164010483875 -89.5631269211836 5.952526119123241 0.0 11.649 3.0 0.891298303716642 0.9279166286063315 0.0 0.0 0.0 
30.178407412905926 -74.30722218895819 0.6901919197088321 0.0 11.649 3.0 0.329883856778026 0.9279166286063315 0.0 0.0 0.0 
5.4959558523433 -64.64220310571216 1.9865498272561164 0.0 5.3262 4.0 0.3956659408201384 0.5852332357625901 0.0 0.0 0.0 
1.240109376123794 -74.94487933034532 4.280625231055561 0.0 1.7907 5.0 0.5548300281374006 0.25123330582828396 0.0 0.0 0.0 
9.212851835979544 -28.455666345943797 3.652753522371057 2.0 10.5453 6.0 0.6240771789200265 0.6324913273782411 0.0 0.0 0.0 
23.800086919054863 -27.058662517222007 4.282720272884472 0.0 1.1989 8.0 0.9923122908363048 0.674285264999597 0.0 0.0 0.0 
26.53605920367398 -24.592239940465376 0.40439815176288546 0.0 1.1989 8.0 0.7656284566554725 0.674285264999597 0.0 0.0 0.0 
25.79451334567698 -12.354861213481065 -1.5191395797765046 0.0 0.0 8.0 0.8718750787303499 0.24990586309152174 1.0 0.0 0.0 
25.451880831141562 -11.014290176125058 2.019599687106838 0.0 0.0 8.0 0.340734097631325 0.24990586309152174 1.0 0.0 0.0 
18.94837218740734 7.204334966890954 4.838591391791757 0.0 2.391 5.0 0.8223745540593693 0.47534073997197135 0.0 0.0 0.0 
22.55344691938749 19.034193391955977 1.0586822783459513 2.0 1.1989 5.0 0.33242029336333223 0.7069258970205919 0.0 0.0 0.0 
16.926084088174267 24.036536813592566 3.9480951318370816 0.0 2.9844999999999997 5.0 0.6119300645105007 0.2669855216413859 0.0 0.0 0.0 
22.72239930826846 21.404957247264147 4.930224926371759 2.0 2.9844999999999997 5.0 0.02424010434784496 0.2669855216413859 0.0 0.0 0.0 
32.76249932454161 29.053575043393806 5.2665301046419275 0.0 1.7958 5.0 0.08314507823318795 0.6715183615301972 0.0 0.0 0.0 
29.250963276967145 33.3965971257102 2.476388100667249 0.0 1.7958 5.0 0.8710735574271361 0.6715183615301972 0.0 0.0 0.0 
37.17729477279401 38.95458586821021 -0.8552848166817022 0.0 0.0 6.0 0.728667311526428 0.31812222950906355 1.0 0.0 0.0 
36.38928888061044 40.113593544489675 2.049497320916193 0.0 0.0 6.0 0.4205568707074646 0.31812222950906355 1.0 0.0 0.0 
30.900072221965605 47.37089231923667 0.9949719616441046 0.0 8.2495 5.0 0.16330864392935773 0.9772478899018213 0.0 0.0 0.0 
24.219897935216647 62.06869391742837 4.545675632318806 2.0 1.1989 5.0 0.231038327080888 0.7659099251372311 0.0 0.0 0.0 
27.049236799409314 63.94004922191266 0.00884897929235156 0.0 1.1989 5.0 0.9496513328687596 0.7659099251372311 0.0 0.0 0.0 
3.215664354846753 84.23562756135179 2.1604153365474312 0.0 2.9844999999999997 6.0 0.7790200429124726 0.40912694809919015 0.0 0.0 0.0 
1.454992433244307 66.86438707274763 3.491056250260711 0.0 3.5763 5.0 0.43063102404738096 0.33399288796133975 0.0 0.0 0.0 
8.818017945483684 72.55369097608903 1.0661097069189367 0.0 3.5763 5.0 0.5930605043004568 0.33399288796133975 0.0 0.0 0.0 
29.393738125799715 72.31013998085717 4.112754416140703 0.0 0.0 6.0 0.17897239445547763 0.7381526210782806 1.0 0.0 0.0 
30.466063521912982 73.10163164023379 6.5837165590675815 0.0 0.0 6.0 0.0573743516205506 0.7381526210782806 1.0 0.0 0.0 
31.524632858105925 80.65318506386429 4.586771401160314 0.0 0.0 6.0 0.6479388449120631 0.052711486438398625 1.0 0.0 0.0 
32.26444969025227 81.62478097068089 6.678027709763011 0.0 0.0 6.0 0.9050946219802449 0.052711486438398625 1.0 0.0 0.0 
32.596607775747685 88.19894197283287 0.8067472718301297 0.0 2.9844999999999997 5.0 0.35557464522689053 0.11147939163415377 0.0 0.0 0.0 
29.438236081143618 90.24458311086033 6.1365542154589745 0.0 5.3415 5.0 0.2122869884134604 0.9827367532178508 0.0 0.0 0.0 
16.632241461939234 92.4732514333058 2.2360930424865018 2.0 5.3415 5.0 0.278686173304164 0.9827367532178508 0.0 0.0 0.0 
23.539275122668133 94.40067334243165 5.468746460347189 0.0 1.7958 7.0 0.29743662719583963 0.366757327255977 0.0 0.0 0.0 
19.938038849594676 98.5768189734934 2.2133835033623384 0.0 1.7958 7.0 0.2508527804874995 0.366757327255977 0.0 0.0 0.0 
28.750999209930104 104.88961303782716 5.477087678422078 0.0 3.5763 6.0 0.18760822515801023 0.7511532136687687 0.0 0.0 0.0 
23.893140525292743 119.56280378004888 0.44225143112533954 0.0 1.1989 7.0 0.3944474505072494 0.9471840963588655 0.0 0.0 0.0 
20.413118084539636 120.36116929050523 2.315909134654177 0.0 1.1989 7.0 0.5807231353295869 0.9471840963588655 0.0 0.0 0.0 
5.575244148295389 120.89566338285208 0.8390858395592953 0.0 0.0 7.0 0.37704213346817284 0.6280779011405561 1.0 0.0 0.0 
4.615681594418537 120.88032097344428 2.334482013841158 0.0 0.0 7.0 0.16811998437835118 0.6280779011405561 1.0 0.0 0.0 
0.9402142785883874 117.22571437625066 2.882058973459002 2.0 2.9844999999999997 6.0 0.5258552754568058 0.7464256278305184 0.0 0.0 0.0 
13.627690111403435 -63.16764806775785 3.5173277704513866 0.0 0.0 6.0 0.28229398845537923 0.010450926960545837 1.0 0.0 0.0 
14.989339943083966 -62.93575237376121 6.244823225856959 0.0 0.0 6.0 0.3853965923652297 0.010450926960545837 1.0 0.0 0.0 
32.509318846931635 -60.16023285115285 5.418365586064845 0.0 4.166399999999999 5.0 0.9528522069213917 0.4020363011832059 0.0 0.0 0.0 
33.806654675678246 -56.44717268358497 4.6044464084074725 0.0 0.6003000000000001 6.0 0.25932816582345997 0.4506069775263438 0.0 0.0 0.0 
34.420818299805354 -53.71207486497802 1.288502116080412 2.0 0.6003000000000001 6.0 0.36459155250952147 0.4506069775263438 0.0 0.0 0.0 
33.78976068121231 -51.271921187442324 5.922924093251033 2.0 2.9844999999999997 5.0 0.899501489577057 0.9329968752414616 0.0 0.0 0.0 
26.95521908101086 -46.90182544820988 2.2336006700628843 0.0 2.9844999999999997 5.0 0.21563984748937148 0.9329968752414616 0.0 0.0 0.0 
8.855445961338798 -30.8556517495397 2.300770625274223 2.0 0.0 6.0 0.15328074910475664 0.09188640102479018 1.0 0.0 0.0 
9.406718979560422 -32.08260671976271 4.826960904178986 0.0 0.0 6.0 0.5292447532472268 0.09188640102479018 1.0 0.0 0.0 
13.182253527038592 -42.18465607579014 3.993232836183545 0.0 0.0 6.0 0.8465580704615281 0.026570272260500793 1.0 0.0 0.0 
14.206248941128623 -41.22313059409242 6.939436717738971 0.0 0.0 6.0 0.5936221972592997 0.026570272260500793 1.0 0.0 0.0 
4.677073908384249 -95.43643249226372 1.8179623900252548 2.0 0.6003000000000001 7.0 0.6367709035716954 0.2635980218269617 0.0 0.0 0.0 
5.170791056970982 -98.19734410120881 4.693061920712542 0.0 0.6003000000000001 7.0 0.4056595423705742 0.2635980218269617 0.0 0.0 0.0 
11.787846620045041 -106.87318391757658 4.700851805387947 0.0 7.091399999999999 5.0 0.3692324539804902 0.9659778866709213 0.0 0.0 0.0 
25.897947515158805 -107.30530612805151 5.110671638448691 0.0 2.9844999999999997 5.0 0.38447419848041064 0.2179821385002032 0.0 0.0 0.0 
28.990403752771595 -101.13266057014246 0.1230647013752737 0.0 2.9844999999999997 5.0 0.4479180381472654 0.2179821385002032 0.0 0.0 0.0 
37.33446478589746 -90.26665681695152 4.7908324131894915 0.0 0.0 4.0 0.45667816149067475 0.891298303716642 1.0 0.0 0.0 
37.95076486529119 -89.34641332718905 6.59531934537348 0.0 0.0 4.0 0.7120478846819892 0.891298303716642 1.0 0.0 0.0 
30.84723980994143 -74.53233486002681 -0.32466575828241784 0.0 0.0 4.0 0.8951586247456063 0.329883856778026 1.0 0.0 0.0 
30.29763269761153 -73.61166642448867 1.4010359947919186 0.0 0.0 4.0 0.9831470058730452 0.329883856778026 1.0 0.0 0.0 
5.278160775510477 -63.97095218801609 1.8845315783276608 0.0 5.9265 4.0 0.3956659408201384 0.5852332357625901 0.0 0.0 0.0 
0.7524454208509164 -75.4549737889786 3.949475155402748 2.0 2.391 5.0 0.5548300281374006 0.25123330582828396 0.0 0.0 0.0 
23.369204691352913 -27.617548011621906 4.055611447666986 0.0 1.8009 8.0 0.9923122908363048 0.674285264999597 0.0 0.0 0.0 
27.110203265977066 -24.18190948129603 0.6205060651311114 0.0 1.8009 8.0 0.7656284566554725 0.674285264999597 0.0 0.0 0.0 
25.698056502943682 -13.0539381530879 4.575287178660007 0.0 0.602 8.0 0.8718750787303499 0.24990586309152174 0.0 0.0 0.0 
25.237250576740333 -10.342020629071389 1.8798203344619961 0.0 0.602 8.0 0.340734097631325 0.24990586309152174 0.0 0.0 0.0 
19.226794532809762 6.555880274888 5.117958366421645 0.0 2.993 5.0 0.8223745540593693 0.47534073997197135 0.0 0.0 0.0 
16.448895347393425 23.516629710667402 3.969814784704133 0.0 3.5864999999999996 5.0 0.6119300645105007 0.2669855216413859 0.0 0.0 0.0 
33.03067514207623 28.40081611324441 5.102209566646729 0.0 2.3978 5.0 0.08314507823318795 0.6715183615301972 0.0 0.0 0.0 
28.837788693536115 33.968697862999186 2.196262596904171 0.0 2.3978 5.0 0.8710735574271361 0.6715183615301972 0.0 0.0 0.0 
37.68715652155675 38.466678615601204 5.519794093623216 0.0 0.602 6.0 0.728667311526428 0.31812222950906355 0.0 0.0 0.0 
36.2671743547499 40.808647882346435 1.7447021612922147 0.0 0.602 6.0 0.4205568707074646 0.31812222950906355 0.0 0.0 0.0 
31.12445127512833 48.03997118641254 1.2472177488948981 0.0 8.8515 5.0 0.16330864392935773 0.9772478899018213 0.0 0.0 0.0 
27.754639651807825 63.919572263447286 6.254165003587411 0.0 1.8009 5.0 0.9496513328687596 0.7659099251372311 0.0 0.0 0.0 
2.787930707709912 84.7969264274713 2.2219523001719153 0.0 3.5864999999999996 6.0 0.7790200429124726 0.40912694809919015 0.0 0.0 0.0 
0.7627368464862749 66.72729333619374 3.337104054139447 2.0 4.1783 5.0 0.43063102404738096 0.33399288796133975 0.0 0.0 0.0 
8.949167267609472 73.24709731100805 1.3838568819546322 0.0 4.1783 5.0 0.5930605043004568 0.33399288796133975 0.0 0.0 0.0 
28.934234012988977 71.77453895368284 4.003321093786433 0.0 0.602 6.0 0.17897239445547763 0.7381526210782806 0.0 0.0 0.0 
31.16948831575402 73.15825362721624 0.08032074521450576 0.0 0.602 6.0 0.0573743516205506 0.7381526210782806 0.0 0.0 0.0 
31.68291580782238 79.96546491887098 4.938615314970173 0.0 0.602 6.0 0.6479388449120631 0.052711486438398625 0.0 0.0 0.0 
32.960351999481865 81.74196657563704 0.16682695784824553 0.0 0.602 6.0 0.9050946219802449 0.052711486438398625 0.0 0.0 0.0 
33.021943934160234 88.76205976010921 0.9238888270075645 0.0 3.5864999999999996 5.0 0.35557464522689053 0.11147939163415377 0.0 0.0 0.0 
30.14276843709829 90.28516203904903 0.05753282941822023 0.0 5.9435 5.0 0.2122869884134604 0.9827367532178508 0.0 0.0 0.0 
24.143663737527685 94.03635632083052 5.740724926033651 0.0 2.3978 7.0 0.29743662719583963 0.366757327255977 0.0 0.0 0.0 
19.75919811606628 99.25948176142828 1.8270039692411082 0.0 2.3978 7.0 0.2508527804874995 0.366757327255977 0.0 0.0 0.0 
29.190288688878272 104.3373112691486 5.384313985401537 0.0 4.1783 6.0 0.18760822515801023 0.7511532136687687 0.0 0.0 0.0 
24.582454296281526 119.71399576107073 0.21591563597170396 0.0 1.8009 7.0 0.3944474505072494 0.9471840963588655 0.0 0.0 0.0 
20.009156811313034 120.93981234086773 2.1802500547793158 0.0 1.8009 7.0 0.5807231353295869 0.9471840963588655 0.0 0.0 0.0 
6.015531173528128 121.44717025081599 0.8970638711690496 0.0 0.602 7.0 0.37704213346817284 0.6280779011405561 0.0 0.0 0.0 
4.028234104441366 121.27136820399232 2.5542735759289013 0.0 0.602 7.0 0.16811998437835118 0.6280779011405561 0.0 0.0 0.0 
13.11129254410107 -63.64863251915346 3.8915064719430306 0.0 0.602 6.0 0.28229398845537923 0.010450926960545837 0.0 0.0 0.0 
15.675436165288005 -63.100932469043215 6.046930287643407 0.0 0.602 6.0 0.3853965923652297 0.010450926960545837 0.0 0.0 0.0 
33.09074179596745 -60.56018265342138 5.680644955143084 0.0 4.7684 5.0 0.9528522069213917 0.4020363011832059 0.0 0.0 0.0 
33.830460762213676 -57.152471031976646 4.746139379965287 2.0 1.2023000000000001 6.0 0.25932816582345997 0.4506069775263438 0.0 0.0 0.0 
26.425372157948335 -46.43569807492964 2.420077913764069 0.0 3.5864999999999996 5.0 0.21563984748937148 0.9329968752414616 0.0 0.0 0.0 
9.401579025232284 -32.78828800112807 4.705115432190089 0.0 0.602 6.0 0.5292447532472268 0.09188640102479018 0.0 0.0 0.0 
12.699601530798256 -42.69949541046205 3.9592552086567974 0.0 0.602 6.0 0.8465580704615281 0.026570272260500793 0.0 0.0 0.0 
14.850857400423148 -40.93591564983319 0.4191555611375184 0.0 0.602 6.0 0.5936221972592997 0.026570272260500793 0.0 0.0 0.0 
5.191913281357494 -98.90272792696409 4.74233433003224 0.0 1.2023000000000001 7.0 0.4056595423705742 0.2635980218269617 0.0 0.0 0.0 
11.648034617615513 -107.56489563063143 4.51296110667794 0.0 7.6934 5.0 0.3692324539804902 0.9659778866709213 0.0 0.0 0.0 
26.22431352267992 -107.93100391383545 5.193178325696631 0.0 3.5864999999999996 5.0 0.38447419848041064 0.2179821385002032 0.0 0.0 0.0 
29.69256055630714 -101.062032578181 0.10024901119065663 0.0 3.5864999999999996 5.0 0.4479180381472654 0.2179821385002032 0.0 0.0 0.0 
37.35631757455249 -90.97201838779868 4.743370043467207 0.0 0.602 4.0 0.45667816149067475 0.891298303716642 0.0 0.0 0.0 
38.55672738472981 -88.98472020445197 0.5381246604153407 0.0 0.602 4.0 0.7120478846819892 0.891298303716642 0.0 0.0 0.0 
31.55043663226297 -74.59172104593763 6.198934339664684 0.0 0.602 4.0 0.8951586247456063 0.329883856778026 0.0 0.0 0.0 
30.435255175017453 -72.91951575901727 1.3745132088234202 0.0 0.602 4.0 0.9831470058730452 0.329883856778026 0.0 0.0 0.0 
4.99921167074636 -63.322723920388796 1.9771598104621415 0.0 6.5285 4.0 0.3956659408201384 0.5852332357625901 0.0 0.0 0.0 
22.851406265889597 -28.097024059603168 3.8885893974081425 0.0 2.4046 8.0 0.9923122908363048 0.674285264999597 0.0 0.0 0.0 
27.764152568016893 -23.91664960803654 0.3853445470709696 0.0 2.4046 8.0 0.7656284566554725 0.674285264999597 0.0 0.0 0.0 
25.499685571180496 -13.731183650253712 4.427460418876092 0.0 1.2057 8.0 0.8718750787303499 0.24990586309152174 0.0 0.0 0.0 
24.977633808230433 -9.685810583805006 1.9475210079226164 0.0 1.2057 8.0 0.340734097631325 0.24990586309152174 0.0 0.0 0.0 
19.702573455989857 6.0346827055752685 5.452269619547969 0.0 3.5967 5.0 0.8223745540593693 0.47534073997197135 0.0 0.0 0.0 
16.12389234409229 22.890222863765853 4.233794518031574 0.0 4.1902 5.0 0.6119300645105007 0.2669855216413859 0.0 0.0 0.0 
32.348748894304066 28.2191871436408 3.401896521862672 0.0 0.0 6.0 0.7873743845882237 0.08314507823318795 1.0 0.0 0.0 
33.732450378006305 28.475139785350805 6.388700063492318 0.0 0.0 6.0 0.939712216079636 0.08314507823318795 1.0 0.0 0.0 
28.442108997585734 34.553035152766405 2.1660082246601813 2.0 3.0015 5.0 0.8710735574271361 0.6715183615301972 0.0 0.0 0.0 
38.13387845037438 37.92037100233435 5.397844344678818 0.0 1.2057 6.0 0.728667311526428 0.31812222950906355 0.0 0.0 0.0 
36.015997357424695 41.468134505421375 1.934691780375149 0.0 1.2057 6.0 0.4205568707074646 0.31812222950906355 0.0 0.0 0.0 
31.534923715429322 48.614013750821684 0.9500289991886275 0.0 9.4552 5.0 0.16330864392935773 0.9772478899018213 0.0 0.0 0.0 
28.46017902978676 63.904516496403744 6.261849387021508 0.0 2.4046 5.0 0.9496513328687596 0.7659099251372311 0.0 0.0 0.0 
2.337510950983327 85.34018928535014 2.263023905570315 0.0 4.1902 6.0 0.7790200429124726 0.40912694809919015 0.0 0.0 0.0 
9.604529050179062 73.50884800145059 0.37998796871990237 2.0 0.0 6.0 0.2530901530365378 0.5930605043004568 1.0 0.0 0.0 
8.24747182177383 73.17202407147798 3.248175572369143 0.0 0.0 6.0 0.9284015730197873 0.5930605043004568 1.0 0.0 0.0 
28.662019597499153 71.1234538578624 4.316391980202907 0.0 1.2057 6.0 0.17897239445547763 0.7381526210782806 0.0 0.0 0.0 
31.835631881119443 73.39120263520302 0.3364023644862586 0.0 1.2057 6.0 0.0573743516205506 0.7381526210782806 0.0 0.0 0.0 
31.98523404636187 79.32780029491414 5.155113621584514 0.0 1.2057 6.0 0.6479388449120631 0.052711486438398625 0.0 0.0 0.0 
33.63229072918403 81.95763028034048 0.31056811186547556 0.0 1.2057 6.0 0.9050946219802449 0.052711486438398625 0.0 0.0 0.0 
33.4931803190627 89.28736801203776 0.8395969184035489 2.0 4.1902 5.0 0.35557464522689053 0.11147939163415377 0.0 0.0 0.0 
30.805759551478552 90.52693729057971 0.34968323184526584 2.0 6.5472 5.0 0.2122869884134604 0.9827367532178508 0.0 0.0 0.0 
24.791440187581482 93.75635960521464 5.875199928301724 0.0 3.0015 7.0 0.29743662719583963 0.366757327255977 0.0 0.0 0.0 
19.440530514580164 99.88913519766325 2.0393030934097656 2.0 3.0015 7.0 0.2508527804874995 0.366757327255977 0.0 0.0 0.0 
29.70680564163421 103.85645502502136 5.533533362136874 0.0 4.782 6.0 0.18760822515801023 0.7511532136687687 0.0 0.0 0.0 
25.287953633618024 119.73082356597013 0.023847572304045356 0.0 2.4046 7.0 0.3944474505072494 0.9471840963588655 0.0 0.0 0.0 
19.618026022036577 121.52720419957866 2.1582437866320845 0.0 2.4046 7.0 0.5807231353295869 0.9471840963588655 0.0 0.0 0.0 
6.39025035355341 122.04516525591316 1.0110201793459643 0.0 1.2057 7.0 0.37704213346817284 0.6280779011405561 0.0 0.0 0.0 
3.4492162973074905 121.67479213613026 2.533053331350397 0.0 1.2057 7.0 0.16811998437835118 0.6280779011405561 0.0 0.0 0.0 
12.62721564550394 -64.16213232075452 3.956483922114611 0.0 1.2057 6.0 0.28229398845537923 0.010450926960545837 0.0 0.0 0.0 
16.368952619129857 -63.23149823121172 6.097099055791757 0.0 1.2057 6.0 0.3853965923652297 0.010450926960545837 0.0 0.0 0.0 
33.62123175628315 -61.025578068100444 5.563064382302727 0.0 5.3721 5.0 0.9528522069213917 0.4020363011832059 0.0 0.0 0.0 
25.840196764764965 -46.0412589171211 2.5484883468846125 0.0 4.1902 5.0 0.21563984748937148 0.9329968752414616 0.0 0.0 0.0 
9.168993101308104 -33.45455842519955 4.376537758130618 0.0 1.2057 6.0 0.5292447532472268 0.09188640102479018 0.0 0.0 0.0 
12.346469432590657 -43.310486581605595 4.188337218479293 0.0 1.2057 6.0 0.8465580704615281 0.026570272260500793 0.0 0.0 0.0 
15.5409461968795 -40.788301480440495 0.2107282182821791 0.0 1.2057 6.0 0.5936221972592997 0.026570272260500793 0.0 0.0 0.0 
5.280062733857843 -99.60290087990063 4.837636687101141 0.0 1.806 7.0 0.4056595423705742 0.2635980218269617 0.0 0.0 0.0 
11.326736239164262 -108.1932107124214 4.239699620929711 0.0 8.2971 5.0 0.3692324539804902 0.9659778866709213 0.0 0.0 0.0 
25.53039655124853 -108.05942403203944 3.324587789049302 0.0 0.0 6.0 0.06938745691382653 0.38447419848041064 1.0 0.0 0.0 
26.915780476148264 -107.78998638917443 6.484366100847173 0.0 0.0 6.0 0.4408261164570968 0.38447419848041064 1.0 0.0 0.0 
30.376581604195753 -100.88845926212834 0.24850657564572026 0.0 4.1902 5.0 0.4479180381472654 0.2179821385002032 0.0 0.0 0.0 
37.22197044464287 -91.66481225229589 4.52085541182547 0.0 1.2057 4.0 0.45667816149067475 0.891298303716642 0.0 0.0 0.0 
39.22476216406447 -88.75725147341434 0.32818727938020337 0.0 1.2057 4.0 0.7120478846819892 0.891298303716642 0.0 0.0 0.0 
32.23818631591498 -74.74987559894386 6.05715765393019 0.0 1.2057 4.0 0.8951586247456063 0.329883856778026 0.0 0.0 0.0 
30.6948829277937 -72.26331005956918 1.1940363093023625 0.0 1.2057 4.0 0.9831470058730452 0.329883856778026 0.0 0.0 0.0 
4.800782268935713 -62.6454955523347 1.8558112247228613 0.0 7.1322 4.0 0.3956659408201384 0.5852332357625901 0.0 0.0 0.0 
22.507216866791484 -28.713097226969122 4.202912794821578 0.0 3.01 8.0 0.9923122908363048 0.674285264999597 0.0 0.0 0.0 
28.446323888489815 -23.7359432729947 0.2589485679980484 0.0 3.01 8.0 0.7656284566554725 0.674285264999597 0.0 0.0 0.0 
25.515703950151266 -14.436701829704159 4.735099494741252 0.0 1.8111 8.0 0.8718750787303499 0.24990586309152174 0.0 0.0 0.0 
24.848192998198904 -8.992083283853287 1.7552527461622136 0.0 1.8111 8.0 0.340734097631325 0.24990586309152174 0.0 0.0 0.0 
20.27452292250838 5.621298746344764 5.657350762366045 0.0 4.2021 5.0 0.8223745540593693 0.47534073997197135 0.0 0.0 0.0 
15.920201845851743 22.214558249532892 4.419596549470133 0.0 4.7956 5.0 0.6119300645105007 0.2669855216413859 0.0 0.0 0.0 
31.674740934526493 28.010080089344324 3.442424053186549 0.0 0.6053999999999999 6.0 0.7873743845882237 0.08314507823318795 0.0 0.0 0.0 
34.3999104259223 28.704289462278044 0.33070459215857506 0.0 0.6053999999999999 6.0 0.939712216079636 0.08314507823318795 0.0 0.0 0.0 
38.721183059182934 37.52910921468757 5.695512034459334 0.0 1.8111 6.0 0.728667311526428 0.31812222950906355 0.0 0.0 0.0 
35.994619907057505 42.173510642397716 1.6010835131574241 0.0 1.8111 6.0 0.4205568707074646 0.31812222950906355 0.0 0.0 0.0 
32.016492321363934 49.12986660559541 0.8197502067663343 0.0 10.060599999999999 5.0 0.16330864392935773 0.9772478899018213 0.0 0.0 0.0 
29.15952675896785 63.99899000427317 0.13427384379788862 0.0 3.01 5.0 0.9496513328687596 0.7659099251372311 0.0 0.0 0.0 
2.6205732272930633 85.98663204208167 1.158069676234113 0.0 0.0 7.0 0.8481153883134988 0.7790200429124726 1.0 0.0 0.0 
1.8796851171429108 84.80315297757566 4.006442758589762 0.0 0.0 7.0 0.46255160119325167 0.7790200429124726 1.0 0.0 0.0 
7.56261303559332 73.00178619968837 3.3852308645409925 2.0 0.6053999999999999 6.0 0.9284015730197873 0.5930605043004568 0.0 0.0 0.0 
28.64925250257666 70.41786935456972 4.694306600307509 0.0 1.8111 6.0 0.17897239445547763 0.7381526210782806 0.0 0.0 0.0 
32.540781661970044 73.41906437539406 0.03949086708621299 0.0 1.8111 6.0 0.0573743516205506 0.7381526210782806 0.0 0.0 0.0 
32.34810100569176 78.72253997089898 5.252465609085243 0.0 1.8111 6.0 0.6479388449120631 0.052711486438398625 0.0 0.0 0.0 
34.330997822674554 82.05673067138913 0.14089278374384775 0.0 1.8111 6.0 0.9050946219802449 0.052711486438398625 0.0 0.0 0.0 
25.085821180006445 93.11499206526724 5.142693413490602 2.0 0.0 8.0 0.5496909565137407 0.29743662719583963 1.0 0.0 0.0 
25.29165326755231 94.25415410561219 7.066160067302146 0.0 0.0 8.0 0.21851115658271858 0.29743662719583963 1.0 0.0 0.0 
29.508357962180185 103.17923201262539 4.427337496883395 0.0 0.0 7.0 0.700469012988155 0.18760822515801023 1.0 0.0 0.0 
29.90008793151126 104.53517031615594 7.576549028967679 0.0 0.0 7.0 0.9127580927177573 0.18760822515801023 1.0 0.0 0.0 
25.978971583079158 119.87402511457401 0.20433832465663013 0.0 3.01 7.0 0.3944474505072494 0.9471840963588655 0.0 0.0 0.0 
19.33290125245059 122.17273991181195 1.986706594411037 0.0 3.01 7.0 0.5807231353295869 0.9471840963588655 0.0 0.0 0.0 
6.794898841004428 122.62332794201787 0.960138082816058 0.0 1.8111 7.0 0.37704213346817284 0.6280779011405561 0.0 0.0 0.0 
2.9962853061808272 122.21596309551126 2.2676553472390077 0.0 1.8111 7.0 0.16811998437835118 0.6280779011405561 0.0 0.0 0.0 
12.133961699691055 -64.66682334993978 3.938458102208098 0.0 1.8111 6.0 0.28229398845537923 0.010450926960545837 0.0 0.0 0.0 
17.03359985624626 -63.4686828432623 5.940417479666647 0.0 1.8111 6.0 0.3853965923652297 0.010450926960545837 0.0 0.0 0.0 
34.12061080461287 -61.524209250528266 5.498543566308135 0.0 5.977499999999999 5.0 0.9528522069213917 0.4020363011832059 0.0 0.0 0.0 
25.358687518149253 -45.52535065451663 2.321712762356409 0.0 4.7956 5.0 0.21563984748937148 0.9329968752414616 0.0 0.0 0.0 
8.867272535797962 -34.09250606438958 4.270619491289831 0.0 1.8111 6.0 0.5292447532472268 0.09188640102479018 0.0 0.0 0.0 
12.02095420849571 -43.93662740353153 4.232976628000122 2.0 1.8111 6.0 0.8465580704615281 0.026570272260500793 0.0 0.0 0.0 
16.231339000742103 -40.6421157548215 0.20865875311537888 0.0 1.8111 6.0 0.5936221972592997 0.026570272260500793 0.0 0.0 0.0 
5.207978791343581 -100.30490970835763 4.6100751578387795 0.0 2.4114 7.0 0.4056595423705742 0.2635980218269617 0.0 0.0 0.0 
11.097049999008108 -108.86048630847013 4.380886597467697 0.0 8.9025 5.0 0.3692324539804902 0.9659778866709213 0.0 0.0 0.0 
24.854635211655907 -108.26279340513109 3.4339223017842317 0.0 0.6053999999999999 6.0 0.06938745691382653 0.38447419848041064 0.0 0.0 0.0 
27.614402072138333 -107.88968772124286 6.141432403641217 0.0 0.6053999999999999 6.0 0.4408261164570968 0.38447419848041064 0.0 0.0 0.0 
31.081407980759263 -100.85335557428277 0.04976311401570753 0.0 4.7956 5.0 0.4479180381472654 0.2179821385002032 0.0 0.0 0.0 
37.09882822071947 -92.35968524981946 4.537004364033042 0.0 1.8111 4.0 0.45667816149067475 0.891298303716642 0.0 0.0 0.0 
39.879571020452325 -88.49412060940173 0.38209110010939606 0.0 1.8111 4.0 0.7120478846819892 0.891298303716642 0.0 0.0 0.0 
32.91023516364732 -74.96519590978767 5.97312819792783 0.0 1.8111 4.0 0.8951586247456063 0.329883856778026 0.0 0.0 0.0 
30.90714004789817 -71.59028747082088 1.2652813101720854 0.0 1.8111 4.0 0.9831470058730452 0.329883856778026 0.0 0.0 0.0 
4.39200931112909 -62.07024155715893 2.188589939896122 2.0 7.7376000000000005 4.0 0.3956659408201384 0.5852332357625901 0.0 0.0 0.0 
22.33816961574216 -29.39825087171818 4.4705010069164945 0.0 3.6170999999999998 8.0 0.9923122908363048 0.674285264999597 0.0 0.0 0.0 
29.146041850202106 -23.644252138979038 0.1302964142555131 0.0 3.6170999999999998 8.0 0.7656284566554725 0.674285264999597 0.0 0.0 0.0 
25.500985438979523 -15.14224832386951 4.6915408536988945 0.0 2.4181999999999997 8.0 0.8718750787303499 0.24990586309152174 0.0 0.0 0.0 
24.593108786860228 -8.334098074957335 1.9406231657426696 0.0 2.4181999999999997 8.0 0.340734097631325 0.24990586309152174 0.0 0.0 0.0 
20.845265444701496 5.206249998170767 5.654436986293897 0.0 4.8092 5.0 0.8223745540593693 0.47534073997197135 0.0 0.0 0.0 
15.547689089826184 21.615186297738223 4.156315255824445 0.0 5.4027 5.0 0.6119300645105007 0.2669855216413859 0.0 0.0 0.0 
31.006520537024 27.783157216187938 3.468969375423899 0.0 1.2125 6.0 0.7873743845882237 0.08314507823318795 0.0 0.0 0.0 
35.01829726363726 29.044304475095082 0.5027170264182464 0.0 1.2125 6.0 0.939712216079636 0.08314507823318795 0.0 0.0 0.0 
39.299583884163134 37.1248011939138 5.673129740716529 0.0 2.4181999999999997 6.0 0.728667311526428 0.31812222950906355 0.0 0.0 0.0 
36.02675356101597 42.87847866882416 1.525236147896071 0.0 2.4181999999999997 6.0 0.4205568707074646 0.31812222950906355 0.0 0.0 0.0 
32.4225164091575 49.70706408491359 0.957756848232165 0.0 10.6677 5.0 0.16330864392935773 0.9772478899018213 0.0 0.0 0.0 
29.821390626186922 64.24383426348707 0.3543161515653731 0.0 3.6170999999999998 5.0 0.9496513328687596 0.7659099251372311 0.0 0.0 0.0 
2.9877330304055283 86.58929792711072 1.0236119733460112 0.0 0.6071 7.0 0.8481153883134988 0.7790200429124726 0.0 0.0 0.0 
1.404275161769085 84.28161883264164 3.973230811650475 0.0 0.6071 7.0 0.46255160119325167 0.7790200429124726 0.0 0.0 0.0 
28.756747945457107 69.72040450258058 4.865318720428113 0.0 2.4181999999999997 6.0 0.17897239445547763 0.7381526210782806 0.0 0.0 0.0 
33.246366486999534 73.4063150739177 6.265118327414067 0.0 2.4181999999999997 6.0 0.0573743516205506 0.7381526210782806 0.0 0.0 0.0 
32.86370767685939 78.24070778989937 5.531642252538712 0.0 2.4181999999999997 6.0 0.6479388449120631 0.052711486438398625 0.0 0.0 0.0 
34.98430159839809 82.32357644449681 0.3877708322460067 0.0 2.4181999999999997 6.0 0.9050946219802449 0.052711486438398625 0.0 0.0 0.0 
25.867872045010145 94.66156594945721 0.615431865629565 0.0 0.6071 8.0 0.21851115658271858 0.29743662719583963 0.0 0.0 0.0 
29.328804560730624 102.49675632366043 4.4551372392215765 0.0 0.6071 7.0 0.700469012988155 0.18760822515801023 0.0 0.0 0.0 
30.100015696132562 105.21195785957988 1.283549029918909 0.0 0.6071 7.0 0.9127580927177573 0.18760822515801023 0.0 0.0 0.0 
26.68438457455421 119.89414976260215 0.028520866462504787 0.0 3.6170999999999998 7.0 0.3944474505072494 0.9471840963588655 0.0 0.0 0.0 
19.81710327677365 122.68612172843724 0.814640291624779 0.0 0.0 8.0 0.7859195959283062 0.5807231353295869 1.0 0.0 0.0 
18.672648774901024 122.42189680192249 2.7807492260348114 0.0 0.0 8.0 0.32918062585870367 0.5807231353295869 1.0 0.0 0.0 
7.147218207111401 123.2347881240954 1.048056918137797 0.0 2.4181999999999997 7.0 0.37704213346817284 0.6280779011405561 0.0 0.0 0.0 
2.5808583883565754 122.78643041792932 2.2002051973987173 0.0 2.4181999999999997 7.0 0.16811998437835118 0.6280779011405561 0.0 0.0 0.0 
11.749199790386 -65.2584066180839 4.135745570415055 0.0 2.4181999999999997 6.0 0.28229398845537923 0.010450926960545837 0.0 0.0 0.0 
17.72921055495398 -63.58758719912631 6.113888040999895 0.0 2.4181999999999997 6.0 0.3853965923652297 0.010450926960545837 0.0 0.0 0.0 
34.73924177151163 -61.86377988646953 5.781186739234628 0.0 6.584599999999999 5.0 0.9528522069213917 0.4020363011832059 0.0 0.0 0.0 
24.83817258232728 -45.04882500821183 2.4002790022765073 0.0 5.4027 5.0 0.21563984748937148 0.9329968752414616 0.0 0.0 0.0 
8.667018387560272 -34.76919710623489 4.424678574196578 0.0 2.4181999999999997 6.0 0.5292447532472268 0.09188640102479018 0.0 0.0 0.0 
16.88795451609097 -40.38352620552926 0.3751654176679975 0.0 2.4181999999999997 6.0 0.5936221972592997 0.026570272260500793 0.0 0.0 0.0 
4.968061721519598 -100.96857550498054 4.365513024653554 0.0 3.0185 7.0 0.4056595423705742 0.2635980218269617 0.0 0.0 0.0 
11.049407085469468 -109.56457624788825 4.644835999933606 0.0 9.509599999999999 5.0 0.3692324539804902 0.9659778866709213 0.0 0.0 0.0 
24.294880330637728 -108.69254561649963 3.796363857510509 0.0 1.2125 6.0 0.06938745691382653 0.38447419848041064 0.0 0.0 0.0 
28.27996767170709 -108.12428295280257 5.94431062028932 0.0 1.2125 6.0 0.4408261164570968 0.38447419848041064 0.0 0.0 0.0 
31.777628027316823 -100.73807271878654 0.16409339136269682 0.0 5.4027 5.0 0.4479180381472654 0.2179821385002032 0.0 0.0 0.0 
36.93600994032432 -93.04634579009338 4.479582327928351 0.0 2.4181999999999997 4.0 0.45667816149067475 0.891298303716642 0.0 0.0 0.0 
40.535564073897774 -88.23395603873335 0.37756522825939703 0.0 2.4181999999999997 4.0 0.7120478846819892 0.891298303716642 0.0 0.0 0.0 
33.60309396162334 -75.0992077602608 6.092127750434794 0.0 2.4181999999999997 4.0 0.8951586247456063 0.329883856778026 0.0 0.0 0.0 
30.973404864208533 -70.88770547267465 1.4767484200670313 0.0 2.4181999999999997 4.0 0.9831470058730452 0.329883856778026 0.0 0.0 0.0 
22.326680982831046 -30.103857349376693 4.696118490970595 0.0 4.225899999999999 8.0 0.9923122908363048 0.674285264999597 0.0 0.0 0.0 
29.8508556163588 -23.60889616301662 0.050121057276232395 0.0 4.225899999999999 8.0 0.7656284566554725 0.674285264999597 0.0 0.0 0.0 
25.43600155869186 -15.844949957069984 4.620184014934296 0.0 3.0269999999999997 8.0 0.8718750787303499 0.24990586309152174 0.0 0.0 0.0 
24.321462509407947 -7.682775735446187 1.965920880804604 0.0 3.0269999999999997 8.0 0.340734097631325 0.24990586309152174 0.0 0.0 0.0 
21.355693825467686 4.718935563633643 5.520956142932363 0.0 5.417999999999999 5.0 0.8223745540593693 0.47534073997197135 0.0 0.0 0.0 
15.298650148617638 20.954889322308432 4.351733545586118 0.0 6.0115 5.0 0.6119300645105007 0.2669855216413859 0.0 0.0 0.0 
30.356702942633 27.50793079300136 3.542233414288749 0.0 1.8213 6.0 0.7873743845882237 0.08314507823318795 0.0 0.0 0.0 
35.61619945393396 29.419171732718862 0.5600100044499416 0.0 1.8213 6.0 0.939712216079636 0.08314507823318795 0.0 0.0 0.0 
39.92341123972808 36.794874049761084 5.796709534776621 0.0 3.0269999999999997 6.0 0.728667311526428 0.31812222950906355 0.0 0.0 0.0 
36.29103453751873 43.53282418570253 1.1869351951420237 0.0 3.0269999999999997 6.0 0.4205568707074646 0.31812222950906355 0.0 0.0 0.0 
32.85004499883567 50.26851915436085 0.9199897194900757 0.0 11.2765 5.0 0.16330864392935773 0.9772478899018213 0.0 0.0 0.0 
30.44341204757413 64.57715369186667 0.49192145082352356 0.0 4.225899999999999 5.0 0.9496513328687596 0.7659099251372311 0.0 0.0 0.0 
3.4592218597771964 87.11437961006845 0.8391162535196924 0.0 1.2159 7.0 0.8481153883134988 0.7790200429124726 0.0 0.0 0.0 
0.8391541268745114 83.8589479134628 3.783773570906834 2.0 1.2159 7.0 0.46255160119325167 0.7790200429124726 0.0 0.0 0.0 
28.901145884320655 69.02963556490907 4.918470778902699 0.0 3.0269999999999997 6.0 0.17897239445547763 0.7381526210782806 0.0 0.0 0.0 
33.94475382770432 73.30498584643102 6.13910188373321 0.0 3.0269999999999997 6.0 0.0573743516205506 0.7381526210782806 0.0 0.0 0.0 
33.37092475652666 77.75005177587938 5.514388937536662 0.0 3.0269999999999997 6.0 0.6479388449120631 0.052711486438398625 0.0 0.0 0.0 
35.68104160964675 82.4356739320924 0.1595199207984765 0.0 3.0269999999999997 6.0 0.9050946219802449 0.052711486438398625 0.0 0.0 0.0 
26.387056776590974 95.13954053507132 0.7440873505769988 0.0 1.2159 8.0 0.21851115658271858 0.29743662719583963 0.0 0.0 0.0 
29.282877691017788 101.79255236695592 4.6472730539016815 0.0 1.2159 7.0 0.700469012988155 0.18760822515801023 0.0 0.0 0.0 
30.4154402178391 105.84324215457444 1.1074155983557166 0.0 1.2159 7.0 0.9127580927177573 0.18760822515801023 0.0 0.0 0.0 
27.38298291581742 119.99401390824121 0.14198595483416024 0.0 4.225899999999999 7.0 0.3944474505072494 0.9471840963588655 0.0 0.0 0.0 
20.32374573953587 123.1773710591506 0.7699667731140781 0.0 0.6088 8.0 0.7859195959283062 0.5807231353295869 0.0 0.0 0.0 
18.03571442885791 122.72575059707872 2.696463269565481 0.0 0.6088 8.0 0.32918062585870367 0.5807231353295869 0.0 0.0 0.0 
7.297178736896208 123.92437084538885 1.35665491655055 0.0 3.0269999999999997 7.0 0.37704213346817284 0.6280779011405561 0.0 0.0 0.0 
2.1272840202197796 123.32706225436651 2.268844808144443 0.0 3.0269999999999997 7.0 0.16811998437835118 0.6280779011405561 0.0 0.0 0.0 
11.077243545823297 -65.47401574449827 3.4520825974129323 0.0 0.0 7.0 0.8605804251809486 0.28229398845537923 1.0 0.0 0.0 
12.237499480121812 -65.76789253840369 5.476557084651334 0.0 0.0 7.0 0.9370079828047828 0.28229398845537923 1.0 0.0 0.0 
18.434615280363122 -63.56717486534351 0.02892869076346618 0.0 3.0269999999999997 6.0 0.3853965923652297 0.010450926960545837 0.0 0.0 0.0 
34.449867221142604 -62.507421758630464 4.289876578493417 0.0 0.0 6.0 0.10543715490250039 0.9528522069213917 1.0 0.0 0.0 
34.76486630809459 -61.15854526371981 7.817662842972205 0.0 0.0 6.0 0.5387166296703539 0.9528522069213917 1.0 0.0 0.0 
24.50987400824466 -44.42413905810935 2.054659108846118 0.0 6.0115 5.0 0.21563984748937148 0.9329968752414616 0.0 0.0 0.0 
8.496021743518606 -35.45386683517466 4.467654805851081 0.0 3.0269999999999997 6.0 0.5292447532472268 0.09188640102479018 0.0 0.0 0.0 
17.393738746965354 -40.87565911623415 -0.7717192033523272 0.0 0.0 7.0 0.3919787137497531 0.5936221972592997 1.0 0.0 0.0 
16.848969446050504 -39.67890385681064 1.6260675843306736 2.0 0.0 7.0 0.42741491852229574 0.5936221972592997 1.0 0.0 0.0 
4.6118923523070805 -101.57780113677448 4.183358955618737 0.0 3.6273 7.0 0.4056595423705742 0.2635980218269617 0.0 0.0 0.0 
10.874207051549114 -110.24818244893807 4.461510742546974 0.0 10.1184 5.0 0.3692324539804902 0.9659778866709213 0.0 0.0 0.0 
23.65349145373199 -108.9868801176748 3.57182877106703 0.0 1.8213 6.0 0.06938745691382653 0.38447419848041064 0.0 0.0 0.0 
28.870660126382766 -108.5104110584743 5.704227856914615 0.0 1.8213 6.0 0.4408261164570968 0.38447419848041064 0.0 0.0 0.0 
32.35033331204967 -101.15040892485985 -0.6240097145420215 0.0 0.0 6.0 0.10663883557909604 0.4479180381472654 1.0 0.0 0.0 
31.72428082561614 -100.03439199141758 1.6464632421033383 0.0 0.0 6.0 0.2741889947825422 0.4479180381472654 1.0 0.0 0.0 
36.80116706292236 -93.73904333477886 4.52013978354579 0.0 3.0269999999999997 4.0 0.45667816149067475 0.891298303716642 0.0 0.0 0.0 
41.21278596058422 -88.03550451771996 0.28505434392800993 0.0 3.0269999999999997 4.0 0.7120478846819892 0.891298303716642 0.0 0.0 0.0 
34.30225869822066 -75.19502613583971 6.146988199910931 0.0 3.0269999999999997 4.0 0.8951586247456063 0.329883856778026 0.0 0.0 0.0 
31.22818550370168 -70.22960265719733 1.2014121629719958 0.0 3.0269999999999997 4.0 0.9831470058730452 0.329883856778026 0.0 0.0 0.0 
22.5863242396702 -30.760056914431324 5.089172624734859 0.0 4.836399999999999 8.0 0.9923122908363048 0.674285264999597 0.0 0.0 0.0 
30.55482175786846 -23.559457700177948 0.07011265029014278 0.0 4.836399999999999 8.0 0.7656284566554725 0.674285264999597 0.0 0.0 0.0 
25.409279459771934 -16.550143844897587 4.674523829507132 0.0 3.6374999999999997 8.0 0.8718750787303499 0.24990586309152174 0.0 0.0 0.0 
23.995612305391933 -7.056809175202949 2.0507437474391557 0.0 3.6374999999999997 8.0 0.340734097631325 0.24990586309152174 0.0 0.0 0.0 
21.902967896134356 4.27339815602788 5.599910311725729 0.0 6.028499999999999 5.0 0.8223745540593693 0.47534073997197135 0.0 0.0 0.0 
15.143208771596777 20.26652134781376 4.490312067937532 2.0 6.622 5.0 0.6119300645105007 0.2669855216413859 0.0 0.0 0.0 
29.82766748423068 27.0408826437138 3.864846552928096 0.0 2.4318 6.0 0.7873743845882237 0.08314507823318795 0.0 0.0 0.0 
36.13906826332918 29.893113393856087 0.7363471061304938 0.0 2.4318 6.0 0.939712216079636 0.08314507823318795 0.0 0.0 0.0 
40.456813565082825 36.33281945417074 5.569344685243325 0.0 3.6374999999999997 6.0 0.728667311526428 0.31812222950906355 0.0 0.0 0.0 
36.518967347972826 44.20070076405999 1.2419015844038115 0.0 3.6374999999999997 6.0 0.4205568707074646 0.31812222950906355 0.0 0.0 0.0 
33.16381418964895 50.90062783559879 1.1100360380725791 0.0 11.887 5.0 0.16330864392935773 0.9772478899018213 0.0 0.0 0.0 
31.142000859157832 64.67708447956574 0.14208134849725665 0.0 4.836399999999999 5.0 0.9496513328687596 0.7659099251372311 0.0 0.0 0.0 
3.8564935720511566 87.69763570873096 0.972840880748393 0.0 1.8264 7.0 0.8481153883134988 0.7790200429124726 0.0 0.0 0.0 
29.173025366485646 68.37841053684453 5.107890066741673 0.0 3.6374999999999997 6.0 0.17897239445547763 0.7381526210782806 0.0 0.0 0.0 
34.650453805753486 73.30480983080005 6.2829358897604815 0.0 3.6374999999999997 6.0 0.0573743516205506 0.7381526210782806 0.0 0.0 0.0 
33.74837296790895 77.1537755498531 5.2767352991516425 0.0 3.6374999999999997 6.0 0.6479388449120631 0.052711486438398625 0.0 0.0 0.0 
36.382213789654095 82.51548661268822 0.11333855224468718 0.0 3.6374999999999997 6.0 0.9050946219802449 0.052711486438398625 0.0 0.0 0.0 
26.77416829670469 95.72958897460425 0.9901592860162285 0.0 1.8264 8.0 0.21851115658271858 0.29743662719583963 0.0 0.0 0.0 
29.127952239744356 101.10406809368011 4.491061497454985 0.0 1.8264 7.0 0.700469012988155 0.18760822515801023 0.0 0.0 0.0 
30.91542521951631 106.34126573644308 0.7834257752150391 0.0 1.8264 7.0 0.9127580927177573 0.18760822515801023 0.0 0.0 0.0 
28.037508523619273 120.25784855102339 0.383166107590912 0.0 4.836399999999999 7.0 0.3944474505072494 0.9471840963588655 0.0 0.0 0.0 
20.91812518657474 123.55779919025832 0.5693379786663108 0.0 1.2193 8.0 0.7859195959283062 0.5807231353295869 0.0 0.0 0.0 
17.541388432577865 123.22939163929152 2.3468536028021436 0.0 1.2193 8.0 0.32918062585870367 0.5807231353295869 0.0 0.0 0.0 
7.277582628990969 124.62979871736135 1.5985582268371068 0.0 3.6374999999999997 7.0 0.37704213346817284 0.6280779011405561 0.0 0.0 0.0 
1.648348677277568 123.84536084329056 2.316735197432103 0.0 3.6374999999999997 7.0 0.16811998437835118 0.6280779011405561 0.0 0.0 0.0 
10.412879371110849 -65.71199207390634 3.4855586521607558 0.0 0.6105 7.0 0.8605804251809486 0.28229398845537923 0.0 0.0 0.0 
12.809549389359963 -66.1811374915978 5.6575937780734264 0.0 0.6105 7.0 0.9370079828047828 0.28229398845537923 0.0 0.0 0.0 
19.13755067167062 -63.5047703330778 0.0885440369992562 0.0 3.6374999999999997 6.0 0.3853965923652297 0.010450926960545837 0.0 0.0 0.0 
34.205810213935656 -63.16957632308889 4.359267928040175 0.0 0.6105 6.0 0.10543715490250039 0.9528522069213917 0.0 0.0 0.0 
34.781761065541325 -60.45304752653648 1.546843617862665 0.0 0.6105 6.0 0.5387166296703539 0.9528522069213917 0.0 0.0 0.0 
24.165296748420687 -43.80828274206464 2.080902195486696 0.0 6.622 5.0 0.21563984748937148 0.9329968752414616 0.0 0.0 0.0 
8.084797571390135 -36.02737112483378 4.0903277595977645 0.0 3.6374999999999997 6.0 0.5292447532472268 0.09188640102479018 0.0 0.0 0.0 
18.010347157267613 -41.21888871627569 5.775262508768722 2.0 0.6105 7.0 0.3919787137497531 0.5936221972592997 0.0 0.0 0.0 
4.297305790205847 -102.20950342816283 4.250353098018661 0.0 4.2378 7.0 0.4056595423705742 0.2635980218269617 0.0 0.0 0.0 
10.832401540747465 -110.95264308606907 4.653124481887309 0.0 10.7289 5.0 0.3692324539804902 0.9659778866709213 0.0 0.0 0.0 
23.03606888562606 -109.32864299218453 3.6471480304955657 0.0 2.4318 6.0 0.06938745691382653 0.38447419848041064 0.0 0.0 0.0 
29.480686855006695 -108.86520660574658 5.756405224148034 0.0 2.4318 6.0 0.4408261164570968 0.38447419848041064 0.0 0.0 0.0 
32.84423386658133 -101.65446718759733 5.487616153531272 0.0 0.6105 6.0 0.10663883557909604 0.4479180381472654 0.0 0.0 0.0 
31.508511244357127 -99.36248725277994 1.8815155462679884 0.0 0.6105 6.0 0.2741889947825422 0.4479180381472654 0.0 0.0 0.0 
36.62183023797807 -94.42157596639403 4.45545456630473 0.0 3.6374999999999997 4.0 0.45667816149067475 0.891298303716642 0.0 0.0 0.0 
41.91652271080711 -87.98290151033719 0.07460863828554672 0.0 3.6374999999999997 4.0 0.7120478846819892 0.891298303716642 0.0 0.0 0.0 
34.981164434304254 -75.3876384187115 6.006742462424752 0.0 3.6374999999999997 4.0 0.8951586247456063 0.329883856778026 0.0 0.0 0.0 
31.511799336834546 -69.58340169491387 1.1572071414940712 0.0 3.6374999999999997 4.0 0.9831470058730452 0.329883856778026 0.0 0.0 0.0 
21.904876377397226 -30.943472565354273 3.4045174903603797 0.0 0.0 9.0 0.9318756838142502 0.9923122908363048 1.0 0.0 0.0 
23.05142435346738 -30.229308033936967 7.134410635386628 0.0 0.0 9.0 0.4178019562205093 0.9923122908363048 1.0 0.0 0.0 
31.227237266067142 -23.34528516614502 0.3083497146406089 0.0 5.448599999999999 8.0 0.7656284566554725 0.674285264999597 0.0 0.0 0.0 
25.537111239943894 -17.244169439510657 4.894546166041206 0.0 4.2497 8.0 0.8718750787303499 0.24990586309152174 0.0 0.0 0.0 
23.54222505457713 -6.5160204079393385 2.2684987475611282 0.0 4.2497 8.0 0.340734097631325 0.24990586309152174 0.0 0.0 0.0 
22.384609281452235 3.7576132532349864 5.463576194292277 0.0 6.640699999999999 5.0 0.8223745540593693 0.47534073997197135 0.0 0.0 0.0 
29.2069090786063 26.705216899487866 3.637299495231305 0.0 3.044 6.0 0.7873743845882237 0.08314507823318795 0.0 0.0 0.0 
36.635849293102616 30.394333004862407 0.7898385050076905 0.0 3.044 6.0 0.939712216079636 0.08314507823318795 0.0 0.0 0.0 
41.07867665226796 35.999204720088755 5.790789048458402 0.0 4.2497 6.0 0.728667311526428 0.31812222950906355 0.0 0.0 0.0 
36.61344613779017 44.900047779692656 1.4365036816456032 0.0 4.2497 6.0 0.4205568707074646 0.31812222950906355 0.0 0.0 0.0 
33.383118746533405 51.57138710786384 1.2547924788763063 0.0 12.4992 5.0 0.16330864392935773 0.9772478899018213 0.0 0.0 0.0 
31.84178124169918 64.58587095967897 6.153571436603438 0.0 5.448599999999999 5.0 0.9496513328687596 0.7659099251372311 0.0 0.0 0.0 
4.196771710731321 88.31587779589101 1.0676401681838854 0.0 2.4386 7.0 0.8481153883134988 0.7790200429124726 0.0 0.0 0.0 
29.6436691256442 67.85257126295468 5.442460817789525 0.0 4.2497 6.0 0.17897239445547763 0.7381526210782806 0.0 0.0 0.0 
35.34051951076143 73.45253191030025 0.21088459070649399 0.0 4.2497 6.0 0.0573743516205506 0.7381526210782806 0.0 0.0 0.0 
34.25384757606319 76.66132462792143 5.510844140684112 0.0 4.2497 6.0 0.6479388449120631 0.052711486438398625 0.0 0.0 0.0 
37.0858409221233 82.56953611271148 0.07666422280799187 0.0 4.2497 6.0 0.9050946219802449 0.052711486438398625 0.0 0.0 0.0 
27.216567169790096 96.27940324060037 0.8932287825801835 0.0 2.4386 8.0 0.21851115658271858 0.29743662719583963 0.0 0.0 0.0 
28.966669637477427 100.4170452321929 4.481818186660714 0.0 2.4386 7.0 0.700469012988155 0.18760822515801023 0.0 0.0 0.0 
31.36213553916929 106.88758284244977 0.8853622124160141 0.0 2.4386 7.0 0.9127580927177573 0.18760822515801023 0.0 0.0 0.0 
28.61188200425217 120.66785781280358 0.6199467445200376 0.0 5.448599999999999 7.0 0.3944474505072494 0.9471840963588655 0.0 0.0 0.0 
21.52217315583905 123.92268073381383 0.5433946744105997 0.0 1.8315000000000001 8.0 0.7859195959283062 0.5807231353295869 0.0 0.0 0.0 
17.019215321062408 123.70409968810768 2.403765393207161 0.0 1.8315000000000001 8.0 0.32918062585870367 0.5807231353295869 0.0 0.0 0.0 
7.272143900647499 125.33547775930126 1.578493259476523 0.0 4.2497 7.0 0.37704213346817284 0.6280779011405561 0.0 0.0 0.0 
2.3076014886519616 124.09715087624492 0.3648345284174688 0.0 0.0 8.0 0.1502421602362506 0.16811998437835118 1.0 0.0 0.0 
1.2465736028019616 123.26519769422843 4.1067002396431285 0.0 0.0 8.0 0.016716835430648835 0.16811998437835118 1.0 0.0 0.0 
9.732859901562822 -65.90063462222359 3.412198455297419 0.0 1.2227000000000001 7.0 0.8605804251809486 0.28229398845537923 0.0 0.0 0.0 
13.438198232961312 -66.50178234410383 5.811531436133018 0.0 1.2227000000000001 7.0 0.9370079828047828 0.28229398845537923 0.0 0.0 0.0 
19.810028415832203 -63.29079329317078 0.30805899675422743 0.0 4.2497 6.0 0.3853965923652297 0.010450926960545837 0.0 0.0 0.0 
33.9805594949839 -63.83836224071277 4.387526290566587 0.0 1.2227000000000001 6.0 0.10543715490250039 0.9528522069213917 0.0 0.0 0.0 
34.71662250242574 -59.75036021514197 1.6632214205885472 2.0 1.2227000000000001 6.0 0.5387166296703539 0.9528522069213917 0.0 0.0 0.0 
23.680593918954848 -43.29537372761099 2.3279210454531674 0.0 7.2341999999999995 5.0 0.21563984748937148 0.9329968752414616 0.0 0.0 0.0 
7.569679388505078 -36.50972550458062 3.89416263605516 0.0 4.2497 6.0 0.5292447532472268 0.09188640102479018 0.0 0.0 0.0 
3.9493124807144615 -102.82343595421841 4.196727592685386 0.0 4.85 7.0 0.4056595423705742 0.2635980218269617 0.0 0.0 0.0 
10.748697906834728 -111.65336142582478 4.59350823203735 0.0 11.341099999999999 5.0 0.3692324539804902 0.9659778866709213 0.0 0.0 0.0 
22.903170724338604 -108.63556971414955 1.7602486489951747 0.0 0.0 7.0 0.8269793947852387 0.06938745691382653 1.0 0.0 0.0 
23.239364732656988 -110.00442645497446 5.004606943746103 0.0 0.0 7.0 0.18375811188418 0.06938745691382653 1.0 0.0 0.0 
30.131808150173253 -109.1373344231056 5.88731593913692 0.0 3.044 6.0 0.4408261164570968 0.38447419848041064 0.0 0.0 0.0 
33.27453216748393 -102.2138023842727 5.368137973140246 0.0 1.2227000000000001 6.0 0.10663883557909604 0.4479180381472654 0.0 0.0 0.0 
31.537218114491115 -98.65737137180268 1.530096533271246 0.0 1.2227000000000001 6.0 0.2741889947825422 0.4479180381472654 0.0 0.0 0.0 
36.433316423344515 -95.10163113451739 4.441984792310426 0.0 4.2497 4.0 0.45667816149067475 0.891298303716642 0.0 0.0 0.0 
42.58478219731748 -87.75609377526337 0.3271979918126711 0.0 4.2497 4.0 0.7120478846819892 0.891298303716642 0.0 0.0 0.0 
35.68059748496291 -75.48147816320328 6.149817619746424 0.0 4.2497 4.0 0.8951586247456063 0.329883856778026 0.0 0.0 0.0 
31.975503766467046 -69.05143300040359 0.8538444208952937 0.0 4.2497 4.0 0.9831470058730452 0.329883856778026 0.0 0.0 0.0 
21.19924395167894 -30.933706820378898 3.1277536931931262 0.0 0.6139 9.0 0.9318756838142502 0.9923122908363048 0.0 0.0 0.0 
23.611949446484452 -29.800560893890488 0.6529647175057015 0.0 0.6139 9.0 0.4178019562205093 0.9923122908363048 0.0 0.0 0.0 
31.917179234129637 -23.196986242663417 0.2117205836049668 0.0 6.062499999999999 8.0 0.7656284566554725 0.674285264999597 0.0 0.0 0.0 
25.889471748932355 -17.855605913484364 5.235195676291115 0.0 4.8636 8.0 0.8718750787303499 0.24990586309152174 0.0 0.0 0.0 
23.144899784468905 -5.93280079258556 2.1688270719588356 0.0 4.8636 8.0 0.340734097631325 0.24990586309152174 0.0 0.0 0.0 
22.880428866157576 3.2554425358264156 5.491430423301067 0.0 7.254599999999999 5.0 0.8223745540593693 0.47534073997197135 0.0 0.0 0.0 
28.554691975697242 26.435726007855262 3.5334232844522364 0.0 3.6579 6.0 0.7873743845882237 0.08314507823318795 0.0 0.0 0.0 
37.20921024971766 30.805756999579927 0.6224119850332923 0.0 3.6579 6.0 0.939712216079636 0.08314507823318795 0.0 0.0 0.0 
41.7511899089337 35.785339319406816 5.975292316236037 0.0 4.8636 6.0 0.728667311526428 0.31812222950906355 0.0 0.0 0.0 
36.838362778653554 45.56894612373531 1.2464141687503094 0.0 4.8636 6.0 0.4205568707074646 0.31812222950906355 0.0 0.0 0.0 
33.523750213034205 52.26293268165497 1.3701640195520406 0.0 13.1131 5.0 0.16330864392935773 0.9772478899018213 0.0 0.0 0.0 
32.511085543826596 64.36216525757501 5.960625595853699 0.0 6.062499999999999 5.0 0.9496513328687596 0.7659099251372311 0.0 0.0 0.0 
4.533422578048359 88.93610249995828 1.0734978038024887 0.0 3.0525 7.0 0.8481153883134988 0.7790200429124726 0.0 0.0 0.0 
28.977290527701538 67.62029544801948 3.4769879148098357 0.0 0.0 7.0 0.8119796803379785 0.17897239445547763 1.0 0.0 0.0 
30.339134760302937 67.73282135268815 6.112670672566368 0.0 0.0 7.0 0.9193162318670339 0.17897239445547763 1.0 0.0 0.0 
36.04515050020346 73.41370332910004 6.228136687443199 2.0 4.8636 6.0 0.0573743516205506 0.7381526210782806 0.0 0.0 0.0 
34.647976876595905 76.07594049381655 5.304966575388446 2.0 4.8636 6.0 0.6479388449120631 0.052711486438398625 0.0 0.0 0.0 
37.779487078120056 82.43966117182042 6.0980950665349924 0.0 4.8636 6.0 0.9050946219802449 0.052711486438398625 0.0 0.0 0.0 
27.84147478603746 95.95152679869602 -0.4831960029578999 0.0 0.0 9.0 0.004223789127661193 0.21851115658271858 1.0 0.0 0.0 
26.7361730878022 96.79635006184118 2.3195606912739195 0.0 0.0 9.0 0.8738453179839253 0.21851115658271858 1.0 0.0 0.0 
28.836921193132586 99.7233754035356 4.527489090482927 0.0 3.0525 7.0 0.700469012988155 0.18760822515801023 0.0 0.0 0.0 
31.783951502734016 107.45334231685801 0.9301253992696041 0.0 3.0525 7.0 0.9127580927177573 0.18760822515801023 0.0 0.0 0.0 
29.283257182740023 120.4504460842546 -0.3131737209186203 0.0 0.0 8.0 0.7175437399405352 0.3944474505072494 1.0 0.0 0.0 
28.750032124313602 121.35990335633825 1.3737606355387193 0.0 0.0 8.0 0.8298936318964554 0.3944474505072494 1.0 0.0 0.0 
22.175263887250573 124.1900474979119 0.38856842613981885 0.0 2.4454000000000002 8.0 0.7859195959283062 0.5807231353295869 0.0 0.0 0.0 
16.408902787755565 124.05840337379027 2.6156086286559628 0.0 2.4454000000000002 8.0 0.32918062585870367 0.5807231353295869 0.0 0.0 0.0 
7.338458054519507 126.03805510237179 1.476678196692419 0.0 4.8636 7.0 0.37704213346817284 0.6280779011405561 0.0 0.0 0.0 
3.007874733542269 124.1845000175732 0.12409361001400722 0.0 0.6139 8.0 0.1502421602362506 0.16811998437835118 0.0 0.0 0.0 
0.8551597732451974 122.67799440401974 4.124459581141581 2.0 0.6139 8.0 0.016716835430648835 0.16811998437835118 0.0 0.0 0.0 
9.029844874915383 -65.96213553528959 3.2288530253991095 2.0 1.8366000000000002 7.0 0.8605804251809486 0.28229398845537923 0.0 0.0 0.0 
13.995978438922215 -66.9340944210093 5.623845056015543 0.0 1.8366000000000002 7.0 0.9370079828047828 0.28229398845537923 0.0 0.0 0.0 
20.51572132287391 -63.29395730188534 6.278701833075697 0.0 4.8636 6.0 0.3853965923652297 0.010450926960545837 0.0 0.0 0.0 
33.98317696360851 -64.5440573865497 4.716108027539468 0.0 1.8366000000000002 6.0 0.10543715490250039 0.9528522069213917 0.0 0.0 0.0 
23.391183760493103 -42.65174786565464 1.9933549317819192 2.0 7.8481 5.0 0.21563984748937148 0.9329968752414616 0.0 0.0 0.0 
7.055780989579469 -36.99337922945193 3.8966880645654283 0.0 4.8636 6.0 0.5292447532472268 0.09188640102479018 0.0 0.0 0.0 
3.510625448712856 -103.37621636084796 4.041569955265668 0.0 5.4639 7.0 0.4056595423705742 0.2635980218269617 0.0 0.0 0.0 
10.832159186271515 -112.35410867329328 4.830943729343108 0.0 11.954999999999998 5.0 0.3692324539804902 0.9659778866709213 0.0 0.0 0.0 
22.939561380163525 -107.93080861266301 1.5191967084384193 2.0 0.6139 7.0 0.8269793947852387 0.06938745691382653 0.0 0.0 0.0 
23.480873044440944 -110.66751485431409 5.061682434474095 0.0 0.6139 7.0 0.18375811188418 0.06938745691382653 0.0 0.0 0.0 
30.70413606746056 -109.55019426020932 5.658266830179438 0.0 3.6579 6.0 0.4408261164570968 0.38447419848041064 0.0 0.0 0.0 
33.543231347167485 -102.86634605395156 5.103011465195394 0.0 1.8366000000000002 6.0 0.10663883557909604 0.4479180381472654 0.0 0.0 0.0 
31.568496688534353 -97.95236488899103 1.526449048441818 0.0 1.8366000000000002 6.0 0.2741889947825422 0.4479180381472654 0.0 0.0 0.0 
35.75589488796246 -94.90386219509453 2.857543263183456 0.0 0.0 5.0 0.663845336459803 0.45667816149067475 1.0 0.0 0.0 
36.79766502783541 -95.7060007105267 5.254906780732516 0.0 0.0 5.0 0.6900885581010128 0.45667816149067475 1.0 0.0 0.0 
43.28439682755474 -87.66361751259119 0.13141855032909436 0.0 4.8636 4.0 0.7120478846819892 0.891298303716642 0.0 0.0 0.0 
36.377727086566786 -75.37182959473206 0.15600611664024497 0.0 4.8636 4.0 0.8951586247456063 0.329883856778026 0.0 0.0 0.0 
32.38757290377962 -68.47853552609034 0.9472447443526877 0.0 4.8636 4.0 0.9831470058730452 0.329883856778026 0.0 0.0 0.0 
20.543220778622576 -30.673618207761983 2.764135841453001 0.0 1.2295 9.0 0.9318756838142502 0.9923122908363048 0.0 0.0 0.0 
24.097023260652335 -29.288002716891295 0.8129335341615448 0.0 1.2295 9.0 0.4178019562205093 0.9923122908363048 0.0 0.0 0.0 
32.564225546333034 -22.91530635366874 0.410585204951879 0.0 6.678099999999999 8.0 0.7656284566554725 0.674285264999597 0.0 0.0 0.0 
26.402713667418894 -18.339956223805594 5.526747254456484 0.0 5.4792 8.0 0.8718750787303499 0.24990586309152174 0.0 0.0 0.0 
22.761560187091682 -5.340294891279288 2.145037351841262 0.0 5.4792 8.0 0.340734097631325 0.24990586309152174 0.0 0.0 0.0 
23.323556422289705 2.7062153888313407 5.3912825499146955 0.0 7.870199999999999 5.0 0.8223745540593693 0.47534073997197135 0.0 0.0 0.0 
27.99577612767073 26.004883153876396 3.798313762662678 0.0 4.2735 6.0 0.7873743845882237 0.08314507823318795 0.0 0.0 0.0 
37.782597437690406 31.217144435786665 0.6223482252372826 0.0 4.2735 6.0 0.939712216079636 0.08314507823318795 0.0 0.0 0.0 
42.423282617527775 35.57015595328676 5.973331961315097 0.0 5.4792 6.0 0.728667311526428 0.31812222950906355 0.0 0.0 0.0 
37.150029707204766 46.202093986123934 1.1133590811694285 0.0 5.4792 6.0 0.4205568707074646 0.31812222950906355 0.0 0.0 0.0 
33.85387979843907 52.88665292891366 1.0839824982518407 0.0 13.7287 5.0 0.16330864392935773 0.9772478899018213 0.0 0.0 0.0 
33.19639991338142 64.19377076573628 6.042242618674664 0.0 6.678099999999999 5.0 0.9496513328687596 0.7659099251372311 0.0 0.0 0.0 
5.227334621954228 89.06454924114838 0.18303350183775846 2.0 0.0 8.0 0.3631719336612418 0.8481153883134988 1.0 0.0 0.0 
3.829041725626758 88.97923143156807 3.0804394369227768 0.0 0.0 8.0 0.4007716133220568 0.8481153883134988 1.0 0.0 0.0 
28.396111975129706 67.21999058915469 3.7447551422051655 0.0 0.6156 7.0 0.8119796803379785 0.17897239445547763 0.0 0.0 0.0 
31.044025216932162 67.76661386891442 0.04790294165452253 2.0 0.6156 7.0 0.9193162318670339 0.17897239445547763 0.0 0.0 0.0 
38.4728211326389 82.30813026729903 6.0957072219819315 0.0 5.4792 6.0 0.9050946219802449 0.052711486438398625 0.0 0.0 0.0 
28.509690839074022 95.72459113278104 5.955795872087149 0.0 0.6156 9.0 0.004223789127661193 0.21851115658271858 0.0 0.0 0.0 
26.468708506435128 97.44940073959509 1.959509068115645 2.0 0.6156 9.0 0.8738453179839253 0.21851115658271858 0.0 0.0 0.0 
28.584722508689747 99.06427881458592 4.346943847500284 2.0 3.6681000000000004 7.0 0.700469012988155 0.18760822515801023 0.0 0.0 0.0 
32.36840277096205 107.84885363789192 0.5949264549931375 0.0 3.6681000000000004 7.0 0.9127580927177573 0.18760822515801023 0.0 0.0 0.0 
29.91252828782928 120.13102415905308 5.813475782465773 0.0 0.6156 8.0 0.7175437399405352 0.3944474505072494 0.0 0.0 0.0 
29.00168553549881 122.01920833177806 1.2061596849381433 0.0 0.6156 8.0 0.8298936318964554 0.3944474505072494 0.0 0.0 0.0 
22.808907134362677 124.50070603294571 0.4558318281135564 0.0 3.0610000000000004 8.0 0.7859195959283062 0.5807231353295869 0.0 0.0 0.0 
16.14295544213707 124.71207339708828 1.9571961195508325 0.0 0.0 9.0 0.8278772022564144 0.32918062585870367 1.0 0.0 0.0 
15.754344471806913 123.7946498884625 3.524638508552811 0.0 0.0 9.0 0.13073873316745033 0.32918062585870367 1.0 0.0 0.0 
7.336096375149299 126.74375115058983 1.5741329100708605 0.0 5.4792 7.0 0.37704213346817284 0.6280779011405561 0.0 0.0 0.0 
3.7135420706430855 124.17771036743059 6.273564098450365 0.0 1.2295 8.0 0.1502421602362506 0.16811998437835118 0.0 0.0 0.0 
14.39747891069361 -67.51444764204568 5.317612702607357 0.0 2.4522000000000004 7.0 0.9370079828047828 0.28229398845537923 0.0 0.0 0.0 
21.19330990766232 -63.49115314302911 5.9999846062274536 0.0 5.4792 6.0 0.3853965923652297 0.010450926960545837 0.0 0.0 0.0 
33.87572333717723 -65.24152868213588 4.559538961685692 2.0 2.4522000000000004 6.0 0.10543715490250039 0.9528522069213917 0.0 0.0 0.0 
6.740249302577455 -36.36214849152988 2.0343378745519205 0.0 0.0 7.0 0.9794172596743375 0.5292447532472268 1.0 0.0 0.0 
7.560988491352991 -37.486104173159454 5.510294911391184 0.0 0.0 7.0 0.015258258339429065 0.5292447532472268 1.0 0.0 0.0 
3.1490565586345736 -103.98225301627993 4.174472787011188 0.0 6.0794999999999995 7.0 0.4056595423705742 0.2635980218269617 0.0 0.0 0.0 
10.815978747505863 -113.05962315464824 4.689468757005644 0.0 12.570599999999999 5.0 0.3692324539804902 0.9659778866709213 0.0 0.0 0.0 
23.674645546661843 -111.346090352975 4.990553540424364 0.0 1.2295 7.0 0.18375811188418 0.06938745691382653 0.0 0.0 0.0 
31.290324318299344 -109.94312660117768 5.692664913082357 0.0 4.2735 6.0 0.4408261164570968 0.38447419848041064 0.0 0.0 0.0 
33.914146903031984 -103.46670772862588 5.2658171158311715 0.0 2.4522000000000004 6.0 0.10663883557909604 0.4479180381472654 0.0 0.0 0.0 
31.664145136036456 -97.2531768853107 1.434830994411976 0.0 2.4522000000000004 6.0 0.2741889947825422 0.4479180381472654 0.0 0.0 0.0 
35.12529417167604 -94.58707326438588 2.676053889019412 0.0 0.6156 5.0 0.663845336459803 0.45667816149067475 0.0 0.0 0.0 
37.287175632703985 -96.21432330270716 5.478943742275398 0.0 0.6156 5.0 0.6900885581010128 0.45667816149067475 0.0 0.0 0.0 
43.97545884534839 -87.52062878029744 0.20403036241214761 0.0 5.4792 4.0 0.7120478846819892 0.891298303716642 0.0 0.0 0.0 
37.08027288446314 -75.30518207521347 0.09458173020242026 0.0 5.4792 4.0 0.8951586247456063 0.329883856778026 0.0 0.0 0.0 
32.83099765019216 -67.92954829102119 0.8913615361496067 2.0 5.4792 4.0 0.9831470058730452 0.329883856778026 0.0 0.0 0.0 
19.849821485005766 -30.542431662675412 2.9546074939683216 0.0 1.8468 9.0 0.9318756838142502 0.9923122908363048 0.0 0.0 0.0 
24.702980058535246 -28.926300008718574 0.5381404788833577 0.0 1.8468 9.0 0.4178019562205093 0.9923122908363048 0.0 0.0 0.0 
33.21750344054977 -22.648397225072895 0.3878678103428156 0.0 7.295399999999999 8.0 0.7656284566554725 0.674285264999597 0.0 0.0 0.0 
27.04123651759047 -18.64045757123797 5.8433213314556856 0.0 6.0965 8.0 0.8718750787303499 0.24990586309152174 0.0 0.0 0.0 
22.5785378306567 -4.65874129320728 1.8331344051077705 0.0 6.0965 8.0 0.340734097631325 0.24990586309152174 0.0 0.0 0.0 
23.64858195550471 2.07982023179521 5.191037162590179 0.0 8.487499999999999 5.0 0.8223745540593693 0.47534073997197135 0.0 0.0 0.0 
27.60397129163209 25.41794068611913 4.123793550311126 0.0 4.8908000000000005 6.0 0.7873743845882237 0.08314507823318795 0.0 0.0 0.0 
38.45436415830313 31.433343332817685 0.3113646959746045 0.0 4.8908000000000005 6.0 0.939712216079636 0.08314507823318795 0.0 0.0 0.0 
43.116706634879904 35.43910015540182 6.096392420011993 0.0 6.0965 6.0 0.728667311526428 0.31812222950906355 0.0 0.0 0.0 
37.56795048948766 46.77073685272497 0.9369927031488797 0.0 6.0965 6.0 0.4205568707074646 0.31812222950906355 0.0 0.0 0.0 
34.08507510378717 53.553407172083475 1.2370126252552942 0.0 14.346 5.0 0.16330864392935773 0.9772478899018213 0.0 0.0 0.0 
33.86275355896537 63.96142337707661 5.947685929358139 0.0 7.295399999999999 5.0 0.9496513328687596 0.7659099251372311 0.0 0.0 0.0 
3.1275614065375232 89.05628889019835 3.0321804615025756 0.0 0.6173 8.0 0.4007716133220568 0.8481153883134988 0.0 0.0 0.0 
27.7833808693744 66.86988620180745 3.660709681976111 2.0 1.2328999999999999 7.0 0.8119796803379785 0.17897239445547763 0.0 0.0 0.0 
39.17001765455366 82.19890801759581 6.127790689578616 0.0 6.0965 6.0 0.9050946219802449 0.052711486438398625 0.0 0.0 0.0 
29.186926089558824 95.52618522182946 5.998198310711873 0.0 1.2328999999999999 9.0 0.004223789127661193 0.21851115658271858 0.0 0.0 0.0 
33.020540481945034 108.1185365923293 0.392117485313244 0.0 4.2854 7.0 0.9127580927177573 0.18760822515801023 0.0 0.0 0.0 
30.5855101527665 119.91863795548603 5.9774910346030925 0.0 1.2328999999999999 8.0 0.7175437399405352 0.3944474505072494 0.0 0.0 0.0 
29.40173825228705 122.60056047445048 0.9680650541328895 0.0 1.2328999999999999 8.0 0.8298936318964554 0.3944474505072494 0.0 0.0 0.0 
23.409069656671587 124.87194374225847 0.5539510556138625 0.0 3.6783 8.0 0.7859195959283062 0.5807231353295869 0.0 0.0 0.0 
15.80226675004079 125.33008933950207 2.074599154459639 0.0 0.6173 9.0 0.8278772022564144 0.32918062585870367 0.0 0.0 0.0 
15.048806265687755 123.77953930587381 3.1630066943855257 0.0 0.6173 9.0 0.13073873316745033 0.32918062585870367 0.0 0.0 0.0 
7.447062564392353 127.4406722328117 1.4128884329458007 0.0 6.0965 7.0 0.37704213346817284 0.6280779011405561 0.0 0.0 0.0 
4.406932687908135 124.30894276392155 0.1870475670152461 2.0 1.8468 8.0 0.1502421602362506 0.16811998437835118 0.0 0.0 0.0 
14.83979871763279 -68.06432551793196 5.38981272862687 0.0 3.0695000000000006 7.0 0.9370079828047828 0.28229398845537923 0.0 0.0 0.0 
21.846897992696277 -63.7573017952925 5.896481302792294 0.0 6.0965 6.0 0.3853965923652297 0.010450926960545837 0.0 0.0 0.0 
6.245907981448805 -35.85852249118345 2.3468840315867068 0.0 0.6173 7.0 0.9794172596743375 0.5292447532472268 0.0 0.0 0.0 
7.997973361329962 -38.040231156269954 5.380148165729367 0.0 0.6173 7.0 0.015258258339429065 0.5292447532472268 0.0 0.0 0.0 
2.5044065460161162 -103.69513135002886 2.7225777228037353 0.0 0.0 8.0 0.05766663495730473 0.4056595423705742 1.0 0.0 0.0 
3.738193479651375 -104.370750349984 5.70020616933132 0.0 0.0 8.0 0.6763741935205724 0.4056595423705742 1.0 0.0 0.0 
10.604001000951154 -113.73273378817402 4.407308114537559 0.0 13.187899999999999 5.0 0.3692324539804902 0.9659778866709213 0.0 0.0 0.0 
23.94441876064112 -111.99819073099981 5.104657937207605 0.0 1.8468 7.0 0.18375811188418 0.06938745691382653 0.0 0.0 0.0 
31.725744039392385 -110.4984842845524 5.377326787086685 0.0 4.8908000000000005 6.0 0.4408261164570968 0.38447419848041064 0.0 0.0 0.0 
34.25224219132259 -104.08614623730584 5.212017835357242 0.0 3.0695000000000006 6.0 0.10663883557909604 0.4479180381472654 0.0 0.0 0.0 
31.765925352688402 -96.55485512745267 1.426055783829629 0.0 3.0695000000000006 6.0 0.2741889947825422 0.4479180381472654 0.0 0.0 0.0 
34.47210280892241 -94.31995244223961 2.75339320616996 0.0 1.2328999999999999 5.0 0.663845336459803 0.45667816149067475 0.0 0.0 0.0 
37.68542222349312 -96.79691419083132 5.312016811923284 0.0 1.2328999999999999 5.0 0.6900885581010128 0.45667816149067475 0.0 0.0 0.0 
44.59109583953971 -87.86559773742772 -0.510750729473872 0.0 0.0 5.0 0.7711680283635843 0.7120478846819892 1.0 0.0 0.0 
44.41489527384117 -86.96844392419118 0.8986130523758629 0.0 0.0 5.0 0.8441294146226969 0.7120478846819892 1.0 0.0 0.0 
37.760148776206236 -75.11602271957227 0.27136051734562566 0.0 6.0965 4.0 0.8951586247456063 0.329883856778026 0.0 0.0 0.0 
19.2494900487161 -30.171467167605563 2.588086250429006 2.0 2.4657999999999998 9.0 0.9318756838142502 0.9923122908363048 0.0 0.0 0.0 
25.264355229368714 -28.498666511934736 0.6509794536091642 0.0 2.4657999999999998 9.0 0.4178019562205093 0.9923122908363048 0.0 0.0 0.0 
33.77688597273407 -22.218160461549513 0.655624956163187 0.0 7.914399999999999 8.0 0.7656284566554725 0.674285264999597 0.0 0.0 0.0 
27.74387742884349 -18.70609475455275 6.19004157231895 0.0 6.7155 8.0 0.8718750787303499 0.24990586309152174 0.0 0.0 0.0 
22.646730779150133 -3.956343818997842 1.4740037121568759 0.0 6.7155 8.0 0.340734097631325 0.24990586309152174 0.0 0.0 0.0 
24.167101934916484 1.6011245863682553 5.537708246433223 0.0 9.106499999999999 5.0 0.8223745540593693 0.47534073997197135 0.0 0.0 0.0 
27.307183917000593 24.777683125242927 4.278338419836725 0.0 5.5098 6.0 0.7873743845882237 0.08314507823318795 0.0 0.0 0.0 
39.05619931619899 31.801863254559514 0.5494289840010832 0.0 5.5098 6.0 0.939712216079636 0.08314507823318795 0.0 0.0 0.0 
43.754690945754 35.13745713943984 5.841532609959284 0.0 6.7155 6.0 0.728667311526428 0.31812222950906355 0.0 0.0 0.0 
38.11385279961038 47.21795397874143 0.6863480660187511 0.0 6.7155 6.0 0.4205568707074646 0.31812222950906355 0.0 0.0 0.0 
34.78625855559808 53.63312076506751 0.11319836725212551 0.0 0.0 6.0 0.992812654196704 0.16330864392935773 1.0 0.0 0.0 
33.59060169691492 54.05690348775636 2.3471534714606976 0.0 0.0 6.0 0.9682945519620039 0.16330864392935773 1.0 0.0 0.0 
34.5342117915539 63.74426828989465 5.970396901963994 0.0 7.914399999999999 5.0 0.9496513328687596 0.7659099251372311 0.0 0.0 0.0 
2.4243681174579343 88.99686088170519 3.2259047798206066 0.0 1.2363 8.0 0.4007716133220568 0.8481153883134988 0.0 0.0 0.0 
39.181165055252436 81.49329606655091 4.728185869056867 0.0 0.0 7.0 0.4873005716990395 0.9050946219802449 1.0 0.0 0.0 
39.3755697377103 82.87400862573493 7.558423289189855 0.0 0.0 7.0 0.5759768999209152 0.9050946219802449 1.0 0.0 0.0 
29.89262159973014 95.52870254663266 0.003567103541267604 0.0 1.8518999999999999 9.0 0.004223789127661193 0.21851115658271858 0.0 0.0 0.0 
33.62613551017802 108.48084468191527 0.5391398189914381 0.0 4.9044 7.0 0.9127580927177573 0.18760822515801023 0.0 0.0 0.0 
31.273514571238376 119.76159525376696 6.0587739895905734 0.0 1.8518999999999999 8.0 0.7175437399405352 0.3944474505072494 0.0 0.0 0.0 
29.883262731628665 123.11645451957533 0.8198357438139913 0.0 1.8518999999999999 8.0 0.8298936318964554 0.3944474505072494 0.0 0.0 0.0 
23.949706274396174 125.32551241134334 0.698039173742511 0.0 4.2973 8.0 0.7859195959283062 0.5807231353295869 0.0 0.0 0.0 
15.569478573690368 125.9962891255663 1.9069511252039235 0.0 1.2363 9.0 0.8278772022564144 0.32918062585870367 0.0 0.0 0.0 
14.345470542225348 123.83725715494703 3.0597122946442648 0.0 1.2363 9.0 0.13073873316745033 0.32918062585870367 0.0 0.0 0.0 
7.71058292697114 128.09532443704373 1.188097322442582 0.0 6.7155 7.0 0.37704213346817284 0.6280779011405561 0.0 0.0 0.0 
15.194686262477106 -68.67429873088041 5.2393335501169815 0.0 3.6885000000000003 7.0 0.9370079828047828 0.28229398845537923 0.0 0.0 0.0 
22.547686022142372 -63.840419950860834 6.165131305820324 0.0 6.7155 6.0 0.3853965923652297 0.010450926960545837 0.0 0.0 0.0 
5.705366323931657 -35.40484065719773 2.443331287565235 0.0 1.2363 7.0 0.9794172596743375 0.5292447532472268 0.0 0.0 0.0 
8.234139818036043 -38.705240851482856 5.053638136822036 0.0 1.2363 7.0 0.015258258339429065 0.5292447532472268 0.0 0.0 0.0 
1.9037859875379355 -103.32463514932817 2.588866128946352 0.0 0.619 8.0 0.05766663495730473 0.4056595423705742 0.0 0.0 0.0 
4.375307979396998 -104.67422622087653 5.838657794150005 0.0 0.619 8.0 0.6763741935205724 0.4056595423705742 0.0 0.0 0.0 
10.305020324031757 -114.37197008628979 4.274910018235229 0.0 13.806899999999999 5.0 0.3692324539804902 0.9659778866709213 0.0 0.0 0.0 
24.23883607678024 -112.63954159749704 5.142759137127863 0.0 2.4657999999999998 7.0 0.18375811188418 0.06938745691382653 0.0 0.0 0.0 
31.154798085536026 -110.9132531452141 3.769856551291281 0.0 0.0 7.0 0.27459244170403707 0.4408261164570968 1.0 0.0 0.0 
32.38740506835368 -110.74387616044466 5.928038173699708 0.0 0.0 7.0 0.010215597082578243 0.4408261164570968 1.0 0.0 0.0 
34.75245399574207 -104.58394201944876 5.500215038533707 0.0 3.6885000000000003 6.0 0.10663883557909604 0.4479180381472654 0.0 0.0 0.0 
32.00813758116198 -95.892023530154 1.2204410979183644 2.0 3.6885000000000003 6.0 0.2741889947825422 0.4479180381472654 0.0 0.0 0.0 
33.800365039620004 -94.10366360921209 2.830087946433997 2.0 1.8518999999999999 5.0 0.663845336459803 0.45667816149067475 0.0 0.0 0.0 
38.00200627907009 -97.42761778663096 5.177607330817333 0.0 1.8518999999999999 5.0 0.6900885581010128 0.45667816149067475 0.0 0.0 0.0 
45.110083687652434 -88.34378609311108 5.538686139728277 0.0 0.619 5.0 0.7711680283635843 0.7120478846819892 0.0 0.0 0.0 
44.853761915052296 -86.415806103162 0.899636675991446 0.0 0.619 5.0 0.8441294146226969 0.7120478846819892 0.0 0.0 0.0 
38.453604665032664 -74.98513566806704 0.1865495427792535 0.0 6.7155 4.0 0.8951586247456063 0.329883856778026 0.0 0.0 0.0 
25.90493410221426 -28.20257328731791 0.43297153654392845 0.0 3.0865 9.0 0.4178019562205093 0.9923122908363048 0.0 0.0 0.0 
34.41161962665986 -21.909735951216955 0.45230921222113324 0.0 8.535099999999998 8.0 0.7656284566554725 0.674285264999597 0.0 0.0 0.0 
28.434887628688873 -18.56285581533013 0.2043924339061105 0.0 7.3362 8.0 0.8718750787303499 0.24990586309152174 0.0 0.0 0.0 
22.700715587784437 -3.2527117202155793 1.494213306953606 0.0 7.3362 8.0 0.340734097631325 0.24990586309152174 0.0 0.0 0.0 
24.715091354726525 1.156467318603267 5.601517473525608 0.0 9.727199999999998 5.0 0.8223745540593693 0.47534073997197135 0.0 0.0 0.0 
27.23858010442114 24.075325661482776 4.6150313096619175 0.0 6.1305000000000005 6.0 0.7873743845882237 0.08314507823318795 0.0 0.0 0.0 
39.689793012425866 32.112622837036845 0.4559913034772789 0.0 6.1305000000000005 6.0 0.939712216079636 0.08314507823318795 0.0 0.0 0.0 
44.416442250693144 34.892308816151115 5.92840971509944 0.0 7.3362 6.0 0.728667311526428 0.31812222950906355 0.0 0.0 0.0 
38.72396181515923 47.57260800613449 0.5265481110462675 0.0 7.3362 6.0 0.4205568707074646 0.31812222950906355 0.0 0.0 0.0 
35.47471832649966 53.78815506401567 0.22149314249304508 0.0 0.6207 6.0 0.992812654196704 0.16330864392935773 0.0 0.0 0.0 
33.17140388816322 54.624605599023866 2.2068314506040116 0.0 0.6207 6.0 0.9682945519620039 0.16330864392935773 0.0 0.0 0.0 
35.13245470236487 63.3699450209619 5.724084864692835 0.0 8.535099999999998 5.0 0.9496513328687596 0.7659099251372311 0.0 0.0 0.0 
1.7189152459308366 89.01553535771276 3.1151269558063133 0.0 1.857 8.0 0.4007716133220568 0.8481153883134988 0.0 0.0 0.0 
39.37768392824426 80.8155108331931 4.9946031407379605 0.0 0.6207 7.0 0.4873005716990395 0.9050946219802449 0.0 0.0 0.0 
39.73040460669833 83.48401248289512 1.043938112114062 0.0 0.6207 7.0 0.5759768999209152 0.9050946219802449 0.0 0.0 0.0 
30.58135977379484 95.37490977181568 6.063495117827447 0.0 2.4726 9.0 0.004223789127661193 0.21851115658271858 0.0 0.0 0.0 
34.2116356466321 108.87480163414753 0.5922693275311445 0.0 5.5251 7.0 0.9127580927177573 0.18760822515801023 0.0 0.0 0.0 
31.978481658505164 119.72944100256103 6.23760635623651 0.0 2.4726 8.0 0.7175437399405352 0.3944474505072494 0.0 0.0 0.0 
30.287382484852728 123.69498689987407 0.961052292923301 0.0 2.4726 8.0 0.8298936318964554 0.3944474505072494 0.0 0.0 0.0 
24.513069849071922 125.75052296736338 0.6463154103059939 0.0 4.918 8.0 0.7859195959283062 0.5807231353295869 0.0 0.0 0.0 
15.235994346678854 126.61822220905212 2.062978647042791 0.0 1.857 9.0 0.8278772022564144 0.32918062585870367 0.0 0.0 0.0 
13.641551523423514 123.78715221538012 3.2126534914918254 0.0 1.857 9.0 0.13073873316745033 0.32918062585870367 0.0 0.0 0.0 
8.114007218452164 128.6743419938096 0.96225389582257 0.0 7.3362 7.0 0.37704213346817284 0.6280779011405561 0.0 0.0 0.0 
15.37269166926329 -69.35717980775615 4.967392538680629 0.0 4.309200000000001 7.0 0.9370079828047828 0.28229398845537923 0.0 0.0 0.0 
23.250149672386183 -63.90792780289425 6.18737892493809 0.0 7.3362 6.0 0.3853965923652297 0.010450926960545837 0.0 0.0 0.0 
5.213062385860654 -34.899222893902355 2.342846563918638 0.0 1.857 7.0 0.9794172596743375 0.5292447532472268 0.0 0.0 0.0 
8.549981802715529 -39.33631638635466 5.176431106756109 0.0 1.857 7.0 0.015258258339429065 0.5292447532472268 0.0 0.0 0.0 
1.2233805361283245 -103.13738955741216 2.8730405769406495 0.0 1.2397 8.0 0.05766663495730473 0.4056595423705742 0.0 0.0 0.0 
5.063803339472047 -104.82910239449619 6.061921836345821 0.0 1.2397 8.0 0.6763741935205724 0.4056595423705742 0.0 0.0 0.0 
9.891510249361398 -114.9438283800531 4.086336162705647 0.0 14.427599999999998 5.0 0.3692324539804902 0.9659778866709213 0.0 0.0 0.0 
24.648819570330005 -113.21393347158366 5.332304811618038 0.0 3.0865 7.0 0.18375811188418 0.06938745691382653 0.0 0.0 0.0 
30.606890433830046 -111.35801116391907 3.823456959896536 0.0 0.6207 7.0 0.27459244170403707 0.4408261164570968 0.0 0.0 0.0 
33.05791656259847 -110.9639371203752 5.966066192381147 0.0 0.6207 7.0 0.010215597082578243 0.4408261164570968 0.0 0.0 0.0 
35.14370013544217 -105.1712570526037 5.300049476339547 0.0 4.309200000000001 6.0 0.10663883557909604 0.4479180381472654 0.0 0.0 0.0 
38.46955485701685 -97.9562110303069 5.436590073676632 0.0 2.4726 5.0 0.6900885581010128 0.45667816149067475 0.0 0.0 0.0 
45.615514218591244 -88.83628225390326 5.51075463963299 0.0 1.2397 5.0 0.7711680283635843 0.7120478846819892 0.0 0.0 0.0 
45.43661171069813 -86.01793853007287 0.5989635101105294 0.0 1.2397 5.0 0.8441294146226969 0.7120478846819892 0.0 0.0 0.0 
39.086573121490666 -74.67310454281018 0.45799914958194493 0.0 7.3362 4.0 0.8951586247456063 0.329883856778026 0.0 0.0 0.0 
26.515007887369485 -27.84785866023528 0.5266474390577811 2.0 3.7089 9.0 0.4178019562205093 0.9923122908363048 0.0 0.0 0.0 
34.99577940558178 -21.513794234938107 0.5956630416654876 0.0 9.157499999999999 8.0 0.7656284566554725 0.674285264999597 0.0 0.0 0.0 
29.128441400337834 -18.432488427415993 0.18580022073161903 0.0 7.9586 8.0 0.8718750787303499 0.24990586309152174 0.0 0.0 0.0 
22.901843154942096 -2.576279763749001 1.2817757790712945 0.0 7.9586 8.0 0.340734097631325 0.24990586309152174 0.0 0.0 0.0 
25.34339410084307 0.8351448182668211 5.810453205697852 0.0 10.349599999999999 5.0 0.8223745540593693 0.47534073997197135 0.0 0.0 0.0 
27.22502363225953 23.36975588317402 4.693187832056087 0.0 6.7529 6.0 0.7873743845882237 0.08314507823318795 0.0 0.0 0.0 
40.300849805132216 32.465641372084896 0.5238695604261314 0.0 6.7529 6.0 0.939712216079636 0.08314507823318795 0.0 0.0 0.0 
44.985835158440416 34.475410499283285 5.651192543428856 0.0 7.9586 6.0 0.728667311526428 0.31812222950906355 0.0 0.0 0.0 
39.26158935807847 48.02973940419717 0.7046473666598708 0.0 7.9586 6.0 0.4205568707074646 0.31812222950906355 0.0 0.0 0.0 
36.13438789079637 54.038851206667196 0.363172212650479 0.0 1.2431 6.0 0.992812654196704 0.16330864392935773 0.0 0.0 0.0 
32.71856344356541 55.16585232810107 2.267488041935849 0.0 1.2431 6.0 0.9682945519620039 0.16330864392935773 0.0 0.0 0.0 
35.67985231077067 62.92455940342187 5.600187634854452 0.0 9.157499999999999 5.0 0.9496513328687596 0.7659099251372311 0.0 0.0 0.0 
1.0176075787005903 88.93692208985001 3.253223034132676 2.0 2.4794 8.0 0.4007716133220568 0.8481153883134988 0.0 0.0 0.0 
39.64509270132287 80.1624373012836 5.101034773586875 0.0 1.2431 7.0 0.4873005716990395 0.9050946219802449 0.0 0.0 0.0 
40.23982092229494 83.97238478698684 0.7643037184119759 0.0 1.2431 7.0 0.5759768999209152 0.9050946219802449 0.0 0.0 0.0 
31.28552992986555 95.4213520079744 0.06585710731446981 0.0 3.0949999999999998 9.0 0.004223789127661193 0.21851115658271858 0.0 0.0 0.0 
34.68567710963867 109.39757996322301 0.8342442067664257 0.0 6.1475 7.0 0.9127580927177573 0.18760822515801023 0.0 0.0 0.0 
32.484362716548624 119.23740762451334 5.511662873763126 0.0 0.0 9.0 0.8733870818836391 0.7175437399405352 1.0 0.0 0.0 
32.54154377928301 120.15485084982048 6.93021569259352 0.0 0.0 9.0 0.010484027906698334 0.7175437399405352 1.0 0.0 0.0 
30.78993765385234 124.1904168062293 0.7782516158556337 0.0 3.0949999999999998 8.0 0.8298936318964554 0.3944474505072494 0.0 0.0 0.0 
24.7680523956385 125.09249835464243 -1.2011146685265768 0.0 0.0 9.0 0.0018873784763224766 0.7859195959283062 1.0 0.0 0.0 
24.093949641955167 126.31828237238155 2.206702807787724 0.0 0.0 9.0 0.7789164587192531 0.7859195959283062 1.0 0.0 0.0 
14.978742751111264 127.27536306653855 1.943919260603226 0.0 2.4794 9.0 0.8278772022564144 0.32918062585870367 0.0 0.0 0.0 
12.936446073010302 123.75819027833184 3.1826446060526945 0.0 2.4794 9.0 0.13073873316745033 0.32918062585870367 0.0 0.0 0.0 
8.623781182777181 129.16234096439933 0.7635711156842743 0.0 7.9586 7.0 0.37704213346817284 0.6280779011405561 0.0 0.0 0.0 
15.458779647752866 -70.05760921173611 4.83469299652851 0.0 4.9316 7.0 0.9370079828047828 0.28229398845537923 0.0 0.0 0.0 
23.94953040584189 -64.00215667145861 6.149261262337681 0.0 7.9586 6.0 0.3853965923652297 0.010450926960545837 0.0 0.0 0.0 
4.688380903877617 -34.427288753937965 2.4090649313677863 0.0 2.4794 7.0 0.9794172596743375 0.5292447532472268 0.0 0.0 0.0 
9.000274351254804 -39.879684687537065 5.404397823931804 0.0 2.4794 7.0 0.015258258339429065 0.5292447532472268 0.0 0.0 0.0 
0.540592511442826 -102.95902755656522 2.8860740183042553 2.0 1.8620999999999999 8.0 0.05766663495730473 0.4056595423705742 0.0 0.0 0.0 
5.743889696913622 -105.0175036588811 6.012939650006159 0.0 1.8620999999999999 8.0 0.6763741935205724 0.4056595423705742 0.0 0.0 0.0 
9.536465954818404 -115.55371036774633 4.185204699179739 0.0 15.049999999999999 5.0 0.3692324539804902 0.9659778866709213 0.0 0.0 0.0 
25.184136965562196 -113.67376798133894 5.573499312108188 0.0 3.7089 7.0 0.18375811188418 0.06938745691382653 0.0 0.0 0.0 
30.103054085296698 -111.85213809487514 3.9172688926374404 0.0 1.2431 7.0 0.27459244170403707 0.4408261164570968 0.0 0.0 0.0 
33.757110343212496 -111.05954332912027 6.147291648171812 0.0 1.2431 7.0 0.010215597082578243 0.4408261164570968 0.0 0.0 0.0 
35.40662903961633 -105.8261470291263 5.094184682549576 0.0 4.9316 6.0 0.10663883557909604 0.4479180381472654 0.0 0.0 0.0 
38.82081067569643 -98.56828279067776 5.233389910754336 0.0 3.0949999999999998 5.0 0.6900885581010128 0.45667816149067475 0.0 0.0 0.0 
46.072008720808576 -89.37445068427216 5.415866405020499 0.0 1.8620999999999999 5.0 0.7711680283635843 0.7120478846819892 0.0 0.0 0.0 
46.0756538606831 -85.71854310501992 0.4381326945870535 0.0 1.8620999999999999 5.0 0.8441294146226969 0.7120478846819892 0.0 0.0 0.0 
39.7226539114677 -74.36746796348369 0.4479216299979463 0.0 7.9586 4.0 0.8951586247456063 0.329883856778026 0.0 0.0 0.0 
35.56252509082916 -21.093304260915257 0.6383152604968171 0.0 9.7816 8.0 0.7656284566554725 0.674285264999597 0.0 0.0 0.0 
29.80722248365214 -18.239437317771966 0.27708927150073814 0.0 8.582699999999999 8.0 0.8718750787303499 0.24990586309152174 0.0 0.0 0.0 
23.257985138168976 -1.9670381222115956 1.041793987481287 0.0 8.582699999999999 8.0 0.340734097631325 0.24990586309152174 0.0 0.0 0.0 
26.01333206870387 0.6133439859452391 5.963470264762423 0.0 10.9737 5.0 0.8223745540593693 0.47534073997197135 0.0 0.0 0.0 
27.188896998976094 22.664981198350944 4.66118395900304 0.0 7.377000000000001 6.0 0.7873743845882237 0.08314507823318795 0.0 0.0 0.0 
40.83999566675753 32.92098105835448 0.7013194678416225 2.0 7.377000000000001 6.0 0.939712216079636 0.08314507823318795 0.0 0.0 0.0 
45.63840998252708 34.2067869914361 5.892691837172608 0.0 8.582699999999999 6.0 0.728667311526428 0.31812222950906355 0.0 0.0 0.0 
39.78615541928971 48.50180183378185 0.7327588819025063 0.0 8.582699999999999 6.0 0.4205568707074646 0.31812222950906355 0.0 0.0 0.0 
36.697985931919334 54.46355079230649 0.645763540774195 0.0 1.8672 6.0 0.992812654196704 0.16330864392935773 0.0 0.0 0.0 
32.38642001908687 55.78850249920488 2.0608240168360012 0.0 1.8672 6.0 0.9682945519620039 0.16330864392935773 0.0 0.0 0.0 
36.23155232695373 62.4845144260122 5.609905709736826 0.0 9.7816 5.0 0.9496513328687596 0.7659099251372311 0.0 0.0 0.0 
40.008418505408706 79.55745230139908 5.2532238724949325 0.0 1.8672 7.0 0.4873005716990395 0.9050946219802449 0.0 0.0 0.0 
40.61242451203721 84.57170027561668 1.014554061142675 0.0 1.8672 7.0 0.5759768999209152 0.9050946219802449 0.0 0.0 0.0 
31.977647345290404 95.28356241016144 6.086672492987766 0.0 3.7190999999999996 9.0 0.004223789127661193 0.21851115658271858 0.0 0.0 0.0 
35.377591875811845 109.2587763380851 -0.19798008976670967 0.0 0.0 8.0 0.8029284911706441 0.9127580927177573 1.0 0.0 0.0 
34.027165654389535 109.65130255446321 2.7738250407809213 0.0 0.0 8.0 0.6173565223221256 0.9127580927177573 1.0 0.0 0.0 
32.981715068569294 118.73675492259358 5.4944873031194295 0.0 0.6241 9.0 0.8733870818836391 0.7175437399405352 0.0 0.0 0.0 
33.197900507708425 120.41409655383652 0.37616490348105697 0.0 0.6241 9.0 0.010484027906698334 0.7175437399405352 0.0 0.0 0.0 
31.25599466964862 124.72032561727814 0.849413463832051 0.0 3.7190999999999996 8.0 0.8298936318964554 0.3944474505072494 0.0 0.0 0.0 
24.88469978627521 124.39650562748422 4.878454106490631 0.0 0.6241 9.0 0.0018873784763224766 0.7859195959283062 0.0 0.0 0.0 
23.742407038071192 126.93018946308625 2.092248524347484 0.0 0.6241 9.0 0.7789164587192531 0.7859195959283062 0.0 0.0 0.0 
15.432337878550733 127.81597748584606 0.8727017856228576 0.0 0.0 10.0 0.44815175990781153 0.8278772022564144 1.0 0.0 0.0 
14.277126687648202 127.3511746058361 3.0339575098494063 0.0 0.0 10.0 0.8026670964930922 0.8278772022564144 1.0 0.0 0.0 
12.236397143030903 123.66906123909867 3.2682308892750083 0.0 3.1035 9.0 0.13073873316745033 0.32918062585870367 0.0 0.0 0.0 
9.132430956174248 129.65151158700778 0.7658720106937306 0.0 8.582699999999999 7.0 0.37704213346817284 0.6280779011405561 0.0 0.0 0.0 
15.725362548790143 -70.71102029740456 5.099770512537569 0.0 5.555700000000001 7.0 0.9370079828047828 0.28229398845537923 0.0 0.0 0.0 
24.613102034889305 -64.24233407073515 5.93591106272929 0.0 8.582699999999999 6.0 0.3853965923652297 0.010450926960545837 0.0 0.0 0.0 
4.111847963706732 -34.0203216067406 2.5269207872412025 0.0 3.1035 7.0 0.9794172596743375 0.5292447532472268 0.0 0.0 0.0 
9.405426213382217 -40.45749474163319 5.323918130292229 0.0 3.1035 7.0 0.015258258339429065 0.5292447532472268 0.0 0.0 0.0 
6.417994233769512 -105.22629916503546 5.9828220284174325 0.0 2.4861999999999997 8.0 0.6763741935205724 0.4056595423705742 0.0 0.0 0.0 
9.063846574432455 -116.07777468754273 3.9785685913056823 0.0 15.6741 5.0 0.3692324539804902 0.9659778866709213 0.0 0.0 0.0 
25.717663434050046 -114.13567922543541 5.569613401225212 0.0 4.333 7.0 0.18375811188418 0.06938745691382653 0.0 0.0 0.0 
29.632720841899804 -112.37825512573023 3.982922408196523 0.0 1.8672 7.0 0.27459244170403707 0.4408261164570968 0.0 0.0 0.0 
34.38446312513685 -111.3827166216613 5.8075053042114995 0.0 1.8672 7.0 0.010215597082578243 0.4408261164570968 0.0 0.0 0.0 
35.05822842306306 -106.43984850409974 4.1960553287194555 0.0 0.0 7.0 0.033424705240576724 0.10663883557909604 1.0 0.0 0.0 
36.10574102793718 -105.92234951239034 6.146437440632047 0.0 0.0 7.0 0.6846669161200433 0.10663883557909604 1.0 0.0 0.0 
39.26398173771291 -99.11747483340173 5.391361764865983 0.0 3.7190999999999996 5.0 0.6900885581010128 0.45667816149067475 0.0 0.0 0.0 
46.57103865554316 -89.87343125928362 5.497843672569779 0.0 2.4861999999999997 5.0 0.7711680283635843 0.7120478846819892 0.0 0.0 0.0 
46.77408122561471 -85.61749011933959 0.14368789629698664 0.0 2.4861999999999997 5.0 0.8441294146226969 0.7120478846819892 0.0 0.0 0.0 
40.34611315724781 -74.03684573366323 0.4875903188954632 0.0 8.582699999999999 4.0 0.8951586247456063 0.329883856778026 0.0 0.0 0.0 
36.14991626682426 -20.70217244635251 0.5874519864891077 0.0 10.407399999999999 8.0 0.7656284566554725 0.674285264999597 0.0 0.0 0.0 
30.47927719777348 -18.024135317718216 0.31002986341230404 0.0 9.208499999999999 8.0 0.8718750787303499 0.24990586309152174 0.0 0.0 0.0 
23.78410588140667 -1.4967090315366989 0.7294594696961509 2.0 9.208499999999999 8.0 0.340734097631325 0.24990586309152174 0.0 0.0 0.0 
26.633513888640504 0.276614123562669 5.785772974824002 0.0 11.599499999999999 5.0 0.8223745540593693 0.47534073997197135 0.0 0.0 0.0 
27.186403058014264 21.959285605153273 4.708864976988343 0.0 8.0028 6.0 0.7873743845882237 0.08314507823318795 0.0 0.0 0.0 
46.2943503348064 33.94648957644351 5.905417563932247 0.0 9.208499999999999 6.0 0.728667311526428 0.31812222950906355 0.0 0.0 0.0 
40.42016032983976 48.81172160307439 0.45466626964559 0.0 9.208499999999999 6.0 0.4205568707074646 0.31812222950906355 0.0 0.0 0.0 
37.25774067349803 54.89330318529624 0.6547593489240817 0.0 2.493 6.0 0.992812654196704 0.16330864392935773 0.0 0.0 0.0 
32.23378274825543 56.477497675931865 1.788801533921094 0.0 2.493 6.0 0.9682945519620039 0.16330864392935773 0.0 0.0 0.0 
36.72383294510491 61.978873957899665 5.484407426765204 0.0 10.407399999999999 5.0 0.9496513328687596 0.7659099251372311 0.0 0.0 0.0 
40.35137942089427 78.94069440688175 5.219889689017034 0.0 2.493 7.0 0.4873005716990395 0.9050946219802449 0.0 0.0 0.0 
40.84740517119401 85.23712989610411 1.2313297293409295 0.0 2.493 7.0 0.5759768999209152 0.9050946219802449 0.0 0.0 0.0 
32.64726200807455 95.06078742641218 5.96201583589104 0.0 4.3449 9.0 0.004223789127661193 0.21851115658271858 0.0 0.0 0.0 
36.05086288025263 109.04730850464613 5.978855356634894 0.0 0.6258 8.0 0.8029284911706441 0.9127580927177573 0.0 0.0 0.0 
33.33181841934609 109.77173806715494 2.9700904106730337 0.0 0.6258 8.0 0.6173565223221256 0.9127580927177573 0.0 0.0 0.0 
33.42435571518235 118.18713528323765 5.390396336408945 0.0 1.2499 9.0 0.8733870818836391 0.7175437399405352 0.0 0.0 0.0 
33.78140905475794 120.81099737963567 0.5973058050232718 0.0 1.2499 9.0 0.010484027906698334 0.7175437399405352 0.0 0.0 0.0 
31.78188540296349 125.19091187569846 0.7299483727714154 0.0 4.3449 8.0 0.8298936318964554 0.3944474505072494 0.0 0.0 0.0 
24.86349880284042 123.69112416451433 4.682351967382449 0.0 1.2499 9.0 0.0018873784763224766 0.7859195959283062 0.0 0.0 0.0 
23.38351094204293 127.53781276930115 2.104307986020296 0.0 1.2499 9.0 0.7789164587192531 0.7859195959283062 0.0 0.0 0.0 
15.708299420062902 128.46548323455497 1.1690187223850415 0.0 0.6258 10.0 0.44815175990781153 0.8278772022564144 0.0 0.0 0.0 
13.574647228400922 127.28383145966934 3.2371664804718754 0.0 0.6258 10.0 0.8026670964930922 0.8278772022564144 0.0 0.0 0.0 
12.257433416872107 124.37444763334182 1.5409828217703463 0.0 0.0 10.0 0.42117978933056077 0.13073873316745033 1.0 0.0 0.0 
11.839210047648418 123.08574751453713 4.114586868791581 0.0 0.0 10.0 0.4486873513593216 0.13073873316745033 1.0 0.0 0.0 
9.656888117843035 130.12369500007327 0.7329895394868303 0.0 9.208499999999999 7.0 0.37704213346817284 0.6280779011405561 0.0 0.0 0.0 
15.021972148756811 -70.65397264065234 3.0606659522643955 0.0 0.0 8.0 0.29894070585035915 0.9370079828047828 1.0 0.0 0.0 
16.348226977648345 -70.37927884195584 6.772576353852764 0.0 0.0 8.0 0.5427172362831783 0.9370079828047828 1.0 0.0 0.0 
24.311398548783522 -64.88028978743637 4.270637223578424 0.0 0.0 7.0 0.3193565465440016 0.3853965923652297 1.0 0.0 0.0 
25.293464223826543 -64.05493134432885 6.551965680245891 0.0 0.0 7.0 0.5080232036142022 0.3853965923652297 1.0 0.0 0.0 
3.5190572935440407 -33.63742251903197 2.5680810968195615 0.0 3.7293 7.0 0.9794172596743375 0.5292447532472268 0.0 0.0 0.0 
9.670364672763396 -41.11157432604222 5.097255107060989 0.0 3.7293 7.0 0.015258258339429065 0.5292447532472268 0.0 0.0 0.0 
7.016336727037799 -105.60046323432823 5.724350952327442 0.0 3.1119999999999997 8.0 0.6763741935205724 0.4056595423705742 0.0 0.0 0.0 
8.370242871918412 -115.94767321230567 2.9561739777219627 0.0 0.0 6.0 0.023441340766222396 0.3692324539804902 1.0 0.0 0.0 
9.467547675270604 -116.6565992820291 5.321401353494764 0.0 0.0 6.0 0.3685981318577154 0.3692324539804902 1.0 0.0 0.0 
26.212210391390673 -114.63910329814682 5.488899348621981 0.0 4.9588 7.0 0.18375811188418 0.06938745691382653 0.0 0.0 0.0 
29.25068661328448 -112.97160353785156 4.1403495332193145 0.0 2.493 7.0 0.27459244170403707 0.4408261164570968 0.0 0.0 0.0 
34.88896906094399 -111.87615988155578 5.508879091855421 0.0 2.493 7.0 0.010215597082578243 0.4408261164570968 0.0 0.0 0.0 
34.63397699699616 -107.00378397689857 4.06742235060229 0.0 0.6258 7.0 0.033424705240576724 0.10663883557909604 0.0 0.0 0.0 
36.73577548672255 -106.24026313390215 5.815871213017622 0.0 0.6258 7.0 0.6846669161200433 0.10663883557909604 0.0 0.0 0.0 
39.11245631285261 -99.80671538329781 4.495987443281852 0.0 0.0 6.0 0.28257868519898977 0.6900885581010128 1.0 0.0 0.0 
39.894590236083374 -98.80070139420056 6.7486950165889645 0.0 0.0 6.0 0.535351825007725 0.6900885581010128 1.0 0.0 0.0 
46.256568697452664 -90.50519160582198 4.250528725036843 0.0 0.0 6.0 0.2449089923831277 0.7711680283635843 1.0 0.0 0.0 
47.11463786690219 -89.42341749570497 6.9746734919385736 0.0 0.0 6.0 0.5647961382634555 0.7711680283635843 1.0 0.0 0.0 
47.41723944602157 -85.3270422005603 0.42417656110721486 0.0 3.1119999999999997 5.0 0.8441294146226969 0.7120478846819892 0.0 0.0 0.0 
41.02534810934853 -73.84539764711093 0.27472846443918053 0.0 9.208499999999999 4.0 0.8951586247456063 0.329883856778026 0.0 0.0 0.0 
36.82059035155662 -20.482607508195166 0.31637944529271284 0.0 11.034899999999999 8.0 0.7656284566554725 0.674285264999597 0.0 0.0 0.0 
31.170397114536872 -17.881426696209335 0.20362504957914826 0.0 9.835999999999999 8.0 0.8718750787303499 0.24990586309152174 0.0 0.0 0.0 
27.27089195980449 -0.026307787825777293 5.839527088298074 0.0 12.226999999999999 5.0 0.8223745540593693 0.47534073997197135 0.0 0.0 0.0 
27.240446032074576 21.25565797141895 4.78905466496798 0.0 8.6303 6.0 0.7873743845882237 0.08314507823318795 0.0 0.0 0.0 
46.9976131610248 33.887890197104255 6.200053175387877 0.0 9.835999999999999 6.0 0.728667311526428 0.31812222950906355 0.0 0.0 0.0 
40.959266054958555 49.267108808806064 0.701407608864863 0.0 9.835999999999999 6.0 0.4205568707074646 0.31812222950906355 0.0 0.0 0.0 
37.76423712286457 55.38470305991882 0.7702639541336113 0.0 3.1205 6.0 0.992812654196704 0.16330864392935773 0.0 0.0 0.0 
32.22757233456934 57.18317034846615 1.5795868002593416 0.0 3.1205 6.0 0.9682945519620039 0.16330864392935773 0.0 0.0 0.0 
37.209015134577434 61.46641836663492 5.4704632327321185 0.0 11.034899999999999 5.0 0.9496513328687596 0.7659099251372311 0.0 0.0 0.0 
40.82540185845768 78.4178988266722 5.448904708312747 0.0 3.1205 7.0 0.4873005716990395 0.9050946219802449 0.0 0.0 0.0 
41.49934725609345 84.96697437064327 -0.3928460645747718 0.0 0.0 8.0 0.23602789550859948 0.5759768999209152 1.0 0.0 0.0 
40.143347049317626 85.28524071630098 3.0733651257160863 0.0 0.0 8.0 0.3955801505586267 0.5759768999209152 1.0 0.0 0.0 
32.88722501276411 94.39713823717082 5.059343555226422 0.0 0.0 10.0 0.9994764107123637 0.004223789127661193 1.0 0.0 0.0 
33.12166347278415 95.58323908951756 7.1167480749957654 0.0 0.0 10.0 0.27694210671186115 0.004223789127661193 1.0 0.0 0.0 
36.75535882120557 109.00610220438972 6.224761983562033 0.0 1.2532999999999999 8.0 0.8029284911706441 0.9127580927177573 0.0 0.0 0.0 
32.63324121099842 109.87174993633684 2.9993924062022326 0.0 1.2532999999999999 8.0 0.6173565223221256 0.9127580927177573 0.0 0.0 0.0 
33.75985532326009 117.5662870707254 5.2078322482814015 0.0 1.8774 9.0 0.8733870818836391 0.7175437399405352 0.0 0.0 0.0 
34.329319808456816 121.25575157689646 0.6818447270338825 0.0 1.8774 9.0 0.010484027906698334 0.7175437399405352 0.0 0.0 0.0 
32.30222543267689 125.66762850376763 0.7416671144981544 0.0 4.9724 8.0 0.8298936318964554 0.3944474505072494 0.0 0.0 0.0 
24.887134420945305 122.98582008288938 4.74589768412125 0.0 1.8774 9.0 0.0018873784763224766 0.7859195959283062 0.0 0.0 0.0 
22.99188754844096 128.12487631576246 2.159082655484056 0.0 1.8774 9.0 0.7789164587192531 0.7859195959283062 0.0 0.0 0.0 
16.100421807069825 129.0522136015964 0.9816431419195325 0.0 1.2532999999999999 10.0 0.44815175990781153 0.8278772022564144 0.0 0.0 0.0 
12.872291500997939 127.35245304653633 3.044198751179178 2.0 1.2532999999999999 10.0 0.8026670964930922 0.8278772022564144 0.0 0.0 0.0 
12.135717890533595 125.06957195362395 1.7441281340647325 2.0 0.6275 10.0 0.42117978933056077 0.13073873316745033 0.0 0.0 0.0 
11.58354371474285 122.42798827574387 4.341677283231186 0.0 0.6275 10.0 0.4486873513593216 0.13073873316745033 0.0 0.0 0.0 
10.075114899212444 130.6921128475636 0.9364544781225673 0.0 9.835999999999999 7.0 0.37704213346817284 0.6280779011405561 0.0 0.0 0.0 
14.33188425469875 -70.50635425265604 2.930854138630569 0.0 0.6275 8.0 0.29894070585035915 0.9370079828047828 0.0 0.0 0.0 
16.892530867527544 -69.93011766213012 0.6899144312293018 0.0 0.6275 8.0 0.5427172362831783 0.9370079828047828 0.0 0.0 0.0 
24.16015633146819 -65.56959253783106 4.49640809037559 0.0 0.6275 7.0 0.3193565465440016 0.3853965923652297 0.0 0.0 0.0 
25.927695672176533 -63.7454754348299 0.4539347725525422 0.0 0.6275 7.0 0.5080232036142022 0.3853965923652297 0.0 0.0 0.0 
4.000073079882539 -33.1210541395846 0.8208286426023761 0.0 0.0 8.0 0.6866843899724361 0.9794172596743375 1.0 0.0 0.0 
3.2549332708779093 -34.291831405471186 4.328776973224708 0.0 0.0 8.0 0.3350414631627484 0.9794172596743375 1.0 0.0 0.0 
9.762292757452085 -41.81126119689653 4.843035253622576 2.0 4.3568 7.0 0.015258258339429065 0.5292447532472268 0.0 0.0 0.0 
7.511225785815807 -106.10355100947459 5.489579120105321 0.0 3.7394999999999996 8.0 0.6763741935205724 0.4056595423705742 0.0 0.0 0.0 
7.665371312384158 -115.98185763214464 3.190052543975367 0.0 0.6275 6.0 0.023441340766222396 0.3692324539804902 0.0 0.0 0.0 
9.901058164078982 -117.21344858488654 5.3738935796374 0.0 0.6275 6.0 0.3685981318577154 0.3692324539804902 0.0 0.0 0.0 
26.180855215515617 -115.34410637824377 4.667943037856154 0.0 0.0 8.0 0.40396471381917753 0.18375811188418 1.0 0.0 0.0 
26.90202584627023 -114.49021700526059 6.495759401824213 2.0 0.0 8.0 0.32110175048095657 0.18375811188418 1.0 0.0 0.0 
28.772458082376392 -113.49055436618264 3.9678129771665653 2.0 3.1205 7.0 0.27459244170403707 0.4408261164570968 0.0 0.0 0.0 
35.347904781077986 -112.41224802242934 5.420411311602638 0.0 3.1205 7.0 0.010215597082578243 0.4408261164570968 0.0 0.0 0.0 
34.158229812128944 -107.52501051698515 3.972584005994565 0.0 1.2532999999999999 7.0 0.033424705240576724 0.10663883557909604 0.0 0.0 0.0 
37.403380469604606 -106.46899021325866 5.953113783148056 0.0 1.2532999999999999 7.0 0.6846669161200433 0.10663883557909604 0.0 0.0 0.0 
39.09725927924055 -100.5122517325872 4.690862619213052 0.0 0.6275 6.0 0.28257868519898977 0.6900885581010128 0.0 0.0 0.0 
40.58209975960266 -98.64150608940167 0.2275411736793141 0.0 0.6275 6.0 0.535351825007725 0.6900885581010128 0.0 0.0 0.0 
45.90295354520591 -91.11590333331826 4.187546426489735 0.0 0.6275 6.0 0.2449089923831277 0.7711680283635843 0.0 0.0 0.0 
47.60909250040687 -88.91990274378027 0.7944693325356349 0.0 0.6275 6.0 0.5647961382634555 0.7711680283635843 0.0 0.0 0.0 
47.97107784772004 -84.88969163773446 0.6684052518744374 0.0 3.7394999999999996 5.0 0.8441294146226969 0.7120478846819892 0.0 0.0 0.0 
41.67119875340985 -74.12980832828394 -0.4148134899321235 0.0 0.0 5.0 0.7395060540730564 0.8951586247456063 1.0 0.0 0.0 
40.576596673230924 -73.3007558945955 2.2599645715106 0.0 0.0 5.0 0.12090412043611987 0.8951586247456063 1.0 0.0 0.0 
37.44189061436892 -20.14794577834002 0.4940806492784017 0.0 11.664099999999998 8.0 0.7656284566554725 0.674285264999597 0.0 0.0 0.0 
31.828560435377796 -17.626802398272886 0.36913367714011575 0.0 10.4652 8.0 0.8718750787303499 0.24990586309152174 0.0 0.0 0.0 
27.892353331016533 -0.36067024697926714 5.789586275699247 0.0 12.856199999999998 5.0 0.8223745540593693 0.47534073997197135 0.0 0.0 0.0 
27.44979003526241 20.581723569322303 5.0135785379282005 0.0 9.2595 6.0 0.7873743845882237 0.08314507823318795 0.0 0.0 0.0 
47.70177398089885 33.84130661894086 6.217127479159853 0.0 10.4652 6.0 0.728667311526428 0.31812222950906355 0.0 0.0 0.0 
41.36167452524401 49.846832806103635 0.9640072033345242 0.0 10.4652 6.0 0.4205568707074646 0.31812222950906355 0.0 0.0 0.0 
38.20730079082207 55.93398174704939 0.8920190748507726 0.0 3.7497 6.0 0.992812654196704 0.16330864392935773 0.0 0.0 0.0 
32.32954569351325 57.8814639286069 1.4257791979913865 0.0 3.7497 6.0 0.9682945519620039 0.16330864392935773 0.0 0.0 0.0 
37.7274759435548 60.987658636128536 5.537584647984765 0.0 11.664099999999998 5.0 0.9496513328687596 0.7659099251372311 0.0 0.0 0.0 
41.27241272137954 77.8718276056488 5.398373341137897 0.0 3.7497 7.0 0.4873005716990395 0.9050946219802449 0.0 0.0 0.0 
42.14523289741074 84.68264317583677 5.868498915307631 0.0 0.6292 8.0 0.23602789550859948 0.5759768999209152 0.0 0.0 0.0 
39.437971946844385 85.2638291584231 3.1719384924630707 0.0 0.6292 8.0 0.3955801505586267 0.5759768999209152 0.0 0.0 0.0 
33.06438007342619 93.71403606730065 4.966147510417831 0.0 0.6292 10.0 0.9994764107123637 0.004223789127661193 0.0 0.0 0.0 
33.641335918770025 96.06068336781925 0.743066414542793 0.0 0.6292 10.0 0.27694210671186115 0.004223789127661193 0.0 0.0 0.0 
37.45038392123182 109.1283830300886 0.17415321758652422 0.0 1.8824999999999998 8.0 0.8029284911706441 0.9127580927177573 0.0 0.0 0.0 
31.929635235569407 109.81742571208518 3.2186488580263912 0.0 1.8824999999999998 8.0 0.6173565223221256 0.9127580927177573 0.0 0.0 0.0 
34.13475020178423 116.96840219881759 5.272458965982114 0.0 2.5065999999999997 9.0 0.8733870818836391 0.7175437399405352 0.0 0.0 0.0 
34.830385860977266 121.75268748927492 0.7812527365001809 0.0 2.5065999999999997 9.0 0.010484027906698334 0.7175437399405352 0.0 0.0 0.0 
32.81293921150239 126.15464382808284 0.7616433338676982 0.0 5.6016 8.0 0.8298936318964554 0.3944474505072494 0.0 0.0 0.0 
24.72297220125634 122.29947960205854 4.477624657165512 2.0 2.5065999999999997 9.0 0.0018873784763224766 0.7859195959283062 0.0 0.0 0.0 
22.527372613397215 128.65613742399555 2.2892577761156003 0.0 2.5065999999999997 9.0 0.7789164587192531 0.7859195959283062 0.0 0.0 0.0 
16.54905005146401 129.5969568331574 0.8818465304082435 0.0 1.8824999999999998 10.0 0.44815175990781153 0.8278772022564144 0.0 0.0 0.0 
11.28602731511434 121.78806915432921 4.277199470818232 0.0 1.2567 10.0 0.4486873513593216 0.13073873316745033 0.0 0.0 0.0 
10.30195810781226 131.36036029328423 1.2435325678786875 0.0 10.4652 7.0 0.37704213346817284 0.6280779011405561 0.0 0.0 0.0 
13.636728423083083 -70.38481882666497 2.968508358921203 0.0 1.2567 8.0 0.29894070585035915 0.9370079828047828 0.0 0.0 0.0 
17.51083715098045 -69.58995618600045 0.5029538871656734 0.0 1.2567 8.0 0.5427172362831783 0.9370079828047828 0.0 0.0 0.0 
23.856395131680216 -66.20657104885267 4.267418299928504 0.0 1.2567 7.0 0.3193565465440016 0.3853965923652297 0.0 0.0 0.0 
26.558168973428735 -63.42843299854062 0.46593183007541944 0.0 1.2567 7.0 0.5080232036142022 0.3853965923652297 0.0 0.0 0.0 
4.336052981235196 -32.50046571245511 1.074579292520535 0.0 0.6292 8.0 0.6866843899724361 0.9794172596743375 0.0 0.0 0.0 
3.0752501819766005 -34.974272961623086 4.454947208973395 0.0 0.6292 8.0 0.3350414631627484 0.9794172596743375 0.0 0.0 0.0 
7.42367556200929 -106.80379914286131 4.58800697887556 0.0 0.0 9.0 0.02323481867752797 0.6763741935205724 1.0 0.0 0.0 
7.8346233194515635 -105.47631379339224 7.377939578468654 0.0 0.0 9.0 0.8099368058781361 0.6763741935205724 1.0 0.0 0.0 
6.997512529607228 -116.20984257960336 3.470559227504913 0.0 1.2567 6.0 0.023441340766222396 0.3692324539804902 0.0 0.0 0.0 
10.313195567847812 -117.78629695087403 5.336059727226545 0.0 1.2567 6.0 0.3685981318577154 0.3692324539804902 0.0 0.0 0.0 
26.26763720060612 -116.04445013459714 4.835683886008172 0.0 0.6292 8.0 0.40396471381917753 0.18375811188418 0.0 0.0 0.0 
35.74748830637651 -112.9939227565465 5.314313412181305 0.0 3.7497 7.0 0.010215597082578243 0.4408261164570968 0.0 0.0 0.0 
33.73802666561093 -108.0919688978708 4.074581796141445 2.0 1.8824999999999998 7.0 0.033424705240576724 0.10663883557909604 0.0 0.0 0.0 
38.081010588907816 -106.666043280765 6.000195306192266 0.0 1.8824999999999998 7.0 0.6846669161200433 0.10663883557909604 0.0 0.0 0.0 
39.017664336638376 -101.21344866292294 4.5993697621711975 0.0 1.2567 6.0 0.28257868519898977 0.6900885581010128 0.0 0.0 0.0 
41.22819221799097 -98.35764516356979 0.4139584156785252 0.0 1.2567 6.0 0.535351825007725 0.6900885581010128 0.0 0.0 0.0 
45.51006992368462 -91.70212423872862 4.1219544353151 0.0 1.2567 6.0 0.2449089923831277 0.7711680283635843 0.0 0.0 0.0 
48.041118253731945 -88.36190073799219 0.9119552674937064 2.0 1.2567 6.0 0.5647961382634555 0.7711680283635843 0.0 0.0 0.0 
48.57347704280264 -84.5220944400253 0.5478965314898896 0.0 4.3687 5.0 0.8441294146226969 0.7120478846819892 0.0 0.0 0.0 
42.374401177858694 -74.18912814157996 6.199028725314463 0.0 0.6292 5.0 0.7395060540730564 0.8951586247456063 0.0 0.0 0.0 
40.105181638986124 -72.77560795783118 2.3023209865586214 0.0 0.6292 5.0 0.12090412043611987 0.8951586247456063 0.0 0.0 0.0 
38.0217593117436 -19.74574584819953 0.6064155311082808 0.0 12.294999999999998 8.0 0.7656284566554725 0.674285264999597 0.0 0.0 0.0 
32.50232391229251 -17.416908932019815 0.3019924432787663 0.0 11.0961 8.0 0.8718750787303499 0.24990586309152174 0.0 0.0 0.0 
28.543366481716212 -0.6330566776548543 5.886918728344904 0.0 13.487099999999998 5.0 0.8223745540593693 0.47534073997197135 0.0 0.0 0.0 
26.75021199550976 20.67447623125673 3.0097777089403017 0.0 0.0 7.0 0.2667278851366718 0.7873743845882237 1.0 0.0 0.0 
28.029974026642837 20.983468545825772 6.888822170390672 0.0 0.0 7.0 0.8041244659688931 0.7873743845882237 1.0 0.0 0.0 
48.383934064625635 33.66055787020375 6.0241745647202505 0.0 11.0961 6.0 0.728667311526428 0.31812222950906355 0.0 0.0 0.0 
41.7359322225861 50.44511674035228 1.0117917054443748 0.0 11.0961 6.0 0.4205568707074646 0.31812222950906355 0.0 0.0 0.0 
38.724372651970384 56.41424123983286 0.7484972365184573 0.0 4.380599999999999 6.0 0.992812654196704 0.16330864392935773 0.0 0.0 0.0 
32.89034865623293 57.4530803072989 -0.6523224211787355 0.0 0.0 7.0 0.4276906054697137 0.9682945519620039 1.0 0.0 0.0 
31.698558867842326 58.19748309864199 2.677278682721335 0.0 0.0 7.0 0.25922731284695544 0.9682945519620039 1.0 0.0 0.0 
38.201501080871296 60.46486550381733 5.4489098723605585 0.0 12.294999999999998 5.0 0.9496513328687596 0.7659099251372311 0.0 0.0 0.0 
41.793159365221776 77.39555518053191 5.542371531140367 0.0 4.380599999999999 7.0 0.4873005716990395 0.9050946219802449 0.0 0.0 0.0 
42.73668436954069 84.29767870200133 5.706196520268376 0.0 1.2601 8.0 0.23602789550859948 0.5759768999209152 0.0 0.0 0.0 
38.74899732882428 85.11109911644098 3.3597444373140455 2.0 1.2601 8.0 0.3955801505586267 0.5759768999209152 0.0 0.0 0.0 
33.33844834434724 93.06372916062153 5.111253454404422 0.0 1.2601 10.0 0.9994764107123637 0.004223789127661193 0.0 0.0 0.0 
34.25880990023808 96.40235334339462 0.5053952362173666 0.0 1.2601 10.0 0.27694210671186115 0.004223789127661193 0.0 0.0 0.0 
38.10772029193878 109.38513463328879 0.37236786046314246 0.0 2.5134 8.0 0.8029284911706441 0.9127580927177573 0.0 0.0 0.0 
31.234313089007905 109.93800598618132 2.9698822190896106 0.0 2.5134 8.0 0.6173565223221256 0.9127580927177573 0.0 0.0 0.0 
34.42373168698494 116.32458375297185 5.134299899886893 0.0 3.1374999999999997 9.0 0.8733870818836391 0.7175437399405352 0.0 0.0 0.0 
35.218145303807226 122.34231033864242 0.9890608120599637 0.0 3.1374999999999997 9.0 0.010484027906698334 0.7175437399405352 0.0 0.0 0.0 
33.21190414740479 126.7367430205925 0.9699349637332924 0.0 6.2325 8.0 0.8298936318964554 0.3944474505072494 0.0 0.0 0.0 
22.262908157997938 129.31040880639762 1.9549193314329742 0.0 3.1374999999999997 9.0 0.7789164587192531 0.7859195959283062 0.0 0.0 0.0 
17.097561446211614 130.0409700534922 0.6804931106732292 0.0 2.5134 10.0 0.44815175990781153 0.8278772022564144 0.0 0.0 0.0 
10.908735713661821 121.19169382161215 4.148322186664483 0.0 1.8876 10.0 0.4486873513593216 0.13073873316745033 0.0 0.0 0.0 
10.306509313717056 132.0660456172952 1.5643370745527547 0.0 11.0961 7.0 0.37704213346817284 0.6280779011405561 0.0 0.0 0.0 
12.940590929563818 -70.26903851695477 2.976781438484941 0.0 1.8876 8.0 0.29894070585035915 0.9370079828047828 0.0 0.0 0.0 
18.107220865004365 -69.21267783299446 0.5640476836956052 0.0 1.8876 8.0 0.5427172362831783 0.9370079828047828 0.0 0.0 0.0 
23.75552940746479 -66.90502548235446 4.568977663032527 0.0 1.8876 7.0 0.3193565465440016 0.3853965923652297 0.0 0.0 0.0 
27.183123914097063 -63.10064676921691 0.4830470021593082 0.0 1.8876 7.0 0.5080232036142022 0.3853965923652297 0.0 0.0 0.0 
4.526033475115952 -31.820818817409744 1.298215518274528 0.0 1.2601 8.0 0.6866843899724361 0.9794172596743375 0.0 0.0 0.0 
2.993877717943912 -35.6752658375479 4.5968344099705485 0.0 1.2601 8.0 0.3350414631627484 0.9794172596743375 0.0 0.0 0.0 
7.40190374882647 -107.5091632177551 4.6815427074907 0.0 0.6309 9.0 0.02323481867752797 0.6763741935205724 0.0 0.0 0.0 
8.036635207757026 -104.80014540683231 1.2804681962360938 0.0 0.6309 9.0 0.8099368058781361 0.6763741935205724 0.0 0.0 0.0 
6.3765238930337516 -116.54508220024262 3.636613160085389 0.0 1.8876 6.0 0.023441340766222396 0.3692324539804902 0.0 0.0 0.0 
10.669440434720364 -118.3954784384679 5.241560198839943 0.0 1.8876 6.0 0.3685981318577154 0.3692324539804902 0.0 0.0 0.0 
26.250579391607243 -116.74994394828555 4.688225149395898 0.0 1.2601 8.0 0.40396471381917753 0.18375811188418 0.0 0.0 0.0 
36.25841211410585 -113.48071773669216 5.521973325042946 0.0 4.380599999999999 7.0 0.010215597082578243 0.4408261164570968 0.0 0.0 0.0 
38.75126831034965 -106.88687597048117 5.96491502876463 0.0 2.5134 7.0 0.6846669161200433 0.10663883557909604 0.0 0.0 0.0 
38.86054172108429 -101.90143483551802 4.487869031857326 0.0 1.8876 6.0 0.28257868519898977 0.6900885581010128 0.0 0.0 0.0 
41.8993681637713 -98.13961915639243 0.31408572298512916 0.0 1.8876 6.0 0.535351825007725 0.6900885581010128 0.0 0.0 0.0 
45.2140660692971 -92.34274441339385 4.279561836272373 0.0 1.8876 6.0 0.2449089923831277 0.7711680283635843 0.0 0.0 0.0 
49.12352760240511 -84.07998939381929 0.6770191921568959 0.0 4.999599999999999 5.0 0.8441294146226969 0.7120478846819892 0.0 0.0 0.0 
43.06985985050549 -74.06933780540693 0.17057106528014698 0.0 1.2601 5.0 0.7395060540730564 0.8951586247456063 0.0 0.0 0.0 
39.77961826333547 -72.14949217106778 2.0502855831903153 0.0 1.2601 5.0 0.12090412043611987 0.8951586247456063 0.0 0.0 0.0 
38.640128917199426 -19.405699496876167 0.5027677045154763 0.0 12.927599999999998 8.0 0.7656284566554725 0.674285264999597 0.0 0.0 0.0 
32.6916054658195 -18.096750813264503 -1.2992533889535611 0.0 0.0 9.0 0.22396695692333668 0.8718750787303499 1.0 0.0 0.0 
32.45851336284512 -16.712570145811682 1.632917255936953 0.0 0.0 9.0 0.5875971031716967 0.8718750787303499 1.0 0.0 0.0 
28.37377606448404 -1.318076079119534 4.469698454895621 0.0 0.0 6.0 0.8927829899562962 0.8223745540593693 1.0 0.0 0.0 
28.85917742093769 -0.0019656060431752142 7.3899976440241195 0.0 0.0 6.0 0.5754365117469201 0.8223745540593693 1.0 0.0 0.0 
26.061192886596025 20.521947028965485 3.359452938671278 0.0 0.6326 7.0 0.2667278851366718 0.7873743845882237 0.0 0.0 0.0 
28.695922794201973 21.216973854087755 0.3372375843559359 0.0 0.6326 7.0 0.8041244659688931 0.7873743845882237 0.0 0.0 0.0 
49.080514671677626 33.54747406111107 6.12224961519076 0.0 11.7287 6.0 0.728667311526428 0.31812222950906355 0.0 0.0 0.0 
42.15177200796874 51.015283174731536 0.9406473664692401 0.0 11.7287 6.0 0.4205568707074646 0.31812222950906355 0.0 0.0 0.0 
39.360482477660575 56.719817383633774 0.4478266206812285 0.0 5.013199999999999 6.0 0.992812654196704 0.16330864392935773 0.0 0.0 0.0 
33.467849807216616 57.04748825780526 5.670908068460005 0.0 0.6326 7.0 0.4276906054697137 0.9682945519620039 0.0 0.0 0.0 
31.098227038416926 58.568446957500015 2.5880873102053754 0.0 0.6326 7.0 0.25922731284695544 0.9682945519620039 0.0 0.0 0.0 
38.82075798416301 60.12643770099107 5.783033146804932 0.0 12.927599999999998 5.0 0.9496513328687596 0.7659099251372311 0.0 0.0 0.0 
42.230531492286005 76.84173380818557 5.3808472139664305 0.0 5.013199999999999 7.0 0.4873005716990395 0.9050946219802449 0.0 0.0 0.0 
43.3820889024014 84.01225712089266 5.866810098821396 0.0 1.8927 8.0 0.23602789550859948 0.5759768999209152 0.0 0.0 0.0 
33.674901185287915 92.44339701102511 5.209368250890344 0.0 1.8927 10.0 0.9994764107123637 0.004223789127661193 0.0 0.0 0.0 
34.7772885397709 96.8810937640284 0.7455634154949669 0.0 1.8927 10.0 0.27694210671186115 0.004223789127661193 0.0 0.0 0.0 
38.73182204946356 109.7145424143962 0.48564341996018134 0.0 3.146 8.0 0.8029284911706441 0.9127580927177573 0.0 0.0 0.0 
30.912424854406456 110.56601908670201 2.0444336056802968 0.0 0.0 9.0 0.9713273631916075 0.6173565223221256 1.0 0.0 0.0 
30.57739240029269 109.68019268408501 3.5155798159028775 2.0 0.0 9.0 0.11793184765279441 0.6173565223221256 1.0 0.0 0.0 
34.88988072499791 115.79475589002013 5.433945512167425 0.0 3.7701 9.0 0.8733870818836391 0.7175437399405352 0.0 0.0 0.0 
35.54669575831688 122.96686385023412 1.0865125885816123 0.0 3.7701 9.0 0.010484027906698334 0.7175437399405352 0.0 0.0 0.0 
33.68721770710725 127.25836501970944 0.831808191617948 0.0 6.8651 8.0 0.8298936318964554 0.3944474505072494 0.0 0.0 0.0 
21.97968618782958 129.9567816133859 1.9837608661718205 0.0 3.7701 9.0 0.7789164587192531 0.7859195959283062 0.0 0.0 0.0 
17.707278676778834 130.3962972108406 0.5276517503093157 0.0 3.146 10.0 0.44815175990781153 0.8278772022564144 0.0 0.0 0.0 
10.593682762754247 120.56022400592458 4.249614654123116 0.0 2.5202 10.0 0.4486873513593216 0.13073873316745033 0.0 0.0 0.0 
10.16730699963236 132.75788028378247 1.7693428574262187 0.0 11.7287 7.0 0.37704213346817284 0.6280779011405561 0.0 0.0 0.0 
12.241081511682474 -70.17576974246252 3.009038602758035 0.0 2.5202 8.0 0.29894070585035915 0.9370079828047828 0.0 0.0 0.0 
18.6903840313204 -68.81526971600104 0.598175436065271 0.0 2.5202 8.0 0.5427172362831783 0.9370079828047828 0.0 0.0 0.0 
23.681837564900384 -67.60686734655151 4.607784456960232 0.0 2.5202 7.0 0.3193565465440016 0.3853965923652297 0.0 0.0 0.0 
27.723514059966703 -62.64678447705428 0.6985823995560898 0.0 2.5202 7.0 0.5080232036142022 0.3853965923652297 0.0 0.0 0.0 
4.622866126654318 -31.121793833881863 1.43313711494022 0.0 1.8927 8.0 0.6866843899724361 0.9794172596743375 0.0 0.0 0.0 
2.730713237542088 -36.33006118439641 4.330252092115939 0.0 1.8927 8.0 0.3350414631627484 0.9794172596743375 0.0 0.0 0.0 
7.256942054107919 -108.19981406808694 4.505510559341821 0.0 1.2635 9.0 0.02323481867752797 0.6763741935205724 0.0 0.0 0.0 
8.33728806527806 -104.1616938822323 1.1306817504545716 0.0 1.2635 9.0 0.8099368058781361 0.6763741935205724 0.0 0.0 0.0 
5.867386706176779 -117.03374549430075 3.9064815957538306 0.0 2.5202 6.0 0.023441340766222396 0.3692324539804902 0.0 0.0 0.0 
10.884499892857871 -119.06761080598598 5.022070543740577 0.0 2.5202 6.0 0.3685981318577154 0.3692324539804902 0.0 0.0 0.0 
26.279888030812913 -117.45503507265731 4.753942221360262 0.0 1.8927 8.0 0.40396471381917753 0.18375811188418 0.0 0.0 0.0 
36.726390183024265 -114.00893077800387 5.437402877512536 0.0 5.013199999999999 7.0 0.010215597082578243 0.4408261164570968 0.0 0.0 0.0 
39.44586915699141 -107.01154414542887 6.105596167283447 0.0 3.146 7.0 0.6846669161200433 0.10663883557909604 0.0 0.0 0.0 
38.91022030350562 -102.6053840726424 4.782853405860841 0.0 2.5202 6.0 0.28257868519898977 0.6900885581010128 0.0 0.0 0.0 
42.60504109150757 -98.13343780865485 0.008759196499129693 0.0 2.5202 6.0 0.535351825007725 0.6900885581010128 0.0 0.0 0.0 
44.925125595143804 -92.98658126570623 4.290560006177435 0.0 2.5202 6.0 0.2449089923831277 0.7711680283635843 0.0 0.0 0.0 
49.6031897475323 -83.5623633545478 0.8234395818896597 0.0 5.632199999999999 5.0 0.8441294146226969 0.7120478846819892 0.0 0.0 0.0 
43.730432574345535 -73.82103120759211 0.3595523924146262 0.0 1.8927 5.0 0.7395060540730564 0.8951586247456063 0.0 0.0 0.0 
39.66875508605594 -71.45255469473045 1.7285366608665897 0.0 1.8927 5.0 0.12090412043611987 0.8951586247456063 0.0 0.0 0.0 
39.28975373728614 -19.130018371066882 0.40133279679763145 0.0 13.561899999999998 8.0 0.7656284566554725 0.674285264999597 0.0 0.0 0.0 
33.061709177285884 -18.69761330398841 5.2644654280521905 0.0 0.6343 9.0 0.22396695692333668 0.8718750787303499 0.0 0.0 0.0 
32.43073638386541 -16.00741702099495 1.6101573935866182 0.0 0.6343 9.0 0.5875971031716967 0.8718750787303499 0.0 0.0 0.0 
28.33300705856538 -2.022597461446861 4.654595764399064 0.0 0.6343 6.0 0.8927829899562962 0.8223745540593693 0.0 0.0 0.0 
29.047827990136273 0.6780516384007206 1.300171767103349 0.0 0.6343 6.0 0.5754365117469201 0.8223745540593693 0.0 0.0 0.0 
25.408473482050983 20.25367502347377 3.531555152096405 2.0 1.2669000000000001 7.0 0.2667278851366718 0.7873743845882237 0.0 0.0 0.0 
29.302604967490048 21.577458570288517 0.5361316681382386 0.0 1.2669000000000001 7.0 0.8041244659688931 0.7873743845882237 0.0 0.0 0.0 
49.7467118630501 33.314678459332235 5.947013221258919 0.0 12.363 6.0 0.728667311526428 0.31812222950906355 0.0 0.0 0.0 
42.688597687386874 51.47335596361704 0.7063996689398007 0.0 12.363 6.0 0.4205568707074646 0.31812222950906355 0.0 0.0 0.0 
39.93852242993312 57.12464117687849 0.6109475588946038 2.0 5.647499999999999 6.0 0.992812654196704 0.16330864392935773 0.0 0.0 0.0 
33.959798680064075 56.541525021488496 5.483751551392382 2.0 1.2669000000000001 7.0 0.4276906054697137 0.9682945519620039 0.0 0.0 0.0 
30.53446590925317 58.992930030476856 2.496201185529344 0.0 1.2669000000000001 7.0 0.25922731284695544 0.9682945519620039 0.0 0.0 0.0 
39.461427663203125 59.830541008953794 5.850520550758617 2.0 13.561899999999998 5.0 0.9496513328687596 0.7659099251372311 0.0 0.0 0.0 
42.67557211606315 76.29405567900018 5.394770642657442 0.0 5.647499999999999 7.0 0.4873005716990395 0.9050946219802449 0.0 0.0 0.0 
44.05814302462967 83.80986316392209 5.9923045287666 0.0 2.527 8.0 0.23602789550859948 0.5759768999209152 0.0 0.0 0.0 
34.21530203744857 91.9895474665903 5.58462649706833 2.0 2.527 10.0 0.9994764107123637 0.004223789127661193 0.0 0.0 0.0 
35.34427947003714 97.30125298979378 0.6377317994236567 0.0 2.527 10.0 0.27694210671186115 0.004223789127661193 0.0 0.0 0.0 
39.32830762949815 110.09165969431143 0.563777626063999 0.0 3.7803 8.0 0.8029284911706441 0.9127580927177573 0.0 0.0 0.0 
30.515851422457736 111.14975019181148 2.1675385132026657 0.0 0.6343 9.0 0.9713273631916075 0.6173565223221256 0.0 0.0 0.0 
35.50467295598294 115.44828366498552 5.769996003134023 0.0 4.4044 9.0 0.8733870818836391 0.7175437399405352 0.0 0.0 0.0 
35.841221951442215 123.60816472467876 1.140256402174742 0.0 4.4044 9.0 0.010484027906698334 0.7175437399405352 0.0 0.0 0.0 
34.24060163119972 127.69629049573966 0.6694437219790271 0.0 7.4994 8.0 0.8298936318964554 0.3944474505072494 0.0 0.0 0.0 
21.702846988508806 130.60591376304393 1.9739071878856311 0.0 4.4044 9.0 0.7789164587192531 0.7859195959283062 0.0 0.0 0.0 
18.286506511421873 130.7994195316997 0.6080070861228577 0.0 3.7803 10.0 0.44815175990781153 0.8278772022564144 0.0 0.0 0.0 
10.229657140315604 119.95565983546084 4.170414072420648 0.0 3.1545 10.0 0.4486873513593216 0.13073873316745033 0.0 0.0 0.0 
9.970060319856985 133.43545407114286 1.8540652501601222 0.0 12.363 7.0 0.37704213346817284 0.6280779011405561 0.0 0.0 0.0 
11.537175399006594 -70.22605567029109 3.212910611586477 0.0 3.1545 8.0 0.29894070585035915 0.9370079828047828 0.0 0.0 0.0 
19.293804305364848 -68.44935105991439 0.5451124891999336 0.0 3.1545 8.0 0.5427172362831783 0.9370079828047828 0.0 0.0 0.0 
23.466876361621836 -68.27903114436059 4.402872646520575 0.0 3.1545 7.0 0.3193565465440016 0.3853965923652297 0.0 0.0 0.0 
28.317066594597783 -62.26506746324317 0.5715079199929668 0.0 3.1545 7.0 0.5080232036142022 0.3853965923652297 0.0 0.0 0.0 
4.756773888271922 -30.42891491128539 1.3798772815717832 0.0 2.527 8.0 0.6866843899724361 0.9794172596743375 0.0 0.0 0.0 
2.4015467361282123 -36.95429023238045 4.227136301926073 0.0 2.527 8.0 0.3350414631627484 0.9794172596743375 0.0 0.0 0.0 
7.128620044195352 -108.89374918880952 4.5295450597102835 0.0 1.8978000000000002 9.0 0.02323481867752797 0.6763741935205724 0.0 0.0 0.0 
8.563172001988717 -103.49312156966158 1.2449677181919272 0.0 1.8978000000000002 9.0 0.8099368058781361 0.6763741935205724 0.0 0.0 0.0 
5.5004858876871445 -117.63656908324822 4.165651384570813 0.0 3.1545 6.0 0.023441340766222396 0.3692324539804902 0.0 0.0 0.0 
10.97027230640733 -119.76807892308652 4.834242478848567 0.0 3.1545 6.0 0.3685981318577154 0.3692324539804902 0.0 0.0 0.0 
26.152555997129056 -118.149152528999 4.530971486735213 0.0 2.527 8.0 0.40396471381917753 0.18375811188418 0.0 0.0 0.0 
37.31460720984473 -114.39881950489715 5.697848101531305 0.0 5.647499999999999 7.0 0.010215597082578243 0.4408261164570968 0.0 0.0 0.0 
39.8296887969165 -107.60373919269647 5.287448804344726 0.0 0.0 8.0 0.924228593555502 0.6846669161200433 1.0 0.0 0.0 
39.42304989381524 -106.30621317969157 7.886322914492354 2.0 0.0 8.0 0.32802320060311885 0.6846669161200433 1.0 0.0 0.0 
38.875467880173424 -103.31022785609564 4.663133720923439 2.0 3.1545 6.0 0.28257868519898977 0.6900885581010128 0.0 0.0 0.0 
43.30411141958898 -98.03693306060363 0.13717886725247647 0.0 3.1545 6.0 0.535351825007725 0.6900885581010128 0.0 0.0 0.0 
44.65164222810395 -93.6371343672689 4.314442197142252 0.0 3.1545 6.0 0.2449089923831277 0.7711680283635843 0.0 0.0 0.0 
50.168119780323956 -83.13943718126241 0.642620691685026 0.0 6.266499999999999 5.0 0.8441294146226969 0.7120478846819892 0.0 0.0 0.0 
44.4118450018067 -73.63748395563424 0.2631153606330903 0.0 2.527 5.0 0.7395060540730564 0.8951586247456063 0.0 0.0 0.0 
39.56741815125552 -70.75416847232528 1.7148823256008348 0.0 2.527 5.0 0.12090412043611987 0.8951586247456063 0.0 0.0 0.0 
39.84412935795878 -18.693348975295006 0.6671759557168307 0.0 14.197899999999997 8.0 0.7656284566554725 0.674285264999597 0.0 0.0 0.0 
33.44561150972231 -19.289754747521794 5.287596838746733 2.0 1.2703 9.0 0.22396695692333668 0.8718750787303499 0.0 0.0 0.0 
32.48505323320192 -15.303810476200148 1.4937414034242131 0.0 1.2703 9.0 0.5875971031716967 0.8718750787303499 0.0 0.0 0.0 
28.229824046844307 -2.720713322957092 4.565659120833684 0.0 1.2703 6.0 0.8927829899562962 0.8223745540593693 0.0 0.0 0.0 
29.376256940553994 1.3026690529254563 1.0867071232502632 0.0 1.2703 6.0 0.5754365117469201 0.8223745540593693 0.0 0.0 0.0 
29.99622279175751 21.707484736341325 0.18530825780239377 0.0 1.9029000000000003 7.0 0.8041244659688931 0.7873743845882237 0.0 0.0 0.0 
50.426439997335024 33.12498883531069 6.011044763834129 0.0 12.998999999999999 6.0 0.728667311526428 0.31812222950906355 0.0 0.0 0.0 
43.39349168608064 51.43963741374569 -0.047798487644621024 0.0 0.0 7.0 0.6100766661655197 0.4205568707074646 1.0 0.0 0.0 
42.61167056422663 52.17485058777496 1.6800216282290117 0.0 0.0 7.0 0.8594193708527861 0.4205568707074646 1.0 0.0 0.0 
29.89026557244468 59.28105919605363 2.7210102324306717 0.0 1.9029000000000003 7.0 0.25922731284695544 0.9682945519620039 0.0 0.0 0.0 
43.17862838832554 75.79913459747563 5.50594565507362 0.0 6.283499999999999 7.0 0.4873005716990395 0.9050946219802449 0.0 0.0 0.0 
44.76383291712082 83.80608617623379 6.277833219959102 0.0 3.1630000000000003 8.0 0.23602789550859948 0.5759768999209152 0.0 0.0 0.0 
35.78050003705464 97.85598184870692 0.904415676117825 0.0 3.1630000000000003 10.0 0.27694210671186115 0.004223789127661193 0.0 0.0 0.0 
39.8273710628753 110.59060676511761 0.7852744986689748 0.0 4.4163 8.0 0.8029284911706441 0.9127580927177573 0.0 0.0 0.0 
29.99862822032244 111.62984669166654 2.393396985357097 0.0 1.2703 9.0 0.9713273631916075 0.6173565223221256 0.0 0.0 0.0 
36.1791265593369 115.24061848513429 5.984498359907709 0.0 5.0404 9.0 0.8733870818836391 0.7175437399405352 0.0 0.0 0.0 
36.08340302712626 124.27100770501401 1.22048809690747 0.0 5.0404 9.0 0.010484027906698334 0.7175437399405352 0.0 0.0 0.0 
34.79173495972031 128.1370450126692 0.6745663446766095 0.0 8.135399999999999 8.0 0.8298936318964554 0.3944474505072494 0.0 0.0 0.0 
22.202223694240402 131.10454729157235 0.7846535046350667 0.0 0.0 10.0 0.7200884555227783 0.7789164587192531 1.0 0.0 0.0 
21.157528572576762 130.15798484541807 3.8292516351975356 2.0 0.0 10.0 0.8365152740619644 0.7789164587192531 1.0 0.0 0.0 
18.84268819711021 131.23378622299285 0.6630290592945703 2.0 4.4163 10.0 0.44815175990781153 0.8278772022564144 0.0 0.0 0.0 
9.731534915278429 119.4557731093678 3.9287659200262057 0.0 3.7905 10.0 0.4486873513593216 0.13073873316745033 0.0 0.0 0.0 
9.59373745001533 134.03244116282383 2.1332395792493433 0.0 12.998999999999999 7.0 0.37704213346817284 0.6280779011405561 0.0 0.0 0.0 
10.840889795755922 -70.11116942783418 2.9780656400375345 0.0 3.7905 8.0 0.29894070585035915 0.9370079828047828 0.0 0.0 0.0 
19.948140099263526 -68.18504601111115 0.38388490277979515 0.0 3.7905 8.0 0.5427172362831783 0.9370079828047828 0.0 0.0 0.0 
23.378127635834655 -68.97912839022791 4.586305176507672 0.0 3.7905 7.0 0.3193565465440016 0.3853965923652297 0.0 0.0 0.0 
29.022214160386003 -62.23714971865249 0.03957068400761521 0.0 0.0 8.0 0.42870865619509013 0.5080232036142022 1.0 0.0 0.0 
28.048466897312377 -61.61248283837199 1.9612571164253607 0.0 0.0 8.0 0.6345072488150592 0.5080232036142022 1.0 0.0 0.0 
5.331753861465415 -30.838073218577865 -0.6184718013601789 0.0 0.0 9.0 0.03489675002074999 0.6866843899724361 1.0 0.0 0.0 
4.4976779878049005 -29.772499033688476 1.9467366791670033 0.0 0.0 9.0 0.9553590844218924 0.6866843899724361 1.0 0.0 0.0 
2.010864959454505 -37.5419808307187 4.12570574788385 0.0 3.1630000000000003 8.0 0.3350414631627484 0.9794172596743375 0.0 0.0 0.0 
6.956531502626445 -109.57814529039142 4.4660597036646 0.0 2.5338000000000003 9.0 0.02323481867752797 0.6763741935205724 0.0 0.0 0.0 
8.81923295031363 -102.83551585135963 1.1994659814876492 0.0 2.5338000000000003 9.0 0.8099368058781361 0.6763741935205724 0.0 0.0 0.0 
5.025022019777732 -118.15805407853854 3.9731274331089264 0.0 3.7905 6.0 0.023441340766222396 0.3692324539804902 0.0 0.0 0.0 
11.195371387697097 -120.4369158939564 5.037043897683702 0.0 3.7905 6.0 0.3685981318577154 0.3692324539804902 0.0 0.0 0.0 
25.56126629609344 -118.53436543045628 3.719006983411503 0.0 0.0 9.0 0.6752592006521494 0.40396471381917753 1.0 0.0 0.0 
26.844322597080932 -118.28869270669325 6.084140590099951 0.0 0.0 9.0 0.7391738078522456 0.40396471381917753 1.0 0.0 0.0 
37.85219894523769 -114.85599301248155 5.578459613797038 0.0 6.283499999999999 7.0 0.010215597082578243 0.4408261164570968 0.0 0.0 0.0 
40.0775953773103 -108.26446214325686 5.071348761330984 0.0 0.636 8.0 0.924228593555502 0.6846669161200433 0.0 0.0 0.0 
44.00538713176738 -97.95803524372187 0.11203389843400405 0.0 3.7905 6.0 0.535351825007725 0.6900885581010128 0.0 0.0 0.0 
44.390823392018625 -94.29286756357897 4.3338317936524495 0.0 3.7905 6.0 0.2449089923831277 0.7711680283635843 0.0 0.0 0.0 
50.67984605079421 -82.65348583173167 0.7595621033964552 0.0 6.902499999999999 5.0 0.8441294146226969 0.7120478846819892 0.0 0.0 0.0 
45.10736998014099 -73.51807920483505 0.1700166639916289 0.0 3.1630000000000003 5.0 0.7395060540730564 0.8951586247456063 0.0 0.0 0.0 
39.57527718452585 -70.04851223477306 1.559649589810842 0.0 3.1630000000000003 5.0 0.12090412043611987 0.8951586247456063 0.0 0.0 0.0 
40.44495679323742 -18.32318835743229 0.5521573986572833 0.0 14.835599999999998 8.0 0.7656284566554725 0.674285264999597 0.0 0.0 0.0 
32.69574925991607 -14.630297540669616 1.2675999835152203 0.0 1.908 9.0 0.5875971031716967 0.8718750787303499 0.0 0.0 0.0 
28.10487768742778 -3.4152641830591888 4.534407406106487 0.0 1.908 6.0 0.8927829899562962 0.8223745540593693 0.0 0.0 0.0 
29.885640877288168 1.791075128847102 0.7643700151884179 0.0 1.908 6.0 0.5754365117469201 0.8223745540593693 0.0 0.0 0.0 
30.701922782155247 21.70760115288436 0.0001649644032342744 0.0 2.5406000000000004 7.0 0.8041244659688931 0.7873743845882237 0.0 0.0 0.0 
50.38344379502062 32.420599868484345 4.6514241966235055 0.0 0.0 7.0 0.7215875722995575 0.728667311526428 1.0 0.0 0.0 
50.59137603317656 33.811143769768414 7.618079980465103 0.0 0.0 7.0 0.36364600222688814 0.728667311526428 1.0 0.0 0.0 
44.09495481558589 51.51685119454066 0.10963285486002326 0.0 0.6376999999999999 7.0 0.6100766661655197 0.4205568707074646 0.0 0.0 0.0 
42.378095647114854 52.84077494391185 1.9081323113182733 0.0 0.6376999999999999 7.0 0.8594193708527861 0.4205568707074646 0.0 0.0 0.0 
29.341479292355974 59.72473262188208 2.4617062937616336 0.0 2.5406000000000004 7.0 0.25922731284695544 0.9682945519620039 0.0 0.0 0.0 
43.79134986678173 75.44901336156086 5.764050703513375 0.0 6.921199999999999 7.0 0.4873005716990395 0.9050946219802449 0.0 0.0 0.0 
45.44461264920807 83.62020598261685 6.016644707536276 0.0 3.8007 8.0 0.23602789550859948 0.5759768999209152 0.0 0.0 0.0 
36.32054484276868 98.3102550020201 0.6993429413827628 0.0 3.8007 10.0 0.27694210671186115 0.004223789127661193 0.0 0.0 0.0 
40.207557167985016 111.18514104964726 1.0018516707076577 0.0 5.053999999999999 8.0 0.8029284911706441 0.9127580927177573 0.0 0.0 0.0 
29.44539095147382 112.0679574246517 2.4718017024095813 0.0 1.908 9.0 0.9713273631916075 0.6173565223221256 0.0 0.0 0.0 
36.884327851956556 115.2140925188426 6.245588663706216 0.0 5.6781 9.0 0.8733870818836391 0.7175437399405352 0.0 0.0 0.0 
36.431492428667255 124.88488575359938 1.0549610147638617 0.0 5.6781 9.0 0.010484027906698334 0.7175437399405352 0.0 0.0 0.0 
35.43765020486265 128.42130895004544 0.4145822631085527 0.0 8.7731 8.0 0.8298936318964554 0.3944474505072494 0.0 0.0 0.0 
22.588105134036432 131.69540091508742 0.9922425631555015 0.0 0.6376999999999999 10.0 0.7200884555227783 0.7789164587192531 0.0 0.0 0.0 
9.121347055710139 119.10125475154221 3.667928458823121 0.0 4.4282 10.0 0.4486873513593216 0.13073873316745033 0.0 0.0 0.0 
9.12143311834549 134.5567894328566 2.3040157104701553 0.0 13.6367 7.0 0.37704213346817284 0.6280779011405561 0.0 0.0 0.0 
10.141924139215345 -70.20842939378527 3.2798546648172344 2.0 4.4282 8.0 0.29894070585035915 0.9370079828047828 0.0 0.0 0.0 
20.60297009655397 -67.92196776296345 0.3820107491383002 2.0 4.4282 8.0 0.5427172362831783 0.9370079828047828 0.0 0.0 0.0 
23.459818676185204 -69.68008421189344 4.828417893290372 0.0 4.4282 7.0 0.3193565465440016 0.3853965923652297 0.0 0.0 0.0 
29.72366416153488 -62.15981676391652 0.10980274813929843 0.0 0.6376999999999999 8.0 0.42870865619509013 0.5080232036142022 0.0 0.0 0.0 
27.636704848388398 -61.03936460880159 2.193795746306204 0.0 0.6376999999999999 8.0 0.6345072488150592 0.5080232036142022 0.0 0.0 0.0 
5.742430992556204 -31.41196936249158 5.333512929115851 0.0 0.6376999999999999 9.0 0.03489675002074999 0.6866843899724361 0.0 0.0 0.0 
4.243648633342034 -29.114105855510694 1.9390204951652394 0.0 0.6376999999999999 9.0 0.9553590844218924 0.6866843899724361 0.0 0.0 0.0 
1.3922400255721001 -37.20239920403818 2.639571507545103 0.0 0.0 9.0 0.35401813790065706 0.3350414631627484 1.0 0.0 0.0 
2.645045384513626 -37.851541290842015 5.829081296775113 0.0 0.0 9.0 0.7160341846893777 0.3350414631627484 1.0 0.0 0.0 
6.672057041205401 -110.22396784403848 4.297485885992971 0.0 3.1715 9.0 0.02323481867752797 0.6763741935205724 0.0 0.0 0.0 
9.005326461553432 -102.15479439946154 1.3039300906759137 0.0 3.1715 9.0 0.8099368058781361 0.6763741935205724 0.0 0.0 0.0 
4.431565678008335 -118.53992062644978 3.7133633449172603 0.0 4.4282 6.0 0.023441340766222396 0.3692324539804902 0.0 0.0 0.0 
11.481017917319011 -121.08222089944948 5.129125943028743 0.0 4.4282 6.0 0.3685981318577154 0.3692324539804902 0.0 0.0 0.0 
25.093070689261644 -119.06238566088615 3.9869781378022644 0.0 0.6376999999999999 9.0 0.6752592006521494 0.40396471381917753 0.0 0.0 0.0 
27.47250335696817 -118.61025362301822 5.810073711877504 0.0 0.6376999999999999 9.0 0.7391738078522456 0.40396471381917753 0.0 0.0 0.0 
38.25104710930239 -115.43817222202303 5.313049753661173 0.0 6.921199999999999 7.0 0.010215597082578243 0.4408261164570968 0.0 0.0 0.0 
40.50919907046725 -108.82279066845813 5.370473888073651 0.0 1.2736999999999998 8.0 0.924228593555502 0.6846669161200433 0.0 0.0 0.0 
44.1080703733741 -98.65622478954212 -1.4247724210895014 0.0 0.0 7.0 0.977942295451203 0.535351825007725 1.0 0.0 0.0 
44.3433473320404 -97.33852302186389 1.0713943178513152 2.0 0.0 7.0 0.9992122092860846 0.535351825007725 1.0 0.0 0.0 
43.999291261080536 -94.87999198007296 4.124258100691998 2.0 4.4282 6.0 0.2449089923831277 0.7711680283635843 0.0 0.0 0.0 
51.14152371569413 -82.1197572267903 0.8576480319241794 0.0 7.540199999999999 5.0 0.8441294146226969 0.7120478846819892 0.0 0.0 0.0 
45.54414540335151 -74.07237129361087 -0.9034229133749385 0.0 0.0 6.0 0.04930157933788992 0.7395060540730564 1.0 0.0 0.0 
45.35797443420156 -72.85837480314817 1.2077595497559508 0.0 0.0 6.0 0.10998978586987151 0.7395060540730564 1.0 0.0 0.0 
39.781439793206 -69.37359781887835 1.2743239461506592 0.0 3.8007 5.0 0.12090412043611987 0.8951586247456063 0.0 0.0 0.0 
41.09031584585162 -18.037663957058736 0.4165345223103526 0.0 15.474999999999998 8.0 0.7656284566554725 0.674285264999597 0.0 0.0 0.0 
33.04878629166992 -14.019251434217455 1.0468828350518882 0.0 2.5473999999999997 9.0 0.5875971031716967 0.8718750787303499 0.0 0.0 0.0 
27.86114035841377 -4.0775364869079285 4.359750671631624 0.0 2.5473999999999997 6.0 0.8927829899562962 0.8223745540593693 0.0 0.0 0.0 
30.30407191253571 2.359342635169325 0.936095095177414 0.0 2.5473999999999997 6.0 0.5754365117469201 0.8223745540593693 0.0 0.0 0.0 
31.405490613501748 21.652785126995518 6.205431657295078 0.0 3.1800000000000006 7.0 0.8041244659688931 0.7873743845882237 0.0 0.0 0.0 
50.351199134486215 31.715636910686545 4.666691316826115 0.0 0.6394 7.0 0.7215875722995575 0.728667311526428 0.0 0.0 0.0 
50.91448299595622 34.43853071624035 1.0952085808839773 0.0 0.6394 7.0 0.36364600222688814 0.728667311526428 0.0 0.0 0.0 
44.790398884933 51.63672628123544 0.17069292813044326 0.0 1.2771 7.0 0.6100766661655197 0.4205568707074646 0.0 0.0 0.0 
42.08965427149949 53.484835548849915 1.991850238434815 0.0 1.2771 7.0 0.8594193708527861 0.4205568707074646 0.0 0.0 0.0 
28.68673545808323 59.98802523758157 2.7592470603970725 0.0 3.1800000000000006 7.0 0.25922731284695544 0.9682945519620039 0.0 0.0 0.0 
44.386762275288376 75.07020397176699 5.716568353474242 0.0 7.560599999999999 7.0 0.4873005716990395 0.9050946219802449 0.0 0.0 0.0 
46.14831825575106 83.56718797322283 6.207986949736662 0.0 4.4401 8.0 0.23602789550859948 0.5759768999209152 0.0 0.0 0.0 
36.77348725998394 98.85141639817381 0.8739008555211636 0.0 4.4401 10.0 0.27694210671186115 0.004223789127661193 0.0 0.0 0.0 
40.55156402530591 111.80131616446177 1.0615989542149655 0.0 5.6934 8.0 0.8029284911706441 0.9127580927177573 0.0 0.0 0.0 
28.81629033960677 112.38771500493473 2.6713405962587484 0.0 2.5473999999999997 9.0 0.9713273631916075 0.6173565223221256 0.0 0.0 0.0 
37.576758504887614 115.07788576100297 6.088958905128682 0.0 6.3175 9.0 0.8733870818836391 0.7175437399405352 0.0 0.0 0.0 
36.88320995434568 125.42707000917619 0.8761621525718997 0.0 6.3175 9.0 0.010484027906698334 0.7175437399405352 0.0 0.0 0.0 
36.126324233396694 128.57538870998363 0.22010688715036175 0.0 9.4125 8.0 0.8298936318964554 0.3944474505072494 0.0 0.0 0.0 
23.053525621271135 132.22586887836346 0.850614026310695 0.0 1.2771 10.0 0.7200884555227783 0.7789164587192531 0.0 0.0 0.0 
8.457542205323756 118.86172268562267 3.487901351636917 0.0 5.0676000000000005 10.0 0.4486873513593216 0.13073873316745033 0.0 0.0 0.0 
8.67518612186457 135.10348505944575 2.2553671618887448 0.0 14.2761 7.0 0.37704213346817284 0.6280779011405561 0.0 0.0 0.0 
23.484775120376487 -70.38534279276506 4.747770447778869 0.0 5.0676000000000005 7.0 0.3193565465440016 0.3853965923652297 0.0 0.0 0.0 
30.415793621196087 -62.29754584969387 6.086759921673293 2.0 1.2771 8.0 0.42870865619509013 0.5080232036142022 0.0 0.0 0.0 
27.210568935227702 -60.476851788045764 2.2191088654856315 0.0 1.2771 8.0 0.6345072488150592 0.5080232036142022 0.0 0.0 0.0 
6.176127234082917 -31.968674005983612 5.374227198993561 2.0 1.2771 9.0 0.03489675002074999 0.6866843899724361 0.0 0.0 0.0 
4.134337520149845 -28.416923260681568 1.7263100723553584 0.0 1.2771 9.0 0.9553590844218924 0.6866843899724361 0.0 0.0 0.0 
0.7093452450924514 -37.024446376598846 2.8866732458158366 2.0 0.6394 9.0 0.35401813790065706 0.3350414631627484 0.0 0.0 0.0 
3.303451762988862 -38.10553643013261 5.915007375458388 0.0 0.6394 9.0 0.7160341846893777 0.3350414631627484 0.0 0.0 0.0 
6.2938553968392865 -110.81976647293789 4.146795483955967 0.0 3.8109 9.0 0.02323481867752797 0.6763741935205724 0.0 0.0 0.0 
9.195109782654166 -101.47509241989128 1.2985056163528448 0.0 3.8109 9.0 0.8099368058781361 0.6763741935205724 0.0 0.0 0.0 
3.7894490676265105 -118.83266411257968 3.5693495783972633 0.0 5.0676000000000005 6.0 0.023441340766222396 0.3692324539804902 0.0 0.0 0.0 
10.775488341178198 -121.06671260519857 3.1196151238044596 0.0 0.0 7.0 0.355777797562677 0.3685981318577154 1.0 0.0 0.0 
12.014755086926746 -120.62055313603182 6.9963074876100375 0.0 0.0 7.0 0.644495729986419 0.3685981318577154 1.0 0.0 0.0 
24.620913116905562 -119.58686608651382 3.9794494523148516 0.0 1.2771 9.0 0.6752592006521494 0.40396471381917753 0.0 0.0 0.0 
27.95540243483425 -119.12486121195947 5.466017367609701 0.0 1.2771 9.0 0.7391738078522456 0.40396471381917753 0.0 0.0 0.0 
38.59713160908972 -116.05318279836065 5.224961360245503 0.0 7.560599999999999 7.0 0.010215597082578243 0.4408261164570968 0.0 0.0 0.0 
41.010988295011785 -109.31899633562723 5.5033888922607845 0.0 1.9130999999999998 8.0 0.924228593555502 0.6846669161200433 0.0 0.0 0.0 
44.36530217737191 -99.31337339451076 5.085500420584548 0.0 0.6394 7.0 0.977942295451203 0.535351825007725 0.0 0.0 0.0 
51.654467886621845 -81.63509160235274 0.7570525841747826 0.0 8.179599999999999 5.0 0.8441294146226969 0.7120478846819892 0.0 0.0 0.0 
46.005020145823764 -74.60679337563111 5.42403389743086 0.0 0.6394 6.0 0.04930157933788992 0.7395060540730564 0.0 0.0 0.0 
45.559023080760454 -72.18191938575787 1.2818924486113579 0.0 0.6394 6.0 0.10998978586987151 0.7395060540730564 0.0 0.0 0.0 
40.122192608945795 -68.755617229729 1.0668722244227333 0.0 4.4401 5.0 0.12090412043611987 0.8951586247456063 0.0 0.0 0.0 
41.29504498564848 -18.71301458400599 -1.2764567498364459 0.0 0.0 9.0 0.6869695042674505 0.7656284566554725 1.0 0.0 0.0 
40.935354249666 -17.349187818251067 1.7921860653599424 0.0 0.0 9.0 0.4806346162685766 0.7656284566554725 1.0 0.0 0.0 
33.44750713913015 -13.436985021137808 0.9703542256179637 0.0 3.1884999999999994 9.0 0.5875971031716967 0.8718750787303499 0.0 0.0 0.0 
27.554349335055782 -4.713061276343366 4.262656298997014 0.0 3.1884999999999994 6.0 0.8927829899562962 0.8223745540593693 0.0 0.0 0.0 
30.789645257665963 2.87142760516834 0.81195850692575 0.0 3.1884999999999994 6.0 0.5754365117469201 0.8223745540593693 0.0 0.0 0.0 
32.102697662249966 21.54363009423971 6.127887098229386 0.0 3.8211000000000004 7.0 0.8041244659688931 0.7873743845882237 0.0 0.0 0.0 
50.56570603554218 31.043327994042222 5.021248558615111 0.0 1.2805 7.0 0.7215875722995575 0.728667311526428 0.0 0.0 0.0 
51.411641361872135 34.93937605084971 0.7890853932079109 0.0 1.2805 7.0 0.36364600222688814 0.728667311526428 0.0 0.0 0.0 
45.496012214527155 51.625666484726096 6.267512728600039 0.0 1.9182 7.0 0.6100766661655197 0.4205568707074646 0.0 0.0 0.0 
41.747217915970985 54.10188484381123 2.0774292409546864 0.0 1.9182 7.0 0.8594193708527861 0.4205568707074646 0.0 0.0 0.0 
27.9858053079351 60.069936254015076 3.025258683949675 0.0 3.8211000000000004 7.0 0.25922731284695544 0.9682945519620039 0.0 0.0 0.0 
45.032061397262865 74.78454415103748 5.866440939815775 0.0 8.201699999999999 7.0 0.4873005716990395 0.9050946219802449 0.0 0.0 0.0 
46.83796536621919 83.71685210728006 0.21369971899621973 0.0 5.0812 8.0 0.23602789550859948 0.5759768999209152 0.0 0.0 0.0 
37.31956677099876 99.29841713379949 0.6859517430944502 0.0 5.0812 10.0 0.27694210671186115 0.004223789127661193 0.0 0.0 0.0 
41.040110295625425 112.31056564335856 0.8061369148357886 0.0 6.334499999999999 8.0 0.8029284911706441 0.9127580927177573 0.0 0.0 0.0 
28.12916165981766 112.54854618167379 2.9116668698023584 2.0 3.1884999999999994 9.0 0.9713273631916075 0.6173565223221256 0.0 0.0 0.0 
38.24455546805209 114.84971979950043 5.953954148123775 0.0 6.9586 9.0 0.8733870818836391 0.7175437399405352 0.0 0.0 0.0 
37.33976100803706 125.96519046536896 0.8672138167885771 2.0 6.9586 9.0 0.010484027906698334 0.7175437399405352 0.0 0.0 0.0 
36.45665235642102 127.95177358738063 -1.0836729977381518 2.0 0.0 9.0 0.43698682599682104 0.8298936318964554 1.0 0.0 0.0 
36.17489787494467 129.27941505277676 1.5019114216886158 0.0 0.0 9.0 0.3085201632320539 0.8298936318964554 1.0 0.0 0.0 
23.383923185379896 132.84944721316245 1.0835528057155046 0.0 1.9182 10.0 0.7200884555227783 0.7789164587192531 0.0 0.0 0.0 
7.7555391331689405 118.78958270582574 3.2439972706110973 2.0 5.7087 10.0 0.4486873513593216 0.13073873316745033 0.0 0.0 0.0 
8.178765844054256 135.60506197057543 2.3510204468068108 0.0 14.9172 7.0 0.37704213346817284 0.6280779011405561 0.0 0.0 0.0 
23.676970189431422 -71.06436675804964 4.988229691330146 0.0 5.7087 7.0 0.3193565465440016 0.3853965923652297 0.0 0.0 0.0 
27.02599210765369 -59.79571752468594 1.8354158879874705 0.0 1.9182 8.0 0.6345072488150592 0.5080232036142022 0.0 0.0 0.0 
3.881689153877566 -27.757998915236698 1.9369238212541877 0.0 1.9182 9.0 0.9553590844218924 0.6866843899724361 0.0 0.0 0.0 
3.9932733689626865 -38.2543942210999 6.07065463987298 0.0 1.2805 9.0 0.7160341846893777 0.3350414631627484 0.0 0.0 0.0 
5.806097233389368 -111.32977084937805 3.9492904501082586 0.0 4.452 9.0 0.02323481867752797 0.6763741935205724 0.0 0.0 0.0 
9.536511590286809 -100.85747012775391 1.065821743388278 2.0 4.452 9.0 0.8099368058781361 0.6763741935205724 0.0 0.0 0.0 
3.188234671185483 -119.20219589675033 3.6927142581377836 0.0 5.7087 6.0 0.023441340766222396 0.3692324539804902 0.0 0.0 0.0 
10.081016507569089 -120.9413277483638 2.962968085083922 0.0 0.6411 7.0 0.355777797562677 0.3685981318577154 0.0 0.0 0.0 
12.607453259532921 -120.23751088485187 0.5737422296062901 0.0 0.6411 7.0 0.644495729986419 0.3685981318577154 0.0 0.0 0.0 
24.10566553371007 -120.06908223930381 3.893894327517905 0.0 1.9182 9.0 0.6752592006521494 0.40396471381917753 0.0 0.0 0.0 
28.512324884324634 -119.55827772670429 5.621863489451559 0.0 1.9182 9.0 0.7391738078522456 0.40396471381917753 0.0 0.0 0.0 
38.80923169602216 -116.7262548919162 5.0176706810286635 0.0 8.201699999999999 7.0 0.010215597082578243 0.4408261164570968 0.0 0.0 0.0 
41.36851638867465 -109.92742558561592 5.243667965773926 0.0 2.5542 8.0 0.924228593555502 0.6846669161200433 0.0 0.0 0.0 
44.66113459094875 -99.95407275698695 5.144966680815289 0.0 1.2805 7.0 0.977942295451203 0.535351825007725 0.0 0.0 0.0 
52.05154626813226 -81.0517038677053 0.9731723095328243 0.0 8.820699999999999 5.0 0.8441294146226969 0.7120478846819892 0.0 0.0 0.0 
46.515812624819084 -75.09372615682581 5.521703582743869 0.0 1.2805 6.0 0.04930157933788992 0.7395060540730564 0.0 0.0 0.0 
45.75497058934083 -71.5039687504744 1.2894250486019048 0.0 1.2805 6.0 0.10998978586987151 0.7395060540730564 0.0 0.0 0.0 
40.51139869614675 -68.16694829757333 0.9866053325204798 0.0 5.0812 5.0 0.12090412043611987 0.8951586247456063 0.0 0.0 0.0 
41.42409106396587 -19.406815419744127 4.896296090381981 0.0 0.6428 9.0 0.6869695042674505 0.7656284566554725 0.0 0.0 0.0 
40.675436746330845 -16.693096832594257 1.947979341673566 0.0 0.6428 9.0 0.4806346162685766 0.7656284566554725 0.0 0.0 0.0 
33.77925853579887 -12.814125887136885 1.0813804934896967 0.0 3.8312999999999997 9.0 0.5875971031716967 0.8718750787303499 0.0 0.0 0.0 
27.43828981170485 -5.409152274015038 4.547188166615819 0.0 3.8312999999999997 6.0 0.8927829899562962 0.8223745540593693 0.0 0.0 0.0 
31.284769954106217 3.374283474155684 0.7931376995871185 0.0 3.8312999999999997 6.0 0.5754365117469201 0.8223745540593693 0.0 0.0 0.0 
32.80749652877376 21.579281850811697 0.05054071533608913 0.0 4.463900000000001 7.0 0.8041244659688931 0.7873743845882237 0.0 0.0 0.0 
50.904630366188655 30.424342704963568 5.213356695700023 0.0 1.9233 7.0 0.7215875722995575 0.728667311526428 0.0 0.0 0.0 
51.97734506233929 35.36126681073648 0.6407891439710418 0.0 1.9233 7.0 0.36364600222688814 0.728667311526428 0.0 0.0 0.0 
46.199595734424534 51.68028077341521 0.07746692140023793 0.0 2.561 7.0 0.6100766661655197 0.4205568707074646 0.0 0.0 0.0 
41.553621625679064 54.78051063641364 1.8486819852927416 2.0 2.561 7.0 0.8594193708527861 0.4205568707074646 0.0 0.0 0.0 
27.282675872066008 60.009757466933955 3.2269725091328847 0.0 4.463900000000001 7.0 0.25922731284695544 0.9682945519620039 0.0 0.0 0.0 
45.72612273881986 74.65690660109266 6.101319617836738 0.0 8.844499999999998 7.0 0.4873005716990395 0.9050946219802449 0.0 0.0 0.0 
47.53500205488145 83.82708978078021 0.15685120833297425 0.0 5.724 8.0 0.23602789550859948 0.5759768999209152 0.0 0.0 0.0 
37.87031280555124 99.7396554995663 0.6754445624657067 0.0 5.724 10.0 0.27694210671186115 0.004223789127661193 0.0 0.0 0.0 
41.63468402474375 112.69069005804747 0.5688270857911983 0.0 6.9773 8.0 0.8029284911706441 0.9127580927177573 0.0 0.0 0.0 
38.90663633827368 114.60546294435284 5.929756501590051 0.0 7.6014 9.0 0.8733870818836391 0.7175437399405352 0.0 0.0 0.0 
36.30928347464345 129.9722014560738 1.3791875953324226 0.0 0.6428 9.0 0.3085201632320539 0.8298936318964554 0.0 0.0 0.0 
23.64887739551178 133.50352041742474 1.185906119305348 0.0 2.561 10.0 0.7200884555227783 0.7789164587192531 0.0 0.0 0.0 
8.031847904863213 136.2952993276808 1.7805178460263549 0.0 0.0 8.0 0.2728114328280815 0.37704213346817284 1.0 0.0 0.0 
7.606629101843512 135.19193724581044 3.766979883192638 0.0 0.0 8.0 0.25975853088676837 0.37704213346817284 1.0 0.0 0.0 
23.978468382644046 -71.70241952192545 5.153828005015632 0.0 6.351500000000001 7.0 0.3193565465440016 0.3853965923652297 0.0 0.0 0.0 
26.79992518889001 -59.12720706235892 1.8968796918988746 0.0 2.561 8.0 0.6345072488150592 0.5080232036142022 0.0 0.0 0.0 
3.7581422251142924 -27.06319775922634 1.7467633898082138 0.0 2.561 9.0 0.9553590844218924 0.6866843899724361 0.0 0.0 0.0 
4.698968585092113 -38.25699266910342 6.279503249802704 2.0 1.9233 9.0 0.7160341846893777 0.3350414631627484 0.0 0.0 0.0 
5.58583701356905 -110.6593247847577 1.8882157503468435 0.0 0.0 10.0 0.41000078846391785 0.02323481867752797 1.0 0.0 0.0 
5.8529131233774265 -112.03391626223316 4.7787773851316 0.0 0.0 10.0 0.08589857851667548 0.02323481867752797 1.0 0.0 0.0 
2.68753479960637 -119.69950076159708 3.92359608292392 0.0 6.351500000000001 6.0 0.023441340766222396 0.3692324539804902 0.0 0.0 0.0 
9.381696197397261 -121.03600400611244 3.2761590962125178 0.0 1.2839 7.0 0.355777797562677 0.3685981318577154 0.0 0.0 0.0 
13.231248419826194 -119.90752287295642 0.4865733455134254 0.0 1.2839 7.0 0.644495729986419 0.3685981318577154 0.0 0.0 0.0 
23.540791224942264 -120.49208283657778 3.7843570790193692 0.0 2.561 9.0 0.6752592006521494 0.40396471381917753 0.0 0.0 0.0 
28.97580046935593 -120.09044581300745 5.428910785382676 0.0 2.561 9.0 0.7391738078522456 0.40396471381917753 0.0 0.0 0.0 
38.955097360758415 -117.41671538886804 4.920596019308038 0.0 8.844499999999998 7.0 0.010215597082578243 0.4408261164570968 0.0 0.0 0.0 
41.875802835472854 -110.41800988101753 5.5145303231516865 0.0 3.197 8.0 0.924228593555502 0.6846669161200433 0.0 0.0 0.0 
44.79580461575794 -100.64680392736805 4.904408279810335 0.0 1.9233 7.0 0.977942295451203 0.535351825007725 0.0 0.0 0.0 
52.51511368610191 -80.51961577443805 0.8541019461771541 0.0 9.463499999999998 5.0 0.8441294146226969 0.7120478846819892 0.0 0.0 0.0 
47.085716900045725 -75.50992515619807 5.652420163005807 0.0 1.9233 6.0 0.04930157933788992 0.7395060540730564 0.0 0.0 0.0 
45.82067146017753 -70.80133379150142 1.4775510646880887 0.0 1.9233 6.0 0.10998978586987151 0.7395060540730564 0.0 0.0 0.0 
41.05279671355977 -67.7142887381456 0.696358816304252 0.0 5.724 5.0 0.12090412043611987 0.8951586247456063 0.0 0.0 0.0 
41.6307999609232 -20.081562722012638 5.009670877431459 0.0 1.2873 9.0 0.6869695042674505 0.7656284566554725 0.0 0.0 0.0 
40.562961683147186 -15.996417673897943 1.730849904976443 0.0 1.2873 9.0 0.4806346162685766 0.7656284566554725 0.0 0.0 0.0 
34.254080475706786 -12.2920563368067 0.8327502639166318 0.0 4.4758 9.0 0.5875971031716967 0.8718750787303499 0.0 0.0 0.0 
26.78425305703697 -5.674196446830521 3.5266111387397645 0.0 0.0 7.0 0.36701596487756183 0.8927829899562962 1.0 0.0 0.0 
28.11971590141403 -5.59264879786144 6.020141790433928 0.0 0.0 7.0 0.4378972198742165 0.8927829899562962 1.0 0.0 0.0 
31.91380674486013 3.6941665869923255 0.4704425464233334 0.0 4.4758 6.0 0.5754365117469201 0.8223745540593693 0.0 0.0 0.0 
32.549763959563926 20.922329483612625 -1.9446605961295507 0.0 0.0 8.0 0.9519132750006203 0.8041244659688931 1.0 0.0 0.0 
33.052165470805086 22.24121054697568 1.2167415768164254 0.0 0.0 8.0 0.823701828658692 0.8041244659688931 1.0 0.0 0.0 
51.33742955181111 29.866940377264346 5.372616850568679 0.0 2.5678 7.0 0.7215875722995575 0.728667311526428 0.0 0.0 0.0 
52.602426027217355 35.68881265080609 0.4826623938120506 0.0 2.5678 7.0 0.36364600222688814 0.728667311526428 0.0 0.0 0.0 
46.88877499558869 51.832084712695654 0.21680349282243844 0.0 3.2055 7.0 0.6100766661655197 0.4205568707074646 0.0 0.0 0.0 
26.584888395501594 59.90437659794081 3.2914829070766096 0.0 5.1084000000000005 7.0 0.25922731284695544 0.9682945519620039 0.0 0.0 0.0 
46.16014029529488 74.1004524244782 5.374796613312137 0.0 0.0 8.0 0.2340218231489839 0.4873005716990395 1.0 0.0 0.0 
46.328803169472785 75.02404252756676 6.830321502810786 0.0 0.0 8.0 0.278965796473273 0.4873005716990395 1.0 0.0 0.0 
47.74979153937035 83.15487109065538 -1.2615259293307182 0.0 0.0 9.0 0.3142318547420738 0.23602789550859948 1.0 0.0 0.0 
48.07134981860232 84.28572205870141 0.7074488413155292 0.0 0.0 9.0 0.3376217655698899 0.23602789550859948 1.0 0.0 0.0 
38.490932104329325 100.07557837164339 0.49611158707840913 0.0 6.3685 10.0 0.27694210671186115 0.004223789127661193 0.0 0.0 0.0 
41.84470179375971 112.01696531700152 -1.26861641377612 0.0 0.0 9.0 0.9036524753973825 0.8029284911706441 1.0 0.0 0.0 
41.02983316172228 113.05423912420271 2.600397255995356 2.0 0.0 9.0 0.22632187221404165 0.8029284911706441 1.0 0.0 0.0 
39.60970941431264 114.54462923865243 6.196875695221542 2.0 8.2459 9.0 0.8733870818836391 0.7175437399405352 0.0 0.0 0.0 
36.606371293108786 130.61231966243858 1.1362583171947525 0.0 1.2873 9.0 0.3085201632320539 0.8298936318964554 0.0 0.0 0.0 
23.934663541288902 134.14876360327168 1.1538429978187315 0.0 3.2055 10.0 0.7200884555227783 0.7789164587192531 0.0 0.0 0.0 
8.02342656800033 137.00094907868026 1.5827199207430342 0.0 0.6445 8.0 0.2728114328280815 0.37704213346817284 0.0 0.0 0.0 
7.045504193911316 134.7639754160895 3.793169234212958 0.0 0.6445 8.0 0.25975853088676837 0.37704213346817284 0.0 0.0 0.0 
24.107723269670405 -72.39618148699707 4.89659706173249 0.0 6.996 7.0 0.3193565465440016 0.3853965923652297 0.0 0.0 0.0 
26.45138343606464 -58.51358573243529 2.087351273666995 0.0 3.2055 8.0 0.6345072488150592 0.5080232036142022 0.0 0.0 0.0 
3.784146459381654 -26.357977035055463 1.5339291381978537 0.0 3.2055 9.0 0.9553590844218924 0.6866843899724361 0.0 0.0 0.0 
5.170801864340124 -110.08857237354577 2.199518614660071 0.0 0.6445 10.0 0.41000078846391785 0.02323481867752797 0.0 0.0 0.0 
5.748330518053836 -112.73182382678833 4.563654003773882 0.0 0.6445 10.0 0.08589857851667548 0.02323481867752797 0.0 0.0 0.0 
2.165187707240425 -120.17401736309469 3.879053336606234 0.0 6.996 6.0 0.023441340766222396 0.3692324539804902 0.0 0.0 0.0 
8.677850041043952 -121.08712228255655 3.21409314467722 0.0 1.9284 7.0 0.355777797562677 0.3685981318577154 0.0 0.0 0.0 
13.787139478941068 -119.4727843073837 0.6636978488814923 0.0 1.9284 7.0 0.644495729986419 0.3685981318577154 0.0 0.0 0.0 
23.1303724014839 -121.06616373623454 4.091731321152294 0.0 3.2055 9.0 0.6752592006521494 0.40396471381917753 0.0 0.0 0.0 
29.318033982743202 -120.7076076332094 5.218710684461084 0.0 3.2055 9.0 0.7391738078522456 0.40396471381917753 0.0 0.0 0.0 
39.02081407659018 -118.11934886605258 4.805656793315294 0.0 9.488999999999999 7.0 0.010215597082578243 0.4408261164570968 0.0 0.0 0.0 
42.47784815401142 -110.78618636645068 5.734326867142984 0.0 3.8415 8.0 0.924228593555502 0.6846669161200433 0.0 0.0 0.0 
44.76347822118981 -101.35176314194324 4.666575375573801 0.0 2.5678 7.0 0.977942295451203 0.535351825007725 0.0 0.0 0.0 
53.12376289935678 -80.16246227073931 0.5306497468905513 0.0 10.107999999999999 5.0 0.8441294146226969 0.7120478846819892 0.0 0.0 0.0 
47.64571166247076 -75.93936473990759 5.628984666768446 0.0 2.5678 6.0 0.04930157933788992 0.7395060540730564 0.0 0.0 0.0 
45.83019669184087 -70.09569807814638 1.5572883527720673 0.0 2.5678 6.0 0.10998978586987151 0.7395060540730564 0.0 0.0 0.0 
41.48612348751298 -67.15729646084262 0.9096216016078269 0.0 6.3685 5.0 0.12090412043611987 0.8951586247456063 0.0 0.0 0.0 
42.007836854115965 -20.678099117525566 5.276045641837554 0.0 1.9335 9.0 0.6869695042674505 0.7656284566554725 0.0 0.0 0.0 
40.669118216273446 -15.298747780270151 1.4197859817351262 0.0 1.9335 9.0 0.4806346162685766 0.7656284566554725 0.0 0.0 0.0 
34.578783652654394 -11.665494019969634 1.0926626948166724 0.0 5.122 9.0 0.5875971031716967 0.8718750787303499 0.0 0.0 0.0 
26.09353711917466 -5.818847693569162 3.348033431752178 2.0 0.6462 7.0 0.36701596487756183 0.8927829899562962 0.0 0.0 0.0 
28.822802793441188 -5.531974979294438 0.08608220463117913 0.0 0.6462 7.0 0.4378972198742165 0.8927829899562962 0.0 0.0 0.0 
32.51822816237369 4.0584291846480145 0.5423703364284599 0.0 5.122 6.0 0.5754365117469201 0.8223745540593693 0.0 0.0 0.0 
32.50993969476412 20.217754066830892 4.655936682237075 0.0 0.6462 8.0 0.9519132750006203 0.8041244659688931 0.0 0.0 0.0 
33.466029289621304 22.812812882060797 0.9441085803871198 0.0 0.6462 8.0 0.823701828658692 0.8041244659688931 0.0 0.0 0.0 
51.77860541503899 29.31614427369697 5.387734118321042 0.0 3.214 7.0 0.7215875722995575 0.728667311526428 0.0 0.0 0.0 
53.18198114040809 36.09146431263624 0.6071947594659894 0.0 3.214 7.0 0.36364600222688814 0.728667311526428 0.0 0.0 0.0 
47.56482279493694 52.03449978870643 0.2909120169429531 0.0 3.8516999999999997 7.0 0.6100766661655197 0.4205568707074646 0.0 0.0 0.0 
25.941528436628296 59.61437581635818 3.5650823277424317 0.0 5.754600000000001 7.0 0.25922731284695544 0.9682945519620039 0.0 0.0 0.0 
46.54379365855293 73.50814964138426 5.287176442724579 0.0 0.6462 8.0 0.2340218231489839 0.4873005716990395 0.0 0.0 0.0 
47.00760332577531 75.21702656266697 0.2769904576746748 0.0 0.6462 8.0 0.278965796473273 0.4873005716990395 0.0 0.0 0.0 
47.98157159644454 82.48831989596546 5.047049824931151 0.0 0.6462 9.0 0.3142318547420738 0.23602789550859948 0.0 0.0 0.0 
48.53381993050308 84.81876416360356 0.8561623487136226 0.0 0.6462 9.0 0.3376217655698899 0.23602789550859948 0.0 0.0 0.0 
39.12786045984274 100.37944472374987 0.4451404871940957 0.0 7.0147 10.0 0.27694210671186115 0.004223789127661193 0.0 0.0 0.0 
41.99850511805971 111.32822949868334 4.932106425743146 0.0 0.6462 9.0 0.9036524753973825 0.8029284911706441 0.0 0.0 0.0 
36.80260491748672 131.29018753648472 1.2890029935904297 0.0 1.9335 9.0 0.3085201632320539 0.8298936318964554 0.0 0.0 0.0 
24.024134384046423 134.84876893060544 1.4436611630016374 0.0 3.8516999999999997 10.0 0.7200884555227783 0.7789164587192531 0.0 0.0 0.0 
7.845593918425823 137.68387516453836 1.8255275566288742 0.0 1.2907 8.0 0.2728114328280815 0.37704213346817284 0.0 0.0 0.0 
6.442783535350164 134.39690553480847 3.6886244686629857 0.0 1.2907 8.0 0.25975853088676837 0.37704213346817284 0.0 0.0 0.0 
24.09241200917578 -73.10171536662467 4.6907007181191664 0.0 7.642200000000001 7.0 0.3193565465440016 0.3853965923652297 0.0 0.0 0.0 
26.738000302843254 -57.86871112316767 1.1525643193257646 0.0 0.0 9.0 0.3873685424203377 0.6345072488150592 1.0 0.0 0.0 
25.87024566010547 -58.91394978595827 3.744851326072757 0.0 0.0 9.0 0.8673085687497321 0.6345072488150592 1.0 0.0 0.0 
3.571307099422787 -25.685138349446316 1.8771575021863949 0.0 3.8516999999999997 9.0 0.9553590844218924 0.6866843899724361 0.0 0.0 0.0 
4.67457605003068 -109.58680307275817 2.35063281417548 0.0 1.2907 10.0 0.41000078846391785 0.02323481867752797 0.0 0.0 0.0 
5.439461033442441 -113.36634106964021 4.259383228639897 0.0 1.2907 10.0 0.08589857851667548 0.02323481867752797 0.0 0.0 0.0 
1.5495834033713687 -120.51904465340404 3.652443027327939 0.0 7.642200000000001 6.0 0.023441340766222396 0.3692324539804902 0.0 0.0 0.0 
7.972176258807994 -121.0932052970063 3.1502126771299834 0.0 2.5745999999999998 7.0 0.355777797562677 0.3685981318577154 0.0 0.0 0.0 
14.441790271079261 -119.20926043682745 0.38269135210758215 0.0 2.5745999999999998 7.0 0.644495729986419 0.3685981318577154 0.0 0.0 0.0 
22.662762715979305 -121.5947029230715 3.988087256972154 0.0 3.8516999999999997 9.0 0.6752592006521494 0.40396471381917753 0.0 0.0 0.0 
29.803679056058726 -121.21962457898809 5.471366879459476 0.0 3.8516999999999997 9.0 0.7391738078522456 0.40396471381917753 0.0 0.0 0.0 
38.911654459604854 -118.81655519707601 4.5570925292074085 0.0 10.1352 7.0 0.010215597082578243 0.4408261164570968 0.0 0.0 0.0 
43.08469129383655 -111.14640004421312 5.747500331171236 0.0 4.4877 8.0 0.924228593555502 0.6846669161200433 0.0 0.0 0.0 
44.90225549170641 -102.04368319454197 4.910340785607466 0.0 3.214 7.0 0.977942295451203 0.535351825007725 0.0 0.0 0.0 
53.66409667090487 -79.70853286507736 0.6987065996119373 0.0 10.754199999999999 5.0 0.8441294146226969 0.7120478846819892 0.0 0.0 0.0 
48.26099930464023 -76.28495641717046 5.771427682436348 0.0 3.214 6.0 0.04930157933788992 0.7395060540730564 0.0 0.0 0.0 
46.06487265414501 -69.43016093965105 1.231787585754339 0.0 3.214 6.0 0.10998978586987151 0.7395060540730564 0.0 0.0 0.0 
42.152685307857894 -67.38904595848699 -0.3346055526086087 0.0 0.0 6.0 0.11861829562389103 0.12090412043611987 1.0 0.0 0.0 
40.82446758518443 -66.91189076222543 2.7864246290830934 0.0 0.0 6.0 0.7624726301882758 0.12090412043611987 1.0 0.0 0.0 
42.23131374550406 -21.347479852993565 5.0346195029926015 0.0 2.5814 9.0 0.6869695042674505 0.7656284566554725 0.0 0.0 0.0 
40.68834318569478 -14.593309696133257 1.5435405487589173 0.0 2.5814 9.0 0.4806346162685766 0.7656284566554725 0.0 0.0 0.0 
35.04374873171674 -11.134626837660866 0.8514722003646553 0.0 5.7699 9.0 0.5875971031716967 0.8718750787303499 0.0 0.0 0.0 
29.528454158490845 -5.523689992658223 0.011740249566060047 0.0 1.2941 7.0 0.4378972198742165 0.8927829899562962 0.0 0.0 0.0 
33.00865856550575 4.565864411729991 0.8024305197744019 0.0 5.7699 6.0 0.5754365117469201 0.8223745540593693 0.0 0.0 0.0 
32.64345565783767 19.524799539026585 4.902742592884145 0.0 1.2941 8.0 0.9519132750006203 0.8041244659688931 0.0 0.0 0.0 
33.74786486898323 23.459791395000686 1.159957332878894 0.0 1.2941 8.0 0.823701828658692 0.8041244659688931 0.0 0.0 0.0 
52.318361702922225 28.86152834822733 5.583207490495592 0.0 3.8619 7.0 0.7215875722995575 0.728667311526428 0.0 0.0 0.0 
53.8596955893374 36.288227153925554 0.2825617358335894 0.0 3.8619 7.0 0.36364600222688814 0.728667311526428 0.0 0.0 0.0 
47.882093093813246 51.404141122984264 -1.1044985561834904 0.0 0.0 8.0 0.7935577850609442 0.6100766661655197 1.0 0.0 0.0 
47.50929356615464 52.73801168963696 1.6495644882140228 0.0 0.0 8.0 0.4792254340489973 0.6100766661655197 1.0 0.0 0.0 
25.25291115820972 59.4600426252958 3.362071924878163 2.0 6.402500000000001 7.0 0.25922731284695544 0.9682945519620039 0.0 0.0 0.0 
47.015354717296525 72.9831328246281 5.444206619591252 0.0 1.2941 8.0 0.2340218231489839 0.4873005716990395 0.0 0.0 0.0 
47.709979567205906 75.28543785905913 0.09709255762302967 0.0 1.2941 8.0 0.278965796473273 0.4873005716990395 0.0 0.0 0.0 
48.237010304117355 81.83047222619504 5.082773281755757 0.0 1.2941 9.0 0.3142318547420738 0.23602789550859948 0.0 0.0 0.0 
49.12840146888181 85.19887636311775 0.5688065416748064 0.0 1.2941 9.0 0.3376217655698899 0.23602789550859948 0.0 0.0 0.0 
39.79679335670363 100.1546308685329 -0.3242190194589347 0.0 0.0 11.0 0.4741761778644359 0.27694210671186115 1.0 0.0 0.0 
39.111863544129264 101.08496339018477 1.5934664217644423 0.0 0.0 11.0 0.607158908036082 0.27694210671186115 1.0 0.0 0.0 
42.15261269576756 110.63956169451868 4.932548202915843 0.0 1.2941 9.0 0.9036524753973825 0.8029284911706441 0.0 0.0 0.0 
37.13793029069174 131.9111298720401 1.0756336763401255 0.0 2.5814 9.0 0.3085201632320539 0.8298936318964554 0.0 0.0 0.0 
24.069128613391577 135.55303309221375 1.5069847746121967 0.0 4.4996 10.0 0.7200884555227783 0.7789164587192531 0.0 0.0 0.0 
7.5208085099736275 138.31039485972477 2.04904344899488 0.0 1.9386 8.0 0.2728114328280815 0.37704213346817284 0.0 0.0 0.0 
5.780552823270369 134.15305522421147 3.4944144046897496 0.0 1.9386 8.0 0.25975853088676837 0.37704213346817284 0.0 0.0 0.0 
24.275870374118952 -73.78315173073524 4.975386155109342 0.0 8.2901 7.0 0.3193565465440016 0.3853965923652297 0.0 0.0 0.0 
27.01812553768678 -57.22099023975875 1.162599392832199 2.0 0.6479 9.0 0.3873685424203377 0.6345072488150592 0.0 0.0 0.0 
25.22455641723225 -59.19872670152142 3.556977307194505 0.0 0.6479 9.0 0.8673085687497321 0.6345072488150592 0.0 0.0 0.0 
3.3834667755486096 -25.004896846208734 1.8402103007275852 0.0 4.4996 9.0 0.9553590844218924 0.6866843899724361 0.0 0.0 0.0 
4.299277931458247 -108.98917123609263 2.1315239585594306 0.0 1.9386 10.0 0.41000078846391785 0.02323481867752797 0.0 0.0 0.0 
5.05463308980312 -113.95788138423762 4.135633942694641 2.0 1.9386 10.0 0.08589857851667548 0.02323481867752797 0.0 0.0 0.0 
0.8866193825839382 -120.76089418749748 3.4913947824119056 2.0 8.2901 6.0 0.023441340766222396 0.3692324539804902 0.0 0.0 0.0 
7.4567510216338455 -120.61117903746843 2.3896662969264026 0.0 0.0 8.0 0.8139013796195542 0.355777797562677 1.0 0.0 0.0 
7.9950480422200965 -121.79853456162202 4.74480472282482 0.0 0.0 8.0 0.0457861909475058 0.355777797562677 1.0 0.0 0.0 
15.108518276583483 -118.97798947739594 0.33388444474261236 0.0 3.2224999999999997 7.0 0.644495729986419 0.3685981318577154 0.0 0.0 0.0 
22.268094414134517 -122.1797237957925 4.118906919534899 0.0 4.4996 9.0 0.6752592006521494 0.40396471381917753 0.0 0.0 0.0 
30.331012296001457 -121.68859381470756 5.556307524148162 0.0 4.4996 9.0 0.7391738078522456 0.40396471381917753 0.0 0.0 0.0 
39.02723247986841 -119.51272630480207 4.876917838450355 0.0 10.7831 7.0 0.010215597082578243 0.4408261164570968 0.0 0.0 0.0 
43.60949845413329 -111.61819442156532 5.550937302109359 0.0 5.1356 8.0 0.924228593555502 0.6846669161200433 0.0 0.0 0.0 
45.14597679766196 -102.70596139516687 5.065021864495786 0.0 3.8619 7.0 0.977942295451203 0.535351825007725 0.0 0.0 0.0 
54.12957843716973 -79.17811867288879 0.8504985024030425 0.0 11.402099999999999 5.0 0.8441294146226969 0.7120478846819892 0.0 0.0 0.0 
48.85648191595871 -76.66365543963728 5.716753703810045 0.0 3.8619 6.0 0.04930157933788992 0.7395060540730564 0.0 0.0 0.0 
46.427744677018836 -68.8249036513717 1.0307113322222825 0.0 3.8619 6.0 0.10998978586987151 0.7395060540730564 0.0 0.0 0.0 
42.74933381621762 -67.76590541169473 5.719839861415408 0.0 0.6479 6.0 0.11861829562389103 0.12090412043611987 0.0 0.0 0.0 
40.14991083662491 -66.70456087298427 2.843396916925827 0.0 0.6479 6.0 0.7624726301882758 0.12090412043611987 0.0 0.0 0.0 
42.62601150607693 -21.932480851111173 5.3059379766865895 0.0 3.231 9.0 0.6869695042674505 0.7656284566554725 0.0 0.0 0.0 
40.709621050119885 -13.887930548096172 1.5406303305980857 0.0 3.231 9.0 0.4806346162685766 0.7656284566554725 0.0 0.0 0.0 
35.64062031857551 -10.758120796805342 0.5627532322688912 0.0 6.419499999999999 9.0 0.5875971031716967 0.8718750787303499 0.0 0.0 0.0 
30.229966115502176 -5.600458893719734 6.174186640767815 0.0 1.9437 7.0 0.4378972198742165 0.8927829899562962 0.0 0.0 0.0 
33.564567623322034 5.0005799617599225 0.6636564469045086 0.0 6.419499999999999 6.0 0.5754365117469201 0.8223745540593693 0.0 0.0 0.0 
32.89305613143585 18.864714625110548 5.073913685950623 0.0 1.9437 8.0 0.9519132750006203 0.8041244659688931 0.0 0.0 0.0 
34.23329487445619 23.97201224559786 0.8122383816807875 0.0 1.9437 8.0 0.823701828658692 0.8041244659688931 0.0 0.0 0.0 
52.95003470091689 28.546882970691943 5.821051823520393 0.0 4.5115 7.0 0.7215875722995575 0.728667311526428 0.0 0.0 0.0 
54.562707279476925 36.34976619460141 0.08731286283806448 0.0 4.5115 7.0 0.36364600222688814 0.728667311526428 0.0 0.0 0.0 
48.40699462994796 50.93245174705623 5.551137358836205 0.0 0.6496 8.0 0.7935577850609442 0.6100766661655197 0.0 0.0 0.0 
47.584045943944844 53.43974138974556 1.4646607195030352 0.0 0.6496 8.0 0.4792254340489973 0.6100766661655197 0.0 0.0 0.0 
47.50983037177173 72.47963871629022 5.4887577236775655 0.0 1.9437 8.0 0.2340218231489839 0.4873005716990395 0.0 0.0 0.0 
48.37228752097873 75.52907829980923 0.35249794818929137 0.0 1.9437 8.0 0.278965796473273 0.4873005716990395 0.0 0.0 0.0 
48.64220989401139 81.25269564104312 5.324000733345718 0.0 1.9437 9.0 0.3142318547420738 0.23602789550859948 0.0 0.0 0.0 
49.805474469006406 85.39783525963236 0.2858036203433705 0.0 1.9437 9.0 0.3376217655698899 0.23602789550859948 0.0 0.0 0.0 
40.43773539079476 99.85932458865575 5.851441901196865 0.0 0.6496 11.0 0.4741761778644359 0.27694210671186115 0.0 0.0 0.0 
39.256604481149886 101.77566053883282 1.3642179580741502 0.0 0.6496 11.0 0.607158908036082 0.27694210671186115 0.0 0.0 0.0 
42.53720227410109 110.0478663791431 5.288757880710528 0.0 1.9437 9.0 0.9036524753973825 0.8029284911706441 0.0 0.0 0.0 
37.49099581651907 132.52215951491516 1.0468362030309704 0.0 3.231 9.0 0.3085201632320539 0.8298936318964554 0.0 0.0 0.0 
24.233099252923232 136.23941936784243 1.3362916750994214 0.0 5.1492 10.0 0.7200884555227783 0.7789164587192531 0.0 0.0 0.0 
7.048492113487365 138.83473226217717 2.3040387200286734 0.0 2.5882 8.0 0.2728114328280815 0.37704213346817284 0.0 0.0 0.0 
5.130571377855374 133.87821597916758 3.541637658044913 0.0 2.5882 8.0 0.25975853088676837 0.37704213346817284 0.0 0.0 0.0 
24.43276116957424 -74.47119080542616 4.936591486007384 0.0 8.9397 7.0 0.3193565465440016 0.3853965923652297 0.0 0.0 0.0 
24.532222405919835 -59.335423836751374 3.3365311692870208 0.0 1.2974999999999999 9.0 0.8673085687497321 0.6345072488150592 0.0 0.0 0.0 
3.889199229707219 -24.512710728149013 0.7718244064707327 0.0 0.0 10.0 0.3799717376163193 0.9553590844218924 1.0 0.0 0.0 
2.8401656180077057 -24.55452328768798 2.4494424119580223 0.0 0.0 10.0 0.811393798599586 0.9553590844218924 1.0 0.0 0.0 
3.953017859311672 -108.37425949247641 2.083636779793589 0.0 2.5882 10.0 0.41000078846391785 0.02323481867752797 0.0 0.0 0.0 
6.960402064610798 -120.10953154882519 2.350878262687609 2.0 0.6496 8.0 0.8139013796195542 0.355777797562677 0.0 0.0 0.0 
8.037119882082843 -122.50297934319845 4.772051508737935 0.0 0.6496 8.0 0.0457861909475058 0.355777797562677 0.0 0.0 0.0 
15.810936873135233 -118.91001444360943 0.09647145874437967 0.0 3.8720999999999997 7.0 0.644495729986419 0.3685981318577154 0.0 0.0 0.0 
22.050611327851264 -122.85107586228266 4.399118485015482 0.0 5.1492 9.0 0.6752592006521494 0.40396471381917753 0.0 0.0 0.0 
30.69769481881796 -122.29155021235248 5.258781580402598 0.0 5.1492 9.0 0.7391738078522456 0.40396471381917753 0.0 0.0 0.0 
39.085280825039966 -120.2160348285827 4.794748394690922 0.0 11.432699999999999 7.0 0.010215597082578243 0.4408261164570968 0.0 0.0 0.0 
43.50329494667946 -112.31585716602329 4.561321190869478 0.0 0.0 9.0 0.5431729767083144 0.924228593555502 1.0 0.0 0.0 
44.31514447549584 -111.60946616084071 6.2955538536892215 0.0 0.0 9.0 0.6835471153267153 0.924228593555502 1.0 0.0 0.0 
45.497952069502645 -103.31761971319487 5.234565741121501 0.0 4.5115 7.0 0.977942295451203 0.535351825007725 0.0 0.0 0.0 
54.478397406388126 -78.56465488690546 1.0537721626145857 0.0 12.051699999999999 5.0 0.8441294146226969 0.7120478846819892 0.0 0.0 0.0 
49.48314661086198 -76.9881609868345 5.805380545437319 0.0 4.5115 6.0 0.04930157933788992 0.7395060540730564 0.0 0.0 0.0 
46.67299213306995 -68.16318907899111 1.2158580764257287 0.0 4.5115 6.0 0.10998978586987151 0.7395060540730564 0.0 0.0 0.0 
43.36404413816036 -68.11252293880042 5.769759646074103 0.0 1.2974999999999999 6.0 0.11861829562389103 0.12090412043611987 0.0 0.0 0.0 
39.53416389359623 -66.35978820563503 2.631155850192616 0.0 1.2974999999999999 6.0 0.7624726301882758 0.12090412043611987 0.0 0.0 0.0 
42.875159296695635 -22.592736762428814 5.073227982148238 0.0 3.8823 9.0 0.6869695042674505 0.7656284566554725 0.0 0.0 0.0 
40.74438139790311 -13.183087155403856 1.5215098487542955 0.0 3.8823 9.0 0.4806346162685766 0.7656284566554725 0.0 0.0 0.0 
36.316374100495935 -10.554726312563156 0.29236104421613013 0.0 7.070799999999999 9.0 0.5875971031716967 0.8718750787303499 0.0 0.0 0.0 
30.917916337608155 -5.757738841279137 6.058429147517678 0.0 2.5949999999999998 7.0 0.4378972198742165 0.8927829899562962 0.0 0.0 0.0 
34.120303256040465 5.435517194618779 0.6640552813195743 0.0 7.070799999999999 6.0 0.5754365117469201 0.8223745540593693 0.0 0.0 0.0 
33.06906036036148 18.18131503380226 4.964463167788551 0.0 2.5949999999999998 8.0 0.9519132750006203 0.8041244659688931 0.0 0.0 0.0 
34.63432519992362 24.55269044223994 0.9663824768941166 0.0 2.5949999999999998 8.0 0.823701828658692 0.8041244659688931 0.0 0.0 0.0 
53.22605667312908 27.897402901054658 5.114250424015659 0.0 0.0 8.0 0.07201018549073934 0.7215875722995575 1.0 0.0 0.0 
53.14955228655225 29.223791548730574 7.567349940741207 0.0 0.0 8.0 0.3682940620319205 0.7215875722995575 1.0 0.0 0.0 
55.25516101848182 36.21367685138045 6.089128469414892 0.0 5.1628 7.0 0.36364600222688814 0.728667311526428 0.0 0.0 0.0 
49.00699084231309 50.56094530680605 5.728786429723236 0.0 1.3009 8.0 0.7935577850609442 0.6100766661655197 0.0 0.0 0.0 
47.77760871314423 54.118376744247406 1.2929408306619066 0.0 1.3009 8.0 0.4792254340489973 0.6100766661655197 0.0 0.0 0.0 
48.048521758443584 72.02376145218747 5.580868334967374 0.0 2.5949999999999998 8.0 0.2340218231489839 0.4873005716990395 0.0 0.0 0.0 
49.07201590967606 75.62068982774723 0.1301826474243483 0.0 2.5949999999999998 8.0 0.278965796473273 0.4873005716990395 0.0 0.0 0.0 
49.14221144822448 80.75468867745278 5.499792768733533 0.0 2.5949999999999998 9.0 0.3142318547420738 0.23602789550859948 0.0 0.0 0.0 
50.50615554087542 85.48185029117076 0.11933389677923038 0.0 2.5949999999999998 9.0 0.3376217655698899 0.23602789550859948 0.0 0.0 0.0 
41.018186582196606 99.45796576615338 5.678219549680316 0.0 1.3009 11.0 0.4741761778644359 0.27694210671186115 0.0 0.0 0.0 
39.337653242230125 102.47669091501272 1.4556836546989547 0.0 1.3009 11.0 0.607158908036082 0.27694210671186115 0.0 0.0 0.0 
42.85270059839864 109.41661896539343 5.175886620360709 0.0 2.5949999999999998 9.0 0.9036524753973825 0.8029284911706441 0.0 0.0 0.0 
37.961415613236966 133.04819915682037 0.8411503196653947 0.0 3.8823 9.0 0.3085201632320539 0.8298936318964554 0.0 0.0 0.0 
24.482748185877348 136.89948595560102 1.2091982066481872 0.0 5.8005 10.0 0.7200884555227783 0.7789164587192531 0.0 0.0 0.0 
6.534119446585961 139.3178815657519 2.3874783553724486 0.0 3.2395 8.0 0.2728114328280815 0.37704213346817284 0.0 0.0 0.0 
4.464680582709545 133.64454540134466 3.4790850403667655 0.0 3.2395 8.0 0.25975853088676837 0.37704213346817284 0.0 0.0 0.0 
24.6029692410738 -75.15605699848588 4.955990970933215 0.0 9.591000000000001 7.0 0.3193565465440016 0.3853965923652297 0.0 0.0 0.0 
23.858989886367283 -59.54701415934905 3.4461105356390838 0.0 1.9487999999999999 9.0 0.8673085687497321 0.6345072488150592 0.0 0.0 0.0 
4.454645756206321 -24.090475348686223 0.641398464988225 0.0 0.6513 10.0 0.3799717376163193 0.9553590844218924 0.0 0.0 0.0 
2.198216217088095 -24.26141331402796 2.713264900101013 0.0 0.6513 10.0 0.811393798599586 0.9553590844218924 0.0 0.0 0.0 
3.5325736525943383 -107.80747985360638 2.2090287620702895 0.0 3.2395 10.0 0.41000078846391785 0.02323481867752797 0.0 0.0 0.0 
7.936478293301778 -123.2014661080037 4.569298558074905 0.0 1.3009 8.0 0.0457861909475058 0.355777797562677 0.0 0.0 0.0 
16.503726333298825 -118.7756446036667 0.19157426211313822 0.0 4.5234 7.0 0.644495729986419 0.3685981318577154 0.0 0.0 0.0 
21.79933404909425 -123.5105242826918 4.3483414620167355 0.0 5.8005 9.0 0.6752592006521494 0.40396471381917753 0.0 0.0 0.0 
30.41618579484793 -122.93867088071588 4.3020638380345915 0.0 0.0 10.0 0.02405901454938486 0.7391738078522456 1.0 0.0 0.0 
31.399091262205886 -122.21373299572987 6.393679550106988 0.0 0.0 10.0 0.10886106948155483 0.7391738078522456 1.0 0.0 0.0 
39.34402445443511 -120.87258964293353 5.087802034755441 0.0 12.084 7.0 0.010215597082578243 0.4408261164570968 0.0 0.0 0.0 
43.31239466468211 -112.99524628304945 4.438473841029523 0.0 0.6513 9.0 0.5431729767083144 0.924228593555502 0.0 0.0 0.0 
45.02059698916773 -111.5907781712778 0.0264843242082505 0.0 0.6513 9.0 0.6835471153267153 0.924228593555502 0.0 0.0 0.0 
45.70795484892511 -103.99134912670932 5.014556191579085 0.0 5.1628 7.0 0.977942295451203 0.535351825007725 0.0 0.0 0.0 
54.95370555039388 -78.04302795293646 0.831818573914953 0.0 12.703 5.0 0.8441294146226969 0.7120478846819892 0.0 0.0 0.0 
50.17005000089409 -77.14995166259234 6.051867477191327 0.0 5.1628 6.0 0.04930157933788992 0.7395060540730564 0.0 0.0 0.0 
46.90341276351921 -67.49616672324659 1.2381742474919033 2.0 5.1628 6.0 0.10998978586987151 0.7395060540730564 0.0 0.0 0.0 
44.06034303510786 -68.22732858373996 6.1197773008627205 2.0 1.9487999999999999 6.0 0.11861829562389103 0.12090412043611987 0.0 0.0 0.0 
38.96732186492157 -65.93942811651146 2.503494635181754 0.0 1.9487999999999999 6.0 0.7624726301882758 0.12090412043611987 0.0 0.0 0.0 
43.30929156018691 -23.149101451994753 5.375010652905116 0.0 4.535299999999999 9.0 0.6869695042674505 0.7656284566554725 0.0 0.0 0.0 
40.9885209086809 -12.520963005959679 1.2175319074670137 0.0 4.535299999999999 9.0 0.4806346162685766 0.7656284566554725 0.0 0.0 0.0 
36.9842362728554 -10.326751294783676 0.3289452449184798 0.0 7.723799999999999 9.0 0.5875971031716967 0.8718750787303499 0.0 0.0 0.0 
31.619106569425508 -5.83739277278206 6.1700731550628785 0.0 3.2479999999999998 7.0 0.4378972198742165 0.8927829899562962 0.0 0.0 0.0 
34.61634703865656 5.937466450747313 0.7913083310017708 0.0 7.723799999999999 6.0 0.5754365117469201 0.8223745540593693 0.0 0.0 0.0 
33.13736307248262 17.478928224759716 4.809337866021133 0.0 3.2479999999999998 8.0 0.9519132750006203 0.8041244659688931 0.0 0.0 0.0 
35.2145200556353 24.95441972845856 0.6056041272392668 0.0 3.2479999999999998 8.0 0.823701828658692 0.8041244659688931 0.0 0.0 0.0 
53.359141189552005 27.204365382958713 4.902120012367883 0.0 0.653 8.0 0.07201018549073934 0.7215875722995575 0.0 0.0 0.0 
53.58032834163666 29.782758882629373 0.914192911868382 0.0 0.653 8.0 0.3682940620319205 0.7215875722995575 0.0 0.0 0.0 
55.94369695389161 36.058981164145344 6.062183972178653 0.0 5.815799999999999 7.0 0.36364600222688814 0.728667311526428 0.0 0.0 0.0 
49.60126182166452 50.18034775938777 5.713562274338672 0.0 1.9539 8.0 0.7935577850609442 0.6100766661655197 0.0 0.0 0.0 
48.162684241840346 54.70975591804332 0.9936059267415558 0.0 1.9539 8.0 0.4792254340489973 0.6100766661655197 0.0 0.0 0.0 
48.67090580355562 71.69111961719102 5.792352870122255 0.0 3.2479999999999998 8.0 0.2340218231489839 0.4873005716990395 0.0 0.0 0.0 
49.71511416102911 75.33010915201899 -0.42438710057213347 0.0 0.0 9.0 0.6332863233625516 0.278965796473273 1.0 0.0 0.0 
49.175606918835044 76.31874526452991 1.4234721228817369 0.0 0.0 9.0 0.9659972896906137 0.278965796473273 1.0 0.0 0.0 
49.66309538603907 80.27856641024958 5.5426598421928945 0.0 3.2479999999999998 9.0 0.3142318547420738 0.23602789550859948 0.0 0.0 0.0 
51.187868606544285 85.66427777291689 0.2614724317157339 0.0 3.2479999999999998 9.0 0.3376217655698899 0.23602789550859948 0.0 0.0 0.0 
41.59301511109417 99.04859472129894 5.664349266709903 0.0 1.9539 11.0 0.4741761778644359 0.27694210671186115 0.0 0.0 0.0 
39.553020051613416 103.14872486312572 1.2606574535073551 0.0 1.9539 11.0 0.607158908036082 0.27694210671186115 0.0 0.0 0.0 
42.57599921199107 108.76742805914176 4.309481214558087 0.0 0.0 10.0 0.05223197397031121 0.9036524753973825 1.0 0.0 0.0 
43.480723738536135 109.73848761166373 6.756791395354869 0.0 0.0 10.0 0.5265895934792636 0.9036524753973825 1.0 0.0 0.0 
38.41293621498978 133.59054741780508 0.8765253001219451 0.0 4.535299999999999 9.0 0.3085201632320539 0.8298936318964554 0.0 0.0 0.0 
24.617887859633694 137.59212565889302 1.3780990168229035 0.0 6.4535 10.0 0.7200884555227783 0.7789164587192531 0.0 0.0 0.0 
6.138729844804974 139.90241518566023 2.165511855408569 0.0 3.8925 8.0 0.2728114328280815 0.37704213346817284 0.0 0.0 0.0 
3.8016264794670906 133.40294294652844 3.4910221154154053 0.0 3.8925 8.0 0.25975853088676837 0.37704213346817284 0.0 0.0 0.0 
23.97147384453379 -75.47105867173353 3.604294726010305 0.0 0.0 8.0 0.9014510326132811 0.3193565465440016 1.0 0.0 0.0 
25.130917153517355 -74.68777984577987 7.008758079634106 0.0 0.0 8.0 0.9341413095308176 0.3193565465440016 1.0 0.0 0.0 
23.256177703366482 -59.913933717325804 3.688375077551805 0.0 2.6018 9.0 0.8673085687497321 0.6345072488150592 0.0 0.0 0.0 
5.108978943685165 -23.826163847302418 0.3838947639754838 0.0 1.3043 10.0 0.3799717376163193 0.9553590844218924 0.0 0.0 0.0 
1.5589546827997265 -23.962486599297925 2.704184812274248 0.0 1.3043 10.0 0.811393798599586 0.9553590844218924 0.0 0.0 0.0 
3.1257200934396265 -107.2308667498679 2.1852572499199003 2.0 3.8925 10.0 0.41000078846391785 0.02323481867752797 0.0 0.0 0.0 
7.66117774322839 -123.85125230140059 4.311647251356833 0.0 1.9539 8.0 0.0457861909475058 0.355777797562677 0.0 0.0 0.0 
16.790058156273375 -119.42064582626438 -1.1530062902386005 0.0 0.0 8.0 0.07884503664477804 0.644495729986419 1.0 0.0 0.0 
16.265487952045564 -118.1113743546735 1.9151534210711199 0.0 0.0 8.0 0.39182230592475664 0.644495729986419 1.0 0.0 0.0 
21.39722290051007 -124.09045454934845 4.106129066048415 0.0 6.4535 9.0 0.6752592006521494 0.40396471381917753 0.0 0.0 0.0 
30.000493426284763 -123.50894480149307 4.082514706607514 0.0 0.653 10.0 0.02405901454938486 0.7391738078522456 0.0 0.0 0.0 
32.08028594721809 -122.39808670768309 6.018886256679985 0.0 0.653 10.0 0.10886106948155483 0.7391738078522456 0.0 0.0 0.0 
39.707732749601 -121.47734477191376 5.253856221687526 0.0 12.737 7.0 0.010215597082578243 0.4408261164570968 0.0 0.0 0.0 
43.02583703509294 -113.64014721724331 4.29425796799638 0.0 1.3043 9.0 0.5431729767083144 0.924228593555502 0.0 0.0 0.0 
45.71474625668681 -111.46361967017437 0.18117552877539428 0.0 1.3043 9.0 0.6835471153267153 0.924228593555502 0.0 0.0 0.0 
45.90692531813673 -104.6684187260724 4.998222106571071 0.0 5.815799999999999 7.0 0.977942295451203 0.535351825007725 0.0 0.0 0.0 
55.56542811944153 -77.69116435931292 0.5219805343083913 0.0 13.356 5.0 0.8441294146226969 0.7120478846819892 0.0 0.0 0.0 
50.873731334565804 -77.2032908662071 6.207530513765212 0.0 5.815799999999999 6.0 0.04930157933788992 0.7395060540730564 0.0 0.0 0.0 
38.569899721992066 -65.35627450869518 2.168993182368011 0.0 2.6018 6.0 0.7624726301882758 0.12090412043611987 0.0 0.0 0.0 
43.70908467365372 -23.730632153183038 5.314673773253414 0.0 5.1899999999999995 9.0 0.6869695042674505 0.7656284566554725 0.0 0.0 0.0 
41.29528867722174 -11.885426991099422 1.1210822252548853 0.0 5.1899999999999995 9.0 0.4806346162685766 0.7656284566554725 0.0 0.0 0.0 
37.66137498089535 -10.128016144209111 0.28547317896535973 0.0 8.378499999999999 9.0 0.5875971031716967 0.8718750787303499 0.0 0.0 0.0 
32.32200502258315 -5.774573551609644 0.0891339854710411 0.0 3.9027 7.0 0.4378972198742165 0.8927829899562962 0.0 0.0 0.0 
35.00977505052315 6.523322140724472 0.9794162400293667 0.0 8.378499999999999 6.0 0.5754365117469201 0.8223745540593693 0.0 0.0 0.0 
33.183353577983794 16.77472842115021 4.777615230241112 0.0 3.9027 8.0 0.9519132750006203 0.8041244659688931 0.0 0.0 0.0 
35.85384346863105 25.253214078464023 0.4371923226366207 0.0 3.9027 8.0 0.823701828658692 0.8041244659688931 0.0 0.0 0.0 
53.40953622659601 26.500467073370373 4.783871206480485 0.0 1.3077 8.0 0.07201018549073934 0.7215875722995575 0.0 0.0 0.0 
54.10685458411359 30.252633978780494 0.7285968992127673 0.0 1.3077 8.0 0.3682940620319205 0.7215875722995575 0.0 0.0 0.0 
56.64821542138351 36.01816181869592 6.225311234061796 0.0 6.4704999999999995 7.0 0.36364600222688814 0.728667311526428 0.0 0.0 0.0 
50.19910375426037 49.80538440967178 5.723014580588725 0.0 2.6086 8.0 0.7935577850609442 0.6100766661655197 0.0 0.0 0.0 
48.66573656645527 55.2046810120721 0.777247628333542 0.0 2.6086 8.0 0.4792254340489973 0.6100766661655197 0.0 0.0 0.0 
48.917177343378924 71.02978549689091 5.068865920405086 0.0 0.0 9.0 0.5206759647087698 0.2340218231489839 1.0 0.0 0.0 
49.322393518140686 71.96236903699639 6.677709857375256 0.0 0.0 9.0 0.5521315350859225 0.2340218231489839 1.0 0.0 0.0 
50.39257614290812 75.13247880741457 5.999343302818374 0.0 0.6547 9.0 0.6332863233625516 0.278965796473273 0.0 0.0 0.0 
49.33856152105748 77.00537346640778 1.337771681008862 0.0 0.6547 9.0 0.9659972896906137 0.278965796473273 0.0 0.0 0.0 
50.30895726059145 79.99418123306963 5.868415335693733 0.0 3.9027 9.0 0.3142318547420738 0.23602789550859948 0.0 0.0 0.0 
51.79051341714374 86.03147216592637 0.5472280061189998 0.0 3.9027 9.0 0.3376217655698899 0.23602789550859948 0.0 0.0 0.0 
42.26657272582905 98.8380415697369 5.98021361854785 0.0 2.6086 11.0 0.4741761778644359 0.27694210671186115 0.0 0.0 0.0 
39.82100482746135 103.80156224709948 1.1812683898878449 0.0 2.6086 11.0 0.607158908036082 0.27694210671186115 0.0 0.0 0.0 
42.41096757374139 108.08129611237298 4.476357716635888 0.0 0.6547 10.0 0.05223197397031121 0.9036524753973825 0.0 0.0 0.0 
44.130388868295704 110.01407373100677 0.4011865544727049 0.0 0.6547 10.0 0.5265895934792636 0.9036524753973825 0.0 0.0 0.0 
38.875267207365425 134.12371019172014 0.8564233090889957 0.0 5.1899999999999995 9.0 0.3085201632320539 0.8298936318964554 0.0 0.0 0.0 
25.27118376787422 137.32526062507236 -0.3878040956979061 0.0 0.0 11.0 0.4594865214948397 0.7200884555227783 1.0 0.0 0.0 
23.93145315207632 137.75589342819092 2.907393280538548 0.0 0.0 11.0 0.40515986120961645 0.7200884555227783 1.0 0.0 0.0 
5.728951426473916 140.4769533809702 2.1903388926332834 0.0 4.5472 8.0 0.2728114328280815 0.37704213346817284 0.0 0.0 0.0 
3.1449296056407023 133.6613258134267 2.766738321436049 0.0 0.0 9.0 0.41591171020511475 0.25975853088676837 1.0 0.0 0.0 
3.631983337165459 132.71793660037525 4.46962148543784 0.0 0.0 9.0 0.8971646017127982 0.25975853088676837 1.0 0.0 0.0 
23.444259473606966 -75.94016153581353 3.8687371619879376 0.0 0.6547 8.0 0.9014510326132811 0.3193565465440016 0.0 0.0 0.0 
25.576977658019516 -74.14093204581762 0.8865510741518655 0.0 0.6547 8.0 0.9341413095308176 0.3193565465440016 0.0 0.0 0.0 
22.654926646289073 -60.283405849378006 3.6926150409402556 0.0 3.2565 9.0 0.8673085687497321 0.6345072488150592 0.0 0.0 0.0 
5.730072913519722 -23.49111941646498 0.49469671395622417 0.0 1.959 10.0 0.3799717376163193 0.9553590844218924 0.0 0.0 0.0 
1.000288769203233 -23.531319709352317 2.484291652227166 2.0 1.959 10.0 0.811393798599586 0.9553590844218924 0.0 0.0 0.0 
7.4830203399836615 -124.53409373956073 4.457182187209959 0.0 2.6086 8.0 0.0457861909475058 0.355777797562677 0.0 0.0 0.0 
16.90748925719098 -120.1165067509736 4.879580243419303 0.0 0.6547 8.0 0.07884503664477804 0.644495729986419 0.0 0.0 0.0 
16.19170095565825 -117.40954248793899 1.6755364286236474 0.0 0.6547 8.0 0.39182230592475664 0.644495729986419 0.0 0.0 0.0 
21.01389195349049 -124.68296604717536 4.13816255496286 0.0 7.1082 9.0 0.6752592006521494 0.40396471381917753 0.0 0.0 0.0 
29.617678638589283 -124.10178991475753 4.139033452528061 0.0 1.3077 10.0 0.02405901454938486 0.7391738078522456 0.0 0.0 0.0 
32.76171658464294 -122.58156634246288 6.020169175176795 0.0 1.3077 10.0 0.10886106948155483 0.7391738078522456 0.0 0.0 0.0 
40.121886476808996 -122.04873708918767 5.339584002455078 0.0 13.3917 7.0 0.010215597082578243 0.4408261164570968 0.0 0.0 0.0 
42.68462325468138 -114.25787340744183 4.207736313895703 0.0 1.959 9.0 0.5431729767083144 0.924228593555502 0.0 0.0 0.0 
46.41457139196885 -111.3727501481799 0.12912231139075744 0.0 1.959 9.0 0.6835471153267153 0.924228593555502 0.0 0.0 0.0 
45.20129913788342 -104.65821168235924 3.127128434189327 0.0 0.0 8.0 0.11071347416886068 0.977942295451203 1.0 0.0 0.0 
46.50696453865213 -105.03985569763458 5.728896943128376 0.0 0.0 8.0 0.2931718320668467 0.977942295451203 1.0 0.0 0.0 
56.09650154779051 -77.22643486412069 0.7188663330216092 0.0 14.0107 5.0 0.8441294146226969 0.7120478846819892 0.0 0.0 0.0 
51.5644531492221 -77.05866768425548 0.20639604777611006 0.0 6.4704999999999995 6.0 0.04930157933788992 0.7395060540730564 0.0 0.0 0.0 
38.06303629492149 -64.86525316873295 2.372061866504301 0.0 3.2565 6.0 0.7624726301882758 0.12090412043611987 0.0 0.0 0.0 
44.111481133582195 -24.310364487141584 5.3191573867415665 0.0 5.846399999999999 9.0 0.6869695042674505 0.7656284566554725 0.0 0.0 0.0 
41.60294329690082 -11.250319815112448 1.1196863225504103 0.0 5.846399999999999 9.0 0.4806346162685766 0.7656284566554725 0.0 0.0 0.0 
38.34823334331941 -9.966034416943042 0.23159597086255612 0.0 9.034899999999999 9.0 0.5875971031716967 0.8718750787303499 0.0 0.0 0.0 
33.01947755832801 -5.667127975239148 0.15284683781613373 0.0 4.5591 7.0 0.4378972198742165 0.8927829899562962 0.0 0.0 0.0 
35.549745082060646 6.068960109914766 -0.6995139642274912 0.0 0.0 7.0 0.1867394762292225 0.5754365117469201 1.0 0.0 0.0 
34.46818127050678 6.975747457707755 2.445660006961408 0.0 0.0 7.0 0.8113075840352627 0.5754365117469201 1.0 0.0 0.0 
33.34843083625387 16.088607448724783 4.948506178637119 0.0 4.5591 8.0 0.9519132750006203 0.8041244659688931 0.0 0.0 0.0 
36.547422616988165 25.122981766942132 -0.18560731182799045 0.0 0.0 9.0 0.7794136147554724 0.823701828658692 1.0 0.0 0.0 
35.67445840302894 25.935734032926135 1.8278110921703221 0.0 0.0 9.0 0.10752321449080293 0.823701828658692 1.0 0.0 0.0 
53.418787047297364 25.79482770916494 4.725508070728274 0.0 1.9641000000000002 8.0 0.07201018549073934 0.7215875722995575 0.0 0.0 0.0 
54.58072251329598 30.775569611236833 0.8345760999293841 0.0 1.9641000000000002 8.0 0.3682940620319205 0.7215875722995575 0.0 0.0 0.0 
57.35388195355523 36.025034618181046 0.00973903841201988 0.0 7.126899999999999 7.0 0.36364600222688814 0.728667311526428 0.0 0.0 0.0 
50.881099281099445 49.624015748180135 6.02326571426997 0.0 3.265 8.0 0.7935577850609442 0.6100766661655197 0.0 0.0 0.0 
49.05372174811018 55.7941553446908 0.9886779130337333 0.0 3.265 8.0 0.4792254340489973 0.6100766661655197 0.0 0.0 0.0 
49.036960950684424 70.33432566525386 4.882961922563021 0.0 0.6564 9.0 0.5206759647087698 0.2340218231489839 0.0 0.0 0.0 
49.955269915236435 72.27458683917799 0.4582940913325801 2.0 0.6564 9.0 0.5521315350859225 0.2340218231489839 0.0 0.0 0.0 
51.02273086746551 74.8148036382279 5.8162496485674735 2.0 1.3111 9.0 0.6332863233625516 0.278965796473273 0.0 0.0 0.0 
49.601579584792944 77.66022763960117 1.1888644770795551 2.0 1.3111 9.0 0.9659972896906137 0.278965796473273 0.0 0.0 0.0 
50.93214208516131 79.66304204114874 5.794765629661698 2.0 4.5591 9.0 0.3142318547420738 0.23602789550859948 0.0 0.0 0.0 
52.16983983628162 85.43638901396872 -1.0033054101715382 0.0 0.0 10.0 0.3264680177848235 0.3376217655698899 1.0 0.0 0.0 
51.34143094067091 86.57584099248155 2.2605725368536413 0.0 0.0 10.0 0.4532270131084405 0.3376217655698899 1.0 0.0 0.0 
42.93725289309641 98.61849521191161 5.9668335654642055 0.0 3.265 11.0 0.4741761778644359 0.27694210671186115 0.0 0.0 0.0 
40.19795635501348 104.39815258885518 1.0072827602567271 0.0 3.265 11.0 0.607158908036082 0.27694210671186115 0.0 0.0 0.0 
42.298597462646654 107.38460001784381 4.552486046842127 0.0 1.3111 10.0 0.05223197397031121 0.9036524753973825 0.0 0.0 0.0 
44.82925097408675 110.11207499165893 0.13931988232667075 0.0 1.3111 10.0 0.5265895934792636 0.9036524753973825 0.0 0.0 0.0 
39.466853979085954 134.50846671411495 0.5766372349702367 0.0 5.846399999999999 9.0 0.3085201632320539 0.8298936318964554 0.0 0.0 0.0 
25.88688011773915 136.98039761638205 5.7726115518236645 0.0 0.6564 11.0 0.4594865214948397 0.7200884555227783 0.0 0.0 0.0 
23.276957011068657 138.01980116094262 2.7583073965851463 0.0 0.6564 11.0 0.40515986120961645 0.7200884555227783 0.0 0.0 0.0 
5.200035086488315 140.94413642357398 2.4180837439069807 0.0 5.2036 8.0 0.2728114328280815 0.37704213346817284 0.0 0.0 0.0 
2.4501767583612484 133.7851441125471 2.9652234041717684 0.0 0.6564 9.0 0.41591171020511475 0.25975853088676837 0.0 0.0 0.0 
3.328288209817367 132.08092658504955 4.267522025704295 0.0 0.6564 9.0 0.8971646017127982 0.25975853088676837 0.0 0.0 0.0 
23.125139102143272 -76.56958562060622 4.243163001495148 0.0 1.3111 8.0 0.9014510326132811 0.3193565465440016 0.0 0.0 0.0 
26.182254943728264 -73.77809338001036 0.5400161651255746 0.0 1.3111 8.0 0.9341413095308176 0.3193565465440016 0.0 0.0 0.0 
22.208919123828334 -60.83029686220268 4.028256108816876 2.0 3.9129 9.0 0.8673085687497321 0.6345072488150592 0.0 0.0 0.0 
6.2642529739826 -23.02996417904069 0.7121557849391674 0.0 2.6154 10.0 0.3799717376163193 0.9553590844218924 0.0 0.0 0.0 
6.966253561618552 -125.01468149094264 3.890731724160865 0.0 0.0 9.0 0.41175418275049847 0.0457861909475058 1.0 0.0 0.0 
8.185170551058278 -124.6047872405907 6.18284199781756 0.0 0.0 9.0 0.7287121440054268 0.0457861909475058 1.0 0.0 0.0 
17.000808956268106 -120.81600937696153 4.845024422503663 0.0 1.3111 8.0 0.07884503664477804 0.644495729986419 0.0 0.0 0.0 
16.1569032746351 -116.70470093737909 1.6201157959236145 0.0 1.3111 8.0 0.39182230592475664 0.644495729986419 0.0 0.0 0.0 
20.603321817273667 -125.25693874099194 4.091467720848953 0.0 7.7646 9.0 0.6752592006521494 0.40396471381917753 0.0 0.0 0.0 
29.238667713207548 -124.69707405568641 4.145436577164026 0.0 1.9641000000000002 10.0 0.02405901454938486 0.7391738078522456 0.0 0.0 0.0 
33.43967945733392 -122.77747150638791 6.001888870983733 0.0 1.9641000000000002 10.0 0.10886106948155483 0.7391738078522456 0.0 0.0 0.0 
40.503185507414955 -122.64255822324994 5.2832066773969855 0.0 14.0481 7.0 0.010215597082578243 0.4408261164570968 0.0 0.0 0.0 
42.37827901961004 -114.89361368431486 4.263359205449959 0.0 2.6154 9.0 0.5431729767083144 0.924228593555502 0.0 0.0 0.0 
47.10271950841195 -111.21633832050748 0.22349446014013233 0.0 2.6154 9.0 0.6835471153267153 0.924228593555502 0.0 0.0 0.0 
44.50270628347781 -104.55830916100354 2.999548935333726 0.0 0.6564 8.0 0.11071347416886068 0.977942295451203 0.0 0.0 0.0 
47.027139714925184 -105.51675220211877 5.541172450330327 0.0 0.6564 8.0 0.2931718320668467 0.977942295451203 0.0 0.0 0.0 
56.69665450941661 -76.85518169894664 0.5539768083924819 0.0 14.6671 5.0 0.8441294146226969 0.7120478846819892 0.0 0.0 0.0 
51.427006163089644 -77.75085322007921 -1.7668160982685484 2.0 0.0 7.0 0.764524498419404 0.04930157933788992 1.0 0.0 0.0 
51.24524329005517 -76.42928897806141 2.040173403937081 0.0 0.0 7.0 0.7948712738119047 0.04930157933788992 1.0 0.0 0.0 
37.49652061848508 -64.44445336080535 2.502718671316411 0.0 3.9129 6.0 0.7624726301882758 0.12090412043611987 0.0 0.0 0.0 
43.56917699460754 -24.761938081200086 3.835953708033053 0.0 0.0 10.0 0.6362807238030862 0.6869695042674505 1.0 0.0 0.0 
44.639755959778064 -23.84245616491624 7.008059684395578 0.0 0.0 10.0 0.3849882784206946 0.6869695042674505 1.0 0.0 0.0 
41.80022189925125 -10.572755321462836 1.2874610872925125 2.0 6.504499999999999 9.0 0.4806346162685766 0.7656284566554725 0.0 0.0 0.0 
38.99969130359668 -9.69471354419003 0.3946303846147309 2.0 9.692999999999998 9.0 0.5875971031716967 0.8718750787303499 0.0 0.0 0.0 
33.72219701546915 -5.731918827643759 6.191245992764842 0.0 5.2172 7.0 0.4378972198742165 0.8927829899562962 0.0 0.0 0.0 
36.12512517620217 5.660364665415432 5.665697881042329 0.0 0.6581 7.0 0.1867394762292225 0.5754365117469201 0.0 0.0 0.0 
34.0146544298131 7.516419164726363 2.2687568998991985 0.0 0.6581 7.0 0.8113075840352627 0.5754365117469201 0.0 0.0 0.0 
32.93868501370406 15.514046006489917 4.092895005837381 0.0 0.0 9.0 0.2567267916993582 0.9519132750006203 1.0 0.0 0.0 
34.05413056505595 16.087988765654412 6.28230861290497 0.0 0.0 9.0 0.025466439820026943 0.9519132750006203 1.0 0.0 0.0 
37.20444297187167 24.86542256351758 5.909588567849113 0.0 0.6581 9.0 0.7794136147554724 0.823701828658692 0.0 0.0 0.0 
35.43185483129851 26.59842249440978 1.9217232476441095 2.0 0.6581 9.0 0.10752321449080293 0.823701828658692 0.0 0.0 0.0 
53.64756694357584 25.127240824138887 5.042552320521617 0.0 2.6222000000000003 8.0 0.07201018549073934 0.7215875722995575 0.0 0.0 0.0 
55.14077356031484 31.20493578914684 0.6540695650277351 0.0 2.6222000000000003 8.0 0.3682940620319205 0.7215875722995575 0.0 0.0 0.0 
58.05168900000011 35.91978341423633 6.133483858935053 0.0 7.784999999999999 7.0 0.36364600222688814 0.728667311526428 0.0 0.0 0.0 
51.508741578858995 49.30140509109766 5.808401929906941 0.0 3.9231000000000003 8.0 0.7935577850609442 0.6100766661655197 0.0 0.0 0.0 
49.441838342546916 56.383543161940885 0.9884549657470837 0.0 3.9231000000000003 8.0 0.4792254340489973 0.6100766661655197 0.0 0.0 0.0 
49.35220057174779 69.70294901751319 5.175476835560239 0.0 1.3145 9.0 0.5206759647087698 0.2340218231489839 0.0 0.0 0.0 
52.489704748762385 84.80734296814718 5.182816039886275 0.0 0.6581 10.0 0.3264680177848235 0.3376217655698899 0.0 0.0 0.0 
50.96256287776621 87.17121606830425 2.1375087566605027 0.0 0.6581 10.0 0.4532270131084405 0.3376217655698899 0.0 0.0 0.0 
43.63366235165848 98.5043621491064 6.1207431533941525 0.0 3.9231000000000003 11.0 0.4741761778644359 0.27694210671186115 0.0 0.0 0.0 
40.900547979219645 104.46431526409823 0.09389257234908599 2.0 0.0 12.0 0.08884349147826087 0.607158908036082 1.0 0.0 0.0 
39.85069340005585 105.01249852569678 2.0852771814761835 2.0 0.0 12.0 0.10132566776711405 0.607158908036082 1.0 0.0 0.0 
42.185272791022804 106.68805855547315 4.551115768096313 2.0 1.9691999999999998 10.0 0.05223197397031121 0.9036524753973825 0.0 0.0 0.0 
45.47677594243332 110.39265279792272 0.40888259904252683 0.0 1.9691999999999998 10.0 0.5265895934792636 0.9036524753973825 0.0 0.0 0.0 
40.105572399096424 134.80855215184786 0.4392127190962708 0.0 6.504499999999999 9.0 0.3085201632320539 0.8298936318964554 0.0 0.0 0.0 
26.497273515556497 136.6262332620196 5.757439601379528 0.0 1.3145 11.0 0.4594865214948397 0.7200884555227783 0.0 0.0 0.0 
22.603213111245307 138.22975745984982 2.8395010032994987 0.0 1.3145 11.0 0.40515986120961645 0.7200884555227783 0.0 0.0 0.0 
4.570899215117392 141.26382462378547 2.671450878691669 2.0 5.8617 8.0 0.2728114328280815 0.37704213346817284 0.0 0.0 0.0 
1.7616059703725664 133.93968459245 2.9208123473638232 0.0 1.3145 9.0 0.41591171020511475 0.25975853088676837 0.0 0.0 0.0 
3.0275766645545525 131.44250270035715 4.2722005737960265 0.0 1.3145 9.0 0.8971646017127982 0.25975853088676837 0.0 0.0 0.0 
22.85285842367558 -77.22064300834806 4.316290204499854 0.0 1.9691999999999998 8.0 0.9014510326132811 0.3193565465440016 0.0 0.0 0.0 
26.87387706476772 -73.63783885534527 0.20007547900468722 2.0 1.9691999999999998 8.0 0.9341413095308176 0.3193565465440016 0.0 0.0 0.0 
6.747954985910213 -23.543817128489415 -0.8156138029825565 0.0 0.0 11.0 0.8783419472998135 0.3799717376163193 1.0 0.0 0.0 
6.136696932523143 -22.335887853059756 1.7525463890479855 0.0 0.0 11.0 0.6311144052187636 0.3799717376163193 1.0 0.0 0.0 
6.552679080592465 -125.58649320702042 4.0862235310329815 0.0 0.6581 9.0 0.41175418275049847 0.0457861909475058 0.0 0.0 0.0 
8.888969896625746 -124.6565460193517 6.209776240406785 0.0 0.6581 9.0 0.7287121440054268 0.0457861909475058 0.0 0.0 0.0 
17.14039678958274 -121.50776636231868 4.911512390084912 0.0 1.9691999999999998 8.0 0.07884503664477804 0.644495729986419 0.0 0.0 0.0 
15.96859954464341 -116.02458756795373 1.8408916043254637 0.0 1.9691999999999998 8.0 0.39182230592475664 0.644495729986419 0.0 0.0 0.0 
20.226488987516813 -125.85360406461764 4.149091270470365 0.0 8.422699999999999 9.0 0.6752592006521494 0.40396471381917753 0.0 0.0 0.0 
28.72730490300383 -125.18340785704159 3.9019161758491956 0.0 2.6222000000000003 10.0 0.02405901454938486 0.7391738078522456 0.0 0.0 0.0 
34.128692019582424 -122.93003027887819 6.065286428720737 0.0 2.6222000000000003 10.0 0.10886106948155483 0.7391738078522456 0.0 0.0 0.0 
40.93656228634602 -123.19951159426337 5.373653484944886 0.0 14.706199999999999 7.0 0.010215597082578243 0.4408261164570968 0.0 0.0 0.0 
42.22350611993783 -115.5821322675986 4.4912830684336695 0.0 3.2735000000000003 9.0 0.5431729767083144 0.924228593555502 0.0 0.0 0.0 
47.80657428153826 -111.1653388269095 0.07233028256492487 0.0 3.2735000000000003 9.0 0.6835471153267153 0.924228593555502 0.0 0.0 0.0 
43.82385895475607 -104.36549112686926 2.864841271046643 0.0 1.3145 8.0 0.11071347416886068 0.977942295451203 0.0 0.0 0.0 
47.65626281915575 -105.83646552640066 5.813012658152938 0.0 1.3145 8.0 0.2931718320668467 0.977942295451203 0.0 0.0 0.0 
57.25195761557955 -76.41969237613216 0.6650491000680305 0.0 15.325199999999999 5.0 0.8441294146226969 0.7120478846819892 0.0 0.0 0.0 
50.94405904010758 -75.79108796146592 2.0117252902668046 0.0 0.6581 7.0 0.7948712738119047 0.04930157933788992 0.0 0.0 0.0 
38.032218994878875 -63.98506274321626 0.7088635929997105 0.0 0.0 7.0 0.916888127744619 0.7624726301882758 1.0 0.0 0.0 
36.821344798338515 -64.64975826062397 3.4367848758083643 2.0 0.0 7.0 0.9850321156910596 0.7624726301882758 1.0 0.0 0.0 
42.952023136281944 -25.104185952126677 3.6479337260970333 0.0 0.6597999999999999 10.0 0.6362807238030862 0.6869695042674505 0.0 0.0 0.0 
45.172305702928476 -23.37941916739829 0.7156838459590723 0.0 0.6597999999999999 10.0 0.3849882784206946 0.6869695042674505 0.0 0.0 0.0 
34.42711792361168 -5.765070045771797 6.2361921207794335 0.0 5.877 7.0 0.4378972198742165 0.8927829899562962 0.0 0.0 0.0 
36.76531572039663 5.363432758871015 5.848904129437207 0.0 1.3178999999999998 7.0 0.1867394762292225 0.5754365117469201 0.0 0.0 0.0 
33.72938150924516 8.161889420269258 1.9869361078042338 0.0 1.3178999999999998 7.0 0.8113075840352627 0.5754365117469201 0.0 0.0 0.0 
32.55385366673014 14.922507905953482 4.1356281893090205 0.0 0.6597999999999999 9.0 0.2567267916993582 0.9519132750006203 0.0 0.0 0.0 
34.75681839798748 16.15312170240583 0.09242612124460652 0.0 0.6597999999999999 9.0 0.025466439820026943 0.9519132750006203 0.0 0.0 0.0 
37.88358902110463 24.6736593402155 6.0079928584672 0.0 1.3178999999999998 9.0 0.7794136147554724 0.823701828658692 0.0 0.0 0.0 
53.88654847911303 24.46323757439362 5.057874461463661 0.0 3.282 8.0 0.07201018549073934 0.7215875722995575 0.0 0.0 0.0 
55.5796239504469 31.757586515266755 0.8996660818479941 0.0 3.282 8.0 0.3682940620319205 0.7215875722995575 0.0 0.0 0.0 
58.70007871812443 35.641209791237316 5.87739575629234 0.0 8.444799999999999 7.0 0.36364600222688814 0.728667311526428 0.0 0.0 0.0 
52.18954548431915 49.1156134542832 6.0167747854036255 0.0 4.5829 8.0 0.7935577850609442 0.6100766661655197 0.0 0.0 0.0 
49.91969826233416 55.86425288949115 -0.8269230382368399 0.0 0.0 9.0 0.8170164401469237 0.4792254340489973 1.0 0.0 0.0 
49.20026727953713 57.0466087028312 1.9201750211497437 0.0 0.0 9.0 0.24197835823188385 0.4792254340489973 1.0 0.0 0.0 
49.82695496694291 69.1808180432906 5.450305672980449 0.0 1.9743 9.0 0.5206759647087698 0.2340218231489839 0.0 0.0 0.0 
52.93457327842619 84.25952504099008 5.394456459825452 0.0 1.3178999999999998 10.0 0.3264680177848235 0.3376217655698899 0.0 0.0 0.0 
50.46379851310787 87.67046209838061 2.355704790047472 0.0 1.3178999999999998 10.0 0.4532270131084405 0.3376217655698899 0.0 0.0 0.0 
44.2968850800136 98.26322297229555 5.934461300270678 0.0 4.5829 11.0 0.4741761778644359 0.27694210671186115 0.0 0.0 0.0 
46.12257931070169 110.67717081059175 0.41497565058702635 0.0 2.6289999999999996 10.0 0.5265895934792636 0.9036524753973825 0.0 0.0 0.0 
40.74443070939346 135.1083396588663 0.438746323606859 0.0 7.164299999999999 9.0 0.3085201632320539 0.8298936318964554 0.0 0.0 0.0 
27.171760750738862 136.41867734286555 5.9846603531535525 0.0 1.9743 11.0 0.4594865214948397 0.7200884555227783 0.0 0.0 0.0 
21.963533429040623 138.52778832096044 2.705585754833466 0.0 1.9743 11.0 0.40515986120961645 0.7200884555227783 0.0 0.0 0.0 
1.0595744562912974 134.01154726173507 3.039583059982034 2.0 1.9743 9.0 0.41591171020511475 0.25975853088676837 0.0 0.0 0.0 
2.532169995088925 130.93992462498082 3.934183702358242 0.0 1.9743 9.0 0.8971646017127982 0.25975853088676837 0.0 0.0 0.0 
22.60897200720324 -77.88286042420202 4.359525546482503 0.0 2.6289999999999996 8.0 0.9014510326132811 0.3193565465440016 0.0 0.0 0.0 
7.161448320156857 -24.115687526860974 5.338428731656251 0.0 0.6597999999999999 11.0 0.8783419472998135 0.3799717376163193 0.0 0.0 0.0 
5.893561334430713 -21.673394403325926 1.9225261987858593 0.0 0.6597999999999999 11.0 0.6311144052187636 0.3799717376163193 0.0 0.0 0.0 
6.051405068528822 -126.08321934366886 3.9224408986374972 0.0 1.3178999999999998 9.0 0.41175418275049847 0.0457861909475058 0.0 0.0 0.0 
9.577393406033533 -124.81174125669699 6.061458394941567 0.0 1.3178999999999998 9.0 0.7287121440054268 0.0457861909475058 0.0 0.0 0.0 
17.347094136885975 -122.18251720271694 5.009653760519957 0.0 2.6289999999999996 8.0 0.07884503664477804 0.644495729986419 0.0 0.0 0.0 
15.639407893185133 -115.40037178265958 2.0560892956388623 0.0 2.6289999999999996 8.0 0.39182230592475664 0.644495729986419 0.0 0.0 0.0 
19.803527833597506 -126.41850790800633 4.069708378935985 0.0 9.0825 9.0 0.6752592006521494 0.40396471381917753 0.0 0.0 0.0 
28.19811079737461 -125.65027624167176 3.8645068043337014 0.0 3.282 10.0 0.02405901454938486 0.7391738078522456 0.0 0.0 0.0 
34.754289971500484 -123.25658761313387 5.802103649775176 0.0 3.282 10.0 0.10886106948155483 0.7391738078522456 0.0 0.0 0.0 
41.46379876911849 -123.66858960614817 5.55610123081418 0.0 15.366 7.0 0.010215597082578243 0.4408261164570968 0.0 0.0 0.0 
42.10245557029474 -116.27737269682532 4.540013724679584 0.0 3.9333 9.0 0.5431729767083144 0.924228593555502 0.0 0.0 0.0 
48.49185767221141 -110.99681831045089 0.24112658402807216 0.0 3.9333 9.0 0.6835471153267153 0.924228593555502 0.0 0.0 0.0 
43.133762815380955 -104.21791128942687 2.930910002094487 0.0 1.9743 8.0 0.11071347416886068 0.977942295451203 0.0 0.0 0.0 
48.31165503966025 -106.0981399945903 5.9033173493488285 0.0 1.9743 8.0 0.2931718320668467 0.977942295451203 0.0 0.0 0.0 
57.824963454379784 -76.00777393918024 0.6232746028089635 0.0 15.985 5.0 0.8441294146226969 0.7120478846819892 0.0 0.0 0.0 
50.80072654943674 -75.10009716042887 1.7753163843379502 0.0 1.3178999999999998 7.0 0.7948712738119047 0.04930157933788992 0.0 0.0 0.0 
38.508760094467696 -63.4645619551259 0.8294523635807528 0.0 0.6597999999999999 7.0 0.916888127744619 0.7624726301882758 0.0 0.0 0.0 
42.44490868193332 -25.59494803317067 3.9106120670450406 0.0 1.3213 10.0 0.6362807238030862 0.6869695042674505 0.0 0.0 0.0 
45.819005679690676 -23.096945044590914 0.4118129981280425 0.0 1.3213 10.0 0.3849882784206946 0.6869695042674505 0.0 0.0 0.0 
35.12857038424625 -5.842380688439827 6.173414367162317 0.0 6.5385 7.0 0.4378972198742165 0.8927829899562962 0.0 0.0 0.0 
37.35689829780816 4.978669787545796 5.706537171189448 0.0 1.9793999999999998 7.0 0.1867394762292225 0.5754365117469201 0.0 0.0 0.0 
33.31617356132595 8.733966060044457 2.1963209177277987 0.0 1.9793999999999998 7.0 0.8113075840352627 0.5754365117469201 0.0 0.0 0.0 
32.05740285899351 14.42096121271581 3.9321039902249466 0.0 1.3213 9.0 0.2567267916993582 0.9519132750006203 0.0 0.0 0.0 
35.44745361812557 16.298157845159153 0.20699394786640454 0.0 1.3213 9.0 0.025466439820026943 0.9519132750006203 0.0 0.0 0.0 
38.584908671643845 24.595153048953538 6.171709690527274 0.0 1.9793999999999998 9.0 0.7794136147554724 0.823701828658692 0.0 0.0 0.0 
54.26367561146558 23.86675822349905 5.276196920104579 0.0 3.9435000000000002 8.0 0.07201018549073934 0.7215875722995575 0.0 0.0 0.0 
56.14729886295278 32.17682115566685 0.6361021077685266 0.0 3.9435000000000002 8.0 0.3682940620319205 0.7215875722995575 0.0 0.0 0.0 
59.39340587387765 35.50964252671076 6.0956547799751615 0.0 9.1063 7.0 0.36364600222688814 0.728667311526428 0.0 0.0 0.0 
52.850646722803965 48.86871743877514 5.9257674329631955 0.0 5.244400000000001 8.0 0.7935577850609442 0.6100766661655197 0.0 0.0 0.0 
50.36284184172028 55.315038670766924 5.391311724259207 0.0 0.6615 9.0 0.8170164401469237 0.4792254340489973 0.0 0.0 0.0 
48.91109033938244 57.690339381984245 1.9929926090638375 0.0 0.6615 9.0 0.24197835823188385 0.4792254340489973 0.0 0.0 0.0 
50.14505204209599 68.55087618821253 5.1800077076161966 0.0 2.6357999999999997 9.0 0.5206759647087698 0.2340218231489839 0.0 0.0 0.0 
53.303787220125784 83.65811540084883 5.262985289037682 0.0 1.9793999999999998 10.0 0.3264680177848235 0.3376217655698899 0.0 0.0 0.0 
49.89572463876337 88.08915597615697 2.5064309294816605 0.0 1.9793999999999998 10.0 0.4532270131084405 0.3376217655698899 0.0 0.0 0.0 
43.804804969665355 97.75738737153185 3.940774164777644 0.0 0.0 12.0 0.38985794241481564 0.4741761778644359 1.0 0.0 0.0 
44.867772285142365 98.67807269089273 6.91159083316437 0.0 0.0 12.0 0.7990039457694577 0.4741761778644359 1.0 0.0 0.0 
46.75826777381256 110.37071907235605 -0.4492078897001843 0.0 0.0 11.0 0.3635103690491166 0.5265895934792636 1.0 0.0 0.0 
46.00920911821302 111.37370486536226 1.7321447623664166 0.0 0.0 11.0 0.8160927606469108 0.5265895934792636 1.0 0.0 0.0 
41.39151190209903 135.3899394103695 0.41046135818047824 2.0 7.825799999999999 9.0 0.3085201632320539 0.8298936318964554 0.0 0.0 0.0 
27.87741896515286 136.4263568239712 0.01088218206952374 0.0 2.6357999999999997 11.0 0.4594865214948397 0.7200884555227783 0.0 0.0 0.0 
21.283856400102685 138.71766097916608 2.8691774460263275 0.0 2.6357999999999997 11.0 0.40515986120961645 0.7200884555227783 0.0 0.0 0.0 
1.9556572392049647 130.53292888507306 3.756314115447342 0.0 2.6357999999999997 9.0 0.8971646017127982 0.25975853088676837 0.0 0.0 0.0 
22.58303722542812 -78.5880837059322 4.675640261402039 2.0 3.2904999999999998 8.0 0.9014510326132811 0.3193565465440016 0.0 0.0 0.0 
7.568483211549361 -24.692172641316795 5.327180756369272 0.0 1.3213 11.0 0.8783419472998135 0.3799717376163193 0.0 0.0 0.0 
5.56013748604996 -21.051428948231372 2.062881566912507 0.0 1.3213 11.0 0.6311144052187636 0.3799717376163193 0.0 0.0 0.0 
5.672164020490619 -126.67835690548392 4.145049951333313 0.0 1.9793999999999998 9.0 0.41175418275049847 0.0457861909475058 0.0 0.0 0.0 
10.161501919988531 -125.20775859713184 5.687392802905989 0.0 1.9793999999999998 9.0 0.7287121440054268 0.0457861909475058 0.0 0.0 0.0 
17.363681251256157 -122.8880222400033 4.735905626391518 0.0 3.2904999999999998 8.0 0.07884503664477804 0.644495729986419 0.0 0.0 0.0 
15.911151807805041 -114.74909017316435 1.1755126325489371 0.0 0.0 9.0 0.2385813502917754 0.39182230592475664 1.0 0.0 0.0 
15.043165220424777 -115.77787299481605 3.706019411751196 0.0 0.0 9.0 0.028907814316191494 0.39182230592475664 1.0 0.0 0.0 
19.30116882534389 -126.91413671752649 3.9202541740645254 0.0 9.744 9.0 0.6752592006521494 0.40396471381917753 0.0 0.0 0.0 
27.492444251352687 -125.64340486441073 3.1318555332223466 0.0 0.0 11.0 0.3321019185156817 0.02405901454938486 1.0 0.0 0.0 
28.437354004127698 -126.31418525503312 5.058259161541061 0.0 0.0 11.0 0.07161695721141503 0.02405901454938486 1.0 0.0 0.0 
35.33443251802166 -123.65839243604616 5.677450983201684 0.0 3.9435000000000002 10.0 0.10886106948155483 0.7391738078522456 0.0 0.0 0.0 
41.987747822788954 -124.14133676812585 5.549120335933965 0.0 16.0275 7.0 0.010215597082578243 0.4408261164570968 0.0 0.0 0.0 
41.8538561032945 -116.93783525822228 4.352399034994901 0.0 4.5948 9.0 0.5431729767083144 0.924228593555502 0.0 0.0 0.0 
49.1813177266196 -110.84629481269917 0.2149459675960067 0.0 4.5948 9.0 0.6835471153267153 0.924228593555502 0.0 0.0 0.0 
42.47628893180318 -103.96151202575157 2.7697534765373932 0.0 2.6357999999999997 8.0 0.11071347416886068 0.977942295451203 0.0 0.0 0.0 
49.01159795839509 -106.18809776531015 6.1553657003343165 0.0 2.6357999999999997 8.0 0.2931718320668467 0.977942295451203 0.0 0.0 0.0 
58.4859276084833 -75.7605111700659 0.3579726881669524 0.0 16.6465 5.0 0.8441294146226969 0.7120478846819892 0.0 0.0 0.0 
50.51785747547491 -74.45356983927682 1.983214965362397 0.0 1.9793999999999998 7.0 0.7948712738119047 0.04930157933788992 0.0 0.0 0.0 
38.84331509046017 -62.84320421223014 1.0768739136560561 0.0 1.3213 7.0 0.916888127744619 0.7624726301882758 0.0 0.0 0.0 
41.979293657542115 -26.125245250833753 3.9918549248274124 0.0 1.9845 10.0 0.6362807238030862 0.6869695042674505 0.0 0.0 0.0 
46.50133596489375 -22.91683987560698 0.25806742545526756 0.0 1.9845 10.0 0.3849882784206946 0.6869695042674505 0.0 0.0 0.0 
34.975387208561685 -6.5312547006417265 4.4935816200354015 0.0 0.0 8.0 0.07496339936468377 0.4378972198742165 1.0 0.0 0.0 
35.76192989807051 -5.531144096361957 6.739934016857145 0.0 0.0 8.0 0.6129981930042762 0.4378972198742165 1.0 0.0 0.0 
37.833588516531336 4.458305563781551 5.454019470908903 0.0 2.6426 7.0 0.1867394762292225 0.5754365117469201 0.0 0.0 0.0 
32.79535616379537 9.210161112968612 2.4009139500218097 0.0 2.6426 7.0 0.8113075840352627 0.5754365117469201 0.0 0.0 0.0 
31.4743828398528 14.023343120470006 3.7401394622409114 0.0 1.9845 9.0 0.2567267916993582 0.9519132750006203 0.0 0.0 0.0 
36.14343879564218 16.414850272837075 0.1661183195436969 0.0 1.9845 9.0 0.025466439820026943 0.9519132750006203 0.0 0.0 0.0 
39.24628772928516 24.34900221691458 5.926894370597061 0.0 2.6426 9.0 0.7794136147554724 0.823701828658692 0.0 0.0 0.0 
53.680549809521025 23.469295282954143 3.7398677346785982 0.0 0.0 9.0 0.4527050198347342 0.07201018549073934 1.0 0.0 0.0 
54.92118410881152 23.610447736164254 5.911484786281558 0.0 0.0 9.0 0.9000001222829667 0.07201018549073934 1.0 0.0 0.0 
56.85062515276541 32.234653845890975 0.08204282285298437 0.0 0.0 9.0 0.1134162949852412 0.3682940620319205 1.0 0.0 0.0 
56.349784099463264 32.852847944333746 1.279777659595693 0.0 0.0 9.0 0.49341070113751995 0.3682940620319205 1.0 0.0 0.0 
60.0968702552087 35.56577054287579 0.07961853514439458 0.0 9.769499999999999 7.0 0.36364600222688814 0.728667311526428 0.0 0.0 0.0 
53.49442672519052 48.57965032108925 5.861154595731146 0.0 5.9076 8.0 0.7935577850609442 0.6100766661655197 0.0 0.0 0.0 
50.7963083222422 54.75815510998966 5.373814551680997 0.0 1.3247 9.0 0.8170164401469237 0.4792254340489973 0.0 0.0 0.0 
48.68492029836186 58.358814963097615 1.897033953175924 0.0 1.3247 9.0 0.24197835823188385 0.4792254340489973 0.0 0.0 0.0 
49.92224727644979 67.88127143434265 4.391171875830395 0.0 0.0 10.0 0.03653319106621067 0.5206759647087698 1.0 0.0 0.0 
50.68724800720087 69.00257965889233 6.9777858758840665 0.0 0.0 10.0 0.09549373993244215 0.5206759647087698 1.0 0.0 0.0 
53.786024097969324 83.14288721485012 5.464731346247557 0.0 2.6426 10.0 0.3264680177848235 0.3376217655698899 0.0 0.0 0.0 
49.50404298414561 88.67618065318159 2.1591819007328543 0.0 2.6426 10.0 0.4532270131084405 0.3376217655698899 0.0 0.0 0.0 
43.39856303921637 97.18034319302824 4.098988393256072 0.0 0.6632 12.0 0.38985794241481564 0.4741761778644359 0.0 0.0 0.0 
45.40859537845333 99.13141899532415 0.6976279463167858 0.0 0.6632 12.0 0.7990039457694577 0.4741761778644359 0.0 0.0 0.0 
47.39633329726494 110.06924788338203 5.841801918302567 0.0 0.6632 11.0 0.3635103690491166 0.5265895934792636 0.0 0.0 0.0 
46.099972726784216 112.07354374493319 1.441814152043395 0.0 0.6632 11.0 0.8160927606469108 0.5265895934792636 0.0 0.0 0.0 
28.58286699752384 136.40750042919748 6.2564622651867605 0.0 3.2989999999999995 11.0 0.4594865214948397 0.7200884555227783 0.0 0.0 0.0 
21.158249899598104 139.4120927591351 1.7497382820366416 0.0 0.0 12.0 0.5347861532407375 0.40515986120961645 1.0 0.0 0.0 
20.747178411945626 138.2594151640977 3.848321171398173 0.0 0.0 12.0 0.49848154920162346 0.40515986120961645 1.0 0.0 0.0 
1.4408964301936904 130.05019314006768 3.894903243498945 0.0 3.2989999999999995 9.0 0.8971646017127982 0.25975853088676837 0.0 0.0 0.0 
7.990235415737189 -25.257979647514748 5.352947216350287 0.0 1.9845 11.0 0.8783419472998135 0.3799717376163193 0.0 0.0 0.0 
5.1444200543796885 -20.481173297662743 2.2007145507779637 0.0 1.9845 11.0 0.6311144052187636 0.3799717376163193 0.0 0.0 0.0 
5.275470490535717 -127.26200640072197 4.115441036436252 0.0 2.6426 9.0 0.41175418275049847 0.0457861909475058 0.0 0.0 0.0 
10.676915072449773 -125.689797778392 5.531240710802759 0.0 2.6426 9.0 0.7287121440054268 0.0457861909475058 0.0 0.0 0.0 
17.34854244593182 -123.5935598411087 4.690945149686104 0.0 3.9536999999999995 8.0 0.07884503664477804 0.644495729986419 0.0 0.0 0.0 
16.2142301449605 -114.1117864688387 1.1268793496776766 0.0 0.6632 9.0 0.2385813502917754 0.39182230592475664 0.0 0.0 0.0 
14.431509989740341 -116.12985363175018 3.6637745061067046 0.0 0.6632 9.0 0.028907814316191494 0.39182230592475664 0.0 0.0 0.0 
18.796843345268297 -127.40776441138756 3.9162784948528238 0.0 10.4072 9.0 0.6752592006521494 0.40396471381917753 0.0 0.0 0.0 
26.786763291933333 -125.64858883132568 3.1489386439241827 0.0 0.6632 11.0 0.3321019185156817 0.02405901454938486 0.0 0.0 0.0 
28.4897272602895 -127.01793914101836 4.7866818672119305 0.0 0.6632 11.0 0.07161695721141503 0.02405901454938486 0.0 0.0 0.0 
35.25448845817866 -124.35954964901332 4.598861924301679 0.0 0.0 11.0 0.3063684230145788 0.10886106948155483 1.0 0.0 0.0 
35.45666925708688 -122.96335958097931 7.679890115005483 0.0 0.0 11.0 0.510238101689122 0.10886106948155483 1.0 0.0 0.0 
42.58422452869456 -124.51846808386601 5.719384150269581 0.0 16.6907 7.0 0.010215597082578243 0.4408261164570968 0.0 0.0 0.0 
41.28572434407015 -117.35645058780386 3.7766101805739263 2.0 0.0 10.0 0.947437599775698 0.5431729767083144 1.0 0.0 0.0 
42.40523354922594 -117.37828434962567 5.609166771398687 0.0 0.0 10.0 0.6116469910904441 0.5431729767083144 1.0 0.0 0.0 
49.80113831071178 -111.18368914213521 -0.4984888227596098 0.0 0.0 10.0 0.255767333686144 0.6835471153267153 1.0 0.0 0.0 
48.8559790617064 -110.22006223361014 2.049935592513723 0.0 0.0 10.0 0.9920503492064794 0.6835471153267153 1.0 0.0 0.0 
41.87084423016887 -103.5989527847124 2.6020277930321765 0.0 3.2989999999999995 8.0 0.11071347416886068 0.977942295451203 0.0 0.0 0.0 
49.71454255728782 -106.12579703588143 0.08839636891456598 0.0 3.2989999999999995 8.0 0.2931718320668467 0.977942295451203 0.0 0.0 0.0 
59.17506963857695 -75.60853830288737 0.21704861164708106 0.0 17.3097 5.0 0.8441294146226969 0.7120478846819892 0.0 0.0 0.0 
50.39630829615088 -73.75841641232273 1.7438888332478395 0.0 2.6426 7.0 0.7948712738119047 0.04930157933788992 0.0 0.0 0.0 
39.145563810197146 -62.2055066338928 1.1281807032599869 0.0 1.9845 7.0 0.916888127744619 0.7624726301882758 0.0 0.0 0.0 
41.656934497850294 -26.75301675557313 4.238010587964384 0.0 2.6494 10.0 0.6362807238030862 0.6869695042674505 0.0 0.0 0.0 
47.12434302327853 -22.58536635448839 0.4889562341149943 0.0 2.6494 10.0 0.3849882784206946 0.6869695042674505 0.0 0.0 0.0 
34.741181693321614 -7.196957537222118 4.374105883675111 0.0 0.6649 8.0 0.07496339936468377 0.4378972198742165 0.0 0.0 0.0 
36.43795544707551 -5.328654721103532 0.29102192005712557 0.0 0.6649 8.0 0.6129981930042762 0.4378972198742165 0.0 0.0 0.0 
37.23946192034241 4.077482668328867 3.7116003264493003 0.0 0.0 8.0 0.3686134216448953 0.1867394762292225 1.0 0.0 0.0 
38.06482418376467 5.125045810203756 7.520146845018636 0.0 0.0 8.0 0.7114420494816359 0.1867394762292225 1.0 0.0 0.0 
32.17903453863514 9.553905413808408 2.632825197620532 0.0 3.3075 7.0 0.8113075840352627 0.5754365117469201 0.0 0.0 0.0 
30.833752021140768 13.727362303327512 3.574397109170958 0.0 2.6494 9.0 0.2567267916993582 0.9519132750006203 0.0 0.0 0.0 
36.8424779491268 16.318119967888727 6.145683783277063 0.0 2.6494 9.0 0.025466439820026943 0.9519132750006203 0.0 0.0 0.0 
39.22636349439134 23.643583536368112 4.684151935123325 0.0 0.0 10.0 0.6046377148643524 0.7794136147554724 1.0 0.0 0.0 
39.348353874624586 25.04728224095618 7.708841523004821 0.0 0.0 10.0 0.9784696830934697 0.7794136147554724 1.0 0.0 0.0 
53.13376785088803 23.023154072446168 3.825984072207078 0.0 0.6649 9.0 0.4527050198347342 0.07201018549073934 0.0 0.0 0.0 
55.53107230107032 23.255414099809503 5.7560148903347015 0.0 0.6649 9.0 0.9000001222829667 0.07201018549073934 0.0 0.0 0.0 
57.55335722282258 32.299307753066586 0.09174443915610266 0.0 0.6649 9.0 0.1134162949852412 0.3682940620319205 0.0 0.0 0.0 
56.59684151476497 33.51388888371987 1.2131214379597361 2.0 0.6649 9.0 0.49341070113751995 0.3682940620319205 0.0 0.0 0.0 
60.79287633032919 35.44920282266358 6.117246164387521 0.0 10.434399999999998 7.0 0.36364600222688814 0.728667311526428 0.0 0.0 0.0 
54.12246662086623 48.25781436995921 5.809635839196775 0.0 6.572500000000001 8.0 0.7935577850609442 0.6100766661655197 0.0 0.0 0.0 
51.363465904594406 54.33822086897045 5.645850251097477 0.0 1.9896 9.0 0.8170164401469237 0.4792254340489973 0.0 0.0 0.0 
48.32522032433798 58.96596273645035 2.1056314978894557 0.0 1.9896 9.0 0.24197835823188385 0.4792254340489973 0.0 0.0 0.0 
49.76477018818153 67.19336631249034 4.4873537680459155 0.0 0.6649 10.0 0.03653319106621067 0.5206759647087698 0.0 0.0 0.0 
51.29870357750357 69.35490702874257 0.5227388411656044 0.0 0.6649 10.0 0.09549373993244215 0.5206759647087698 0.0 0.0 0.0 
54.328759304792136 82.69183180220655 5.589785782696057 0.0 3.3075 10.0 0.3264680177848235 0.3376217655698899 0.0 0.0 0.0 
49.98927462559264 89.18858941983034 0.8126328316325584 0.0 0.0 11.0 0.8018756777176846 0.4532270131084405 1.0 0.0 0.0 
48.834516702870104 88.45314018895724 3.463161775339201 0.0 0.0 11.0 0.06654001526148567 0.4532270131084405 1.0 0.0 0.0 
43.09816172355118 96.54177327551993 4.272686450723744 0.0 1.3281 12.0 0.38985794241481564 0.4741761778644359 0.0 0.0 0.0 
45.82240566472284 99.70306008637463 0.944202230141095 0.0 1.3281 12.0 0.7990039457694577 0.4741761778644359 0.0 0.0 0.0 
48.03827947991202 109.77613086138429 5.854854881107152 0.0 1.3281 11.0 0.3635103690491166 0.5265895934792636 0.0 0.0 0.0 
46.13708303660236 112.77826731833301 1.5181755500407654 0.0 1.3281 11.0 0.8160927606469108 0.5265895934792636 0.0 0.0 0.0 
29.287870620691677 136.43884339204817 0.044428175036249594 0.0 3.9638999999999998 11.0 0.4594865214948397 0.7200884555227783 0.0 0.0 0.0 
20.85538075963231 140.0494959079007 2.0143670129813764 2.0 0.6649 12.0 0.5347861532407375 0.40515986120961645 0.0 0.0 0.0 
20.21187745036206 137.79956152376428 3.851327418380215 0.0 0.6649 12.0 0.49848154920162346 0.40515986120961645 0.0 0.0 0.0 
0.7989183390395156 129.7571460099365 3.5698225135433446 2.0 3.9638999999999998 9.0 0.8971646017127982 0.25975853088676837 0.0 0.0 0.0 
8.268588198154363 -25.906464202859404 5.117851094302445 2.0 2.6494 11.0 0.8783419472998135 0.3799717376163193 0.0 0.0 0.0 
4.652262627041815 -19.975412922864386 2.342556836963866 0.0 2.6494 11.0 0.6311144052187636 0.3799717376163193 0.0 0.0 0.0 
4.578062236194624 -127.15414437414671 2.9881471810157683 0.0 0.0 10.0 0.1578693133835516 0.41175418275049847 1.0 0.0 0.0 
5.3705965797028306 -127.96126566391388 4.8475973503454055 0.0 0.0 10.0 0.45842195046746137 0.41175418275049847 1.0 0.0 0.0 
11.244545722201844 -126.10909234723624 5.646977627900185 0.0 3.3075 9.0 0.7287121440054268 0.0457861909475058 0.0 0.0 0.0 
17.391668780605038 -124.29794085253491 4.773548491519122 0.0 4.6186 8.0 0.07884503664477804 0.644495729986419 0.0 0.0 0.0 
16.468228946703874 -113.45338150324925 1.2025999035241868 0.0 1.3281 9.0 0.2385813502917754 0.39182230592475664 0.0 0.0 0.0 
13.823469340478672 -116.48804221175415 3.673953999559809 2.0 1.3281 9.0 0.028907814316191494 0.39182230592475664 0.0 0.0 0.0 
18.27711854209262 -127.88515169542836 3.884562930500786 0.0 11.072099999999999 9.0 0.6752592006521494 0.40396471381917753 0.0 0.0 0.0 
26.092390247054542 -125.5226580386426 2.962181904855182 0.0 1.3281 11.0 0.3321019185156817 0.02405901454938486 0.0 0.0 0.0 
28.6227199483021 -127.71099428668495 4.901987512947894 0.0 1.3281 11.0 0.07161695721141503 0.02405901454938486 0.0 0.0 0.0 
35.18310619616421 -125.06163017336222 4.611074640034214 0.0 0.6649 11.0 0.3063684230145788 0.10886106948155483 0.0 0.0 0.0 
35.43570608400234 -122.25797101049194 1.6004962041715223 0.0 0.6649 11.0 0.510238101689122 0.10886106948155483 0.0 0.0 0.0 
43.12506353235534 -124.97179540724179 5.5855924566841635 0.0 17.3556 7.0 0.010215597082578243 0.4408261164570968 0.0 0.0 0.0 
42.98235326673836 -117.78441895989462 5.6699682685449835 0.0 0.6649 10.0 0.6116469910904441 0.5431729767083144 0.0 0.0 0.0 
50.49278326502409 -111.32383102443414 6.0832726908117625 0.0 0.6649 10.0 0.255767333686144 0.6835471153267153 0.0 0.0 0.0 
48.54610654657764 -109.58603422605219 2.02538347219547 0.0 0.6649 10.0 0.9920503492064794 0.6835471153267153 0.0 0.0 0.0 
41.18718809180842 -103.4239477148367 2.890987437833532 2.0 3.9638999999999998 8.0 0.11071347416886068 0.977942295451203 0.0 0.0 0.0 
50.41315810711669 -106.02605334667012 0.14181353279340622 0.0 3.9638999999999998 8.0 0.2931718320668467 0.977942295451203 0.0 0.0 0.0 
59.5136006750073 -76.22773877718733 -1.0704726576173624 0.0 0.0 6.0 0.43817267574636143 0.8441294146226969 1.0 0.0 0.0 
59.50610388342942 -74.98529772435046 1.082540353837172 0.0 0.0 6.0 0.8218081458531181 0.8441294146226969 1.0 0.0 0.0 
50.53034552199169 -73.06556252289964 1.3796904288453709 0.0 3.3075 7.0 0.7948712738119047 0.04930157933788992 0.0 0.0 0.0 
39.54200128747373 -61.62168318745496 0.9742704836700254 0.0 2.6494 7.0 0.916888127744619 0.7624726301882758 0.0 0.0 0.0 
41.567117220731944 -27.45297771643525 4.584778736435086 0.0 3.316 10.0 0.6362807238030862 0.6869695042674505 0.0 0.0 0.0 
47.773956568711796 -22.30965866219517 0.4013736918945479 0.0 3.316 10.0 0.3849882784206946 0.6869695042674505 0.0 0.0 0.0 
34.44912469881982 -7.839386678810987 4.28571415455196 0.0 1.3315000000000001 8.0 0.07496339936468377 0.4378972198742165 0.0 0.0 0.0 
37.049657317683796 -4.976755145237971 0.5220393559715526 0.0 1.3315000000000001 8.0 0.6129981930042762 0.4378972198742165 0.0 0.0 0.0 
36.74053619296141 3.5783978974157624 3.927157249810763 0.0 0.6666 8.0 0.3686134216448953 0.1867394762292225 0.0 0.0 0.0 
38.15141086285253 5.825413739941054 1.4477802876408596 0.0 0.6666 8.0 0.7114420494816359 0.1867394762292225 0.0 0.0 0.0 
31.609312078311678 9.970353259526195 2.510378995016663 0.0 3.9741 7.0 0.8113075840352627 0.5754365117469201 0.0 0.0 0.0 
30.321770843351054 13.241679522503377 3.900643827213398 0.0 3.316 9.0 0.2567267916993582 0.9519132750006203 0.0 0.0 0.0 
37.54669849464828 16.36379176734397 0.06476305161197123 0.0 3.316 9.0 0.025466439820026943 0.9519132750006203 0.0 0.0 0.0 
39.126436969500894 22.944994115017238 4.570322217130017 0.0 0.6666 10.0 0.6046377148643524 0.7794136147554724 0.0 0.0 0.0 
39.51222014444173 25.733693441051454 1.3364437288055557 0.0 0.6666 10.0 0.9784696830934697 0.7794136147554724 0.0 0.0 0.0 
52.50634690862308 22.700113128899837 3.6170708608587243 0.0 1.3315000000000001 9.0 0.4527050198347342 0.07201018549073934 0.0 0.0 0.0 
56.060011833122445 22.788257315172483 5.559739281148392 0.0 1.3315000000000001 9.0 0.9000001222829667 0.07201018549073934 0.0 0.0 0.0 
58.258103164082485 32.26262467416504 6.231181265753776 0.0 1.3315000000000001 9.0 0.1134162949852412 0.3682940620319205 0.0 0.0 0.0 
61.49751229282298 35.48794105133148 0.054920394732652096 0.0 11.100999999999999 7.0 0.36364600222688814 0.728667311526428 0.0 0.0 0.0 
54.804052447876664 48.07491207249296 6.02101631344481 0.0 7.2391000000000005 8.0 0.7935577850609442 0.6100766661655197 0.0 0.0 0.0 
51.9418618330705 53.933905843374795 5.673117630094381 0.0 2.6562 9.0 0.8170164401469237 0.4792254340489973 0.0 0.0 0.0 
48.16816907459513 59.65396520370923 1.795212544858087 0.0 2.6562 9.0 0.24197835823188385 0.4792254340489973 0.0 0.0 0.0 
49.634069115462296 66.49987534673073 4.526115594365889 0.0 1.3315000000000001 10.0 0.03653319106621067 0.5206759647087698 0.0 0.0 0.0 
51.85424998603563 69.7900859321458 0.6644902179582205 0.0 1.3315000000000001 10.0 0.09549373993244215 0.5206759647087698 0.0 0.0 0.0 
54.903982384670904 82.28301534170744 5.665313710026299 0.0 3.9741 10.0 0.3264680177848235 0.3376217655698899 0.0 0.0 0.0 
50.362354923966784 89.78760826841958 1.0137584466410492 0.0 0.6666 11.0 0.8018756777176846 0.4532270131084405 0.0 0.0 0.0 
48.169659869615 88.21654373658747 3.4834824142294227 0.0 0.6666 11.0 0.06654001526148567 0.4532270131084405 0.0 0.0 0.0 
43.05804122680351 95.83721466494103 4.65551623662231 0.0 1.9947 12.0 0.38985794241481564 0.4741761778644359 0.0 0.0 0.0 
46.135915201345924 100.33529758956978 1.110446768987301 0.0 1.9947 12.0 0.7990039457694577 0.4741761778644359 0.0 0.0 0.0 
48.72611403058232 109.61834581486758 6.057694884396052 0.0 1.9947 11.0 0.3635103690491166 0.5265895934792636 0.0 0.0 0.0 
46.2365780817591 113.47691832276166 1.4293273811858247 0.0 1.9947 11.0 0.8160927606469108 0.5265895934792636 0.0 0.0 0.0 
29.99262772013827 136.47531147096103 0.05169897242831317 0.0 4.6305 11.0 0.4594865214948397 0.7200884555227783 0.0 0.0 0.0 
19.601744109868047 137.44494934571955 3.6680822233074 0.0 1.3315000000000001 12.0 0.49848154920162346 0.40515986120961645 0.0 0.0 0.0 
4.075367492144434 -19.56895936668394 2.5278113415656422 0.0 3.316 11.0 0.6311144052187636 0.3799717376163193 0.0 0.0 0.0 
3.879260240246339 -127.25257333563034 3.281527341724384 0.0 0.6666 10.0 0.1578693133835516 0.41175418275049847 0.0 0.0 0.0 
5.443559310850344 -128.66318370034242 4.815974597742306 0.0 0.6666 10.0 0.45842195046746137 0.41175418275049847 0.0 0.0 0.0 
11.82234681139798 -126.5142569944153 5.671647959341662 0.0 3.9741 9.0 0.7287121440054268 0.0457861909475058 0.0 0.0 0.0 
16.971137690662125 -124.86465603001928 4.073995212112618 0.0 0.0 9.0 0.5128282237361188 0.07884503664477804 1.0 0.0 0.0 
18.06713329285922 -124.09358776915909 6.576968099719109 2.0 0.0 9.0 0.8968371306843239 0.07884503664477804 1.0 0.0 0.0 
16.849724123220742 -112.85968636237783 0.9996482850905226 0.0 1.9947 9.0 0.2385813502917754 0.39182230592475664 0.0 0.0 0.0 
17.93635102354956 -128.50312417726389 4.208458600025036 0.0 11.7387 9.0 0.6752592006521494 0.40396471381917753 0.0 0.0 0.0 
25.391336510087413 -125.44181159231121 3.0267773611357383 0.0 1.9947 11.0 0.3321019185156817 0.02405901454938486 0.0 0.0 0.0 
28.840822470612945 -128.38214537232932 5.026601306955092 0.0 1.9947 11.0 0.07161695721141503 0.02405901454938486 0.0 0.0 0.0 
35.21806271555503 -125.76646386420832 4.761953779626208 0.0 1.3315000000000001 11.0 0.3063684230145788 0.10886106948155483 0.0 0.0 0.0 
35.48113547923416 -121.55373478588467 1.5063668612649015 0.0 1.3315000000000001 11.0 0.510238101689122 0.10886106948155483 0.0 0.0 0.0 
43.75801530896768 -125.2838603659977 5.8251327052646635 0.0 18.022199999999998 7.0 0.010215597082578243 0.4408261164570968 0.0 0.0 0.0 
43.56950133244213 -118.17591562519374 5.695112059730777 0.0 1.3315000000000001 10.0 0.6116469910904441 0.5431729767083144 0.0 0.0 0.0 
51.19517461986291 -111.3920869739748 6.186313918246285 0.0 1.3315000000000001 10.0 0.255767333686144 0.6835471153267153 0.0 0.0 0.0 
48.424334072144454 -108.89091987972454 1.7442100598437849 2.0 1.3315000000000001 10.0 0.9920503492064794 0.6835471153267153 0.0 0.0 0.0 
51.09951597878397 -105.86196385279464 0.23466576336093406 0.0 4.6305 8.0 0.2931718320668467 0.977942295451203 0.0 0.0 0.0 
60.04736847626074 -76.68937112478142 5.570136020703818 0.0 0.6666 6.0 0.43817267574636143 0.8441294146226969 0.0 0.0 0.0 
59.955042121944366 -74.44080993936443 0.8812773359282248 0.0 0.6666 6.0 0.8218081458531181 0.8441294146226969 0.0 0.0 0.0 
50.697311529301516 -72.3798987259823 1.3319254262929154 0.0 3.9741 7.0 0.7948712738119047 0.04930157933788992 0.0 0.0 0.0 
40.00725542751482 -61.09106932109384 0.8509275668705449 0.0 3.316 7.0 0.916888127744619 0.7624726301882758 0.0 0.0 0.0 
41.48803289929156 -28.15423242059229 4.600097946588363 0.0 3.9842999999999997 10.0 0.6362807238030862 0.6869695042674505 0.0 0.0 0.0 
48.47548608873862 -22.233050421574735 0.10876965130997861 0.0 3.9842999999999997 10.0 0.3849882784206946 0.6869695042674505 0.0 0.0 0.0 
34.14566359184957 -8.476508210825356 4.267889368279386 2.0 1.9998 8.0 0.07496339936468377 0.4378972198742165 0.0 0.0 0.0 
37.64090380272091 -4.591475916715072 0.5775210479852317 0.0 1.9998 8.0 0.6129981930042762 0.4378972198742165 0.0 0.0 0.0 
36.45021705377359 2.9351815361334777 4.2884176391784905 0.0 1.3349 8.0 0.3686134216448953 0.1867394762292225 0.0 0.0 0.0 
38.45487067196211 6.462535890125168 1.1262806953080644 0.0 1.3349 8.0 0.7114420494816359 0.1867394762292225 0.0 0.0 0.0 
31.16504952633826 10.518662729546625 2.2517426036802646 2.0 4.6424 7.0 0.8113075840352627 0.5754365117469201 0.0 0.0 0.0 
29.774712492628282 13.687481777886306 2.457827309453819 0.0 0.0 10.0 0.02598733719729418 0.2567267916993582 1.0 0.0 0.0 
30.48478940078175 12.555066501993851 4.945497041346962 2.0 0.0 10.0 0.8125503562183921 0.2567267916993582 1.0 0.0 0.0 
38.2500248631779 16.30596003443731 6.201144664941503 0.0 3.9842999999999997 9.0 0.025466439820026943 0.9519132750006203 0.0 0.0 0.0 
38.98938960140318 22.252729347101493 4.516956313410643 0.0 1.3349 10.0 0.6046377148643524 0.7794136147554724 0.0 0.0 0.0 
39.6079437668429 26.432871156739235 1.4347234763341585 0.0 1.3349 10.0 0.9784696830934697 0.7794136147554724 0.0 0.0 0.0 
51.84636126465918 22.450250287001513 3.503509052715259 0.0 1.9998 9.0 0.4527050198347342 0.07201018549073934 0.0 0.0 0.0 
56.53678330316552 22.26796753499889 5.454175624194296 0.0 1.9998 9.0 0.9000001222829667 0.07201018549073934 0.0 0.0 0.0 
58.959628171873874 32.339274223695824 0.10882853497969722 0.0 1.9998 9.0 0.1134162949852412 0.3682940620319205 0.0 0.0 0.0 
62.166841151496676 35.711573269373844 0.3224499226744291 0.0 11.7693 7.0 0.36364600222688814 0.728667311526428 0.0 0.0 0.0 
55.50973283840928 48.06965123437469 6.275730532857684 0.0 7.907400000000001 8.0 0.7935577850609442 0.6100766661655197 0.0 0.0 0.0 
52.54819644173629 53.57283683011824 5.746090269040928 0.0 3.3245 9.0 0.8170164401469237 0.4792254340489973 0.0 0.0 0.0 
48.18330892204976 60.35950278245263 1.5493310236263758 0.0 3.3245 9.0 0.24197835823188385 0.4792254340489973 0.0 0.0 0.0 
49.37549402629096 65.84325413685401 4.337251225132039 0.0 1.9998 10.0 0.03653319106621067 0.5206759647087698 0.0 0.0 0.0 
52.471202921331596 70.13269586432747 0.5069181262170906 0.0 1.9998 10.0 0.09549373993244215 0.5206759647087698 0.0 0.0 0.0 
55.36209197638996 81.7462210682889 5.418871305218479 0.0 4.6424 10.0 0.3264680177848235 0.3376217655698899 0.0 0.0 0.0 
50.57115447294789 90.46171155304692 1.2704145397900513 0.0 1.3349 11.0 0.8018756777176846 0.4532270131084405 0.0 0.0 0.0 
47.46471242207013 88.18396174462835 3.1877792830981577 0.0 1.3349 11.0 0.06654001526148567 0.4532270131084405 0.0 0.0 0.0 
42.91180935638174 95.14683163352092 4.503671099814649 0.0 2.663 12.0 0.38985794241481564 0.4741761778644359 0.0 0.0 0.0 
46.384623965341866 100.99571900102744 1.2106221733638853 0.0 2.663 12.0 0.7990039457694577 0.4741761778644359 0.0 0.0 0.0 
49.40823237229918 109.43743960189116 6.023943728090762 0.0 2.663 11.0 0.3635103690491166 0.5265895934792636 0.0 0.0 0.0 
46.55296232203837 114.10772217698492 1.1058947630761318 0.0 2.663 11.0 0.8160927606469108 0.5265895934792636 0.0 0.0 0.0 
30.697016308333236 136.5183138757869 0.06097297993159054 0.0 5.2988 11.0 0.4594865214948397 0.7200884555227783 0.0 0.0 0.0 
19.06179271741354 136.9905651648922 3.8411540781753324 0.0 1.9998 12.0 0.49848154920162346 0.40515986120961645 0.0 0.0 0.0 
3.4519744225842333 -19.23821237754529 2.6537928440385676 0.0 3.9842999999999997 11.0 0.6311144052187636 0.3799717376163193 0.0 0.0 0.0 
3.1737872641646843 -127.2704722187934 3.166958930704282 0.0 1.3349 10.0 0.1578693133835516 0.41175418275049847 0.0 0.0 0.0 
5.471699870433469 -129.36832240932543 4.7522856419116986 0.0 1.3349 10.0 0.45842195046746137 0.41175418275049847 0.0 0.0 0.0 
12.283757548519619 -127.04821637645549 5.425037267706323 0.0 4.6424 9.0 0.7287121440054268 0.0457861909475058 0.0 0.0 0.0 
16.61193555179372 -125.47209846633125 4.178373571641713 0.0 0.6683 9.0 0.5128282237361188 0.07884503664477804 0.0 0.0 0.0 
17.408483056131974 -112.4286400250868 0.6570730148171593 0.0 2.663 9.0 0.2385813502917754 0.39182230592475664 0.0 0.0 0.0 
17.448075837857346 -129.0126335815316 3.948276190599203 0.0 12.407 9.0 0.6752592006521494 0.40396471381917753 0.0 0.0 0.0 
24.702612849348952 -125.59566934849869 3.3613815518819172 0.0 2.663 11.0 0.3321019185156817 0.02405901454938486 0.0 0.0 0.0 
28.880376194357492 -129.0867360286241 4.768477273607768 0.0 2.663 11.0 0.07161695721141503 0.02405901454938486 0.0 0.0 0.0 
35.128418707437575 -126.46644703672665 4.585026273770341 0.0 1.9998 11.0 0.3063684230145788 0.10886106948155483 0.0 0.0 0.0 
35.48453529339743 -120.84804297548615 1.5659686603182708 0.0 1.9998 11.0 0.510238101689122 0.10886106948155483 0.0 0.0 0.0 
44.442341854380345 -125.4562252964318 6.036444910821264 0.0 18.690499999999997 7.0 0.010215597082578243 0.4408261164570968 0.0 0.0 0.0 
44.221757951471744 -118.44531086073447 5.89150897102823 0.0 1.9998 10.0 0.6116469910904441 0.5431729767083144 0.0 0.0 0.0 
51.863786097464406 -111.6178549566909 5.957542801763366 0.0 1.9998 10.0 0.255767333686144 0.6835471153267153 0.0 0.0 0.0 
51.73768240749752 -105.56070632299178 0.4410485637896837 0.0 5.2988 8.0 0.2931718320668467 0.977942295451203 0.0 0.0 0.0 
60.6898859905375 -76.98123365037819 5.85680820152936 0.0 1.3349 6.0 0.43817267574636143 0.8441294146226969 0.0 0.0 0.0 
60.26587861372357 -73.80725397074099 1.1146702526840213 0.0 1.3349 6.0 0.8218081458531181 0.8441294146226969 0.0 0.0 0.0 
51.071340856064914 -71.78147199469376 1.012173367230718 0.0 4.6424 7.0 0.7948712738119047 0.04930157933788992 0.0 0.0 0.0 
40.31907257582931 -60.45799542649939 1.1131218097780882 0.0 3.9842999999999997 7.0 0.916888127744619 0.7624726301882758 0.0 0.0 0.0 
41.27225784460522 -28.826135401516687 4.401661614740236 0.0 4.6543 10.0 0.6362807238030862 0.6869695042674505 0.0 0.0 0.0 
49.16809186854856 -22.36836384948849 6.090248865471849 0.0 4.6543 10.0 0.3849882784206946 0.6869695042674505 0.0 0.0 0.0 
38.263164757053644 -4.258603877166757 0.4912023457770152 0.0 2.6698 8.0 0.6129981930042762 0.4378972198742165 0.0 0.0 0.0 
36.16989739612113 2.2875447710146006 4.303910218083713 0.0 2.0049 8.0 0.3686134216448953 0.1867394762292225 0.0 0.0 0.0 
38.91315287008898 6.9991828102504705 0.863992409522449 0.0 2.0049 8.0 0.7114420494816359 0.1867394762292225 0.0 0.0 0.0 
29.286792923508596 14.19733174019883 2.334211386163789 0.0 0.67 10.0 0.02598733719729418 0.2567267916993582 0.0 0.0 0.0 
38.91917841835557 16.08180381749699 5.959952417323054 0.0 4.6543 9.0 0.025466439820026943 0.9519132750006203 0.0 0.0 0.0 
39.061739967815306 21.550747926777564 4.8151022217853745 0.0 2.0049 10.0 0.6046377148643524 0.7794136147554724 0.0 0.0 0.0 
39.81167739816143 27.10852276627608 1.2779209086721086 0.0 2.0049 10.0 0.9784696830934697 0.7794136147554724 0.0 0.0 0.0 
51.256596787416235 22.0627062877157 3.722959956653601 0.0 2.6698 9.0 0.4527050198347342 0.07201018549073934 0.0 0.0 0.0 
57.074401734382135 21.810825420972826 5.578518008556176 0.0 2.6698 9.0 0.9000001222829667 0.07201018549073934 0.0 0.0 0.0 
59.657331619870575 32.445209999774846 0.15068254485896873 0.0 2.6698 9.0 0.1134162949852412 0.3682940620319205 0.0 0.0 0.0 
62.84312536947027 35.91319704406285 0.28974175159439886 0.0 12.4393 7.0 0.36364600222688814 0.728667311526428 0.0 0.0 0.0 
56.20944881048204 47.97794491820033 6.152867195567961 0.0 8.5774 8.0 0.7935577850609442 0.6100766661655197 0.0 0.0 0.0 
53.05767481399567 53.084529264950504 5.519008664621973 0.0 3.9945 9.0 0.8170164401469237 0.4792254340489973 0.0 0.0 0.0 
48.1263172392146 61.06289771994324 1.6516334837208746 0.0 3.9945 9.0 0.24197835823188385 0.4792254340489973 0.0 0.0 0.0 
49.00974939378292 65.23972836789993 4.167568228346941 0.0 2.6698 10.0 0.03653319106621067 0.5206759647087698 0.0 0.0 0.0 
53.106335504386145 70.44029802937617 0.4510140556977136 0.0 2.6698 10.0 0.09549373993244215 0.5206759647087698 0.0 0.0 0.0 
55.96256645641641 81.37548816060897 5.730075134043586 0.0 5.3124 10.0 0.3264680177848235 0.3376217655698899 0.0 0.0 0.0 
50.871605213411634 91.10025821739873 1.130998299368301 0.0 2.0049 11.0 0.8018756777176846 0.4532270131084405 0.0 0.0 0.0 
46.76836992667948 88.06942083877775 3.304623712756111 0.0 2.0049 11.0 0.06654001526148567 0.4532270131084405 0.0 0.0 0.0 
42.73049987529281 94.46482037110114 4.452563256146524 0.0 3.3329999999999997 12.0 0.38985794241481564 0.4741761778644359 0.0 0.0 0.0 
46.6918877428084 101.63101535790115 1.1203016238890087 0.0 3.3329999999999997 12.0 0.7990039457694577 0.4741761778644359 0.0 0.0 0.0 
50.111400900430375 109.37771932856889 6.198459236838632 0.0 3.3329999999999997 11.0 0.3635103690491166 0.5265895934792636 0.0 0.0 0.0 
46.94772529305251 114.6926791725976 0.9771358562750408 0.0 3.3329999999999997 11.0 0.8160927606469108 0.5265895934792636 0.0 0.0 0.0 
31.38773713645828 136.66294176934164 0.2064028689894064 0.0 5.9688 11.0 0.4594865214948397 0.7200884555227783 0.0 0.0 0.0 
18.3945149664268 136.76088518527237 3.473098364502772 0.0 2.6698 12.0 0.49848154920162346 0.40515986120961645 0.0 0.0 0.0 
2.788547894114069 -18.997634466418653 2.7937079608180295 0.0 4.6543 11.0 0.6311144052187636 0.3799717376163193 0.0 0.0 0.0 
2.4850890308637426 -127.1165006842549 2.921638548890433 0.0 2.0049 10.0 0.1578693133835516 0.41175418275049847 0.0 0.0 0.0 
5.351430167902913 -130.06369834265456 4.5411367495289765 0.0 2.0049 10.0 0.45842195046746137 0.41175418275049847 0.0 0.0 0.0 
12.761165986677492 -127.567921747965 5.45540056015287 0.0 5.3124 9.0 0.7287121440054268 0.0457861909475058 0.0 0.0 0.0 
16.289842087548685 -126.10000633400828 4.238433779842514 2.0 1.3383 9.0 0.5128282237361188 0.07884503664477804 0.0 0.0 0.0 
18.065138704342278 -112.17015240512518 0.3750101894339259 0.0 3.3329999999999997 9.0 0.2385813502917754 0.39182230592475664 0.0 0.0 0.0 
17.030884153900704 -129.5818115755173 4.079883049481223 0.0 13.077 9.0 0.6752592006521494 0.40396471381917753 0.0 0.0 0.0 
24.84716946324181 -124.9049335991853 1.3644946033377887 0.0 0.0 12.0 0.020170502070574137 0.3321019185156817 1.0 0.0 0.0 
24.683858960369605 -126.30112011336357 4.685810976858017 0.0 0.0 12.0 0.8358194902620099 0.3321019185156817 1.0 0.0 0.0 
28.970747867202977 -129.7866256275947 4.8408111390782995 0.0 3.3329999999999997 11.0 0.07161695721141503 0.02405901454938486 0.0 0.0 0.0 
35.08365238640561 -127.17072572197915 4.648920996346057 0.0 2.6698 11.0 0.3063684230145788 0.10886106948155483 0.0 0.0 0.0 
35.62256552719023 -120.15597351036051 1.3739240603641591 0.0 2.6698 11.0 0.510238101689122 0.10886106948155483 0.0 0.0 0.0 
45.09759476675587 -125.71824840767057 5.9027853368386065 0.0 19.3605 7.0 0.010215597082578243 0.4408261164570968 0.0 0.0 0.0 
44.90121128167233 -118.63598246868756 6.009599814311372 0.0 2.6698 10.0 0.6116469910904441 0.5431729767083144 0.0 0.0 0.0 
52.488858496020505 -111.94541714401319 5.800496761203902 0.0 2.6698 10.0 0.255767333686144 0.6835471153267153 0.0 0.0 0.0 
52.429884689241135 -105.42334369652812 0.19589595213419256 0.0 5.9688 8.0 0.2931718320668467 0.977942295451203 0.0 0.0 0.0 
61.37552943306655 -77.14828322301058 6.044204612981098 0.0 2.0049 6.0 0.43817267574636143 0.8441294146226969 0.0 0.0 0.0 
60.64627082722346 -73.21285153643507 1.0015049621331946 0.0 2.0049 6.0 0.8218081458531181 0.8441294146226969 0.0 0.0 0.0 
51.3076940370171 -71.11652864082541 1.2292663730467126 0.0 5.3124 7.0 0.7948712738119047 0.04930157933788992 0.0 0.0 0.0 
40.61233375995542 -59.81611508883116 1.142228069635694 0.0 4.6543 7.0 0.916888127744619 0.7624726301882758 0.0 0.0 0.0 
41.18476311052169 -29.526390470407797 4.588096144282001 0.0 5.3260000000000005 10.0 0.6362807238030862 0.6869695042674505 0.0 0.0 0.0 
49.855936877889285 -22.526103296441693 6.05776117762327 0.0 5.3260000000000005 10.0 0.3849882784206946 0.6869695042674505 0.0 0.0 0.0 
38.942796226760706 -4.068568208452568 0.27264966742312186 0.0 3.3415 8.0 0.6129981930042762 0.4378972198742165 0.0 0.0 0.0 
36.026760689038824 1.5965133874395696 4.508152252569288 0.0 2.6766 8.0 0.3686134216448953 0.1867394762292225 0.0 0.0 0.0 
39.367683729956696 7.539010734155726 0.8709620081766967 0.0 2.6766 8.0 0.7114420494816359 0.1867394762292225 0.0 0.0 0.0 
28.816926226490047 14.723865477990515 2.299376471177026 0.0 1.3417 10.0 0.02598733719729418 0.2567267916993582 0.0 0.0 0.0
[truncated: 116,516 more chars]
