# Supplementary material for: Self-organized and directed branching results in optimal coverage in developing dermal lymphatic networks
Source: Nat Commun. 2023 Sep 21;14:5878. doi: 10.1038/s41467-023-41456-7 (PMC10514270; doi:10.1038/s41467-023-41456-7)
Supplement: Supplementary file 15 — Supplementary Software 1 [file 41467_2023_41456_MOESM15_ESM.zip › code_submission_final/data/lymphatic_simu0.txt]

2.0068 0.0 0.0 0.0 0.0 0.0 0.588278770977753 0.588278770977753 0.0 0.0 0.0 
2.0068 33.1122 0.0 0.0 0.0 0.0 0.10994947733180682 0.10994947733180682 0.0 0.0 0.0 
2.0068 66.2244 0.0 0.0 0.0 0.0 0.48351012399881477 0.48351012399881477 0.0 0.0 0.0 
2.0068 -33.1122 0.0 0.0 0.0 0.0 0.34280350401011916 0.34280350401011916 0.0 0.0 0.0 
2.0068 -66.2244 0.0 0.0 0.0 0.0 0.4830628235921566 0.4830628235921566 0.0 0.0 0.0 
2.4912557318398956 0.13040526786702847 0.262943781448245 1.0 0.5 0.0 0.588278770977753 0.588278770977753 0.0 0.0 0.0 
2.5021425506113824 33.19181562380469 0.15936382900156376 1.0 0.5 0.0 0.10994947733180682 0.10994947733180682 0.0 0.0 0.0 
2.5005595227063813 66.31330682615393 0.17815023688475584 1.0 0.5 0.0 0.48351012399881477 0.48351012399881477 0.0 0.0 0.0 
2.5083648971042307 -33.10055766377301 0.02320762402447187 1.0 0.5 0.0 0.34280350401011916 0.34280350401011916 0.0 0.0 0.0 
2.505946966591894 -66.17385105597432 0.10092556777812786 1.0 0.5 0.0 0.4830628235921566 0.4830628235921566 0.0 0.0 0.0 
