# Supplementary material for: Self-organized and directed branching results in optimal coverage in developing dermal lymphatic networks
Source: Nat Commun. 2023 Sep 21;14:5878. doi: 10.1038/s41467-023-41456-7 (PMC10514270; doi:10.1038/s41467-023-41456-7)
Supplement: Supplementary file 15 — Supplementary Software 1 [file 41467_2023_41456_MOESM15_ESM.zip › code_submission_final/data/lymphatic_simu290.txt]

3.9788000000000405 0.0 0.0 0.0 0.0 0.0 0.588278770977753 0.588278770977753 0.0 0.0 0.0 
3.9788000000000405 65.65020000000041 0.0 0.0 0.0 0.0 0.10994947733180682 0.10994947733180682 0.0 0.0 0.0 
3.9788000000000405 131.30040000000082 0.0 0.0 0.0 0.0 0.48351012399881477 0.48351012399881477 0.0 0.0 0.0 
3.9788000000000405 -65.65020000000041 0.0 0.0 0.0 0.0 0.34280350401011916 0.34280350401011916 0.0 0.0 0.0 
3.9788000000000405 -131.30040000000082 0.0 0.0 0.0 0.0 0.4830628235921566 0.4830628235921566 0.0 0.0 0.0 
4.939310497231669 0.2585491727074591 0.262943781448245 0.0 0.5 0.0 0.588278770977753 0.588278770977753 0.0 0.0 0.0 
4.960895346009907 65.8080506298559 0.15936382900156376 0.0 0.5 0.0 0.10994947733180682 0.10994947733180682 0.0 0.0 0.0 
4.957756741550848 131.47667191543707 0.17815023688475584 0.0 0.5 0.0 0.48351012399881477 0.48351012399881477 0.0 0.0 0.0 
4.973232137033198 -65.62711721776986 0.02320762402447187 0.0 0.5 0.0 0.34280350401011916 0.34280350401011916 0.0 0.0 0.0 
4.9684382054393605 -131.20017868323143 0.10092556777812786 0.0 0.5 0.0 0.4830628235921566 0.4830628235921566 0.0 0.0 0.0 
5.879223668871267 0.5841122538121439 0.3334391281904137 0.0 1.0017 0.0 0.588278770977753 0.588278770977753 0.0 0.0 0.0 
5.954665086175042 65.85105985598301 0.04325144134114488 0.0 1.0017 0.0 0.10994947733180682 0.10994947733180682 0.0 0.0 0.0 
5.951752133922556 131.51410518865632 0.0376412387286135 0.0 1.0017 0.0 0.48351012399881477 0.48351012399881477 0.0 0.0 0.0 
5.957786520323421 -65.76882380316304 6.1402387608437365 0.0 1.0017 0.0 0.34280350401011916 0.34280350401011916 0.0 0.0 0.0 
5.909824048488073 -130.87889876710562 0.3288857668816268 0.0 1.0017 0.0 0.4830628235921566 0.4830628235921566 0.0 0.0 0.0 
6.717655129889315 1.119332559083935 0.5681428136042138 0.0 1.5051 0.0 0.588278770977753 0.588278770977753 0.0 0.0 0.0 
6.949220965759254 65.83412786305162 6.266162444598779 0.0 1.5051 0.0 0.10994947733180682 0.10994947733180682 0.0 0.0 0.0 
6.912633700692803 131.7712718751478 0.2615047491437036 0.0 1.5051 0.0 0.48351012399881477 0.48351012399881477 0.0 0.0 0.0 
6.946262532287033 -65.87992404516439 6.171260670402028 0.0 1.5051 0.0 0.34280350401011916 0.34280350401011916 0.0 0.0 0.0 
6.794100134166084 -130.42339476679334 0.47566189332825004 0.0 1.5051 0.0 0.4830628235921566 0.4830628235921566 0.0 0.0 0.0 
7.565394480433547 1.6396844434266529 0.5505076968518497 0.0 2.0102 0.0 0.588278770977753 0.588278770977753 0.0 0.0 0.0 
7.943837629228368 65.821252198049 6.270240805483849 0.0 2.0102 0.0 0.10994947733180682 0.10994947733180682 0.0 0.0 0.0 
7.9003769707780425 131.88870833627212 0.11833701674503841 0.0 2.0102 0.0 0.48351012399881477 0.48351012399881477 0.0 0.0 0.0 
7.9381280423614395 -65.95496336768598 6.207675172817801 0.0 2.0102 0.0 0.34280350401011916 0.34280350401011916 0.0 0.0 0.0 
7.685545978869928 -129.98208716889877 0.45967293355873234 0.0 2.0102 0.0 0.4830628235921566 0.4830628235921566 0.0 0.0 0.0 
8.028634177033995 0.7594361412451367 -1.086361886141817 0.0 0.0 1.0 0.36879242953085445 0.588278770977753 1.0 0.0 0.0 
7.0581310998984 2.4953198522125946 2.1059418248014854 0.0 0.0 1.0 0.6616836486743999 0.588278770977753 1.0 0.0 0.0 
8.914513565543867 65.60395903971565 6.062960694382401 0.0 2.5170000000000003 0.0 0.10994947733180682 0.10994947733180682 0.0 0.0 0.0 
8.58222596607227 131.16447768404834 -0.8155307587220145 0.0 0.0 1.0 0.987022094648278 0.48351012399881477 1.0 0.0 0.0 
8.634376694689749 132.5600297907902 0.7408270293401813 0.0 0.0 1.0 0.5969334743546024 0.48351012399881477 1.0 0.0 0.0 
8.86868785012077 -66.30636987613929 5.922115156924363 0.0 2.5170000000000003 0.0 0.34280350401011916 0.34280350401011916 0.0 0.0 0.0 
8.507682962881159 -129.4221596115125 0.5978979531537049 0.0 2.5170000000000003 0.0 0.4830628235921566 0.4830628235921566 0.0 0.0 0.0 
8.654692029311054 -0.013531940632889369 5.393169415013483 0.0 0.5085 1.0 0.36879242953085445 0.588278770977753 0.0 0.0 0.0 
6.658228604708115 3.4060920983535 1.9845235745510617 0.0 0.5085 1.0 0.6616836486743999 0.588278770977753 0.0 0.0 0.0 
9.828290634404098 65.21097105208024 5.877032231902601 0.0 3.0255 0.0 0.10994947733180682 0.10994947733180682 0.0 0.0 0.0 
9.121197345182711 130.32845259919753 5.285025919706075 0.0 0.5085 1.0 0.987022094648278 0.48351012399881477 0.0 0.0 0.0 
9.199975007006374 133.37827586569867 0.9659706062210526 0.0 0.5085 1.0 0.5969334743546024 0.48351012399881477 0.0 0.0 0.0 
9.696951792484526 -66.85719374252473 5.6963192469453965 0.0 3.0255 0.0 0.34280350401011916 0.34280350401011916 0.0 0.0 0.0 
9.341909619326799 -128.88040876871332 0.5759512824968476 0.0 3.0255 0.0 0.4830628235921566 0.4830628235921566 0.0 0.0 0.0 
9.076939963128007 -0.9141621490909811 5.15080516294531 0.0 1.0187 1.0 0.36879242953085445 0.588278770977753 0.0 0.0 0.0 
6.3462703876581905 4.35060793242675 1.8897902403986115 0.0 1.0187 1.0 0.6616836486743999 0.588278770977753 0.0 0.0 0.0 
10.793098895206088 64.9689522307306 6.03741248523813 0.0 3.5357000000000003 0.0 0.10994947733180682 0.10994947733180682 0.0 0.0 0.0 
9.514683528419644 129.4148899502239 5.119100459426434 0.0 1.0187 1.0 0.987022094648278 0.48351012399881477 0.0 0.0 0.0 
9.54608154299559 134.31081988918942 1.215402654409517 0.0 1.0187 1.0 0.5969334743546024 0.48351012399881477 0.0 0.0 0.0 
10.54265886213406 -67.38084213824851 5.728784391011608 0.0 3.5357000000000003 0.0 0.34280350401011916 0.34280350401011916 0.0 0.0 0.0 
10.172818792347512 -128.33358335215738 0.5820462994676107 0.0 3.5357000000000003 0.0 0.4830628235921566 0.4830628235921566 0.0 0.0 0.0 
9.507239726717613 -1.8109732794047875 5.159764277476594 0.0 1.5306 1.0 0.36879242953085445 0.588278770977753 0.0 0.0 0.0 
5.91674424237945 5.247789842923072 2.0172911343393913 0.0 1.5306 1.0 0.6616836486743999 0.588278770977753 0.0 0.0 0.0 
11.779737075655381 64.84256714110518 6.155783701202404 0.0 4.0476 0.0 0.10994947733180682 0.10994947733180682 0.0 0.0 0.0 
10.068000587840054 128.58828948944824 5.302282054853053 0.0 1.5306 1.0 0.987022094648278 0.48351012399881477 0.0 0.0 0.0 
9.914125056941879 135.2349259771686 1.1917731311760111 0.0 1.5306 1.0 0.5969334743546024 0.48351012399881477 0.0 0.0 0.0 
11.48870158633909 -67.68813882547353 5.969116355786129 0.0 4.0476 0.0 0.34280350401011916 0.34280350401011916 0.0 0.0 0.0 
11.080747504852404 -127.92726630475285 0.420786283336597 0.0 4.0476 0.0 0.4830628235921566 0.4830628235921566 0.0 0.0 0.0 
9.986337258107637 -2.682692067441391 5.214934581449477 0.0 2.0442 1.0 0.36879242953085445 0.588278770977753 0.0 0.0 0.0 
5.769046325930062 6.231463272205721 1.719822436097369 0.0 2.0442 1.0 0.6616836486743999 0.588278770977753 0.0 0.0 0.0 
12.739600252504843 64.58162505609685 6.017749419121394 0.0 4.5612 0.0 0.10994947733180682 0.10994947733180682 0.0 0.0 0.0 
10.7881163969446 127.90209614098485 5.521910989387167 0.0 2.0442 1.0 0.987022094648278 0.48351012399881477 0.0 0.0 0.0 
10.498900696049013 136.03957841263912 0.9423384157398426 0.0 2.0442 1.0 0.5969334743546024 0.48351012399881477 0.0 0.0 0.0 
12.447230065510878 -67.95394184392293 6.012681761379151 0.0 4.5612 0.0 0.34280350401011916 0.34280350401011916 0.0 0.0 0.0 
11.954288845342296 -127.45149995826253 0.49871465124079306 0.0 4.5612 0.0 0.4830628235921566 0.4830628235921566 0.0 0.0 0.0 
9.770534645062067 -3.6537004722468467 4.493697494439587 0.0 0.0 2.0 0.13458423242334094 0.36879242953085445 1.0 0.0 0.0 
10.831380574134691 -2.1579732055374916 6.838857749160426 2.0 0.0 2.0 0.31186261232296997 0.36879242953085445 1.0 0.0 0.0 
5.415127902831332 7.161070630067659 1.9345614032895535 0.0 2.5595 1.0 0.6616836486743999 0.588278770977753 0.0 0.0 0.0 
13.721164008944823 64.42050186706437 6.120488390637096 0.0 5.0765 0.0 0.10994947733180682 0.10994947733180682 0.0 0.0 0.0 
11.405083739734884 127.12185298149323 5.3814641831036125 0.0 2.5595 1.0 0.987022094648278 0.48351012399881477 0.0 0.0 0.0 
11.245302940162615 135.38207420734037 -0.7221606828739647 2.0 0.0 2.0 0.34561849499515274 0.5969334743546024 1.0 0.0 0.0 
10.11032409471924 136.95524009410113 1.9721306959013836 0.0 0.0 2.0 0.8599158800733868 0.5969334743546024 1.0 0.0 0.0 
12.456391445840513 -68.94859965398092 4.721599304962536 0.0 0.0 1.0 0.1871424455195685 0.34280350401011916 1.0 0.0 0.0 
13.378160451796145 -67.60351823471443 6.643202955454434 0.0 0.0 1.0 0.32498702356976605 0.34280350401011916 1.0 0.0 0.0 
12.838891325924008 -126.99663015122898 0.4749448428483043 0.0 5.0765 0.0 0.4830628235921566 0.4830628235921566 0.0 0.0 0.0 
9.612997951112071 -4.63584622520775 4.5533530893748635 0.0 0.517 2.0 0.13458423242334094 0.36879242953085445 0.0 0.0 0.0 
5.309299985690744 8.150124997609602 1.6773799183946088 0.0 3.0765 1.0 0.6616836486743999 0.588278770977753 0.0 0.0 0.0 
14.65094319733843 64.06703510649244 5.919900257364072 0.0 5.593500000000001 0.0 0.10994947733180682 0.10994947733180682 0.0 0.0 0.0 
11.933529464441929 126.27913523157125 5.27248622657049 0.0 3.0765 1.0 0.987022094648278 0.48351012399881477 0.0 0.0 0.0 
9.701031768240195 137.86183144718498 1.994856989320029 0.0 0.517 2.0 0.8599158800733868 0.5969334743546024 0.0 0.0 0.0 
12.421666759916182 -69.94269335488987 4.677482172356589 0.0 0.517 1.0 0.1871424455195685 0.34280350401011916 0.0 0.0 0.0 
14.314542113302366 -67.26793296388922 0.3441218841264464 0.0 0.517 1.0 0.32498702356976605 0.34280350401011916 0.0 0.0 0.0 
13.559314244855234 -126.31075923926649 0.7608266600452561 0.0 5.593500000000001 0.0 0.4830628235921566 0.4830628235921566 0.0 0.0 0.0 
9.548425897397516 -5.628448129235288 4.647437169683972 0.0 1.0357 2.0 0.13458423242334094 0.36879242953085445 0.0 0.0 0.0 
5.141215128203058 9.130520617083455 1.7405816260774545 0.0 3.5951999999999997 1.0 0.6616836486743999 0.588278770977753 0.0 0.0 0.0 
15.083632425482433 63.17137438844659 5.162421371150458 0.0 0.0 1.0 0.5135744048618022 0.10994947733180682 1.0 0.0 0.0 
15.506502242238957 64.57442727305369 6.81848132697733 0.0 0.0 1.0 0.6322276636032108 0.10994947733180682 1.0 0.0 0.0 
12.538463179519079 125.48952565059687 5.366133677503287 0.0 3.5951999999999997 1.0 0.987022094648278 0.48351012399881477 0.0 0.0 0.0 
9.169680356125292 138.70272012402904 2.1343283856642388 0.0 1.0357 2.0 0.8599158800733868 0.5969334743546024 0.0 0.0 0.0 
12.423105466941509 -70.93739231443595 4.713845353679474 0.0 1.0357 1.0 0.1871424455195685 0.34280350401011916 0.0 0.0 0.0 
15.245630009610728 -66.9179280791401 0.3595643762889886 0.0 1.0357 1.0 0.32498702356976605 0.34280350401011916 0.0 0.0 0.0 
14.42442405115437 -125.81982837545276 0.5161580587904542 0.0 6.1122000000000005 0.0 0.4830628235921566 0.4830628235921566 0.0 0.0 0.0 
9.729857152993413 -6.606461825199252 4.895823592306185 0.0 1.5561 2.0 0.13458423242334094 0.36879242953085445 0.0 0.0 0.0 
5.089144744951413 10.12385679642437 1.62315810484485 0.0 4.1156 1.0 0.6616836486743999 0.588278770977753 0.0 0.0 0.0 
15.444901664906274 62.24459899675538 5.084092183326361 0.0 0.5204 1.0 0.5135744048618022 0.10994947733180682 0.0 0.0 0.0 
16.404466263756607 65.00231593387582 0.44467517916773 0.0 0.5204 1.0 0.6322276636032108 0.10994947733180682 0.0 0.0 0.0 
13.093913653777129 124.66435726738811 5.304865227151503 0.0 4.1156 1.0 0.987022094648278 0.48351012399881477 0.0 0.0 0.0 
8.709634416232461 139.58464178902307 2.051597105328251 0.0 1.5561 2.0 0.8599158800733868 0.5969334743546024 0.0 0.0 0.0 
12.23306244023272 -71.91376915664418 4.520161330186211 0.0 1.5561 1.0 0.1871424455195685 0.34280350401011916 0.0 0.0 0.0 
16.21264923790049 -66.68490039383738 0.23646455412822817 0.0 1.5561 1.0 0.32498702356976605 0.34280350401011916 0.0 0.0 0.0 
15.297189912476325 -125.34264094759016 0.5003421639498257 0.0 6.6326 0.0 0.4830628235921566 0.4830628235921566 0.0 0.0 0.0 
10.13489854373934 -7.514960345716857 5.131783904319963 0.0 2.0782 2.0 0.13458423242334094 0.36879242953085445 0.0 0.0 0.0 
5.198246143935409 11.11255542327692 1.4608825512895256 0.0 4.6377 1.0 0.6616836486743999 0.588278770977753 0.0 0.0 0.0 
16.054767868204745 61.45879284758324 5.372395443067648 0.0 1.0425 1.0 0.5135744048618022 0.10994947733180682 0.0 0.0 0.0 
17.17946679869487 65.62585603751405 0.6775134269367885 0.0 1.0425 1.0 0.6322276636032108 0.10994947733180682 0.0 0.0 0.0 
13.526792789143391 123.76878831741033 5.1626424156937185 0.0 4.6377 1.0 0.987022094648278 0.48351012399881477 0.0 0.0 0.0 
8.405862399507313 140.5318221582538 1.8811353892159333 0.0 2.0782 2.0 0.8599158800733868 0.5969334743546024 0.0 0.0 0.0 
11.819939218866585 -72.81862124067142 4.28409864672102 0.0 2.0782 1.0 0.1871424455195685 0.34280350401011916 0.0 0.0 0.0 
17.1897635697495 -66.49868634362656 0.18831546200336116 0.0 2.0782 1.0 0.32498702356976605 0.34280350401011916 0.0 0.0 0.0 
16.22182918712685 -124.97593902262251 0.37755886833902297 0.0 7.1547 0.0 0.4830628235921566 0.4830628235921566 0.0 0.0 0.0 
9.682554720928996 -8.400857154586284 4.240292977260954 0.0 0.0 3.0 0.5526480617699989 0.13458423242334094 1.0 0.0 0.0 
11.055361901768885 -7.892021741944047 5.894393715812952 0.0 0.0 3.0 0.1405726733052708 0.13458423242334094 1.0 0.0 0.0 
5.561775569735465 12.038446586739044 1.1966532060885506 0.0 5.1615 1.0 0.6616836486743999 0.588278770977753 0.0 0.0 0.0 
16.42336427460974 60.53490715163269 5.09201054489201 0.0 1.5663 1.0 0.5135744048618022 0.10994947733180682 0.0 0.0 0.0 
17.944788758789525 66.26123811736652 0.6928889749344036 0.0 1.5663 1.0 0.6322276636032108 0.10994947733180682 0.0 0.0 0.0 
13.919920652158607 122.85507141742367 5.118708271159074 0.0 5.1615 1.0 0.987022094648278 0.48351012399881477 0.0 0.0 0.0 
8.388293195865263 141.52636698533868 1.5884500634450904 0.0 2.602 2.0 0.8599158800733868 0.5969334743546024 0.0 0.0 0.0 
11.601932982972828 -73.7891372740835 4.491437259919156 0.0 2.602 1.0 0.1871424455195685 0.34280350401011916 0.0 0.0 0.0 
18.1391165000001 -66.20177372377769 0.3031120152737049 0.0 2.602 1.0 0.32498702356976605 0.34280350401011916 0.0 0.0 0.0 
17.078665280666392 -124.47070640411161 0.5327686875740827 0.0 7.6785 0.0 0.4830628235921566 0.4830628235921566 0.0 0.0 0.0 
9.484514563604352 -9.375643380426006 4.511964064087819 0.0 0.5255 3.0 0.5526480617699989 0.13458423242334094 0.0 0.0 0.0 
11.90983996688764 -8.401232234992998 5.745767755883085 0.0 0.5255 3.0 0.1405726733052708 0.13458423242334094 0.0 0.0 0.0 
5.9480008498944485 12.95510253253679 1.1720192404510328 0.0 5.687 1.0 0.6616836486743999 0.588278770977753 0.0 0.0 0.0 
16.59457173012768 59.55505201071872 4.885379900844248 0.0 2.0918 1.0 0.5135744048618022 0.10994947733180682 0.0 0.0 0.0 
18.81933186551388 66.73516052080411 0.4966049978186224 0.0 2.0918 1.0 0.6322276636032108 0.10994947733180682 0.0 0.0 0.0 
14.501952876273105 122.04843235310067 5.337441677359681 0.0 5.687 1.0 0.987022094648278 0.48351012399881477 0.0 0.0 0.0 
8.391916311811109 142.52106038686009 1.5671438980315129 0.0 3.1275 2.0 0.8599158800733868 0.5969334743546024 0.0 0.0 0.0 
11.203214654555875 -74.70042854726968 4.299961546106636 0.0 3.1275 1.0 0.1871424455195685 0.34280350401011916 0.0 0.0 0.0 
19.01437799725647 -65.7291793930678 0.4950870445705964 0.0 3.1275 1.0 0.32498702356976605 0.34280350401011916 0.0 0.0 0.0 
17.856119154898735 -123.8502279085626 0.6735692464074514 0.0 8.203999999999999 0.0 0.4830628235921566 0.4830628235921566 0.0 0.0 0.0 
9.052081780112806 -10.271427940329545 4.2626518944060106 0.0 1.0527 3.0 0.5526480617699989 0.13458423242334094 0.0 0.0 0.0 
12.752158148664403 -8.93031462049454 5.722346187679934 0.0 1.0527 3.0 0.1405726733052708 0.13458423242334094 0.0 0.0 0.0 
6.199287740941898 13.917538498400338 1.3153935199123736 0.0 6.2142 1.0 0.6616836486743999 0.588278770977753 0.0 0.0 0.0 
17.004819502810687 58.64889261248296 5.137522006538482 0.0 2.619 1.0 0.5135744048618022 0.10994947733180682 0.0 0.0 0.0 
19.642998461524417 67.29283554141767 0.5951606681478164 0.0 2.619 1.0 0.6322276636032108 0.10994947733180682 0.0 0.0 0.0 
15.145646307177518 121.29008753904164 5.4162015288144545 0.0 6.2142 1.0 0.987022094648278 0.48351012399881477 0.0 0.0 0.0 
8.329583550169225 143.51380542806191 1.6334923176180007 0.0 3.6547 2.0 0.8599158800733868 0.5969334743546024 0.0 0.0 0.0 
10.719348161630055 -75.5695092725326 4.204381846362193 0.0 3.6547 1.0 0.1871424455195685 0.34280350401011916 0.0 0.0 0.0 
19.97403477012937 -65.46747924350836 0.26622572845363945 0.0 3.6547 1.0 0.32498702356976605 0.34280350401011916 0.0 0.0 0.0 
18.644212802587223 -123.24332059070082 0.6562325245504899 0.0 8.7312 0.0 0.4830628235921566 0.4830628235921566 0.0 0.0 0.0 
8.51553747615803 -11.10901274194316 4.14266927159046 0.0 1.5816 3.0 0.5526480617699989 0.13458423242334094 0.0 0.0 0.0 
13.521725972618398 -9.560547477726693 5.5970058219143715 0.0 1.5816 3.0 0.1405726733052708 0.13458423242334094 0.0 0.0 0.0 
6.1976039884631575 14.912237073335293 1.5724790515328653 0.0 6.7431 1.0 0.6616836486743999 0.588278770977753 0.0 0.0 0.0 
17.582239934316135 57.838945864060356 5.3317361302944235 0.0 3.1479000000000004 1.0 0.5135744048618022 0.10994947733180682 0.0 0.0 0.0 
20.337131948176836 68.00530083370079 0.7984229813190885 0.0 3.1479000000000004 1.0 0.6322276636032108 0.10994947733180682 0.0 0.0 0.0 
15.688683831806408 120.4566978721706 5.289897226082266 0.0 6.7431 1.0 0.987022094648278 0.48351012399881477 0.0 0.0 0.0 
8.419172430436106 144.504462746476 1.4805979210616937 0.0 4.1836 2.0 0.8599158800733868 0.5969334743546024 0.0 0.0 0.0 
10.514243203167347 -76.5428334970412 4.504711103166217 0.0 4.1836 1.0 0.1871424455195685 0.34280350401011916 0.0 0.0 0.0 
20.949711938201553 -65.273876160623 0.19588301325616517 0.0 4.1836 1.0 0.32498702356976605 0.34280350401011916 0.0 0.0 0.0 
19.55376640893565 -122.84065406964484 0.4167692009701264 0.0 9.2601 0.0 0.4830628235921566 0.4830628235921566 0.0 0.0 0.0 
7.9580127461701275 -11.932781074335095 4.117413441537314 0.0 2.1121999999999996 3.0 0.5526480617699989 0.13458423242334094 0.0 0.0 0.0 
14.3193154009989 -10.154920419351594 5.642761761686054 0.0 2.1121999999999996 3.0 0.1405726733052708 0.13458423242334094 0.0 0.0 0.0 
5.971772262120227 15.880962071142637 1.7998186948025605 0.0 7.2737 1.0 0.6616836486743999 0.588278770977753 0.0 0.0 0.0 
18.14205131125237 57.01672976579138 5.310159520127693 0.0 3.6785000000000005 1.0 0.5135744048618022 0.10994947733180682 0.0 0.0 0.0 
21.097238638045084 68.64691279588482 0.7010569084876335 0.0 3.6785000000000005 1.0 0.6322276636032108 0.10994947733180682 0.0 0.0 0.0 
16.23472536281824 119.62527334979416 5.293506021221748 0.0 7.2737 1.0 0.987022094648278 0.48351012399881477 0.0 0.0 0.0 
8.234247844319675 145.481821937076 1.7577843351551845 0.0 4.7142 2.0 0.8599158800733868 0.5969334743546024 0.0 0.0 0.0 
10.182304140726284 -77.48051390572284 4.372164379896625 0.0 4.7142 1.0 0.1871424455195685 0.34280350401011916 0.0 0.0 0.0 
21.94262560067424 -65.33346264294056 6.223246047428348 0.0 4.7142 1.0 0.32498702356976605 0.34280350401011916 0.0 0.0 0.0 
20.36179538849648 -122.26055299380397 0.6226467503616574 0.0 9.7907 0.0 0.4830628235921566 0.4830628235921566 0.0 0.0 0.0 
7.5785299130499055 -12.85224878413612 4.320974539012302 0.0 2.6445 3.0 0.5526480617699989 0.13458423242334094 0.0 0.0 0.0 
15.037146609024685 -10.843503345936254 5.5185874195762645 0.0 2.6445 3.0 0.1405726733052708 0.13458423242334094 0.0 0.0 0.0 
5.561628839130247 16.78716870463084 1.9957959797209281 0.0 7.806 1.0 0.6616836486743999 0.588278770977753 0.0 0.0 0.0 
18.4430914764532 56.0686776000681 5.019864231260444 0.0 4.210800000000001 1.0 0.5135744048618022 0.10994947733180682 0.0 0.0 0.0 
21.864494822087917 69.27995784803218 0.6898392017164345 0.0 4.210800000000001 1.0 0.6322276636032108 0.10994947733180682 0.0 0.0 0.0 
16.67080121115625 118.73125660247238 5.166214969512391 0.0 7.806 1.0 0.987022094648278 0.48351012399881477 0.0 0.0 0.0 
8.26509923577599 146.4760433820499 1.5397655816404878 0.0 5.2465 2.0 0.8599158800733868 0.5969334743546024 0.0 0.0 0.0 
9.65346434257675 -78.32298441434222 4.151840985175893 0.0 5.2465 1.0 0.1871424455195685 0.34280350401011916 0.0 0.0 0.0 
22.91351805202911 -65.11713895514715 0.21922597581738076 0.0 5.2465 1.0 0.32498702356976605 0.34280350401011916 0.0 0.0 0.0 
21.041228267416603 -121.53405519405403 0.8188543529333169 0.0 10.322999999999999 0.0 0.4830628235921566 0.4830628235921566 0.0 0.0 0.0 
7.19201741546455 -13.768783660292028 4.313316971168916 0.0 3.1784999999999997 3.0 0.5526480617699989 0.13458423242334094 0.0 0.0 0.0 
15.791760969582924 -11.491566041082134 5.573611127677665 0.0 3.1784999999999997 3.0 0.1405726733052708 0.13458423242334094 0.0 0.0 0.0 
5.206030566477435 17.71613477424066 1.9363690855288784 0.0 8.34 1.0 0.6616836486743999 0.588278770977753 0.0 0.0 0.0 
18.924601505960762 55.19828907677224 5.217704198350548 0.0 4.744800000000001 1.0 0.5135744048618022 0.10994947733180682 0.0 0.0 0.0 
22.593355100148877 68.60305993470801 -0.7484510422841548 0.0 0.0 2.0 0.2985806006351699 0.6322276636032108 1.0 0.0 0.0 
21.729117022146827 70.26540238796564 1.7073191534282313 0.0 0.0 2.0 0.4975669872044428 0.6322276636032108 1.0 0.0 0.0 
17.028570077267492 117.80312432286728 5.080318026197167 0.0 8.34 1.0 0.987022094648278 0.48351012399881477 0.0 0.0 0.0 
8.5429068392305 147.43116171265666 1.28773438021334 0.0 5.7805 2.0 0.8599158800733868 0.5969334743546024 0.0 0.0 0.0 
9.093033559234813 -79.14477844393979 4.113881437244398 0.0 5.7805 1.0 0.1871424455195685 0.34280350401011916 0.0 0.0 0.0 
23.875079692145036 -64.86252689286822 0.25884709141505824 0.0 5.7805 1.0 0.32498702356976605 0.34280350401011916 0.0 0.0 0.0 
21.698201738657623 -120.78718576230231 0.8493389693393902 0.0 10.857 0.0 0.4830628235921566 0.4830628235921566 0.0 0.0 0.0 
6.23335637873815 -14.03410819112746 3.4115997163096115 0.0 0.0 4.0 0.1691534012696937 0.5526480617699989 1.0 0.0 0.0 
7.609492878228265 -14.671635989297139 5.1455036150722755 0.0 0.0 4.0 0.7297325027177373 0.5526480617699989 1.0 0.0 0.0 
16.5432892497412 -12.143205001030223 5.568862266700738 0.0 3.7141999999999995 3.0 0.1405726733052708 0.13458423242334094 0.0 0.0 0.0 
5.0406366507175 18.696987945020936 1.7378375126706516 0.0 8.8757 1.0 0.6616836486743999 0.588278770977753 0.0 0.0 0.0 
18.60669779531715 54.255757740020236 4.387084219596478 0.0 0.0 2.0 0.3681626548442425 0.5135744048618022 1.0 0.0 0.0 
19.867567129630704 55.514902283347055 6.607121193983655 0.0 0.0 2.0 0.7265012272397101 0.5135744048618022 1.0 0.0 0.0 
23.29573852259253 67.89872647825642 5.49640799486614 0.0 0.5357 2.0 0.2985806006351699 0.6322276636032108 0.0 0.0 0.0 
21.689552462378376 71.25931522901918 1.6105721993729962 0.0 0.5357 2.0 0.4975669872044428 0.6322276636032108 0.0 0.0 0.0 
17.348713047154387 116.86135122448879 5.0400799568306125 0.0 8.8757 1.0 0.987022094648278 0.48351012399881477 0.0 0.0 0.0 
9.536968627896997 147.46678825210512 0.035824028223323756 0.0 0.0 3.0 0.6521991295450413 0.8599158800733868 1.0 0.0 0.0 
7.755130199806838 148.0384804562976 2.4848318707776476 0.0 0.0 3.0 0.8909072419763011 0.8599158800733868 1.0 0.0 0.0 
8.615805277231566 -80.01752196689296 4.2120039825913596 0.0 6.3162 1.0 0.1871424455195685 0.34280350401011916 0.0 0.0 0.0 
24.847814085471107 -64.65464257397818 0.21054196999598088 0.0 6.3162 1.0 0.32498702356976605 0.34280350401011916 0.0 0.0 0.0 
22.162521280607297 -121.66686493845849 -1.0851347387428032 0.0 0.0 1.0 0.7649702319316436 0.4830628235921566 1.0 0.0 0.0 
21.221565082948523 -119.91411899026578 2.0705123316032683 0.0 0.0 1.0 0.037946312807070726 0.4830628235921566 1.0 0.0 0.0 
5.248460310618446 -14.173420161188341 3.2821102663658586 0.0 0.5374 4.0 0.1691534012696937 0.5526480617699989 0.0 0.0 0.0 
8.037641582566568 -15.569476051320207 5.157367099742872 0.0 0.5374 4.0 0.7297325027177373 0.5526480617699989 0.0 0.0 0.0 
17.16319722039217 -12.921113863252009 5.385238662160473 0.0 4.2516 3.0 0.1405726733052708 0.13458423242334094 0.0 0.0 0.0 
4.9781790874442455 19.68972514226372 1.633618031872268 0.0 9.4131 1.0 0.6616836486743999 0.588278770977753 0.0 0.0 0.0 
18.468014360298252 53.27077297117835 4.57252081572986 0.0 0.5374 2.0 0.3681626548442425 0.5135744048618022 0.0 0.0 0.0 
20.862252377027342 55.52031971920106 0.0054462737133696565 0.0 0.5374 2.0 0.7265012272397101 0.5135744048618022 0.0 0.0 0.0 
24.143927868114304 67.37910842223535 5.733543002866175 0.0 1.0731 2.0 0.2985806006351699 0.6322276636032108 0.0 0.0 0.0 
21.952072453189473 72.21874805336023 1.303703915613854 0.0 1.0731 2.0 0.4975669872044428 0.6322276636032108 0.0 0.0 0.0 
17.566969074244035 115.89089133523973 4.933617601245097 0.0 9.4131 1.0 0.987022094648278 0.48351012399881477 0.0 0.0 0.0 
10.52787308152561 147.3799755008589 6.195799692319727 0.0 0.5374 3.0 0.6521991295450413 0.8599158800733868 0.0 0.0 0.0 
6.865698435358424 148.48383337970853 2.6773677443385218 0.0 0.5374 3.0 0.8909072419763011 0.8599158800733868 0.0 0.0 0.0 
8.032384659559177 -80.82315741352727 4.085630213124625 0.0 6.8536 1.0 0.1871424455195685 0.34280350401011916 0.0 0.0 0.0 
25.825781426759487 -64.47296161907613 0.18367827195611086 0.0 6.8536 1.0 0.32498702356976605 0.34280350401011916 0.0 0.0 0.0 
22.605101337537555 -122.55767972459911 5.17350322159821 0.0 0.5374 1.0 0.7649702319316436 0.4830628235921566 0.0 0.0 0.0 
21.07697025659205 -118.9299846365383 1.7166685791950331 0.0 0.5374 1.0 0.037946312807070726 0.4830628235921566 0.0 0.0 0.0 
4.310291996065617 -14.50397772587138 3.4803570734782943 0.0 1.0765 4.0 0.1691534012696937 0.5526480617699989 0.0 0.0 0.0 
8.350246872580906 -16.513777921834 5.032087044680096 0.0 1.0765 4.0 0.7297325027177373 0.5526480617699989 0.0 0.0 0.0 
17.842199113682668 -13.648014488446565 5.463737885385109 0.0 4.7907 3.0 0.1405726733052708 0.13458423242334094 0.0 0.0 0.0 
4.762731223482949 20.660812320592612 1.7891127240282345 0.0 9.9522 1.0 0.6616836486743999 0.588278770977753 0.0 0.0 0.0 
18.24498294131347 52.30139942287701 4.486256364018417 0.0 1.0765 2.0 0.3681626548442425 0.5135744048618022 0.0 0.0 0.0 
21.856876774967073 55.53258336559219 0.01232917911464188 0.0 1.0765 2.0 0.7265012272397101 0.5135744048618022 0.0 0.0 0.0 
24.984358981469153 66.84703358379112 5.718789597895512 0.0 1.6122 2.0 0.2985806006351699 0.6322276636032108 0.0 0.0 0.0 
21.969616054968327 73.21329333238837 1.5531483355458293 0.0 1.6122 2.0 0.4975669872044428 0.6322276636032108 0.0 0.0 0.0 
17.614009755046965 114.89730426590407 4.759707939380485 0.0 9.9522 1.0 0.987022094648278 0.48351012399881477 0.0 0.0 0.0 
11.518192332887427 147.2867238500308 6.189299858131694 0.0 1.0765 3.0 0.6521991295450413 0.8599158800733868 0.0 0.0 0.0 
5.9041149261906325 148.73836283752541 2.8828263492238175 0.0 1.0765 3.0 0.8909072419763011 0.8599158800733868 0.0 0.0 0.0 
7.314672855214979 -81.5118647939909 3.9063777767529717 0.0 7.3927000000000005 1.0 0.1871424455195685 0.34280350401011916 0.0 0.0 0.0 
26.786257675419147 -64.21428524643993 0.2630762120357276 0.0 7.3927000000000005 1.0 0.32498702356976605 0.34280350401011916 0.0 0.0 0.0 
23.21955747225335 -123.33990203859419 5.378249788404447 0.0 1.0765 1.0 0.7649702319316436 0.4830628235921566 0.0 0.0 0.0 
20.757903391402646 -117.98784641656272 1.8973259484232878 0.0 1.0765 1.0 0.037946312807070726 0.4830628235921566 0.0 0.0 0.0 
3.4346370985971917 -14.97584273891993 3.6358561234657545 0.0 1.6173 4.0 0.1691534012696937 0.5526480617699989 0.0 0.0 0.0 
8.394570566809426 -17.5074899023041 4.756973591337749 0.0 1.6173 4.0 0.7297325027177373 0.5526480617699989 0.0 0.0 0.0 
17.620676163487794 -14.617733866688017 4.48780246821947 0.0 0.0 4.0 0.8127425395778676 0.1405726733052708 1.0 0.0 0.0 
18.255536980819954 -12.743260434799728 7.425444974270777 0.0 0.0 4.0 0.8511327428736073 0.1405726733052708 1.0 0.0 0.0 
4.699046174884461 21.65347152927679 1.6348545465989865 0.0 10.492999999999999 1.0 0.6616836486743999 0.588278770977753 0.0 0.0 0.0 
18.31523731199144 51.30918351220053 4.7830865112802075 0.0 1.6173 2.0 0.3681626548442425 0.5135744048618022 0.0 0.0 0.0 
22.850250117791507 55.48122684929368 6.231532701604559 0.0 1.6173 2.0 0.7265012272397101 0.5135744048618022 0.0 0.0 0.0 
25.83942922220585 66.33881810448386 5.746931811997667 0.0 2.153 2.0 0.2985806006351699 0.6322276636032108 0.0 0.0 0.0 
21.814171941655196 74.19577245055574 1.727701955516135 0.0 2.153 2.0 0.4975669872044428 0.6322276636032108 0.0 0.0 0.0 
17.711854141170193 113.9074282301775 4.810923979134969 0.0 10.492999999999999 1.0 0.987022094648278 0.48351012399881477 0.0 0.0 0.0 
12.512642058281047 147.2644116635734 6.260752578884537 0.0 1.6173 3.0 0.6521991295450413 0.8599158800733868 0.0 0.0 0.0 
4.959349168352562 149.0495633401243 2.8233882349419623 0.0 1.6173 3.0 0.8909072419763011 0.8599158800733868 0.0 0.0 0.0 
6.573823529824905 -82.17561954317935 3.8721654563853964 0.0 7.9335 1.0 0.1871424455195685 0.34280350401011916 0.0 0.0 0.0 
27.775321075540347 -64.10854178072833 0.10650708615138779 0.0 7.9335 1.0 0.32498702356976605 0.34280350401011916 0.0 0.0 0.0 
23.73474904780394 -124.19078730141436 5.256834614066696 0.0 1.6173 1.0 0.7649702319316436 0.4830628235921566 0.0 0.0 0.0 
20.4318238240165 -117.04811230218098 1.9047788370701428 0.0 1.6173 1.0 0.037946312807070726 0.4830628235921566 0.0 0.0 0.0 
2.5231133836269586 -15.37402938742404 3.553449891151499 0.0 2.1597999999999997 4.0 0.1691534012696937 0.5526480617699989 0.0 0.0 0.0 
8.188389934765482 -18.480586833226045 4.503605817506652 0.0 2.1597999999999997 4.0 0.7297325027177373 0.5526480617699989 0.0 0.0 0.0 
17.269781582755545 -15.54848683241658 4.351874726193761 0.0 0.5425 4.0 0.8127425395778676 0.1405726733052708 0.0 0.0 0.0 
18.65663788047568 -11.833015325889255 1.1557345797767626 0.0 0.5425 4.0 0.8511327428736073 0.1405726733052708 0.0 0.0 0.0 
4.861645306192941 22.634791870703268 1.4065840745965836 0.0 11.035499999999999 1.0 0.6616836486743999 0.588278770977753 0.0 0.0 0.0 
18.471790676150416 50.32688053746643 4.8704434952034275 0.0 2.1597999999999997 2.0 0.3681626548442425 0.5135744048618022 0.0 0.0 0.0 
23.84384052786635 55.52819691430984 0.04723742654629223 0.0 2.1597999999999997 2.0 0.7265012272397101 0.5135744048618022 0.0 0.0 0.0 
26.596304191511607 65.6933970242282 5.577106477698868 0.0 2.6955 2.0 0.2985806006351699 0.6322276636032108 0.0 0.0 0.0 
22.72939581271456 74.58537911867576 0.40245958054283704 0.0 0.0 3.0 0.01806241092051164 0.4975669872044428 1.0 0.0 0.0 
20.841407582697798 74.40351650448522 2.931192788041676 0.0 0.0 3.0 0.16900805125777518 0.4975669872044428 1.0 0.0 0.0 
17.717512641815183 112.9127443249246 4.71808766139681 0.0 11.035499999999999 1.0 0.987022094648278 0.48351012399881477 0.0 0.0 0.0 
13.506247699272881 147.3110584232589 0.04691204134029642 0.0 2.1597999999999997 3.0 0.6521991295450413 0.8599158800733868 0.0 0.0 0.0 
3.9741398083819286 149.1866421752008 3.0033420830844975 0.0 2.1597999999999997 3.0 0.8909072419763011 0.8599158800733868 0.0 0.0 0.0 
5.718298036189954 -82.68306827924992 3.676959896189306 0.0 8.476 1.0 0.1871424455195685 0.34280350401011916 0.0 0.0 0.0 
28.770019540349697 -64.11028938095082 6.281428411989252 0.0 8.476 1.0 0.32498702356976605 0.34280350401011916 0.0 0.0 0.0 
24.04330732213778 -125.13641930242743 5.027804358477582 0.0 2.1597999999999997 1.0 0.7649702319316436 0.4830628235921566 0.0 0.0 0.0 
20.3881891964054 -116.05436982584408 1.6146675410755957 0.0 2.1597999999999997 1.0 0.037946312807070726 0.4830628235921566 0.0 0.0 0.0 
1.5909250413370248 -15.721092759877752 3.4980066853030496 2.0 2.7039999999999997 4.0 0.1691534012696937 0.5526480617699989 0.0 0.0 0.0 
7.753849548650556 -19.375350904271915 4.260297743506814 0.0 2.7039999999999997 4.0 0.7297325027177373 0.5526480617699989 0.0 0.0 0.0 
17.147221660729517 -16.53560747120018 4.588872046111177 0.0 1.0867 4.0 0.8127425395778676 0.1405726733052708 0.0 0.0 0.0 
18.93430463130103 -10.877856037871611 1.2878818480308023 0.0 1.0867 4.0 0.8511327428736073 0.1405726733052708 0.0 0.0 0.0 
4.929962939409636 23.627143013692113 1.5020505923819703 0.0 11.579699999999999 1.0 0.6616836486743999 0.588278770977753 0.0 0.0 0.0 
18.70935083891277 49.36096477557679 4.953555315245236 0.0 2.7039999999999997 2.0 0.3681626548442425 0.5135744048618022 0.0 0.0 0.0 
24.804833784749224 55.784945916693765 0.2610700901733094 0.0 2.7039999999999997 2.0 0.7265012272397101 0.5135744048618022 0.0 0.0 0.0 
27.220027360117964 64.91854381300463 5.390152700818035 0.0 3.2397 2.0 0.2985806006351699 0.6322276636032108 0.0 0.0 0.0 
23.45805581006619 75.26249262338602 0.7487400682364955 0.0 0.5442 3.0 0.01806241092051164 0.4975669872044428 0.0 0.0 0.0 
19.847717288059975 74.44832373986705 3.0965309760258326 0.0 0.5442 3.0 0.16900805125777518 0.4975669872044428 0.0 0.0 0.0 
16.826617751809312 112.47032553581117 3.60251691331204 0.0 0.0 2.0 0.21464189802833833 0.987022094648278 1.0 0.0 0.0 
18.65910160415886 113.23342846234506 6.611441498148112 0.0 0.0 2.0 0.38387271496315956 0.987022094648278 1.0 0.0 0.0 
14.500942745188498 147.3079190552515 6.280029238186537 0.0 2.7039999999999997 3.0 0.6521991295450413 0.8599158800733868 0.0 0.0 0.0 
3.0717038935637757 149.6050170186683 2.7074774283050296 0.0 2.7039999999999997 3.0 0.8909072419763011 0.8599158800733868 0.0 0.0 0.0 
4.8161475350482545 -83.10205821145668 3.5763895799988 0.0 9.0202 1.0 0.1871424455195685 0.34280350401011916 0.0 0.0 0.0 
28.285262938047133 -64.9788739344189 4.203348620416915 0.0 0.0 2.0 0.7897518402774322 0.32498702356976605 1.0 0.0 0.0 
28.44942063425578 -63.1686713950289 8.182147307726083 0.0 0.0 2.0 0.7693898119086222 0.32498702356976605 1.0 0.0 0.0 
24.634812452153298 -125.9361378598986 5.3492357387612515 0.0 2.7039999999999997 1.0 0.7649702319316436 0.4830628235921566 0.0 0.0 0.0 
20.61159025800778 -115.08508139834996 1.3442628826436267 0.0 2.7039999999999997 1.0 0.037946312807070726 0.4830628235921566 0.0 0.0 0.0 
7.153051129356506 -20.168111491948988 4.063886890381322 0.0 3.2499 4.0 0.7297325027177373 0.5526480617699989 0.0 0.0 0.0 
16.90811153508165 -17.50114071133915 4.46963708909481 0.0 1.6326 4.0 0.8127425395778676 0.1405726733052708 0.0 0.0 0.0 
19.163105276159303 -9.909827962394225 1.338688618457069 0.0 1.6326 4.0 0.8511327428736073 0.1405726733052708 0.0 0.0 0.0 
4.856457543144426 24.619123379787965 1.6447508264225255 0.0 12.125599999999999 1.0 0.6616836486743999 0.588278770977753 0.0 0.0 0.0 
17.921988831895412 48.75310857555514 3.799035860594712 0.0 0.0 3.0 0.0014622223099662879 0.3681626548442425 1.0 0.0 0.0 
19.684923485236407 49.16683569031278 6.086761203544383 0.0 0.0 3.0 0.9443600983895937 0.3681626548442425 1.0 0.0 0.0 
25.768494928051048 56.03149264835034 0.25046862689784183 0.0 3.2499 2.0 0.7265012272397101 0.5135744048618022 0.0 0.0 0.0 
28.073754245773845 64.40807491609823 5.744294404780693 0.0 3.7856 2.0 0.2985806006351699 0.6322276636032108 0.0 0.0 0.0 
24.175523221639075 75.95145459862796 0.7651260646798693 0.0 1.0901 3.0 0.01806241092051164 0.4975669872044428 0.0 0.0 0.0 
18.86231354686325 74.31264928820038 3.278417883845321 0.0 1.0901 3.0 0.16900805125777518 0.4975669872044428 0.0 0.0 0.0 
15.940835169788125 112.01775807411113 3.6139456663137532 0.0 0.5459 2.0 0.21464189802833833 0.987022094648278 0.0 0.0 0.0 
19.614882339825574 113.50894847128856 0.2806553159168618 0.0 0.5459 2.0 0.38387271496315956 0.987022094648278 0.0 0.0 0.0 
15.44989329792428 147.606115196174 0.30446428444002344 0.0 3.2499 3.0 0.6521991295450413 0.8599158800733868 0.0 0.0 0.0 
2.1473834538124446 149.9725218685111 2.7631578888429353 0.0 3.2499 3.0 0.8909072419763011 0.8599158800733868 0.0 0.0 0.0 
4.076539332726987 -83.76719563865304 3.874033376095064 0.0 9.5661 1.0 0.1871424455195685 0.34280350401011916 0.0 0.0 0.0 
28.102300264482956 -65.95660229653356 4.527407956845436 0.0 0.5459 2.0 0.7897518402774322 0.32498702356976605 0.0 0.0 0.0 
28.453980285783985 -62.173981845682206 1.566202364402922 0.0 0.5459 2.0 0.7693898119086222 0.32498702356976605 0.0 0.0 0.0 
25.385855656285635 -126.58833583254604 5.568118197671667 0.0 3.2499 1.0 0.7649702319316436 0.4830628235921566 0.0 0.0 0.0 
21.074350142543288 -114.20458075708675 1.0868980433096338 0.0 3.2499 1.0 0.037946312807070726 0.4830628235921566 0.0 0.0 0.0 
6.324672621396113 -19.617459934655887 2.554929077878721 0.0 0.0 5.0 0.8998357067371711 0.7297325027177373 1.0 0.0 0.0 
8.008669897117736 -20.67540294097476 5.748007004588725 0.0 0.0 5.0 0.10000010812234206 0.7297325027177373 1.0 0.0 0.0 
17.000599681057004 -18.491531559870083 4.805514383081654 0.0 2.1802 4.0 0.8127425395778676 0.1405726733052708 0.0 0.0 0.0 
19.44242499071445 -8.955150746231265 1.2861508530633372 0.0 2.1802 4.0 0.8511327428736073 0.1405726733052708 0.0 0.0 0.0 
4.761878108532343 25.609316704623847 1.6660136070430336 0.0 12.673199999999998 1.0 0.6616836486743999 0.588278770977753 0.0 0.0 0.0 
17.11979383835117 48.16496634587418 3.774238687175805 0.0 0.5476 3.0 0.0014622223099662879 0.3681626548442425 0.0 0.0 0.0 
20.645985514365176 48.91034423593883 6.022383206716457 0.0 0.5476 3.0 0.9443600983895937 0.3681626548442425 0.0 0.0 0.0 
26.66547725949375 56.46143542021614 0.4469639290340833 0.0 3.7975 2.0 0.7265012272397101 0.5135744048618022 0.0 0.0 0.0 
28.963400529135 63.96315067479418 5.819451263022071 0.0 4.3332 2.0 0.2985806006351699 0.6322276636032108 0.0 0.0 0.0 
24.947440379756845 76.57880776152969 0.6824432585745742 0.0 1.6377000000000002 3.0 0.01806241092051164 0.4975669872044428 0.0 0.0 0.0 
17.896036486350763 74.07656300666889 3.381226046904861 0.0 1.6377000000000002 3.0 0.16900805125777518 0.4975669872044428 0.0 0.0 0.0 
15.109318611483118 111.4718567064059 3.7225382512893894 0.0 1.0935000000000001 2.0 0.21464189802833833 0.987022094648278 0.0 0.0 0.0 
20.586568900393384 113.72167674400364 0.21552432368861874 0.0 1.0935000000000001 2.0 0.38387271496315956 0.987022094648278 0.0 0.0 0.0 
16.434587107105177 147.74684967013553 0.14195926424935762 0.0 3.7975 3.0 0.6521991295450413 0.8599158800733868 0.0 0.0 0.0 
1.3300799282407199 150.53948133539583 2.535104998189621 2.0 3.7975 3.0 0.8909072419763011 0.8599158800733868 0.0 0.0 0.0 
3.3901513292913052 -84.48712591217918 3.9508446563863737 0.0 10.1137 1.0 0.1871424455195685 0.34280350401011916 0.0 0.0 0.0 
27.815428992940294 -66.90903757704613 4.419843358920138 0.0 1.0935000000000001 2.0 0.7897518402774322 0.32498702356976605 0.0 0.0 0.0 
28.466890757282673 -61.179365633404984 1.5578067016086603 0.0 1.0935000000000001 2.0 0.7693898119086222 0.32498702356976605 0.0 0.0 0.0 
26.243816720018494 -127.09165571405224 5.752647460400634 0.0 3.7975 1.0 0.7649702319316436 0.4830628235921566 0.0 0.0 0.0 
21.693108708648417 -113.42575733238118 0.8994233243306665 0.0 3.7975 1.0 0.037946312807070726 0.4830628235921566 0.0 0.0 0.0 
5.4043258088605715 -19.240114158668547 2.7524882962357826 2.0 0.5493 5.0 0.8998357067371711 0.7297325027177373 0.0 0.0 0.0 
8.874092924084133 -21.165781442131223 5.767665615745126 0.0 0.5493 5.0 0.10000010812234206 0.7297325027177373 0.0 0.0 0.0 
17.37017303834947 -19.415026889354202 5.093068201280097 0.0 2.7295000000000003 4.0 0.8127425395778676 0.1405726733052708 0.0 0.0 0.0 
20.27282631089221 -9.502747073325052 -0.5829798719515915 2.0 0.0 5.0 0.7325355750172202 0.8511327428736073 1.0 0.0 0.0 
18.7928419161167 -8.20184475316058 2.282393545597332 2.0 0.0 5.0 0.6241643736122411 0.8511327428736073 1.0 0.0 0.0 
5.752924043358643 25.524134282350147 -0.08574131160374532 0.0 0.0 2.0 0.9135780276790005 0.6616836486743999 1.0 0.0 0.0 
4.101209265125456 26.35291926604442 2.297204825971564 0.0 0.0 2.0 0.8641032534106874 0.6616836486743999 1.0 0.0 0.0 
16.298948814564678 47.603146502041085 3.7418053609591224 0.0 1.0969 3.0 0.0014622223099662879 0.3681626548442425 0.0 0.0 0.0 
21.614922443110046 48.68542354299541 6.05509580436879 0.0 1.0969 3.0 0.9443600983895937 0.3681626548442425 0.0 0.0 0.0 
27.56080314437388 56.89481706479992 0.45080125733191195 0.0 4.3468 2.0 0.7265012272397101 0.5135744048618022 0.0 0.0 0.0 
29.827040082989715 63.4696379484958 5.764040305124914 0.0 4.882499999999999 2.0 0.2985806006351699 0.6322276636032108 0.0 0.0 0.0 
25.52267102189162 77.39031118010043 0.9541501853980628 0.0 2.1870000000000003 3.0 0.01806241092051164 0.4975669872044428 0.0 0.0 0.0 
16.927294895422644 73.85080246980239 3.3705535429629716 0.0 2.1870000000000003 3.0 0.16900805125777518 0.4975669872044428 0.0 0.0 0.0 
14.279764712052321 110.92297746837781 3.7261237608401414 0.0 1.6428000000000003 2.0 0.21464189802833833 0.987022094648278 0.0 0.0 0.0 
21.568577283553182 113.88006748048542 0.15991380126032226 0.0 1.6428000000000003 2.0 0.38387271496315956 0.987022094648278 0.0 0.0 0.0 
17.29981000939392 147.25611815560376 -0.5159325769305112 0.0 0.0 4.0 0.4351271070823347 0.6521991295450413 1.0 0.0 0.0 
16.74107941986492 148.6931532959437 1.2575744205446837 0.0 0.0 4.0 0.20484622968106903 0.6521991295450413 1.0 0.0 0.0 
2.7443394236293184 -85.24366743285499 4.005794787171721 0.0 10.663 1.0 0.1871424455195685 0.34280350401011916 0.0 0.0 0.0 
27.734203220862184 -67.90041564012223 4.630649359610913 0.0 1.6428000000000003 2.0 0.7897518402774322 0.32498702356976605 0.0 0.0 0.0 
28.63677515815664 -60.1992802389924 1.3991555005352556 0.0 1.6428000000000003 2.0 0.7693898119086222 0.32498702356976605 0.0 0.0 0.0 
25.57729008142891 -127.83001222011656 3.978075047374846 0.0 0.0 2.0 0.8280257668647052 0.7649702319316436 1.0 0.0 0.0 
26.756290264790973 -126.23913066696437 7.312735833080906 0.0 0.0 2.0 0.9279166286063315 0.7649702319316436 1.0 0.0 0.0 
22.356782944278546 -112.68483587975584 0.8403314204010395 0.0 4.3468 1.0 0.037946312807070726 0.4830628235921566 0.0 0.0 0.0 
9.756711135357953 -21.624489609845398 5.803896558028568 0.0 1.1003 5.0 0.10000010812234206 0.7297325027177373 0.0 0.0 0.0 
17.533107104666705 -20.396291675247184 4.876942552256663 0.0 3.2805000000000004 4.0 0.8127425395778676 0.1405726733052708 0.0 0.0 0.0 
6.739359875394005 25.65208911530594 0.1289927550377337 0.0 0.551 2.0 0.9135780276790005 0.6616836486743999 0.0 0.0 0.0 
3.3323600585137565 26.98402859689972 2.4542610391441326 0.0 0.551 2.0 0.8641032534106874 0.6616836486743999 0.0 0.0 0.0 
15.691247461645936 46.81566497485448 4.055150340979419 0.0 1.6479 3.0 0.0014622223099662879 0.3681626548442425 0.0 0.0 0.0 
22.60195709952926 48.56217307837977 6.158960105333715 0.0 1.6479 3.0 0.9443600983895937 0.3681626548442425 0.0 0.0 0.0 
28.53880650082187 57.07630404719195 0.18347993503590654 0.0 4.8978 2.0 0.7265012272397101 0.5135744048618022 0.0 0.0 0.0 
30.602913318725268 62.84718408508996 5.607072679723548 0.0 5.4334999999999996 2.0 0.2985806006351699 0.6322276636032108 0.0 0.0 0.0 
26.111798544055546 78.19178285934333 0.9369193491964443 0.0 2.7380000000000004 3.0 0.01806241092051164 0.4975669872044428 0.0 0.0 0.0 
17.180490633333168 74.81273802289526 1.3134193309594808 2.0 0.0 4.0 0.27220609282809116 0.16900805125777518 1.0 0.0 0.0 
17.372908566587764 72.96150131379864 5.176902596040838 2.0 0.0 4.0 0.5566245743460188 0.16900805125777518 1.0 0.0 0.0 
13.433050179082377 110.4009596624962 3.69407715171128 0.0 2.1938000000000004 2.0 0.21464189802833833 0.987022094648278 0.0 0.0 0.0 
22.548955147309293 113.71187909130113 6.113286239599771 0.0 2.1938000000000004 2.0 0.38387271496315956 0.987022094648278 0.0 0.0 0.0 
18.173215816760134 146.78010304485608 5.784185859609864 0.0 0.551 4.0 0.4351271070823347 0.6521991295450413 0.0 0.0 0.0 
16.815257484005155 149.68508358825386 1.496143759226675 0.0 0.551 4.0 0.20484622968106903 0.6521991295450413 0.0 0.0 0.0 
2.3011123844042305 -86.134160488245 4.250566234521364 0.0 11.214 1.0 0.1871424455195685 0.34280350401011916 0.0 0.0 0.0 
27.60672712345865 -68.8869134528874 4.58389015978471 0.0 2.1938000000000004 2.0 0.7897518402774322 0.32498702356976605 0.0 0.0 0.0 
28.963550209471123 -59.25978773990808 1.2360547431454627 0.0 2.1938000000000004 2.0 0.7693898119086222 0.32498702356976605 0.0 0.0 0.0 
24.858101730987663 -128.51717756164 3.9042314209583866 0.0 0.551 2.0 0.8280257668647052 0.7649702319316436 0.0 0.0 0.0 
27.341249929798064 -125.43461200322098 0.942109695727213 0.0 0.551 2.0 0.9279166286063315 0.7649702319316436 0.0 0.0 0.0 
22.6666082970231 -113.63005349532985 -1.2540502343371303 0.0 0.0 2.0 0.46606392681396835 0.037946312807070726 1.0 0.0 0.0 
21.41411168625968 -112.36734731412659 2.8167283176240936 0.0 0.0 2.0 0.6246791108215185 0.037946312807070726 1.0 0.0 0.0 
10.685315790748778 -21.981030608871638 5.916591783776771 0.0 1.653 5.0 0.10000010812234206 0.7297325027177373 0.0 0.0 0.0 
17.892379608013755 -21.323842945172004 5.0819385950567995 0.0 3.8332000000000006 4.0 0.8127425395778676 0.1405726733052708 0.0 0.0 0.0 
7.694340633750446 25.93036926402112 0.28354433304403137 0.0 1.1037 2.0 0.9135780276790005 0.6616836486743999 0.0 0.0 0.0 
2.601714118262895 27.65899867030681 2.3957765941195523 0.0 1.1037 2.0 0.8641032534106874 0.6616836486743999 0.0 0.0 0.0 
14.942768686464316 46.16052559036955 3.8605960337714262 0.0 2.2005999999999997 3.0 0.0014622223099662879 0.3681626548442425 0.0 0.0 0.0 
23.573618642067032 48.34933056206039 6.0675434106390265 0.0 2.2005999999999997 3.0 0.9443600983895937 0.3681626548442425 0.0 0.0 0.0 
28.940794888444387 56.1664505280925 -1.1547685221141006 0.0 0.0 3.0 0.8369751506716282 0.7265012272397101 1.0 0.0 0.0 
29.256339056631976 57.76519817646866 0.7650384321203993 0.0 0.0 3.0 0.33872916198751823 0.7265012272397101 1.0 0.0 0.0 
31.447255848120953 62.321338306316726 5.726184037572705 0.0 5.986199999999999 2.0 0.2985806006351699 0.6322276636032108 0.0 0.0 0.0 
26.799761814760487 78.91020796202322 0.8070471706480692 0.0 3.2907 3.0 0.01806241092051164 0.4975669872044428 0.0 0.0 0.0 
12.659118424065758 109.77609349396259 3.820830861628701 0.0 2.7465 2.0 0.21464189802833833 0.987022094648278 0.0 0.0 0.0 
23.540433358326073 113.63188504727611 6.202678901372858 0.0 2.7465 2.0 0.38387271496315956 0.987022094648278 0.0 0.0 0.0 
19.039431277117224 146.29112567703865 5.7692838759613645 0.0 1.1037 4.0 0.4351271070823347 0.6521991295450413 0.0 0.0 0.0 
16.94208894506728 150.6716644873606 1.4429311022111808 0.0 1.1037 4.0 0.20484622968106903 0.6521991295450413 0.0 0.0 0.0 
1.7960823110413944 -86.9911159800881 4.179860199671966 2.0 11.7667 1.0 0.1871424455195685 0.34280350401011916 0.0 0.0 0.0 
27.27075444185385 -69.82315618168015 4.367859372508705 0.0 2.7465 2.0 0.7897518402774322 0.32498702356976605 0.0 0.0 0.0 
29.24595605236502 -58.30601888431398 1.2829166857688705 0.0 2.7465 2.0 0.7693898119086222 0.32498702356976605 0.0 0.0 0.0 
24.165192635147243 -129.23083369375195 3.941747063643454 0.0 1.1037 2.0 0.8280257668647052 0.7649702319316436 0.0 0.0 0.0 
27.894689078668122 -124.60809328080755 0.9807555451666274 0.0 1.1037 2.0 0.9279166286063315 0.7649702319316436 0.0 0.0 0.0 
23.186869633798473 -114.47784841832537 5.2628036243924665 0.0 0.5527 2.0 0.46606392681396835 0.037946312807070726 0.0 0.0 0.0 
20.48154053367526 -112.02131388312979 2.786283269428841 0.0 0.5527 2.0 0.6246791108215185 0.037946312807070726 0.0 0.0 0.0 
11.648527298692095 -22.229328174234997 6.030899418236563 0.0 2.2074 5.0 0.10000010812234206 0.7297325027177373 0.0 0.0 0.0 
18.042228311736828 -22.307191030029358 4.863621710558746 0.0 4.387600000000001 4.0 0.8127425395778676 0.1405726733052708 0.0 0.0 0.0 
8.66546742246208 26.14563851460463 0.21814006812575967 0.0 1.6581 2.0 0.9135780276790005 0.6616836486743999 0.0 0.0 0.0 
1.8520680762693003 28.312802082444282 2.4243728124535258 0.0 1.6581 2.0 0.8641032534106874 0.6616836486743999 0.0 0.0 0.0 
14.196915314042394 45.50239882686096 3.8645943382836045 0.0 2.755 3.0 0.0014622223099662879 0.3681626548442425 0.0 0.0 0.0 
24.55627219440127 48.19499299021119 6.127397527586499 0.0 2.755 3.0 0.9443600983895937 0.3681626548442425 0.0 0.0 0.0 
29.529109242655654 55.36438175882922 5.345251748368786 0.0 0.5544 3.0 0.8369751506716282 0.7265012272397101 0.0 0.0 0.0 
29.8861440253704 58.53511621844049 0.8851586504272468 2.0 0.5544 3.0 0.33872916198751823 0.7265012272397101 0.0 0.0 0.0 
32.20386521523066 61.67560588835883 5.576695062367622 2.0 6.5405999999999995 2.0 0.2985806006351699 0.6322276636032108 0.0 0.0 0.0 
27.62495760446756 79.46561771945362 0.5924130246777357 0.0 3.8451000000000004 3.0 0.01806241092051164 0.4975669872044428 0.0 0.0 0.0 
12.08257980877247 108.9655188119783 4.0941464336216296 0.0 3.3009000000000004 2.0 0.21464189802833833 0.987022094648278 0.0 0.0 0.0 
24.534565304807767 113.66549699432522 0.03379713558621994 0.0 3.3009000000000004 2.0 0.38387271496315956 0.987022094648278 0.0 0.0 0.0 
19.83604154082265 145.69544104759183 5.641116199939297 0.0 1.6581 4.0 0.4351271070823347 0.6521991295450413 0.0 0.0 0.0 
17.361557199062567 151.57359268510925 1.1354642782602684 0.0 1.6581 4.0 0.20484622968106903 0.6521991295450413 0.0 0.0 0.0 
26.976657505854742 -70.77338514473776 4.412248061067748 0.0 3.3009000000000004 2.0 0.7897518402774322 0.32498702356976605 0.0 0.0 0.0 
29.47811295266173 -57.33879023314355 1.3352200922916242 0.0 3.3009000000000004 2.0 0.7693898119086222 0.32498702356976605 0.0 0.0 0.0 
23.71333334367152 -130.11697774000356 4.240848748431313 0.0 1.6581 2.0 0.8280257668647052 0.7649702319316436 0.0 0.0 0.0 
28.543534094473166 -123.85415148234816 0.8601708746981256 0.0 1.6581 2.0 0.9279166286063315 0.7649702319316436 0.0 0.0 0.0 
23.937191271932313 -115.13087638813101 5.567012549284364 0.0 1.1071 2.0 0.46606392681396835 0.037946312807070726 0.0 0.0 0.0 
19.62411046232098 -111.51708996190283 2.609990644447966 0.0 1.1071 2.0 0.6246791108215185 0.037946312807070726 0.0 0.0 0.0 
12.55514514398418 -22.638561814833718 5.859184376006873 0.0 2.7634999999999996 5.0 0.10000010812234206 0.7297325027177373 0.0 0.0 0.0 
17.5369182026091 -23.163981426575265 4.179524773110941 0.0 0.0 5.0 0.9728199160992397 0.8127425395778676 1.0 0.0 0.0 
19.025598112289806 -22.45689716003142 6.132107449314938 0.0 0.0 5.0 0.6324913273782411 0.8127425395778676 1.0 0.0 0.0 
9.523736151162726 26.648433581540065 0.5299262619812901 0.0 2.2142 2.0 0.9135780276790005 0.6616836486743999 0.0 0.0 0.0 
1.0408282130355062 28.888404353375222 2.524490858317141 2.0 2.2142 2.0 0.8641032534106874 0.6616836486743999 0.0 0.0 0.0 
13.515708314021033 44.77756428496708 3.958016781242331 0.0 3.3110999999999997 3.0 0.0014622223099662879 0.3681626548442425 0.0 0.0 0.0 
25.532941578400795 48.00645916205676 6.092495217879794 0.0 3.3110999999999997 3.0 0.9443600983895937 0.3681626548442425 0.0 0.0 0.0 
30.09459078856927 54.546054983493036 5.317072005521861 0.0 1.1105 3.0 0.8369751506716282 0.7265012272397101 0.0 0.0 0.0 
28.49553776168046 79.94678118426376 0.5049035019382437 0.0 4.4012 3.0 0.01806241092051164 0.4975669872044428 0.0 0.0 0.0 
11.095406009540678 108.84338781628153 3.2646850006806574 0.0 0.0 3.0 0.1123236305474854 0.21464189802833833 1.0 0.0 0.0 
13.059616289050556 108.7788967173414 6.094450354986623 0.0 0.0 3.0 0.4215652157158236 0.21464189802833833 1.0 0.0 0.0 
25.498973330207654 113.90910580069948 0.24742112779185774 0.0 3.857 2.0 0.38387271496315956 0.987022094648278 0.0 0.0 0.0 
20.526411022990217 144.97932788049297 5.479492794383459 0.0 2.2142 4.0 0.4351271070823347 0.6521991295450413 0.0 0.0 0.0 
17.696866551878543 152.51007318565806 1.2269563027891754 0.0 2.2142 4.0 0.20484622968106903 0.6521991295450413 0.0 0.0 0.0 
26.51294177049232 -71.65338276222275 4.227422509087857 0.0 3.857 2.0 0.7897518402774322 0.32498702356976605 0.0 0.0 0.0 
29.926560696671224 -56.450914841609446 1.1030843772375785 0.0 3.857 2.0 0.7693898119086222 0.32498702356976605 0.0 0.0 0.0 
23.31874456130708 -131.0300646925087 4.304488628713258 0.0 2.2142 2.0 0.8280257668647052 0.7649702319316436 0.0 0.0 0.0 
29.17915396682273 -123.08902700367005 0.8775825230808425 0.0 2.2142 2.0 0.9279166286063315 0.7649702319316436 0.0 0.0 0.0 
24.52380546572234 -115.93418945141813 5.34313368559908 0.0 1.6632 2.0 0.46606392681396835 0.037946312807070726 0.0 0.0 0.0 
18.913802789725022 -110.82074873789585 2.3661160437248117 0.0 1.6632 2.0 0.6246791108215185 0.037946312807070726 0.0 0.0 0.0 
13.45288509675417 -23.06692038799546 5.837986758799792 2.0 3.3212999999999995 5.0 0.10000010812234206 0.7297325027177373 0.0 0.0 0.0 
16.881248677604706 -23.911995840861522 3.9926911961989293 2.0 0.5578 5.0 0.9728199160992397 0.8127425395778676 0.0 0.0 0.0 
19.945958583612608 -22.834209620501746 5.894124735221785 0.0 0.5578 5.0 0.6324913273782411 0.8127425395778676 0.0 0.0 0.0 
10.413231007454762 26.203206683621197 -0.46407874483583456 0.0 0.0 3.0 0.9813514163557269 0.9135780276790005 1.0 0.0 0.0 
9.860237529883458 27.584486417718793 1.2256925484110117 0.0 0.0 3.0 0.5889007376842053 0.9135780276790005 1.0 0.0 0.0 
12.762913313401679 44.12738909546604 3.853982697239682 0.0 3.8688999999999996 3.0 0.0014622223099662879 0.3681626548442425 0.0 0.0 0.0 
26.43384425375254 47.58479287274352 5.845428139712794 0.0 3.8688999999999996 3.0 0.9443600983895937 0.3681626548442425 0.0 0.0 0.0 
30.55508109240261 53.664365259114795 5.193711413996982 0.0 1.6683 3.0 0.8369751506716282 0.7265012272397101 0.0 0.0 0.0 
29.17146509778289 80.67654164243291 0.8236687629374747 0.0 4.9590000000000005 3.0 0.01806241092051164 0.4975669872044428 0.0 0.0 0.0 
10.10770280056751 108.72561489501223 3.260272677086379 0.0 0.5578 3.0 0.1123236305474854 0.21464189802833833 0.0 0.0 0.0 
14.005505325789063 108.4711272903698 5.968616617634317 0.0 0.5578 3.0 0.4215652157158236 0.21464189802833833 0.0 0.0 0.0 
25.52677561668436 112.91479441945934 -1.5428422625257239 0.0 0.0 3.0 0.554891259800495 0.38387271496315956 1.0 0.0 0.0 
25.804770896615594 114.85563416180798 1.2583085018845386 0.0 0.0 3.0 0.1458672962742189 0.38387271496315956 1.0 0.0 0.0 
21.192984237556164 144.24101342199842 5.4467734182307295 0.0 2.772 4.0 0.4351271070823347 0.6521991295450413 0.0 0.0 0.0 
17.97432324981303 153.46529351143417 1.288101754380749 0.0 2.772 4.0 0.20484622968106903 0.6521991295450413 0.0 0.0 0.0 
25.610545263954275 -71.2349229254544 2.7073874502378903 0.0 0.0 3.0 0.3653070019672945 0.7897518402774322 1.0 0.0 0.0 
27.030939581665553 -72.5025625768789 5.260127384219284 0.0 0.0 3.0 0.8134707664285656 0.7897518402774322 1.0 0.0 0.0 
30.127113052070673 -55.476642373178564 1.3677739596920024 0.0 4.4148000000000005 2.0 0.7693898119086222 0.32498702356976605 0.0 0.0 0.0 
22.389112541085506 -131.3839183303011 3.505297385604657 0.0 0.0 3.0 0.5296598413781961 0.8280257668647052 1.0 0.0 0.0 
24.009581094394132 -131.74572730474515 5.480138003028862 0.0 0.0 3.0 0.7894845505021845 0.8280257668647052 1.0 0.0 0.0 
29.91528184925857 -122.42003983585495 0.737644681929913 0.0 2.772 2.0 0.9279166286063315 0.7649702319316436 0.0 0.0 0.0 
25.1045223114238 -116.74177600103289 5.335811954200989 0.0 2.221 2.0 0.46606392681396835 0.037946312807070726 0.0 0.0 0.0 
18.355169392593137 -109.99773183794262 2.1671183353271743 0.0 2.221 2.0 0.6246791108215185 0.037946312807070726 0.0 0.0 0.0 
20.72904055025798 -23.447569811185165 5.618738824215321 0.0 1.1173 5.0 0.6324913273782411 0.8127425395778676 0.0 0.0 0.0 
11.390278551669747 26.016642522156147 6.09451152500283 0.0 0.5595 3.0 0.9813514163557269 0.9135780276790005 0.0 0.0 0.0 
9.997145796938112 28.569719494920772 1.4327103562061745 0.0 0.5595 3.0 0.5889007376842053 0.9135780276790005 0.0 0.0 0.0 
11.868686426816211 43.69174432583451 3.594931909411153 0.0 4.4284 3.0 0.0014622223099662879 0.3681626548442425 0.0 0.0 0.0 
27.33887946721433 47.172070990122116 5.855333521750099 0.0 4.4284 3.0 0.9443600983895937 0.3681626548442425 0.0 0.0 0.0 
30.828250127401834 52.7079099447811 4.990597808681994 0.0 2.2278 3.0 0.8369751506716282 0.7265012272397101 0.0 0.0 0.0 
29.62760015940298 81.56049237384373 1.0944071889720353 0.0 5.5185 3.0 0.01806241092051164 0.4975669872044428 0.0 0.0 0.0 
9.151205773867702 108.45259195107589 3.419641872357044 0.0 1.1173 3.0 0.1123236305474854 0.21464189802833833 0.0 0.0 0.0 
14.830052735643536 107.91475541931506 5.689605912440596 0.0 1.1173 3.0 0.4215652157158236 0.21464189802833833 0.0 0.0 0.0 
25.87168263784317 111.98180608257947 5.066496681511796 0.0 0.5595 3.0 0.554891259800495 0.38387271496315956 0.0 0.0 0.0 
26.427832367705136 115.63101954549948 0.8938862727993057 0.0 0.5595 3.0 0.1458672962742189 0.38387271496315956 0.0 0.0 0.0 
22.066417995469653 143.76504959927937 5.784244580030579 0.0 3.3314999999999997 4.0 0.4351271070823347 0.6521991295450413 0.0 0.0 0.0 
18.492945312406952 154.31409221913057 1.022314102054823 0.0 3.3314999999999997 4.0 0.20484622968106903 0.6521991295450413 0.0 0.0 0.0 
24.618727811340367 -71.1592510635094 3.065443261649349 0.0 0.5595 3.0 0.3653070019672945 0.7897518402774322 0.0 0.0 0.0 
27.731220285021056 -73.20898668922801 5.493427039452177 0.0 0.5595 3.0 0.8134707664285656 0.7897518402774322 0.0 0.0 0.0 
30.5533966625195 -54.577915288093315 1.1278944840870238 0.0 4.9743 2.0 0.7693898119086222 0.32498702356976605 0.0 0.0 0.0 
21.406420918480382 -131.538013316792 3.2971366710910077 0.0 0.5595 3.0 0.5296598413781961 0.8280257668647052 0.0 0.0 0.0 
24.568652161481594 -132.56844696048663 5.309259417332 0.0 0.5595 3.0 0.7894845505021845 0.8280257668647052 0.0 0.0 0.0 
30.830301317345835 -122.02995335438897 0.4029799753688422 0.0 3.3314999999999997 2.0 0.9279166286063315 0.7649702319316436 0.0 0.0 0.0 
25.77895089435494 -117.47292179806713 5.4574647459590135 0.0 2.7805 2.0 0.46606392681396835 0.037946312807070726 0.0 0.0 0.0 
17.94082774457591 -109.09343703605461 2.0004336285175466 0.0 2.7805 2.0 0.6246791108215185 0.037946312807070726 0.0 0.0 0.0 
21.431780782492293 -24.151547265369132 5.496914711472366 0.0 1.6785 5.0 0.6324913273782411 0.8127425395778676 0.0 0.0 0.0 
12.293946854457072 25.600936269452276 5.852033544484833 0.0 1.1207 3.0 0.9813514163557269 0.9135780276790005 0.0 0.0 0.0 
10.35906019358822 29.496243137088918 1.1983969006935247 0.0 1.1207 3.0 0.5889007376842053 0.9135780276790005 0.0 0.0 0.0 
11.136584093990148 43.01835419799608 3.8852484554138518 0.0 4.9896 3.0 0.0014622223099662879 0.3681626548442425 0.0 0.0 0.0 
28.115683461335387 46.550779074258905 5.608569369743609 0.0 4.9896 3.0 0.9443600983895937 0.3681626548442425 0.0 0.0 0.0 
31.259217711215705 51.81141954789874 5.16050906834691 0.0 2.7889999999999997 3.0 0.8369751506716282 0.7265012272397101 0.0 0.0 0.0 
29.963253134721956 82.49684976830312 1.2265893502182819 0.0 6.079700000000001 3.0 0.01806241092051164 0.4975669872044428 0.0 0.0 0.0 
8.182013569962344 108.22877380639306 3.368548922929069 0.0 1.6785 3.0 0.1123236305474854 0.21464189802833833 0.0 0.0 0.0 
15.727226499841347 107.48521225869509 5.836666832848573 0.0 1.6785 3.0 0.4215652157158236 0.21464189802833833 0.0 0.0 0.0 
26.425784819586738 111.15573171414383 5.30323217266233 0.0 1.1207 3.0 0.554891259800495 0.38387271496315956 0.0 0.0 0.0 
27.27814871983622 116.14714955944957 0.5455351560187706 0.0 1.1207 3.0 0.1458672962742189 0.38387271496315956 0.0 0.0 0.0 
22.99396629589671 143.4057694295298 5.913640364100797 0.0 3.8926999999999996 4.0 0.4351271070823347 0.6521991295450413 0.0 0.0 0.0 
18.882309105714125 155.22941944283912 1.1685929012860228 0.0 3.8926999999999996 4.0 0.20484622968106903 0.6521991295450413 0.0 0.0 0.0 
23.62418087276138 -71.14180179521361 3.1240493361485226 0.0 1.1207 3.0 0.3653070019672945 0.7897518402774322 0.0 0.0 0.0 
28.456278344834082 -73.88995577802791 5.529140844659985 0.0 1.1207 3.0 0.8134707664285656 0.7897518402774322 0.0 0.0 0.0 
30.82761167114876 -53.62175932851243 1.291493736620958 0.0 5.535500000000001 2.0 0.7693898119086222 0.32498702356976605 0.0 0.0 0.0 
20.413046189398553 -131.48668362147166 3.089966015560828 0.0 1.1207 3.0 0.5296598413781961 0.8280257668647052 0.0 0.0 0.0 
25.29503865620545 -133.24799883509493 5.531093662488957 0.0 1.1207 3.0 0.7894845505021845 0.8280257668647052 0.0 0.0 0.0 
31.797635725727073 -121.79823751038832 0.23510820612612307 0.0 3.8926999999999996 2.0 0.9279166286063315 0.7649702319316436 0.0 0.0 0.0 
26.523084875478396 -118.13299202777124 5.557588174577404 0.0 3.3417 2.0 0.46606392681396835 0.037946312807070726 0.0 0.0 0.0 
17.73431443234636 -108.12041065312921 1.7799213805184761 0.0 3.3417 2.0 0.6246791108215185 0.037946312807070726 0.0 0.0 0.0 
22.22502948851261 -24.751701062655272 5.635494166242007 0.0 2.2414 5.0 0.6324913273782411 0.8127425395778676 0.0 0.0 0.0 
13.12366712295318 25.05230855775048 5.69896840980534 0.0 1.6836 3.0 0.9813514163557269 0.9135780276790005 0.0 0.0 0.0 
10.646158541912369 30.448609993079454 1.2779931302328305 0.0 1.6836 3.0 0.5889007376842053 0.9135780276790005 0.0 0.0 0.0 
10.372766639554408 42.381164284156114 3.836858932608256 0.0 5.5525 3.0 0.0014622223099662879 0.3681626548442425 0.0 0.0 0.0 
29.006869039518264 46.10894612478697 5.822922967592872 0.0 5.5525 3.0 0.9443600983895937 0.3681626548442425 0.0 0.0 0.0 
31.76581813508928 50.955391452254865 5.246768449941545 0.0 3.3518999999999997 3.0 0.8369751506716282 0.7265012272397101 0.0 0.0 0.0 
30.14242123550868 83.47528059450546 1.389675248092773 0.0 6.642600000000001 3.0 0.01806241092051164 0.4975669872044428 0.0 0.0 0.0 
7.230075991704795 107.9402552851494 3.4358807158686893 0.0 2.2414 3.0 0.1123236305474854 0.21464189802833833 0.0 0.0 0.0 
16.472897420177137 106.82687878045778 5.5599196713677195 0.0 2.2414 3.0 0.4215652157158236 0.21464189802833833 0.0 0.0 0.0 
27.032588503153693 110.36755826901287 5.368504036663117 0.0 1.6836 3.0 0.554891259800495 0.38387271496315956 0.0 0.0 0.0 
28.17064194844389 116.58633508618126 0.4572938712174562 0.0 1.6836 3.0 0.1458672962742189 0.38387271496315956 0.0 0.0 0.0 
22.41655128205325 142.59581881882255 4.093056661946446 0.0 0.0 5.0 0.11141960200171896 0.4351271070823347 1.0 0.0 0.0 
23.878832444504116 143.86012610555545 6.757554739776353 0.0 0.0 5.0 0.7511532136687687 0.4351271070823347 1.0 0.0 0.0 
19.0625331131382 156.20765632476107 1.38859595944075 0.0 4.4556 4.0 0.20484622968106903 0.6521991295450413 0.0 0.0 0.0 
22.695667441871432 -71.4985802960459 3.508449122781235 0.0 1.6836 3.0 0.3653070019672945 0.7897518402774322 0.0 0.0 0.0 
29.09527235307694 -74.65226460483503 5.410020795379919 0.0 1.6836 3.0 0.8134707664285656 0.7897518402774322 0.0 0.0 0.0 
31.020555413846996 -52.64595155945504 1.3755772889052746 0.0 6.098400000000001 2.0 0.7693898119086222 0.32498702356976605 0.0 0.0 0.0 
19.44437632637842 -131.2606155200581 2.912314260632642 0.0 1.6836 3.0 0.5296598413781961 0.8280257668647052 0.0 0.0 0.0 
26.023029813899527 -133.92583138397262 5.5334579897392 0.0 1.6836 3.0 0.7894845505021845 0.8280257668647052 0.0 0.0 0.0 
32.785576149425545 -121.68247132697854 0.1166461987930591 0.0 4.4556 2.0 0.9279166286063315 0.7649702319316436 0.0 0.0 0.0 
27.43858658337949 -118.5219453833668 5.8814433566015305 2.0 3.9046 2.0 0.46606392681396835 0.037946312807070726 0.0 0.0 0.0 
17.649943179855818 -107.12929533100207 1.6557092044526103 0.0 3.9046 2.0 0.6246791108215185 0.037946312807070726 0.0 0.0 0.0 
23.01789695776061 -25.352358424391213 5.634859205919199 0.0 2.806 5.0 0.6324913273782411 0.8127425395778676 0.0 0.0 0.0 
13.92318580388505 24.460533288884903 5.6460147031729555 0.0 2.2481999999999998 3.0 0.9813514163557269 0.9135780276790005 0.0 0.0 0.0 
11.085479887900146 31.341036373774017 1.1133368832939265 0.0 2.2481999999999998 3.0 0.5889007376842053 0.9135780276790005 0.0 0.0 0.0 
9.634796198208914 41.71421022449322 3.8764923247947207 0.0 6.117100000000001 3.0 0.0014622223099662879 0.3681626548442425 0.0 0.0 0.0 
29.840512370412082 45.56629809258114 5.706158183276422 0.0 6.117100000000001 3.0 0.9443600983895937 0.3681626548442425 0.0 0.0 0.0 
30.77252072272262 50.90258671206839 3.194703715713813 0.0 0.0 4.0 0.09951171794967162 0.8369751506716282 1.0 0.0 0.0 
32.72077950445908 51.23373813000029 6.566802103842331 0.0 0.0 4.0 0.9772478899018213 0.8369751506716282 1.0 0.0 0.0 
30.166439838390218 84.46969056866897 1.5466374028700076 0.0 7.2072 3.0 0.01806241092051164 0.4975669872044428 0.0 0.0 0.0 
6.27606014279184 107.65868495641598 3.428589637082955 0.0 2.806 3.0 0.1123236305474854 0.21464189802833833 0.0 0.0 0.0 
17.06582468473012 106.02821405171046 5.351015193924428 0.0 2.806 3.0 0.4215652157158236 0.21464189802833833 0.0 0.0 0.0 
27.719643953943226 109.64826493695676 5.474875283530135 0.0 2.2481999999999998 3.0 0.554891259800495 0.38387271496315956 0.0 0.0 0.0 
29.02720244086755 117.0920348121226 0.5333139243282647 0.0 2.2481999999999998 3.0 0.1458672962742189 0.38387271496315956 0.0 0.0 0.0 
21.943173508688382 141.72098079170715 4.216410667711028 0.0 0.5646 5.0 0.11141960200171896 0.4351271070823347 0.0 0.0 0.0 
24.857354882126945 144.03879319561017 0.18059741474463892 0.0 0.5646 5.0 0.7511532136687687 0.4351271070823347 0.0 0.0 0.0 
19.070386248140345 157.20232532411018 1.5628912667005233 0.0 5.020199999999999 4.0 0.20484622968106903 0.6521991295450413 0.0 0.0 0.0 
21.92983846722427 -72.13335117722423 3.8336960458141065 0.0 2.2481999999999998 3.0 0.3653070019672945 0.7897518402774322 0.0 0.0 0.0 
29.915967894190533 -75.21430278752115 5.682717881269349 0.0 2.2481999999999998 3.0 0.8134707664285656 0.7897518402774322 0.0 0.0 0.0 
32.001783824242466 -52.809104544816606 -0.16476680993888637 0.0 0.0 3.0 0.7259973208844831 0.7693898119086222 1.0 0.0 0.0 
30.229535827112407 -52.04286275720313 2.4901902966449843 0.0 0.0 3.0 0.702725558177914 0.7693898119086222 1.0 0.0 0.0 
18.455302491178227 -131.36626133645385 3.248003136342708 0.0 2.2481999999999998 3.0 0.5296598413781961 0.8280257668647052 0.0 0.0 0.0 
26.874479584126654 -134.44008946974316 5.739850114347757 0.0 2.2481999999999998 3.0 0.7894845505021845 0.8280257668647052 0.0 0.0 0.0 
33.68231720652846 -122.11291710347871 -0.44752910104127946 0.0 0.0 3.0 0.891298303716642 0.9279166286063315 1.0 0.0 0.0 
32.397893581544764 -120.76643076206756 1.9711545182730519 0.0 0.0 3.0 0.329883856778026 0.9279166286063315 1.0 0.0 0.0 
17.687804305913833 -106.135316143527 1.5327142780435712 0.0 4.4692 2.0 0.6246791108215185 0.037946312807070726 0.0 0.0 0.0 
23.860458430632963 -25.881053283862805 5.722806188179527 0.0 3.3723 5.0 0.6324913273782411 0.8127425395778676 0.0 0.0 0.0 
14.726434574637715 23.873831062636498 5.65234498496257 0.0 2.8145 3.0 0.9813514163557269 0.9135780276790005 0.0 0.0 0.0 
11.743911917344134 32.08662027421909 0.847384404913979 0.0 2.8145 3.0 0.5889007376842053 0.9135780276790005 0.0 0.0 0.0 
8.665237445772226 41.93643514562839 2.9162821906944414 0.0 0.0 4.0 0.5365574511752891 0.0014622223099662879 1.0 0.0 0.0 
10.5493287156407 41.322983481337694 5.878954917558119 0.0 0.0 4.0 0.19938060710851446 0.0014622223099662879 1.0 0.0 0.0 
30.563246674199675 44.88286322653336 5.525734614621261 0.0 6.683400000000001 3.0 0.9443600983895937 0.3681626548442425 0.0 0.0 0.0 
29.814342805612302 50.63552273254095 3.413417314462351 2.0 0.5663 4.0 0.09951171794967162 0.8369751506716282 0.0 0.0 0.0 
33.71283794379403 51.3061821976915 0.07289387735260824 0.0 0.5663 4.0 0.9772478899018213 0.8369751506716282 0.0 0.0 0.0 
30.095726545711088 85.46187387846372 1.6419364378710526 0.0 7.7735 3.0 0.01806241092051164 0.4975669872044428 0.0 0.0 0.0 
5.43651881926831 107.12520725669937 3.707669175132078 0.0 3.3723 3.0 0.1123236305474854 0.21464189802833833 0.0 0.0 0.0 
17.3986491917763 105.09084756120947 5.053576881800053 0.0 3.3723 3.0 0.4215652157158236 0.21464189802833833 0.0 0.0 0.0 
28.474385608474947 109.00035049436819 5.573807570969158 0.0 2.8145 3.0 0.554891259800495 0.38387271496315956 0.0 0.0 0.0 
29.91502428946852 117.54058854931287 0.4678178961783127 0.0 2.8145 3.0 0.1458672962742189 0.38387271496315956 0.0 0.0 0.0 
21.67354894230703 140.7635202529897 4.437903280789849 0.0 1.1309 5.0 0.11141960200171896 0.4351271070823347 0.0 0.0 0.0 
25.814107327873618 144.31091972419304 0.27710667769089586 0.0 1.1309 5.0 0.7511532136687687 0.4351271070823347 0.0 0.0 0.0 
19.89302683606625 157.76151272838337 0.597003578378973 0.0 0.0 5.0 0.8741135829169636 0.20484622968106903 1.0 0.0 0.0 
18.175914866136942 157.6374678717647 2.6888193277033636 0.0 0.0 5.0 0.7464256278305184 0.20484622968106903 1.0 0.0 0.0 
21.36822677523799 -72.95433862988341 4.112443735256388 0.0 2.8145 3.0 0.3653070019672945 0.7897518402774322 0.0 0.0 0.0 
30.807385849699607 -75.65566671739649 5.823449181496199 0.0 2.8145 3.0 0.8134707664285656 0.7897518402774322 0.0 0.0 0.0 
32.99496283513286 -52.754117797973535 0.055307369816016264 0.0 0.5663 3.0 0.7259973208844831 0.7693898119086222 0.0 0.0 0.0 
29.39260024559351 -51.50530632073557 2.57065025759097 0.0 0.5663 3.0 0.702725558177914 0.7693898119086222 0.0 0.0 0.0 
18.729315257915314 -130.41004739927098 1.2917148582772335 2.0 0.0 4.0 0.22932382151187158 0.5296598413781961 1.0 0.0 0.0 
18.079983815549937 -132.2874366627216 4.32548996446612 0.0 0.0 4.0 0.9659778866709213 0.5296598413781961 1.0 0.0 0.0 
27.736648733739482 -134.93616652772525 5.761068588102258 0.0 2.8145 3.0 0.7894845505021845 0.8280257668647052 0.0 0.0 0.0 
34.53108183208345 -122.63159494222478 5.7346511167871475 0.0 0.5663 3.0 0.891298303716642 0.9279166286063315 0.0 0.0 0.0 
32.30666999414571 -119.7759226363548 1.6626250629139794 0.0 0.5663 3.0 0.329883856778026 0.9279166286063315 0.0 0.0 0.0 
18.674233058731485 -106.26332554011617 -0.12904935550892893 0.0 0.0 3.0 0.5740536625628504 0.6246791108215185 1.0 0.0 0.0 
16.764165477926156 -105.76610156440933 2.7613111868912563 0.0 0.0 3.0 0.5852332357625901 0.6246791108215185 1.0 0.0 0.0 
24.725011477459798 -26.372963966022265 5.7658942995957005 0.0 3.9403 5.0 0.6324913273782411 0.8127425395778676 0.0 0.0 0.0 
15.633765821481441 23.466181582690563 5.8609310025381 0.0 3.3825 3.0 0.9813514163557269 0.9135780276790005 0.0 0.0 0.0 
12.38407295785056 32.84794933068348 0.8716326195521884 0.0 3.3825 3.0 0.5889007376842053 0.9135780276790005 0.0 0.0 0.0 
7.7715774841582475 42.37324169664142 2.6869537722805092 0.0 0.5680000000000001 4.0 0.5365574511752891 0.0014622223099662879 0.0 0.0 0.0 
11.52851459232828 41.147988884577025 6.106339679991378 0.0 0.5680000000000001 4.0 0.19938060710851446 0.0014622223099662879 0.0 0.0 0.0 
31.22547251651345 44.14064693476196 5.440900753014082 0.0 7.2514 3.0 0.9443600983895937 0.3681626548442425 0.0 0.0 0.0 
34.67213182183126 51.56920946920408 0.2676088895481018 0.0 1.1343 4.0 0.9772478899018213 0.8369751506716282 0.0 0.0 0.0 
29.83495188851988 86.42178255545865 1.836050763192095 0.0 8.3415 3.0 0.01806241092051164 0.4975669872044428 0.0 0.0 0.0 
4.601479582753502 106.58470974192159 3.716053164769085 0.0 3.9403 3.0 0.1123236305474854 0.21464189802833833 0.0 0.0 0.0 
17.678685327230134 104.13638024755377 4.997784967071167 0.0 3.9403 3.0 0.4215652157158236 0.21464189802833833 0.0 0.0 0.0 
27.584977318855003 108.55495069154514 3.6058657933869283 0.0 0.0 4.0 0.7378084653213527 0.554891259800495 1.0 0.0 0.0 
29.382622938239205 109.40597722280532 6.703215481664776 0.0 0.0 4.0 0.49446869527034765 0.554891259800495 1.0 0.0 0.0 
30.80396898973181 117.98691288191577 0.4653084123007973 0.0 3.3825 3.0 0.1458672962742189 0.38387271496315956 0.0 0.0 0.0 
21.27681969888471 139.85136127703623 4.302143225765854 0.0 1.6989 5.0 0.11141960200171896 0.4351271070823347 0.0 0.0 0.0 
26.659200931219026 144.83555759128046 0.5555713236067877 0.0 1.6989 5.0 0.7511532136687687 0.4351271070823347 0.0 0.0 0.0 
20.807437365395888 158.15302450834847 0.4045381493411521 0.0 0.5680000000000001 5.0 0.8741135829169636 0.20484622968106903 0.0 0.0 0.0 
17.235423078295774 157.96135564091006 2.809928858758438 0.0 0.5680000000000001 5.0 0.7464256278305184 0.20484622968106903 0.0 0.0 0.0 
20.66883931767109 -73.66164710162512 3.9326288038876003 0.0 3.3825 3.0 0.3653070019672945 0.7897518402774322 0.0 0.0 0.0 
31.754514843600294 -75.95959887909406 5.972670697883036 0.0 3.3825 3.0 0.8134707664285656 0.7897518402774322 0.0 0.0 0.0 
33.989660320928046 -52.75188133824145 0.0022483555361467893 0.0 1.1343 3.0 0.7259973208844831 0.7693898119086222 0.0 0.0 0.0 
28.50670461404371 -51.05296019220108 2.6694895001593926 0.0 1.1343 3.0 0.702725558177914 0.7693898119086222 0.0 0.0 0.0 
17.633403073196295 -133.17625257761054 4.246796552905245 0.0 0.5680000000000001 4.0 0.9659778866709213 0.5296598413781961 0.0 0.0 0.0 
28.640244669588885 -135.3520300566802 5.851859497081925 0.0 3.3825 3.0 0.7894845505021845 0.8280257668647052 0.0 0.0 0.0 
35.46365861053451 -122.9776132109544 5.927899138923664 0.0 1.1343 3.0 0.891298303716642 0.9279166286063315 0.0 0.0 0.0 
32.367231372345564 -118.78306795944101 1.5098646038534618 0.0 1.1343 3.0 0.329883856778026 0.9279166286063315 0.0 0.0 0.0 
19.64559574576057 -106.47752782826191 6.066143779791122 0.0 0.5680000000000001 3.0 0.5740536625628504 0.6246791108215185 0.0 0.0 0.0 
15.968961718247666 -105.16854062978231 2.497154108699365 0.0 0.5680000000000001 3.0 0.5852332357625901 0.6246791108215185 0.0 0.0 0.0 
24.05336535249268 -27.106666612069063 3.97111953104198 0.0 0.0 6.0 0.6240771789200265 0.6324913273782411 1.0 0.0 0.0 
25.71780507074681 -26.311409346959728 6.3451074683335715 0.0 0.0 6.0 0.3745226579449844 0.6324913273782411 1.0 0.0 0.0 
16.494593154289436 22.967779743718207 5.758370080625658 0.0 3.9522 3.0 0.9813514163557269 0.9135780276790005 0.0 0.0 0.0 
13.042547019716903 33.59349610979888 0.84732802870935 0.0 3.9522 3.0 0.5889007376842053 0.9135780276790005 0.0 0.0 0.0 
6.882033809715313 42.81837105004151 2.677619093517776 0.0 1.1377000000000002 4.0 0.5365574511752891 0.0014622223099662879 0.0 0.0 0.0 
12.391382247615105 40.653127793501476 5.762478362268338 0.0 1.1377000000000002 4.0 0.19938060710851446 0.0014622223099662879 0.0 0.0 0.0 
31.85263288756226 43.36857313065621 5.394596575855489 0.0 7.8211 3.0 0.9443600983895937 0.3681626548442425 0.0 0.0 0.0 
35.53840317924443 52.058087803072894 0.5137871064382965 0.0 1.7040000000000002 4.0 0.9772478899018213 0.8369751506716282 0.0 0.0 0.0 
29.47229711654649 87.34801665457452 1.9439763409459605 0.0 8.9112 3.0 0.01806241092051164 0.4975669872044428 0.0 0.0 0.0 
3.674498612660848 106.22396832333196 3.5127207052674283 0.0 4.51 3.0 0.1123236305474854 0.21464189802833833 0.0 0.0 0.0 
17.802224625625144 103.14938170056911 4.836917977003113 0.0 4.51 3.0 0.4215652157158236 0.21464189802833833 0.0 0.0 0.0 
26.780163069793016 107.97039777305885 3.7697715887591725 0.0 0.5697 4.0 0.7378084653213527 0.554891259800495 0.0 0.0 0.0 
30.205400024866684 109.9649637662221 0.5967538130390407 0.0 0.5697 4.0 0.49446869527034765 0.554891259800495 0.0 0.0 0.0 
31.68894209200502 118.44106120378208 0.4741294171436755 0.0 3.9522 3.0 0.1458672962742189 0.38387271496315956 0.0 0.0 0.0 
20.868252532850537 138.94444288994623 4.289128052618375 0.0 2.2686 5.0 0.11141960200171896 0.4351271070823347 0.0 0.0 0.0 
27.470951467048994 145.41043945530132 0.6162024766667438 0.0 2.2686 5.0 0.7511532136687687 0.4351271070823347 0.0 0.0 0.0 
21.56481522455715 158.7978553919538 0.7052993135161514 0.0 1.1377000000000002 5.0 0.8741135829169636 0.20484622968106903 0.0 0.0 0.0 
16.30519445855259 158.31363792120757 2.7795741378674883 0.0 1.1377000000000002 5.0 0.7464256278305184 0.20484622968106903 0.0 0.0 0.0 
19.988155171844983 -74.38697267240121 3.95873788472279 0.0 3.9522 3.0 0.3653070019672945 0.7897518402774322 0.0 0.0 0.0 
32.74350823527718 -76.06599512535337 6.176018205565635 0.0 3.9522 3.0 0.8134707664285656 0.7897518402774322 0.0 0.0 0.0 
34.96049488283175 -52.968464678812744 6.063691888783341 0.0 1.7040000000000002 3.0 0.7259973208844831 0.7693898119086222 0.0 0.0 0.0 
27.67259789277474 -50.51102470938453 2.5654091298239097 0.0 1.7040000000000002 3.0 0.702725558177914 0.7693898119086222 0.0 0.0 0.0 
17.296347930237324 -134.11210615622403 4.366702952412528 0.0 1.1377000000000002 4.0 0.9659778866709213 0.5296598413781961 0.0 0.0 0.0 
29.592967747248064 -135.6379440774914 5.991637888957831 0.0 3.9522 3.0 0.7894845505021845 0.8280257668647052 0.0 0.0 0.0 
36.33345600567347 -123.4601902321712 5.776657394802789 0.0 1.7040000000000002 3.0 0.891298303716642 0.9279166286063315 0.0 0.0 0.0 
32.55175535802734 -117.80563305689812 1.3841985309168974 0.0 1.7040000000000002 3.0 0.329883856778026 0.9279166286063315 0.0 0.0 0.0 
20.614092019307893 -106.70433844998362 6.053144862504491 0.0 1.1377000000000002 3.0 0.5740536625628504 0.6246791108215185 0.0 0.0 0.0 
15.256536038735439 -104.47436648652247 2.369162425627621 0.0 1.1377000000000002 3.0 0.5852332357625901 0.6246791108215185 0.0 0.0 0.0 
23.249165399302704 -27.69206436171417 3.7708217198463343 0.0 0.5714 6.0 0.6240771789200265 0.6324913273782411 0.0 0.0 0.0 
26.681796807919678 -26.55666028103239 6.034061097469968 0.0 0.5714 6.0 0.3745226579449844 0.6324913273782411 0.0 0.0 0.0 
17.454975720273914 22.708755773875172 6.019747180105548 0.0 4.5236 3.0 0.9813514163557269 0.9135780276790005 0.0 0.0 0.0 
13.846016682531397 34.17989579511369 0.6304637304256973 0.0 4.5236 3.0 0.5889007376842053 0.9135780276790005 0.0 0.0 0.0 
5.8993382278808 42.97244078568976 2.9860743318819596 0.0 1.7091000000000003 4.0 0.5365574511752891 0.0014622223099662879 0.0 0.0 0.0 
13.087956467912441 39.94304861086302 5.488193802669347 0.0 1.7091000000000003 4.0 0.19938060710851446 0.0014622223099662879 0.0 0.0 0.0 
32.57667730220795 42.686526375939536 5.527653499371006 0.0 8.3925 3.0 0.9443600983895937 0.3681626548442425 0.0 0.0 0.0 
36.400572010014656 52.554165415193644 0.5221173617985367 0.0 2.2754000000000003 4.0 0.9772478899018213 0.8369751506716282 0.0 0.0 0.0 
29.29031831302524 88.32592861639252 1.7547711614631607 0.0 9.4826 3.0 0.01806241092051164 0.4975669872044428 0.0 0.0 0.0 
3.4255015208350974 107.18699923574587 1.8238110238558962 0.0 0.0 4.0 0.32212128072990764 0.1123236305474854 1.0 0.0 0.0 
4.343117472453113 105.48750589365102 5.449540169884854 0.0 0.0 4.0 0.33399288796133975 0.1123236305474854 1.0 0.0 0.0 
17.90356895508604 102.15985786715878 4.814460340069731 0.0 5.0813999999999995 3.0 0.4215652157158236 0.21464189802833833 0.0 0.0 0.0 
26.06836538600252 107.27557970525264 3.9149271345331935 0.0 1.1411 4.0 0.7378084653213527 0.554891259800495 0.0 0.0 0.0 
30.887356728350543 110.68909299817646 0.8153747476445908 0.0 1.1411 4.0 0.49446869527034765 0.554891259800495 0.0 0.0 0.0 
32.68196665698438 118.38335242327587 -0.05804886214723026 0.0 0.0 4.0 0.11147939163415377 0.1458672962742189 1.0 0.0 0.0 
31.11947599681023 119.25662018780625 2.180348505744701 0.0 0.0 4.0 0.9827367532178508 0.1458672962742189 1.0 0.0 0.0 
20.442006108224653 138.04569816785033 4.269546583863412 0.0 2.8400000000000003 5.0 0.11141960200171896 0.4351271070823347 0.0 0.0 0.0 
28.12830464945968 146.15697470803678 0.8488304552616356 0.0 2.8400000000000003 5.0 0.7511532136687687 0.4351271070823347 0.0 0.0 0.0 
22.134846528820816 159.61301942585075 0.9605427522685853 0.0 1.7091000000000003 5.0 0.8741135829169636 0.20484622968106903 0.0 0.0 0.0 
15.335242715941977 158.53414122505097 2.9180552845599337 0.0 1.7091000000000003 5.0 0.7464256278305184 0.20484622968106903 0.0 0.0 0.0 
19.527626264390527 -75.26864223374402 4.231040490139646 0.0 4.5236 3.0 0.3653070019672945 0.7897518402774322 0.0 0.0 0.0 
33.73767713978573 -76.03349467445044 0.03267911069551696 0.0 4.5236 3.0 0.8134707664285656 0.7897518402774322 0.0 0.0 0.0 
35.87307301017318 -53.36422881500772 5.873992165061878 0.0 2.2754000000000003 3.0 0.7259973208844831 0.7693898119086222 0.0 0.0 0.0 
26.84246258767915 -49.96302519731083 2.558121664352762 0.0 2.2754000000000003 3.0 0.702725558177914 0.7693898119086222 0.0 0.0 0.0 
17.174634666883208 -135.0993315466622 4.5897297069739444 0.0 1.7091000000000003 4.0 0.9659778866709213 0.5296598413781961 0.0 0.0 0.0 
29.604187459916886 -136.63258079913933 4.723668713561937 0.0 0.0 4.0 0.2179821385002032 0.7894845505021845 1.0 0.0 0.0 
30.072399029017678 -134.76640880221098 7.351061891471154 0.0 0.0 4.0 0.7949460998843464 0.7894845505021845 1.0 0.0 0.0 
37.258831532121725 -123.82503023142196 5.907639296005982 0.0 2.2754000000000003 3.0 0.891298303716642 0.9279166286063315 0.0 0.0 0.0 
32.65484430853798 -116.81628945719049 1.4669617173079845 0.0 2.2754000000000003 3.0 0.329883856778026 0.9279166286063315 0.0 0.0 0.0 
21.50887963751997 -107.13883034667886 5.831143634671259 0.0 1.7091000000000003 3.0 0.5740536625628504 0.6246791108215185 0.0 0.0 0.0 
14.410970479508332 -103.9504896163997 2.5869110259087162 0.0 1.7091000000000003 3.0 0.5852332357625901 0.6246791108215185 0.0 0.0 0.0 
22.731274310501615 -28.541309267580694 4.164784786477381 0.0 1.1444999999999999 6.0 0.6240771789200265 0.6324913273782411 0.0 0.0 0.0 
27.676344824401564 -26.539272558031957 0.01748108450305141 0.0 1.1444999999999999 6.0 0.3745226579449844 0.6324913273782411 0.0 0.0 0.0 
18.060896491097672 21.919903373559155 5.367376394298752 0.0 0.0 4.0 0.47534073997197135 0.9813514163557269 1.0 0.0 0.0 
18.12293759691249 23.445814130694572 7.117722163296615 0.0 0.0 4.0 0.7069258970205919 0.9813514163557269 1.0 0.0 0.0 
14.581614801446008 34.84946543111069 0.7384362203584631 2.0 5.0967 3.0 0.5889007376842053 0.9135780276790005 0.0 0.0 0.0 
4.920682844462348 43.15037821993601 2.961737274117492 0.0 2.2822000000000005 4.0 0.5365574511752891 0.0014622223099662879 0.0 0.0 0.0 
13.718807437719702 39.17398740140451 5.399385991880841 2.0 2.2822000000000005 4.0 0.19938060710851446 0.0014622223099662879 0.0 0.0 0.0 
33.41663671919183 42.153707206032294 5.717903702488271 0.0 8.9656 3.0 0.9443600983895937 0.3681626548442425 0.0 0.0 0.0 
37.289029385372224 53.001459034837445 0.46639908086328236 0.0 2.8485000000000005 4.0 0.9772478899018213 0.8369751506716282 0.0 0.0 0.0 
29.24844938087812 89.3197470517835 1.6128907947652407 0.0 10.0557 3.0 0.01806241092051164 0.4975669872044428 0.0 0.0 0.0 
3.2868716652498455 108.17199154695194 1.710610095377188 0.0 0.5730999999999999 4.0 0.32212128072990764 0.1123236305474854 0.0 0.0 0.0 
4.970976134639307 104.71599984032628 5.395501338483714 0.0 0.5730999999999999 4.0 0.33399288796133975 0.1123236305474854 0.0 0.0 0.0 
18.16008236611716 101.19880169816322 4.97322616746031 0.0 5.6545 3.0 0.4215652157158236 0.21464189802833833 0.0 0.0 0.0 
25.581049018319785 106.40842871044914 4.200407852547524 0.0 1.7142 4.0 0.7378084653213527 0.554891259800495 0.0 0.0 0.0 
31.429485071975776 111.5230743822848 0.9943786313419039 0.0 1.7142 4.0 0.49446869527034765 0.554891259800495 0.0 0.0 0.0 
33.666786997152926 118.52319872316015 0.14105735123295685 0.0 0.5730999999999999 4.0 0.11147939163415377 0.1458672962742189 0.0 0.0 0.0 
30.90469908022414 120.22785598106059 1.7884218514912211 0.0 0.5730999999999999 4.0 0.9827367532178508 0.1458672962742189 0.0 0.0 0.0 
19.479713554802427 138.29753369280536 2.8856294326872485 0.0 0.0 6.0 0.09341899982305002 0.11141960200171896 1.0 0.0 0.0 
20.789112950589832 137.11352601101453 5.0688461554570265 0.0 0.0 6.0 0.366757327255977 0.11141960200171896 1.0 0.0 0.0 
28.870224893493795 146.81953220855195 0.7289445877236175 0.0 3.4131 5.0 0.7511532136687687 0.4351271070823347 0.0 0.0 0.0 
22.833881752172502 160.3206760138351 0.7915197950860522 0.0 2.2822000000000005 5.0 0.8741135829169636 0.20484622968106903 0.0 0.0 0.0 
14.356882189867688 158.71369280822344 2.9600876560120573 0.0 2.2822000000000005 5.0 0.7464256278305184 0.20484622968106903 0.0 0.0 0.0 
18.992139232845773 -76.1069033679072 4.143931055797168 0.0 5.0967 3.0 0.3653070019672945 0.7897518402774322 0.0 0.0 0.0 
34.72580335981089 -76.14766412438665 6.168155164473798 0.0 5.0967 3.0 0.8134707664285656 0.7897518402774322 0.0 0.0 0.0 
36.18453120464468 -54.30890965163835 5.030863040097303 0.0 0.0 4.0 0.27350749396754126 0.7259973208844831 1.0 0.0 0.0 
36.84813694731307 -53.167560544841294 6.482212851651312 0.0 0.0 4.0 0.8667722098701836 0.7259973208844831 1.0 0.0 0.0 
25.917209174700847 -49.59787562279144 2.7657047413996567 0.0 2.8485000000000005 3.0 0.702725558177914 0.7693898119086222 0.0 0.0 0.0 
16.8316928857728 -136.0330440424387 4.360405620748857 0.0 2.2822000000000005 4.0 0.9659778866709213 0.5296598413781961 0.0 0.0 0.0 
29.75256320043612 -137.6161522147594 4.862123976950678 0.0 0.5730999999999999 4.0 0.2179821385002032 0.7894845505021845 0.0 0.0 0.0 
30.5792946925376 -133.9105554991832 1.0360719289740565 0.0 0.5730999999999999 4.0 0.7949460998843464 0.7894845505021845 0.0 0.0 0.0 
38.18531246924255 -124.18705393665304 5.910680855310389 0.0 2.8485000000000005 3.0 0.891298303716642 0.9279166286063315 0.0 0.0 0.0 
33.01882378429884 -115.89057512154298 1.1961670892495937 0.0 2.8485000000000005 3.0 0.329883856778026 0.9279166286063315 0.0 0.0 0.0 
22.27994635898019 -107.76722846973286 5.599387592605726 0.0 2.2822000000000005 3.0 0.5740536625628504 0.6246791108215185 0.0 0.0 0.0 
13.621012902082235 -103.34601040594922 2.4884252974922907 0.0 2.2822000000000005 3.0 0.5852332357625901 0.6246791108215185 0.0 0.0 0.0 
22.461028355318774 -29.498594603156135 4.437254222892272 0.0 1.7192999999999998 6.0 0.6240771789200265 0.6324913273782411 0.0 0.0 0.0 
28.66246325528412 -26.408894146192313 0.1314500295270595 0.0 1.7192999999999998 6.0 0.3745226579449844 0.6324913273782411 0.0 0.0 0.0 
18.862638821322143 21.3311442327164 5.649781859381596 0.0 0.5748 4.0 0.47534073997197135 0.9813514163557269 0.0 0.0 0.0 
18.96502711235642 23.97526038668227 0.5612711614572393 0.0 0.5748 4.0 0.7069258970205919 0.9813514163557269 0.0 0.0 0.0 
5.22566011751446 44.0971712030756 1.2591750143835025 0.0 0.0 5.0 0.1247362503627415 0.5365574511752891 1.0 0.0 0.0 
5.217374121411017 42.200956092438624 5.015270837743925 2.0 0.0 5.0 0.9486455998502459 0.5365574511752891 1.0 0.0 0.0 
34.206622409432605 41.54926473630129 5.6300766136219265 0.0 9.5404 3.0 0.9443600983895937 0.3681626548442425 0.0 0.0 0.0 
38.24348841650074 53.28152339868333 0.2854131507953736 0.0 3.4233000000000002 4.0 0.9772478899018213 0.8369751506716282 0.0 0.0 0.0 
29.224610286910274 90.31416134552612 1.594754738886674 0.0 10.6305 3.0 0.01806241092051164 0.4975669872044428 0.0 0.0 0.0 
3.3205471801637647 109.16612134214768 1.5369249158817004 0.0 1.1479 4.0 0.32212128072990764 0.1123236305474854 0.0 0.0 0.0 
5.7578958015299175 104.10757110344632 5.625020854198564 0.0 1.1479 4.0 0.33399288796133975 0.1123236305474854 0.0 0.0 0.0 
18.576214716057088 100.29532953072767 5.1440255757538065 0.0 6.229299999999999 3.0 0.4215652157158236 0.21464189802833833 0.0 0.0 0.0 
24.997461751546044 105.60291397311701 4.085423342182736 0.0 2.2889999999999997 4.0 0.7378084653213527 0.554891259800495 0.0 0.0 0.0 
32.00826459640754 112.33205049571494 0.9497701781632453 0.0 2.2889999999999997 4.0 0.49446869527034765 0.554891259800495 0.0 0.0 0.0 
34.573910475404524 118.93131033191891 0.4227636858704282 0.0 1.1479 4.0 0.11147939163415377 0.1458672962742189 0.0 0.0 0.0 
30.843911585203557 121.22069683963466 1.6319358326878006 0.0 1.1479 4.0 0.9827367532178508 0.1458672962742189 0.0 0.0 0.0 
18.634752722628747 138.82238536908238 2.585757758693283 0.0 0.5748 6.0 0.09341899982305002 0.11141960200171896 0.0 0.0 0.0 
21.433427127982874 136.35570853245272 5.417020362573463 0.0 0.5748 6.0 0.366757327255977 0.11141960200171896 0.0 0.0 0.0 
29.424347830093662 147.64559265497118 0.9799280097642059 0.0 3.9879 5.0 0.7511532136687687 0.4351271070823347 0.0 0.0 0.0 
23.691221928720534 160.82505276951989 0.5317701258807136 0.0 2.857 5.0 0.8741135829169636 0.20484622968106903 0.0 0.0 0.0 
13.41693928046414 159.03917002257492 2.808238334910891 0.0 2.857 5.0 0.7464256278305184 0.20484622968106903 0.0 0.0 0.0 
18.315911887799246 -76.83638583363891 3.964864902341337 0.0 5.6715 3.0 0.3653070019672945 0.7897518402774322 0.0 0.0 0.0 
35.71141554670256 -76.0135123183974 0.13527748152277952 0.0 5.6715 3.0 0.8134707664285656 0.7897518402774322 0.0 0.0 0.0 
36.777817865361015 -55.107307439846174 5.351465262735954 0.0 0.5748 4.0 0.27350749396754126 0.7259973208844831 0.0 0.0 0.0 
37.832053704112454 -53.02149239058022 0.1473779230358768 0.0 0.5748 4.0 0.8667722098701836 0.7259973208844831 0.0 0.0 0.0 
25.37530041760761 -48.763751537906245 2.1469423614877625 0.0 0.0 4.0 0.033128373299433855 0.702725558177914 1.0 0.0 0.0 
25.188809082993036 -50.2752687113305 3.8907232932942577 0.0 0.0 4.0 0.9483805485310947 0.702725558177914 1.0 0.0 0.0 
16.37660015497713 -136.91753185828225 4.23719643590309 0.0 2.857 4.0 0.9659778866709213 0.5296598413781961 0.0 0.0 0.0 
30.083560643492778 -138.55416542505557 5.051628415242581 0.0 1.1479 4.0 0.2179821385002032 0.7894845505021845 0.0 0.0 0.0 
31.181454699750343 -133.11882864242233 0.9205596601290487 0.0 1.1479 4.0 0.7949460998843464 0.7894845505021845 0.0 0.0 0.0 
39.121806687536 -124.52232497492517 5.939398981428213 0.0 3.4233000000000002 3.0 0.891298303716642 0.9279166286063315 0.0 0.0 0.0 
33.3660793569046 -114.95845835992078 1.2141702238509813 0.0 3.4233000000000002 3.0 0.329883856778026 0.9279166286063315 0.0 0.0 0.0 
23.031828305146668 -108.41845932666926 5.569405165649463 2.0 2.857 3.0 0.5740536625628504 0.6246791108215185 0.0 0.0 0.0 
12.713115355908606 -102.93962372352235 2.72072150202189 0.0 2.857 3.0 0.5852332357625901 0.6246791108215185 0.0 0.0 0.0 
22.048934146645944 -30.403915791010494 4.285235573076855 0.0 2.2958 6.0 0.6240771789200265 0.6324913273782411 0.0 0.0 0.0 
29.64169646509273 -26.234164610028653 0.17657494152237682 0.0 2.2958 6.0 0.3745226579449844 0.6324913273782411 0.0 0.0 0.0 
19.493775388282845 20.56231738365003 5.399757404268794 0.0 1.1513 4.0 0.47534073997197135 0.9813514163557269 0.0 0.0 0.0 
19.919995428052705 24.253583231624134 0.283589041898118 0.0 1.1513 4.0 0.7069258970205919 0.9813514163557269 0.0 0.0 0.0 
5.485487911768258 45.057336609312216 1.30650886477468 0.0 0.5765 5.0 0.1247362503627415 0.5365574511752891 0.0 0.0 0.0 
34.9686452744892 40.909929735592186 5.585120183915833 0.0 10.1169 3.0 0.9443600983895937 0.3681626548442425 0.0 0.0 0.0 
39.208154364443594 53.03893795212811 -0.24636259137024824 0.0 0.0 5.0 0.31812222950906355 0.9772478899018213 1.0 0.0 0.0 
37.98020334118879 54.240746552656745 1.8386766138059873 0.0 0.0 5.0 0.16330864392935773 0.9772478899018213 1.0 0.0 0.0 
29.47712811465924 91.27627507927492 1.3141143288200756 0.0 11.206999999999999 3.0 0.01806241092051164 0.4975669872044428 0.0 0.0 0.0 
3.2461000351714913 110.15803147547922 1.6457002229309743 0.0 1.7244 4.0 0.32212128072990764 0.1123236305474854 0.0 0.0 0.0 
6.363083059514053 103.31815583074503 5.366454814136252 0.0 1.7244 4.0 0.33399288796133975 0.1123236305474854 0.0 0.0 0.0 
18.92359498165308 99.36325923237314 5.069148860198071 0.0 6.8058 3.0 0.4215652157158236 0.21464189802833833 0.0 0.0 0.0 
24.415966197181092 104.79588794487933 4.088017662313835 0.0 2.8655 4.0 0.7378084653213527 0.554891259800495 0.0 0.0 0.0 
32.7786747250564 111.70284756845253 -0.6848482307856036 0.0 0.0 5.0 0.7381526210782806 0.49446869527034765 1.0 0.0 0.0 
31.17730520685398 112.87879959988695 2.5596326960292863 2.0 0.0 5.0 0.1923964396058595 0.49446869527034765 1.0 0.0 0.0 
35.53764620368549 119.17756535427378 0.2501659321311494 0.0 1.7244 4.0 0.11147939163415377 0.1458672962742189 0.0 0.0 0.0 
31.047156918531357 122.19441108132956 1.3650090838006994 0.0 1.7244 4.0 0.9827367532178508 0.1458672962742189 0.0 0.0 0.0 
17.695353626017543 139.1494288329931 2.8065715132397555 0.0 1.1513 6.0 0.09341899982305002 0.11141960200171896 0.0 0.0 0.0 
22.18448913678978 135.70353221509228 5.568147030703875 0.0 1.1513 6.0 0.366757327255977 0.11141960200171896 0.0 0.0 0.0 
30.17743242968904 148.2954323858667 0.7119314424667013 0.0 4.5644 5.0 0.7511532136687687 0.4351271070823347 0.0 0.0 0.0 
24.634995821628685 161.13924845546083 0.3213700857691419 0.0 3.4335000000000004 5.0 0.8741135829169636 0.20484622968106903 0.0 0.0 0.0 
12.431641693166549 159.1756132505724 3.0039872098187237 0.0 3.4335000000000004 5.0 0.7464256278305184 0.20484622968106903 0.0 0.0 0.0 
17.512529970171155 -77.42290572624987 3.772217794125598 0.0 6.248 3.0 0.3653070019672945 0.7897518402774322 0.0 0.0 0.0 
36.67928293241638 -75.78403287776706 0.2327969426413385 0.0 6.248 3.0 0.8134707664285656 0.7897518402774322 0.0 0.0 0.0 
37.564777861420765 -55.71568401286857 5.625087140645052 0.0 1.1513 4.0 0.27350749396754126 0.7259973208844831 0.0 0.0 0.0 
38.77974436093137 -52.71931610266544 0.30866128615351446 0.0 1.1513 4.0 0.8667722098701836 0.7259973208844831 0.0 0.0 0.0 
24.772288029828918 -47.972673697118374 2.222094131814917 0.0 0.5765 4.0 0.033128373299433855 0.702725558177914 0.0 0.0 0.0 
24.480968734987748 -50.97411785938468 3.9206061852345506 0.0 0.5765 4.0 0.9483805485310947 0.702725558177914 0.0 0.0 0.0 
16.033809604249587 -137.85129988532623 4.360567583245143 0.0 3.4335000000000004 4.0 0.9659778866709213 0.5296598413781961 0.0 0.0 0.0 
30.609857322596643 -139.39822697231497 5.269938136194365 0.0 1.7244 4.0 0.2179821385002032 0.7894845505021845 0.0 0.0 0.0 
32.02699743033743 -132.59491492743632 0.5547146687606365 0.0 1.7244 4.0 0.7949460998843464 0.7894845505021845 0.0 0.0 0.0 
39.96732056613503 -125.04628525118167 5.728415571219493 0.0 3.9998000000000005 3.0 0.891298303716642 0.9279166286063315 0.0 0.0 0.0 
33.817639055464745 -114.07216161016144 1.0995763328849228 0.0 3.9998000000000005 3.0 0.329883856778026 0.9279166286063315 0.0 0.0 0.0 
11.962236471017924 -102.28723657602113 2.4262605183794124 0.0 3.4335000000000004 3.0 0.5852332357625901 0.6246791108215185 0.0 0.0 0.0 
21.688724379026052 -31.331103481454207 4.341847342271711 0.0 2.8739999999999997 6.0 0.6240771789200265 0.6324913273782411 0.0 0.0 0.0 
29.763895644538483 -27.221329971325034 -1.447634909758608 0.0 0.0 7.0 0.674285264999597 0.3745226579449844 1.0 0.0 0.0 
29.579931135417365 -25.24138410354702 1.6329307294489404 0.0 0.0 7.0 0.24990586309152174 0.3745226579449844 1.0 0.0 0.0 
20.10070270840707 19.77423914001767 5.368660909837271 0.0 1.7295 4.0 0.47534073997197135 0.9813514163557269 0.0 0.0 0.0 
20.91146237835954 24.33371672305312 0.080647051163428 0.0 1.7295 4.0 0.7069258970205919 0.9813514163557269 0.0 0.0 0.0 
5.473964615876745 46.051969860138904 1.5823712813752486 0.0 1.1547 5.0 0.1247362503627415 0.5365574511752891 0.0 0.0 0.0 
34.40468725678114 40.09055226197997 4.10957474727104 0.0 0.0 4.0 0.2669855216413859 0.9443600983895937 1.0 0.0 0.0 
35.54728997684805 41.719002290084205 7.233130265894832 0.0 0.0 4.0 0.6715183615301972 0.9443600983895937 1.0 0.0 0.0 
40.20251959683084 53.06474249860811 0.025944690537745303 0.0 0.5782 5.0 0.31812222950906355 0.9772478899018213 0.0 0.0 0.0 
37.990179767675045 55.23539652169821 1.5607565758637967 0.0 0.5782 5.0 0.16330864392935773 0.9772478899018213 0.0 0.0 0.0 
29.58801655241919 92.26477487409964 1.4590749063984925 0.0 11.7852 3.0 0.01806241092051164 0.4975669872044428 0.0 0.0 0.0 
2.8544032443274236 111.07236276885108 1.975531556805843 0.0 2.3026 4.0 0.32212128072990764 0.1123236305474854 0.0 0.0 0.0 
6.802951230040013 102.42599884760952 5.170461252756949 0.0 2.3026 4.0 0.33399288796133975 0.1123236305474854 0.0 0.0 0.0 
19.380567577173586 98.47974118674833 5.189725835083415 0.0 7.3839999999999995 3.0 0.4215652157158236 0.21464189802833833 0.0 0.0 0.0 
24.057680016819457 103.86795524098157 4.343921162948101 0.0 3.4436999999999998 4.0 0.7378084653213527 0.554891259800495 0.0 0.0 0.0 
33.580016315790104 111.11354310982264 5.649101528970375 0.0 0.5782 5.0 0.7381526210782806 0.49446869527034765 0.0 0.0 0.0 
36.47357420357574 119.51441379055173 0.34547118376089586 0.0 2.3026 4.0 0.11147939163415377 0.1458672962742189 0.0 0.0 0.0 
31.067080987941058 123.18891151946718 1.5507547595460396 0.0 2.3026 4.0 0.9827367532178508 0.1458672962742189 0.0 0.0 0.0 
16.80813238045029 139.59916937087462 2.6724285190523682 0.0 1.7295 6.0 0.09341899982305002 0.11141960200171896 0.0 0.0 0.0 
23.096322123862908 135.30605429912117 5.872113461799462 0.0 1.7295 6.0 0.366757327255977 0.11141960200171896 0.0 0.0 0.0 
30.738968684376616 149.11647143772373 0.9709264570788128 0.0 5.1426 5.0 0.7511532136687687 0.4351271070823347 0.0 0.0 0.0 
25.570738461988515 161.47661146619694 0.34602103435441245 0.0 4.0117 5.0 0.8741135829169636 0.20484622968106903 0.0 0.0 0.0 
11.490034269265792 159.49624317627075 2.813390813361165 0.0 4.0117 5.0 0.7464256278305184 0.20484622968106903 0.0 0.0 0.0 
16.66197989441705 -77.93865048738103 3.686685175618164 0.0 6.8262 3.0 0.3653070019672945 0.7897518402774322 0.0 0.0 0.0 
37.67233333800899 -75.84129527338112 6.225586535336378 0.0 6.8262 3.0 0.8134707664285656 0.7897518402774322 0.0 0.0 0.0 
38.50281246365958 -56.046620827083736 5.944023264015178 0.0 1.7295 4.0 0.27350749396754126 0.7259973208844831 0.0 0.0 0.0 
39.771722818535615 -52.64578495519418 0.07398969248746394 0.0 1.7295 4.0 0.8667722098701836 0.7259973208844831 0.0 0.0 0.0 
24.196189145475657 -47.16178642662602 2.1884964821977784 0.0 1.1547 4.0 0.033128373299433855 0.702725558177914 0.0 0.0 0.0 
23.723404749832405 -51.61873006714526 3.8466162381789197 0.0 1.1547 4.0 0.9483805485310947 0.702725558177914 0.0 0.0 0.0 
15.50274832284545 -138.69237182362545 4.149201914441768 0.0 4.0117 4.0 0.9659778866709213 0.5296598413781961 0.0 0.0 0.0 
31.22928794337868 -140.17651599063677 5.384625183777196 0.0 2.3026 4.0 0.2179821385002032 0.7894845505021845 0.0 0.0 0.0 
32.93188302056253 -132.1818651016251 0.42821416615023017 0.0 2.3026 4.0 0.7949460998843464 0.7894845505021845 0.0 0.0 0.0 
40.881462466507735 -125.43842384400791 5.8779615804763985 0.0 4.578 3.0 0.891298303716642 0.9279166286063315 0.0 0.0 0.0 
34.31757478124678 -113.21222419378181 1.0441846483876656 0.0 4.578 3.0 0.329883856778026 0.9279166286063315 0.0 0.0 0.0 
11.107964769674572 -101.77767995474824 2.603759735813174 0.0 4.0117 3.0 0.5852332357625901 0.6246791108215185 0.0 0.0 0.0 
21.45867770094359 -32.298836200702475 4.4790133495052284 0.0 3.4538999999999995 6.0 0.6240771789200265 0.6324913273782411 0.0 0.0 0.0 
29.74420789201048 -28.21583511580685 4.692605032315231 0.0 0.5799 7.0 0.674285264999597 0.3745226579449844 0.0 0.0 0.0 
29.43538877956632 -24.257242041970468 1.7166152629213407 0.0 0.5799 7.0 0.24990586309152174 0.3745226579449844 0.0 0.0 0.0 
20.8841822903069 19.161386927207488 5.619387344991345 0.0 2.3094 4.0 0.47534073997197135 0.9813514163557269 0.0 0.0 0.0 
21.854260925104235 24.650827098563738 0.3244599852596135 0.0 2.3094 4.0 0.7069258970205919 0.9813514163557269 0.0 0.0 0.0 
5.533467804007797 47.044888517735245 1.510930374364228 0.0 1.7346 5.0 0.1247362503627415 0.5365574511752891 0.0 0.0 0.0 
33.75411061867076 39.33810417211304 3.9994796374450803 0.0 0.5799 4.0 0.2669855216413859 0.9443600983895937 0.0 0.0 0.0 
36.34190482723813 42.31734611226304 0.6454113986147549 0.0 0.5799 4.0 0.6715183615301972 0.9443600983895937 0.0 0.0 0.0 
41.17380908836537 53.27927644378786 0.2173829717231112 0.0 1.1581000000000001 5.0 0.31812222950906355 0.9772478899018213 0.0 0.0 0.0 
38.363999083654136 56.15718131708115 1.1855151646877353 0.0 1.1581000000000001 5.0 0.16330864392935773 0.9772478899018213 0.0 0.0 0.0 
29.91898910705662 93.20279686642132 1.231583424846562 0.0 12.3651 3.0 0.01806241092051164 0.4975669872044428 0.0 0.0 0.0 
2.2007895062290874 111.82217419272608 2.287749066673569 0.0 2.8825 4.0 0.32212128072990764 0.1123236305474854 0.0 0.0 0.0 
7.0757340725498095 101.46943331884017 4.990194058325013 0.0 2.8825 4.0 0.33399288796133975 0.1123236305474854 0.0 0.0 0.0 
19.573991677592122 97.50402852034657 4.908100308048962 0.0 7.9639 3.0 0.4215652157158236 0.21464189802833833 0.0 0.0 0.0 
23.831628799558928 102.89928143769481 4.4831400287588306 0.0 4.0236 4.0 0.7378084653213527 0.554891259800495 0.0 0.0 0.0 
34.258807939968825 110.38644612801978 5.463448658396727 0.0 1.1581000000000001 5.0 0.7381526210782806 0.49446869527034765 0.0 0.0 0.0 
37.37427167948227 119.93651821707878 0.4382435497967488 0.0 2.8825 4.0 0.11147939163415377 0.1458672962742189 0.0 0.0 0.0 
31.049725986503823 124.18346010748348 1.5882346866910866 0.0 2.8825 4.0 0.9827367532178508 0.1458672962742189 0.0 0.0 0.0 
15.861884857206404 139.905834847829 2.8281846687933694 0.0 2.3094 6.0 0.09341899982305002 0.11141960200171896 0.0 0.0 0.0 
23.939321156039615 134.77805740353494 5.723634349409684 0.0 2.3094 6.0 0.366757327255977 0.11141960200171896 0.0 0.0 0.0 
31.366893955528024 149.8879232792848 0.8875976299244657 0.0 5.7225 5.0 0.7511532136687687 0.4351271070823347 0.0 0.0 0.0 
26.550024061243423 161.651047142282 0.17627486048041233 0.0 4.591600000000001 5.0 0.8741135829169636 0.20484622968106903 0.0 0.0 0.0 
10.68437117230021 160.07962561017396 2.514867317071509 0.0 4.591600000000001 5.0 0.7464256278305184 0.20484622968106903 0.0 0.0 0.0 
15.774261067294264 -77.48989289806207 2.6735406254184815 0.0 0.0 4.0 0.5537075089816654 0.3653070019672945 1.0 0.0 0.0 
17.12180742651187 -78.82068604830214 5.19295099127419 0.0 0.0 4.0 0.5628897650652519 0.3653070019672945 1.0 0.0 0.0 
38.36329163370062 -76.55684032690083 5.480308156678348 0.0 0.0 4.0 0.4020363011832059 0.8134707664285656 1.0 0.0 0.0 
38.003736822175505 -74.90342544196469 7.5143187225661325 0.0 0.0 4.0 0.9329968752414616 0.8134707664285656 1.0 0.0 0.0 
39.464248291283944 -56.301707556178926 6.0238445466597845 0.0 2.3094 4.0 0.27350749396754126 0.7259973208844831 0.0 0.0 0.0 
40.76217224719282 -52.73764364706573 6.1907063271157305 0.0 2.3094 4.0 0.8667722098701836 0.7259973208844831 0.0 0.0 0.0 
23.480730623353274 -46.470738531670264 2.373541304173747 0.0 1.7346 4.0 0.033128373299433855 0.702725558177914 0.0 0.0 0.0 
22.846051514636038 -52.08742974784843 3.6322447804955442 0.0 1.7346 4.0 0.9483805485310947 0.702725558177914 0.0 0.0 0.0 
14.728190918775057 -138.06828135117968 2.46336260221045 0.0 0.0 5.0 0.9718901354226107 0.9659778866709213 1.0 0.0 0.0 
16.379379036035257 -139.16242148343986 5.790998563665004 0.0 0.0 5.0 0.3692324539804902 0.9659778866709213 1.0 0.0 0.0 
31.908779223187118 -140.90295916850036 5.464411343594416 0.0 2.8825 4.0 0.2179821385002032 0.7894845505021845 0.0 0.0 0.0 
33.913113592226836 -132.01872511501205 0.16475192245396117 0.0 2.8825 4.0 0.7949460998843464 0.7894845505021845 0.0 0.0 0.0 
41.84111180312824 -125.70015126084354 6.016931165319039 0.0 5.157900000000001 3.0 0.891298303716642 0.9279166286063315 0.0 0.0 0.0 
35.00512244887199 -112.49340134026278 0.8076254984067102 0.0 5.157900000000001 3.0 0.329883856778026 0.9279166286063315 0.0 0.0 0.0 
10.214447926480831 -101.34058072010215 2.6866262319275607 0.0 4.591600000000001 3.0 0.5852332357625901 0.6246791108215185 0.0 0.0 0.0 
21.01426502195552 -33.18873813954437 4.249234344820591 0.0 4.0355 6.0 0.6240771789200265 0.6324913273782411 0.0 0.0 0.0 
29.787371896173056 -29.20959814527869 4.755806593595725 0.0 1.1615 7.0 0.674285264999597 0.3745226579449844 0.0 0.0 0.0 
29.585992038454386 -23.274009237181726 1.4187962201123496 0.0 1.1615 7.0 0.24990586309152174 0.3745226579449844 0.0 0.0 0.0 
21.685293009200308 18.571768655718508 5.648709866359456 0.0 2.891 4.0 0.47534073997197135 0.9813514163557269 0.0 0.0 0.0 
22.840361210675358 24.781342679230516 0.1315891291775503 0.0 2.891 4.0 0.7069258970205919 0.9813514163557269 0.0 0.0 0.0 
5.482691121046665 48.038291667754784 1.62185576914606 0.0 2.3162 5.0 0.1247362503627415 0.5365574511752891 0.0 0.0 0.0 
33.15285772964421 38.54568821225566 4.063313487416648 0.0 1.1615 4.0 0.2669855216413859 0.9443600983895937 0.0 0.0 0.0 
37.04985156805561 43.016087482274585 0.7788472295059933 0.0 1.1615 4.0 0.6715183615301972 0.9443600983895937 0.0 0.0 0.0 
42.16590502622097 53.351205159137926 0.07237441455759884 0.0 1.7397 5.0 0.31812222950906355 0.9772478899018213 0.0 0.0 0.0 
38.765360658000915 57.06731151471201 1.155448184288014 0.0 1.7397 5.0 0.16330864392935773 0.9772478899018213 0.0 0.0 0.0 
30.514445856265734 93.99957748228688 0.9289992526104822 0.0 12.9467 3.0 0.01806241092051164 0.4975669872044428 0.0 0.0 0.0 
3.1290439658285063 112.17962593524861 0.36757805826225876 0.0 0.0 5.0 0.40912694809919015 0.32212128072990764 1.0 0.0 0.0 
1.209291292833211 111.90191993137508 3.0613358806282687 2.0 0.0 5.0 0.8212808853173881 0.32212128072990764 1.0 0.0 0.0 
7.452588605190836 100.54888524772602 5.100965098053314 0.0 3.4640999999999997 4.0 0.33399288796133975 0.1123236305474854 0.0 0.0 0.0 
19.826276170337238 96.5418535753812 4.968828463384482 0.0 8.5455 3.0 0.4215652157158236 0.21464189802833833 0.0 0.0 0.0 
23.46344209881363 101.97523238954227 4.333229413731711 0.0 4.6052 4.0 0.7378084653213527 0.554891259800495 0.0 0.0 0.0 
34.966433374497534 109.68737936839939 5.503878352207023 0.0 1.7397 5.0 0.7381526210782806 0.49446869527034765 0.0 0.0 0.0 
38.311745419509016 120.26904051221341 0.34085274808586297 0.0 3.4640999999999997 4.0 0.11147939163415377 0.1458672962742189 0.0 0.0 0.0 
31.36648552429449 125.12637658587411 1.2466957746504725 0.0 3.4640999999999997 4.0 0.9827367532178508 0.1458672962742189 0.0 0.0 0.0 
14.901871658570343 140.16622445676742 2.87672705738186 0.0 2.891 6.0 0.09341899982305002 0.11141960200171896 0.0 0.0 0.0 
24.844970114370682 134.36668402778704 5.856823007737774 0.0 2.891 6.0 0.366757327255977 0.11141960200171896 0.0 0.0 0.0 
32.18171942750251 150.4584384326507 0.6108333276823275 0.0 6.3041 5.0 0.7511532136687687 0.4351271070823347 0.0 0.0 0.0 
27.537734060428058 161.76876310344252 0.11861998700208044 0.0 5.1732000000000005 5.0 0.8741135829169636 0.20484622968106903 0.0 0.0 0.0 
9.876524360093084 160.65998034480444 2.5186202785629623 0.0 5.1732000000000005 5.0 0.7464256278305184 0.20484622968106903 0.0 0.0 0.0 
14.790998705897248 -77.33948272998806 2.989797300142237 2.0 0.5816 4.0 0.5537075089816654 0.3653070019672945 0.0 0.0 0.0 
17.269044360782754 -79.80442858331024 4.860966251790997 0.0 0.5816 4.0 0.5628897650652519 0.3653070019672945 0.0 0.0 0.0 
39.20628127825406 -77.08485221045612 5.723616570118449 0.0 0.5816 4.0 0.4020363011832059 0.8134707664285656 0.0 0.0 0.0 
38.65486080688445 -74.151450943369 0.8571442094360218 0.0 0.5816 4.0 0.9329968752414616 0.8134707664285656 0.0 0.0 0.0 
40.439088112864475 -56.499483723247614 6.083023390510991 0.0 2.891 4.0 0.27350749396754126 0.7259973208844831 0.0 0.0 0.0 
41.706116079706455 -53.051328410895785 5.962356528241827 0.0 2.891 4.0 0.8667722098701836 0.7259973208844831 0.0 0.0 0.0 
22.75781839211309 -45.78749187348339 2.3843886002032892 0.0 2.3162 4.0 0.033128373299433855 0.702725558177914 0.0 0.0 0.0 
21.977912812374065 -52.572984362319794 3.6515568809431858 0.0 2.3162 4.0 0.9483805485310947 0.702725558177914 0.0 0.0 0.0 
14.047068100010309 -137.34336770407387 2.325052392896059 0.0 0.5816 5.0 0.9718901354226107 0.9659778866709213 0.0 0.0 0.0 
17.042220751875202 -139.90408781660116 5.441730831321388 0.0 0.5816 5.0 0.3692324539804902 0.9659778866709213 0.0 0.0 0.0 
32.67030055467886 -141.54289147092098 5.584336094935271 0.0 3.4640999999999997 4.0 0.2179821385002032 0.7894845505021845 0.0 0.0 0.0 
33.81137849626585 -133.00820884921364 -1.6732526500992737 0.0 0.0 5.0 0.6266882023034316 0.7949460998843464 1.0 0.0 0.0 
33.95080254605094 -131.02473938434878 1.5328974853520454 0.0 0.0 5.0 0.012307035937417887 0.7949460998843464 1.0 0.0 0.0 
42.82623221616963 -125.83786786045731 6.144290130976634 0.0 5.7395000000000005 3.0 0.891298303716642 0.9279166286063315 0.0 0.0 0.0 
35.76254265651468 -111.84862019983136 0.7052336377036841 0.0 5.7395000000000005 3.0 0.329883856778026 0.9279166286063315 0.0 0.0 0.0 
9.471828770424205 -100.67880668082607 2.4136902459265888 0.0 5.1732000000000005 3.0 0.5852332357625901 0.6246791108215185 0.0 0.0 0.0 
20.60158638471555 -34.09379307288585 4.284589927166232 0.0 4.6188 6.0 0.6240771789200265 0.6324913273782411 0.0 0.0 0.0 
29.967276384672374 -30.187893839339345 4.894262730797616 0.0 1.7448000000000001 7.0 0.674285264999597 0.3745226579449844 0.0 0.0 0.0 
30.06710926154765 -22.4034035241039 1.0659323504237304 0.0 1.7448000000000001 7.0 0.24990586309152174 0.3745226579449844 0.0 0.0 0.0 
22.488377973005264 17.984842228548462 5.652065841089047 0.0 3.4743 4.0 0.47534073997197135 0.9813514163557269 0.0 0.0 0.0 
23.825203939425588 24.92103122431455 0.14089716826544357 0.0 3.4743 4.0 0.7069258970205919 0.9813514163557269 0.0 0.0 0.0 
6.417789609880551 47.699147294100555 -0.34792876975631004 0.0 0.0 6.0 0.05938601201738092 0.1247362503627415 1.0 0.0 0.0 
4.488126338400876 48.02189096287494 3.158081492515101 0.0 0.0 6.0 0.8122167527458364 0.1247362503627415 1.0 0.0 0.0 
32.41852485474932 37.87473119511572 3.881930032085876 0.0 1.7448000000000001 4.0 0.2669855216413859 0.9443600983895937 0.0 0.0 0.0 
37.956244540157996 43.4258189432646 0.42455009043521175 0.0 1.7448000000000001 4.0 0.6715183615301972 0.9443600983895937 0.0 0.0 0.0 
43.122108542290775 53.625254289503644 0.27911674241590423 0.0 2.323 5.0 0.31812222950906355 0.9772478899018213 0.0 0.0 0.0 
39.01122933818075 58.03114587916761 1.3210190886110298 0.0 2.323 5.0 0.16330864392935773 0.9772478899018213 0.0 0.0 0.0 
31.300152537031725 94.60957182799716 0.660155512002557 0.0 13.53 3.0 0.01806241092051164 0.4975669872044428 0.0 0.0 0.0 
4.1122175070208735 112.33061559681309 0.1523817079429409 0.0 0.5833 5.0 0.40912694809919015 0.32212128072990764 0.0 0.0 0.0 
7.708533101278633 99.58767741124285 4.972634247246036 0.0 4.0474 4.0 0.33399288796133975 0.1123236305474854 0.0 0.0 0.0 
18.884145727916085 96.22276374561055 3.468156121890587 0.0 0.0 4.0 0.25056588062707985 0.4215652157158236 1.0 0.0 0.0 
20.65449206095012 95.99095746127414 5.696226478978514 0.0 0.0 4.0 0.022403489942506405 0.4215652157158236 1.0 0.0 0.0 
23.291754472094986 100.99546126890493 4.538927696551046 2.0 5.1885 4.0 0.7378084653213527 0.554891259800495 0.0 0.0 0.0 
35.592813159666505 108.91467214393859 5.393585971917371 0.0 2.323 5.0 0.7381526210782806 0.49446869527034765 0.0 0.0 0.0 
39.304992341586875 120.32278659841623 0.054058243865874586 0.0 4.0474 4.0 0.11147939163415377 0.1458672962742189 0.0 0.0 0.0 
31.804312127562817 126.01953724077755 1.115011106672705 0.0 4.0474 4.0 0.9827367532178508 0.1458672962742189 0.0 0.0 0.0 
15.515090415309173 140.94941718297406 0.9065242767527324 0.0 0.0 7.0 0.553792334266211 0.09341899982305002 1.0 0.0 0.0 
13.993604383588734 139.76066478520562 3.5615489974066135 0.0 0.0 7.0 0.3111883121126747 0.09341899982305002 1.0 0.0 0.0 
25.822677869739636 134.18361126877627 6.0980837004423245 0.0 3.4743 6.0 0.366757327255977 0.11141960200171896 0.0 0.0 0.0 
33.010864656883236 151.00793481898722 0.5852642002600333 0.0 6.8874 5.0 0.7511532136687687 0.4351271070823347 0.0 0.0 0.0 
28.51685026572488 161.94414710078678 0.17724331531625556 0.0 5.756500000000001 5.0 0.8741135829169636 0.20484622968106903 0.0 0.0 0.0 
9.162372309295103 161.3523783072089 2.3716525705926204 0.0 5.756500000000001 5.0 0.7464256278305184 0.20484622968106903 0.0 0.0 0.0 
17.402566738160623 -80.79012623712723 4.847039130840591 0.0 1.1649 4.0 0.5628897650652519 0.3653070019672945 0.0 0.0 0.0 
40.158010750981084 -77.37405646482047 5.9881826190614325 0.0 1.1649 4.0 0.4020363011832059 0.8134707664285656 0.0 0.0 0.0 
39.238236689641965 -73.34578310274456 0.9440768870227676 0.0 1.1649 4.0 0.9329968752414616 0.8134707664285656 0.0 0.0 0.0 
41.43362358634056 -56.51757466016156 6.264997156475957 0.0 3.4743 4.0 0.27350749396754126 0.7259973208844831 0.0 0.0 0.0 
42.593896636995076 -53.499963866584686 5.815275365878545 0.0 3.4743 4.0 0.8667722098701836 0.7259973208844831 0.0 0.0 0.0 
22.666686583704017 -44.79697529941956 1.6625423626831632 0.0 0.0 5.0 0.1345399679959537 0.033128373299433855 1.0 0.0 0.0 
21.790128363244904 -46.017718062326395 3.3751635136922546 0.0 0.0 5.0 0.09188640102479018 0.033128373299433855 1.0 0.0 0.0 
20.99388642475092 -52.71831212450284 3.288221053434039 0.0 2.8994999999999997 4.0 0.9483805485310947 0.702725558177914 0.0 0.0 0.0 
13.48577823938488 -136.52216018927575 2.1703496170339793 0.0 1.1649 5.0 0.9718901354226107 0.9659778866709213 0.0 0.0 0.0 
17.47927074381315 -140.79762874713919 5.167304880333445 0.0 1.1649 5.0 0.3692324539804902 0.9659778866709213 0.0 0.0 0.0 
33.335134116666 -142.28277282955705 5.444419683883661 0.0 4.0474 4.0 0.2179821385002032 0.7894845505021845 0.0 0.0 0.0 
33.94442850489861 -133.99397037473847 4.846559924262895 2.0 0.5833 5.0 0.6266882023034316 0.7949460998843464 0.0 0.0 0.0 
34.128588754899376 -130.0460565174615 1.3910874187131328 0.0 0.5833 5.0 0.012307035937417887 0.7949460998843464 0.0 0.0 0.0 
43.81895568644041 -125.90054322701623 6.220134853676617 0.0 6.322800000000001 3.0 0.891298303716642 0.9279166286063315 0.0 0.0 0.0 
36.575546649167144 -111.27551235838438 0.6140187530996007 0.0 6.322800000000001 3.0 0.329883856778026 0.9279166286063315 0.0 0.0 0.0 
9.493260106829112 -99.68433758235368 1.5492491318040633 0.0 0.0 4.0 0.3956659408201384 0.5852332357625901 1.0 0.0 0.0 
8.581161466537647 -101.12168346254767 3.603031060500388 0.0 0.0 4.0 0.25123330582828396 0.5852332357625901 1.0 0.0 0.0 
20.06724861553967 -34.93278725548304 4.1453014713297875 0.0 5.2038 6.0 0.6240771789200265 0.6324913273782411 0.0 0.0 0.0 
30.372114738423218 -31.096482853873137 5.131560430036001 0.0 2.3298 7.0 0.674285264999597 0.3745226579449844 0.0 0.0 0.0 
30.658751248638666 -21.603786209940598 0.9337784270531966 0.0 2.3298 7.0 0.24990586309152174 0.3745226579449844 0.0 0.0 0.0 
23.244376219465504 17.338394441524198 5.575749194361475 0.0 4.0593 4.0 0.47534073997197135 0.9813514163557269 0.0 0.0 0.0 
24.815876682281516 25.010449379977263 0.09001521411719697 0.0 4.0593 4.0 0.7069258970205919 0.9813514163557269 0.0 0.0 0.0 
7.30668802070898 47.2527307786957 5.817773193964928 2.0 0.585 6.0 0.05938601201738092 0.1247362503627415 0.0 0.0 0.0 
3.5204544418748673 47.791588573234705 3.3752445747944475 0.0 0.585 6.0 0.8122167527458364 0.1247362503627415 0.0 0.0 0.0 
31.56625384930636 37.36183527654992 3.6833391232062365 0.0 2.3298 4.0 0.2669855216413859 0.9443600983895937 0.0 0.0 0.0 
38.93630697986203 43.59583571973108 0.1717643309394436 0.0 2.3298 4.0 0.6715183615301972 0.9443600983895937 0.0 0.0 0.0 
44.11044621072998 53.737578566247215 0.11316301592797515 0.0 2.908 5.0 0.31812222950906355 0.9772478899018213 0.0 0.0 0.0 
39.32162619729696 58.976175973848164 1.253436044336186 0.0 2.908 5.0 0.16330864392935773 0.9772478899018213 0.0 0.0 0.0 
32.073475606715874 95.23519113707891 0.6801991549137981 0.0 14.114999999999998 3.0 0.01806241092051164 0.4975669872044428 0.0 0.0 0.0 
4.99781737743764 112.7835404907161 0.47274747254505506 0.0 1.1683 5.0 0.40912694809919015 0.32212128072990764 0.0 0.0 0.0 
8.136364526023579 98.6896861184104 5.157013750054374 0.0 4.6324 4.0 0.33399288796133975 0.1123236305474854 0.0 0.0 0.0 
18.02152380553937 95.72747442709358 3.662805907463314 0.0 0.585 4.0 0.25056588062707985 0.4215652157158236 0.0 0.0 0.0 
21.373297777926016 95.3033918780436 5.5200036936811525 0.0 0.585 4.0 0.022403489942506405 0.4215652157158236 0.0 0.0 0.0 
36.12728882620876 108.07576580120858 5.279657726788752 0.0 2.908 5.0 0.7381526210782806 0.49446869527034765 0.0 0.0 0.0 
40.28773659337153 120.16902761303885 6.127986294643136 0.0 4.6324 4.0 0.11147939163415377 0.1458672962742189 0.0 0.0 0.0 
32.79281989689546 126.13035456780514 0.11163954499550943 0.0 0.0 5.0 0.2122869884134604 0.9827367532178508 1.0 0.0 0.0 
30.823084340485654 126.18269397482756 2.97682202324463 0.0 0.0 5.0 0.278686173304164 0.9827367532178508 1.0 0.0 0.0 
16.26143470194538 141.60698717606064 0.7222422154676214 0.0 0.585 7.0 0.553792334266211 0.09341899982305002 0.0 0.0 0.0 
13.105981939349599 139.31171658498505 3.6098639267663417 2.0 0.585 7.0 0.3111883121126747 0.09341899982305002 0.0 0.0 0.0 
26.81737704423242 134.18489277700598 0.0012883238859893223 0.0 4.0593 6.0 0.366757327255977 0.11141960200171896 0.0 0.0 0.0 
33.86861030726291 151.5116217150376 0.5309656720860801 0.0 7.4724 5.0 0.7511532136687687 0.4351271070823347 0.0 0.0 0.0 
29.461741666300878 162.25496590831963 0.317794181917497 0.0 6.341500000000001 5.0 0.8741135829169636 0.20484622968106903 0.0 0.0 0.0 
8.562357758205218 162.1457323444958 2.218309997853641 0.0 6.341500000000001 5.0 0.7464256278305184 0.20484622968106903 0.0 0.0 0.0 
17.385159569897272 -81.78467391345733 4.69489816768733 0.0 1.7499 4.0 0.5628897650652519 0.3653070019672945 0.0 0.0 0.0 
41.13712589897954 -77.54944636464053 6.1059359635488075 0.0 1.7499 4.0 0.4020363011832059 0.8134707664285656 0.0 0.0 0.0 
39.94782302175259 -72.64870683196709 0.7764979557790099 0.0 1.7499 4.0 0.9329968752414616 0.8134707664285656 0.0 0.0 0.0 
42.41375111299403 -56.68721581523827 6.111804222446666 0.0 4.0593 4.0 0.27350749396754126 0.7259973208844831 0.0 0.0 0.0 
43.47811096984143 -53.95558772854616 5.807387862553639 0.0 4.0593 4.0 0.8667722098701836 0.7259973208844831 0.0 0.0 0.0 
22.758413698249477 -43.80651367650962 1.4784393111419907 0.0 0.585 5.0 0.1345399679959537 0.033128373299433855 0.0 0.0 0.0 
20.795428719659462 -46.01856011437609 3.142439200860888 0.0 0.585 5.0 0.09188640102479018 0.033128373299433855 0.0 0.0 0.0 
20.020345303635274 -52.92238509061266 3.3482222097390597 0.0 3.4844999999999997 4.0 0.9483805485310947 0.702725558177914 0.0 0.0 0.0 
12.953413720832119 -135.681912541625 2.135533655834394 0.0 1.7499 5.0 0.9718901354226107 0.9659778866709213 0.0 0.0 0.0 
17.58306318977309 -141.78689879023153 4.816934688463823 0.0 1.7499 5.0 0.3692324539804902 0.9659778866709213 0.0 0.0 0.0 
33.870336777753046 -143.12121555363748 5.280524559584226 0.0 4.6324 4.0 0.2179821385002032 0.7894845505021845 0.0 0.0 0.0 
34.277386661148554 -129.06254887992327 1.4206320998001682 0.0 1.1683 5.0 0.012307035937417887 0.7949460998843464 0.0 0.0 0.0 
44.80092863800975 -125.74193297392331 0.16013734151433343 0.0 6.907800000000001 3.0 0.891298303716642 0.9279166286063315 0.0 0.0 0.0 
37.428607465000034 -110.763931148319 0.540194290578536 0.0 6.907800000000001 3.0 0.329883856778026 0.9279166286063315 0.0 0.0 0.0 
9.602637653186518 -98.69566946698019 1.4606032433975618 0.0 0.585 4.0 0.3956659408201384 0.5852332357625901 0.0 0.0 0.0 
7.699496817003521 -101.58222177339901 3.6229653029844635 0.0 0.585 4.0 0.25123330582828396 0.5852332357625901 0.0 0.0 0.0 
19.41273521674545 -35.681813490536754 3.9942357549185594 0.0 5.7905 6.0 0.6240771789200265 0.6324913273782411 0.0 0.0 0.0 
30.989993121762623 -31.876004754400274 5.382632352354672 0.0 2.9165 7.0 0.674285264999597 0.3745226579449844 0.0 0.0 0.0 
31.03859212782975 -20.68446635456054 1.1789739624528583 0.0 2.9165 7.0 0.24990586309152174 0.3745226579449844 0.0 0.0 0.0 
24.11724818537287 16.86140112801424 5.783065540620708 0.0 4.646000000000001 4.0 0.47534073997197135 0.9813514163557269 0.0 0.0 0.0 
25.792618267079373 24.822289962122753 6.092878554131387 0.0 4.646000000000001 4.0 0.7069258970205919 0.9813514163557269 0.0 0.0 0.0 
2.5851739293920057 47.4529465011737 3.488987715760103 0.0 1.1717 6.0 0.8122167527458364 0.1247362503627415 0.0 0.0 0.0 
30.885216810472752 36.63684104089282 3.958251239756483 0.0 2.9165 4.0 0.2669855216413859 0.9443600983895937 0.0 0.0 0.0 
39.87454863881251 43.92618504909294 0.3385358248339705 0.0 2.9165 4.0 0.6715183615301972 0.9443600983895937 0.0 0.0 0.0 
45.10510354794331 53.74679114058045 0.009261700934977973 0.0 3.4947 5.0 0.31812222950906355 0.9772478899018213 0.0 0.0 0.0 
39.64045235053825 59.91839567965422 1.2445032454992957 0.0 3.4947 5.0 0.16330864392935773 0.9772478899018213 0.0 0.0 0.0 
32.77172762958486 94.52676174570705 -0.7926330574003696 0.0 0.0 4.0 0.7659099251372311 0.01806241092051164 1.0 0.0 0.0 
31.36862248174491 95.93705306240221 2.3583208590960143 0.0 0.0 4.0 0.2859356712913368 0.01806241092051164 1.0 0.0 0.0 
5.971692754208229 112.98601231719964 0.20498109633652148 0.0 1.755 5.0 0.40912694809919015 0.32212128072990764 0.0 0.0 0.0 
8.317656671444297 97.71164662636082 4.895681356990432 0.0 5.219099999999999 4.0 0.33399288796133975 0.1123236305474854 0.0 0.0 0.0 
17.091372736188134 95.3749874370035 3.503831244505096 0.0 1.1717 4.0 0.25056588062707985 0.4215652157158236 0.0 0.0 0.0 
22.213130439472106 94.77037293785627 5.717665853296229 0.0 1.1717 4.0 0.022403489942506405 0.4215652157158236 0.0 0.0 0.0 
36.859497798198035 107.40249162872077 5.539701419024503 0.0 3.4947 5.0 0.7381526210782806 0.49446869527034765 0.0 0.0 0.0 
41.20143088819906 119.77584721474888 5.876821658001521 0.0 5.219099999999999 4.0 0.11147939163415377 0.1458672962742189 0.0 0.0 0.0 
33.78013512499748 126.25133692336993 0.1219276500675936 0.0 0.5867 5.0 0.2122869884134604 0.9827367532178508 0.0 0.0 0.0 
29.82841632705309 126.19067100775591 3.1335729509613417 0.0 0.5867 5.0 0.278686173304164 0.9827367532178508 0.0 0.0 0.0 
16.841722768460357 142.41488187826937 0.9479041875818465 2.0 1.1717 7.0 0.553792334266211 0.09341899982305002 0.0 0.0 0.0 
27.792063498920335 134.38342339189137 0.20093588970618056 0.0 4.646000000000001 6.0 0.366757327255977 0.11141960200171896 0.0 0.0 0.0 
34.76122555460306 151.9505591937482 0.45701596564735497 0.0 8.0591 5.0 0.7511532136687687 0.4351271070823347 0.0 0.0 0.0 
30.361090986424788 162.67993519002553 0.4414266079722113 0.0 6.9282 5.0 0.8741135829169636 0.20484622968106903 0.0 0.0 0.0 
7.929294395741732 162.91297342075916 2.260658044208028 0.0 6.9282 5.0 0.7464256278305184 0.20484622968106903 0.0 0.0 0.0 
17.2259062681788 -82.76654278244781 4.551605026966982 0.0 2.3366 4.0 0.5628897650652519 0.3653070019672945 0.0 0.0 0.0 
42.03170297673377 -77.98437157885184 5.830659313492382 0.0 2.3366 4.0 0.4020363011832059 0.8134707664285656 0.0 0.0 0.0 
40.7311251662077 -72.03562784807286 0.664087433646578 0.0 2.3366 4.0 0.9329968752414616 0.8134707664285656 0.0 0.0 0.0 
43.34568348982695 -57.03496591949674 5.926041471673126 0.0 4.646000000000001 4.0 0.27350749396754126 0.7259973208844831 0.0 0.0 0.0 
44.43627881088184 -54.22268785657956 6.0113282899125995 0.0 4.646000000000001 4.0 0.8667722098701836 0.7259973208844831 0.0 0.0 0.0 
22.90874401783093 -42.82323910396368 1.4190738075703566 0.0 1.1717 5.0 0.1345399679959537 0.033128373299433855 0.0 0.0 0.0 
19.80154891669466 -46.05894609285895 3.1822053874074485 0.0 1.1717 5.0 0.09188640102479018 0.033128373299433855 0.0 0.0 0.0 
19.035505733887 -53.06209590572041 3.2825152435453764 0.0 4.071199999999999 4.0 0.9483805485310947 0.702725558177914 0.0 0.0 0.0 
12.569161579441921 -134.76442772875967 1.9674034073935274 0.0 2.3366 5.0 0.9718901354226107 0.9659778866709213 0.0 0.0 0.0 
17.515557054774796 -142.77930546682032 4.644480929471015 0.0 2.3366 5.0 0.3692324539804902 0.9659778866709213 0.0 0.0 0.0 
34.45648840689258 -143.92486619767251 5.342557988825612 0.0 5.219099999999999 4.0 0.2179821385002032 0.7894845505021845 0.0 0.0 0.0 
34.2538009663411 -128.06812854374593 1.594499917077391 0.0 1.755 5.0 0.012307035937417887 0.7949460998843464 0.0 0.0 0.0 
45.794370436909794 -125.79194779370134 6.232883288166955 0.0 7.4945 3.0 0.891298303716642 0.9279166286063315 0.0 0.0 0.0 
38.14930736728627 -110.07835129094097 0.7604227354559707 0.0 7.4945 3.0 0.329883856778026 0.9279166286063315 0.0 0.0 0.0 
9.665321313789933 -97.7029465203861 1.5077269082482463 0.0 1.1717 4.0 0.3956659408201384 0.5852332357625901 0.0 0.0 0.0 
6.713871701797723 -101.71627856090397 3.2767764265711725 0.0 1.1717 4.0 0.25123330582828396 0.5852332357625901 0.0 0.0 0.0 
18.76757007369092 -36.438906634203995 4.006649374847776 0.0 6.3789 6.0 0.6240771789200265 0.6324913273782411 0.0 0.0 0.0 
31.772518804450378 -32.49007449468663 5.6178324106954065 0.0 3.5049 7.0 0.674285264999597 0.3745226579449844 0.0 0.0 0.0 
31.575198125470042 -19.846921076204158 1.0009861190633986 0.0 3.5049 7.0 0.24990586309152174 0.3745226579449844 0.0 0.0 0.0 
24.820415356930805 16.157850121445765 5.49752135823705 0.0 5.234400000000001 4.0 0.47534073997197135 0.9813514163557269 0.0 0.0 0.0 
26.76523252406916 24.613844292701458 6.0720662220981065 0.0 5.234400000000001 4.0 0.7069258970205919 0.9813514163557269 0.0 0.0 0.0 
1.614036945748071 47.23772324732057 3.3596896855373166 2.0 1.7601 6.0 0.8122167527458364 0.1247362503627415 0.0 0.0 0.0 
30.06844724029848 36.06911262057482 3.749021466024996 0.0 3.5049 4.0 0.2669855216413859 0.9443600983895937 0.0 0.0 0.0 
40.8644211818507 44.02406476374451 0.09855975316836361 0.0 3.5049 4.0 0.6715183615301972 0.9443600983895937 0.0 0.0 0.0 
46.067439125566864 53.99846220773233 0.25578979254568424 0.0 4.0831 5.0 0.31812222950906355 0.9772478899018213 0.0 0.0 0.0 
40.11683433332375 60.79160143803875 1.071363219476486 0.0 4.0831 5.0 0.16330864392935773 0.9772478899018213 0.0 0.0 0.0 
33.507828978926774 93.85774538305604 5.5455009648196825 0.0 0.5884 4.0 0.7659099251372311 0.01806241092051164 0.0 0.0 0.0 
30.552454442593902 96.50564590606952 2.5331050984838086 0.0 0.5884 4.0 0.2859356712913368 0.01806241092051164 0.0 0.0 0.0 
6.878381190419536 113.3950895344116 0.42382840437633273 0.0 2.3434 5.0 0.40912694809919015 0.32212128072990764 0.0 0.0 0.0 
8.475729473745364 96.72958701555703 4.8719904961973945 0.0 5.807499999999999 4.0 0.33399288796133975 0.1123236305474854 0.0 0.0 0.0 
16.138179781791337 95.09064383906421 3.4314978596457766 0.0 1.7601 4.0 0.25056588062707985 0.4215652157158236 0.0 0.0 0.0 
22.85822495249948 94.01321961173007 5.418050521709739 0.0 1.7601 4.0 0.022403489942506405 0.4215652157158236 0.0 0.0 0.0 
37.70046940763126 106.87127148402821 5.719806232926281 0.0 4.0831 5.0 0.7381526210782806 0.49446869527034765 0.0 0.0 0.0 
42.143636888868436 119.45698056189403 5.9568619203717725 0.0 5.807499999999999 4.0 0.11147939163415377 0.1458672962742189 0.0 0.0 0.0 
34.72424418379037 126.56452404811343 0.32030163867221956 0.0 1.1751 5.0 0.2122869884134604 0.9827367532178508 0.0 0.0 0.0 
28.898071236334136 126.54264558379265 2.7799049037322736 0.0 1.1751 5.0 0.278686173304164 0.9827367532178508 0.0 0.0 0.0 
28.75427576582066 134.63556550148104 0.2562792975170394 0.0 5.234400000000001 6.0 0.366757327255977 0.11141960200171896 0.0 0.0 0.0 
35.50291573784982 152.6133742223018 0.7292917490922844 0.0 8.6475 5.0 0.7511532136687687 0.4351271070823347 0.0 0.0 0.0 
30.823712341075225 161.79936175627688 -1.0870642195040567 0.0 0.0 6.0 0.3379156947832813 0.8741135829169636 1.0 0.0 0.0 
30.217683427654645 163.6642432526211 1.715472171568752 0.0 0.0 6.0 0.9471840963588655 0.8741135829169636 1.0 0.0 0.0 
7.532296662146404 163.8250155741284 1.9813364472465689 0.0 7.5166 5.0 0.7464256278305184 0.20484622968106903 0.0 0.0 0.0 
16.92439241837652 -83.71444440623422 4.404433110598837 0.0 2.925 4.0 0.5628897650652519 0.3653070019672945 0.0 0.0 0.0 
42.34110658134157 -78.92972733170645 5.02868891387547 0.0 0.0 5.0 0.9528522069213917 0.4020363011832059 1.0 0.0 0.0 
43.01357852186011 -77.82515944400446 6.443937204704945 0.0 0.0 5.0 0.4506069775263438 0.4020363011832059 1.0 0.0 0.0 
41.384107178132155 -71.28526621385758 0.8546707096012363 0.0 2.925 4.0 0.9329968752414616 0.8134707664285656 0.0 0.0 0.0 
44.23619115758013 -57.47816359962481 5.821391033663081 0.0 5.234400000000001 4.0 0.27350749396754126 0.7259973208844831 0.0 0.0 0.0 
45.37463237672177 -54.55271918157212 5.944988395459836 0.0 5.234400000000001 4.0 0.8667722098701836 0.7259973208844831 0.0 0.0 0.0 
23.05685445990894 -41.839627703588675 1.4213310540614916 0.0 1.7601 5.0 0.1345399679959537 0.033128373299433855 0.0 0.0 0.0 
18.830118461332855 -45.845051351465 2.924863425093785 0.0 1.7601 5.0 0.09188640102479018 0.033128373299433855 0.0 0.0 0.0 
18.058909457686987 -52.87318374806052 2.950511388207704 0.0 4.659599999999999 4.0 0.9483805485310947 0.702725558177914 0.0 0.0 0.0 
13.195214385417124 -133.99145555970838 0.8900301914403224 2.0 0.0 6.0 0.7662499774689963 0.9718901354226107 1.0 0.0 0.0 
11.582582198089804 -134.63758446212324 3.0137253812107776 0.0 0.0 6.0 0.2635980218269617 0.9718901354226107 1.0 0.0 0.0 
17.449444301536168 -143.77180594231575 4.645884906946961 0.0 2.925 5.0 0.3692324539804902 0.9659778866709213 0.0 0.0 0.0 
35.05150284552615 -144.72197717352074 5.353631050802978 0.0 5.807499999999999 4.0 0.2179821385002032 0.7894845505021845 0.0 0.0 0.0 
33.99757243076578 -127.10699638449125 1.8313177821357596 2.0 2.3434 5.0 0.012307035937417887 0.7949460998843464 0.0 0.0 0.0 
46.774809579122966 -125.62411699075626 0.16953433929289496 0.0 8.0829 3.0 0.891298303716642 0.9279166286063315 0.0 0.0 0.0 
38.86675367000798 -109.38936733415078 0.7651567026006311 0.0 8.0829 3.0 0.329883856778026 0.9279166286063315 0.0 0.0 0.0 
9.508216038902559 -96.72073166476514 1.7293929708192428 0.0 1.7601 4.0 0.3956659408201384 0.5852332357625901 0.0 0.0 0.0 
5.746566302422704 -101.94811547414201 3.376830679402352 0.0 1.7601 4.0 0.25123330582828396 0.5852332357625901 0.0 0.0 0.0 
18.189382171608717 -37.24830569516579 4.092110232974331 0.0 6.968999999999999 6.0 0.6240771789200265 0.6324913273782411 0.0 0.0 0.0 
32.40560131721628 -33.25729976931527 5.402291084433425 0.0 4.095 7.0 0.674285264999597 0.3745226579449844 0.0 0.0 0.0 
32.15644512735323 -19.039716013781224 0.9467167319485401 0.0 4.095 7.0 0.24990586309152174 0.3745226579449844 0.0 0.0 0.0 
25.623321155989135 15.570678623637729 5.651760647978973 0.0 5.8245000000000005 4.0 0.47534073997197135 0.9813514163557269 0.0 0.0 0.0 
27.68760400690515 24.24147493621585 5.899489646087833 0.0 5.8245000000000005 4.0 0.7069258970205919 0.9813514163557269 0.0 0.0 0.0 
29.318892779083235 35.41520421745289 3.8589525584123727 0.0 4.095 4.0 0.2669855216413859 0.9443600983895937 0.0 0.0 0.0 
41.85814493955682 43.98000590118164 6.238877635109671 0.0 4.095 4.0 0.6715183615301972 0.9443600983895937 0.0 0.0 0.0 
47.02090871755077 54.28187679303428 0.2889250074147983 0.0 4.6732 5.0 0.31812222950906355 0.9772478899018213 0.0 0.0 0.0 
40.55124361934725 61.686429165713825 1.1188336126062368 0.0 4.6732 5.0 0.16330864392935773 0.9772478899018213 0.0 0.0 0.0 
34.050831376344014 93.02433282831467 5.2898550770867265 0.0 1.1785 4.0 0.7659099251372311 0.01806241092051164 0.0 0.0 0.0 
29.616679056074204 96.84291807507276 2.7956619150662148 0.0 1.1785 4.0 0.2859356712913368 0.01806241092051164 0.0 0.0 0.0 
7.807960738953794 113.74908099327384 0.3638494308135185 0.0 2.9335 5.0 0.40912694809919015 0.32212128072990764 0.0 0.0 0.0 
7.6373323859732185 96.19431286783906 3.7098050672510974 0.0 0.0 5.0 0.43063102404738096 0.33399288796133975 1.0 0.0 0.0 
9.308726435533629 97.27322674152427 6.8614079376385835 0.0 0.0 5.0 0.5930605043004568 0.33399288796133975 1.0 0.0 0.0 
15.159556564363108 94.91252958272564 3.3216287164170106 0.0 2.3502 4.0 0.25056588062707985 0.4215652157158236 0.0 0.0 0.0 
23.289561163683985 93.11690651748226 5.160920296647824 0.0 2.3502 4.0 0.022403489942506405 0.4215652157158236 0.0 0.0 0.0 
38.474980863084944 106.24712398914423 5.604887908916906 0.0 4.6732 5.0 0.7381526210782806 0.49446869527034765 0.0 0.0 0.0 
43.10684889662048 119.2086849354285 6.030901431168279 0.0 6.397599999999999 4.0 0.11147939163415377 0.1458672962742189 0.0 0.0 0.0 
35.64741978045111 126.93489535873306 0.3815304206890487 0.0 1.7652 5.0 0.2122869884134604 0.9827367532178508 0.0 0.0 0.0 
27.91061245972542 126.66245065254034 3.02085490829202 0.0 1.7652 5.0 0.278686173304164 0.9827367532178508 0.0 0.0 0.0 
29.622189797764282 135.12152159327601 0.5104169779037533 0.0 5.8245000000000005 6.0 0.366757327255977 0.11141960200171896 0.0 0.0 0.0 
36.24198146483489 151.94763407690363 -0.7332492500789719 0.0 0.0 6.0 0.18760822515801023 0.7511532136687687 1.0 0.0 0.0 
35.697363555454785 153.58888338998173 1.3740454994551623 0.0 0.0 6.0 0.38521376260882323 0.7511532136687687 1.0 0.0 0.0 
31.263192026213666 160.90701333982236 5.17002585630004 0.0 0.5901 6.0 0.3379156947832813 0.8741135829169636 0.0 0.0 0.0 
30.256343935782485 164.65819166934503 1.5319100417952445 0.0 0.5901 6.0 0.9471840963588655 0.8741135829169636 0.0 0.0 0.0 
7.19038577461081 164.75910605956543 1.921675825874447 0.0 8.1067 5.0 0.7464256278305184 0.20484622968106903 0.0 0.0 0.0 
15.931825839086658 -83.77955719819444 3.2070992213810574 0.0 0.0 5.0 0.05937613943708009 0.5628897650652519 1.0 0.0 0.0 
17.32891255501281 -84.6231751414106 5.131201090903635 0.0 0.0 5.0 0.010450926960545837 0.5628897650652519 1.0 0.0 0.0 
42.5732158465236 -79.89696741514838 4.947915966221085 0.0 0.5901 5.0 0.9528522069213917 0.4020363011832059 0.0 0.0 0.0 
43.99172571997001 -77.64444932023909 0.1826856700504481 0.0 0.5901 5.0 0.4506069775263438 0.4020363011832059 0.0 0.0 0.0 
41.976096202444666 -70.48590579133632 0.9333443557805489 0.0 3.5151 4.0 0.9329968752414616 0.8134707664285656 0.0 0.0 0.0 
43.44707779751863 -58.08374447363936 3.796149263728448 2.0 0.0 5.0 0.2645456112410446 0.27350749396754126 1.0 0.0 0.0 
45.21978886837021 -57.329962272611496 6.432733091276967 2.0 0.0 5.0 0.6450445039013017 0.27350749396754126 1.0 0.0 0.0 
46.219228201972044 -55.07815802860317 5.726665912212426 2.0 5.8245000000000005 4.0 0.8667722098701836 0.7259973208844831 0.0 0.0 0.0 
22.947953095183028 -40.85090702373982 1.6804879042423542 0.0 2.3502 5.0 0.1345399679959537 0.033128373299433855 0.0 0.0 0.0 
17.854415113902682 -45.651580248161494 2.9458410168772873 0.0 2.3502 5.0 0.09188640102479018 0.033128373299433855 0.0 0.0 0.0 
18.022529014956056 -51.87914926506315 1.607378772262005 0.0 0.0 5.0 0.9813434689185188 0.9483805485310947 1.0 0.0 0.0 
18.131647202379106 -53.86522069822663 4.785579617159379 0.0 0.0 5.0 0.026570272260500793 0.9483805485310947 1.0 0.0 0.0 
10.595399556733344 -134.7596439664801 3.264613807901272 0.0 0.5901 6.0 0.2635980218269617 0.9718901354226107 0.0 0.0 0.0 
17.38730454991671 -144.76456308344723 4.649887409032879 0.0 3.5151 5.0 0.3692324539804902 0.9659778866709213 0.0 0.0 0.0 
35.78016120543715 -145.39909244031904 5.534442820698312 0.0 6.397599999999999 4.0 0.2179821385002032 0.7894845505021845 0.0 0.0 0.0 
47.7691882627892 -125.5988360993615 0.025418076896724172 0.0 8.673 3.0 0.891298303716642 0.9279166286063315 0.0 0.0 0.0 
39.46356797046162 -108.59360305952482 0.9272943803813865 0.0 8.673 3.0 0.329883856778026 0.9279166286063315 0.0 0.0 0.0 
9.563930730838397 -95.72759322370996 1.5147454604541855 0.0 2.3502 4.0 0.3956659408201384 0.5852332357625901 0.0 0.0 0.0 
4.7695752765837724 -102.13497538270823 3.3305728933469734 0.0 2.3502 4.0 0.25123330582828396 0.5852332357625901 0.0 0.0 0.0 
17.406473510832754 -37.86188708249912 3.8063339719471467 0.0 7.5607999999999995 6.0 0.6240771789200265 0.6324913273782411 0.0 0.0 0.0 
33.03113035916354 -34.03069585650558 5.392485479116629 0.0 4.6868 7.0 0.674285264999597 0.3745226579449844 0.0 0.0 0.0 
32.831131436880426 -18.308808034801693 0.8253680094194676 0.0 4.6868 7.0 0.24990586309152174 0.3745226579449844 0.0 0.0 0.0 
26.508161548692023 15.116271791116851 5.808763759419 0.0 6.416300000000001 4.0 0.47534073997197135 0.9813514163557269 0.0 0.0 0.0 
28.668868996814783 24.078542098585498 6.118644490363589 0.0 6.416300000000001 4.0 0.7069258970205919 0.9813514163557269 0.0 0.0 0.0 
28.33136834145547 35.53446684817912 3.0214054217205013 0.0 0.0 5.0 0.6119300645105007 0.2669855216413859 1.0 0.0 0.0 
29.813858533877358 34.55239659603286 5.233222201985423 0.0 0.0 5.0 0.02424010434784496 0.2669855216413859 1.0 0.0 0.0 
42.83609316914444 44.161789702017074 0.1837834349036277 0.0 4.6868 4.0 0.6715183615301972 0.9443600983895937 0.0 0.0 0.0 
47.887291419425146 54.77055777679846 0.513559307491835 0.0 5.265 5.0 0.31812222950906355 0.9772478899018213 0.0 0.0 0.0 
40.81841099490728 62.644578258203595 1.298856807665166 0.0 5.265 5.0 0.16330864392935773 0.9772478899018213 0.0 0.0 0.0 
34.41060568270298 92.09697608008672 5.082479647422756 0.0 1.7703000000000002 4.0 0.7659099251372311 0.01806241092051164 0.0 0.0 0.0 
28.64343021229194 97.04838042704483 2.933535722892803 0.0 1.7703000000000002 4.0 0.2859356712913368 0.01806241092051164 0.0 0.0 0.0 
8.515828441467171 113.05025955274618 -0.7789673628693625 2.0 0.0 6.0 0.5572054744218911 0.40912694809919015 1.0 0.0 0.0 
7.2493081806018616 114.57208488697255 2.167149891263831 0.0 0.0 6.0 0.7790200429124726 0.40912694809919015 1.0 0.0 0.0 
6.6966722923223685 95.8709142311499 3.4727364084641774 0.0 0.5918 5.0 0.43063102404738096 0.33399288796133975 0.0 0.0 0.0 
10.063385901321906 97.92123691173693 0.7095045771063492 0.0 0.5918 5.0 0.5930605043004568 0.33399288796133975 0.0 0.0 0.0 
14.239009256690073 94.53567318522788 3.530165331256124 0.0 2.942 4.0 0.25056588062707985 0.4215652157158236 0.0 0.0 0.0 
23.715919622173494 92.21821493808763 5.1553741066614425 0.0 2.942 4.0 0.022403489942506405 0.4215652157158236 0.0 0.0 0.0 
39.22017430153253 105.5882500791331 5.559194685624574 0.0 5.265 5.0 0.7381526210782806 0.49446869527034765 0.0 0.0 0.0 
42.98974619256784 118.22090204091145 4.5943886748508485 0.0 0.0 5.0 0.052711486438398625 0.11147939163415377 1.0 0.0 0.0 
43.30730699993137 120.1829768007442 7.651065801521417 0.0 0.0 5.0 0.35557464522689053 0.11147939163415377 1.0 0.0 0.0 
36.626956265809866 127.10791664023317 0.17483074728105524 0.0 2.357 5.0 0.2122869884134604 0.9827367532178508 0.0 0.0 0.0 
27.02109344289699 127.1076292781513 2.6775637018202088 0.0 2.357 5.0 0.278686173304164 0.9827367532178508 0.0 0.0 0.0 
30.337296334092287 135.81293372196762 0.768546667741862 0.0 6.416300000000001 6.0 0.366757327255977 0.11141960200171896 0.0 0.0 0.0 
36.894425197846395 151.1968043590214 5.427797466672126 0.0 0.5918 6.0 0.18760822515801023 0.7511532136687687 0.0 0.0 0.0 
35.81851821839046 154.57617748884493 1.4486830119359462 0.0 0.5918 6.0 0.38521376260882323 0.7511532136687687 0.0 0.0 0.0 
31.560309328152947 159.957724448659 5.015729132974248 0.0 1.1819 6.0 0.3379156947832813 0.8741135829169636 0.0 0.0 0.0 
30.275811541431445 165.65270114759502 1.5512137453545982 0.0 1.1819 6.0 0.9471840963588655 0.8741135829169636 0.0 0.0 0.0 
7.393235010472136 165.73290289541342 1.3654256458038834 0.0 0.0 6.0 0.6280779011405561 0.7464256278305184 1.0 0.0 0.0 
6.232586869747087 164.49068596374227 3.4148302167013718 0.0 0.0 6.0 0.5258552754568058 0.7464256278305184 1.0 0.0 0.0 
14.951747073120748 -83.94947983501173 3.313264348088183 0.0 0.5918 5.0 0.05937613943708009 0.5628897650652519 0.0 0.0 0.0 
17.833626679551582 -85.4803167531013 5.244566345882882 0.0 0.5918 5.0 0.010450926960545837 0.5628897650652519 0.0 0.0 0.0 
43.002845161885105 -80.79409992563987 5.159016823339052 0.0 1.1819 5.0 0.9528522069213917 0.4020363011832059 0.0 0.0 0.0 
44.922102686126436 -77.29255900942462 0.3615901011009811 0.0 1.1819 5.0 0.4506069775263438 0.4020363011832059 0.0 0.0 0.0 
42.8479187457258 -70.96481449143083 -0.5023202308556903 0.0 0.0 5.0 0.899501489577057 0.9329968752414616 1.0 0.0 0.0 
41.20467363286671 -69.8579445591369 2.4583550966417342 0.0 0.0 5.0 0.21563984748937148 0.9329968752414616 1.0 0.0 0.0 
22.645094795767246 -39.90343410039377 1.8801708644365507 0.0 2.942 5.0 0.1345399679959537 0.033128373299433855 0.0 0.0 0.0 
16.96413820233405 -45.20791921682417 2.6792690742828387 0.0 2.942 5.0 0.09188640102479018 0.033128373299433855 0.0 0.0 0.0 
17.730175046616324 -50.92838260220851 1.8691034993258753 0.0 0.5918 5.0 0.9813434689185188 0.9483805485310947 0.0 0.0 0.0 
18.34729364125018 -54.83626379891959 4.930929394254568 0.0 0.5918 5.0 0.026570272260500793 0.9483805485310947 0.0 0.0 0.0 
9.645372963298536 -135.05439396523775 3.4424334310925886 0.0 1.1819 6.0 0.2635980218269617 0.9718901354226107 0.0 0.0 0.0 
17.149884825372496 -145.73051337429948 4.471387458377782 0.0 4.1068999999999996 5.0 0.3692324539804902 0.9659778866709213 0.0 0.0 0.0 
35.88268531153547 -146.38849473345888 4.81564273222726 0.0 0.0 5.0 0.38447419848041064 0.2179821385002032 1.0 0.0 0.0 
36.663332054469976 -144.94144919343412 6.761272498032833 0.0 0.0 5.0 0.4479180381472654 0.2179821385002032 1.0 0.0 0.0 
48.72442968430254 -125.32145203957214 0.28260613824816505 0.0 9.2648 3.0 0.891298303716642 0.9279166286063315 0.0 0.0 0.0 
40.06659134765422 -107.80253359572325 0.9194687242293103 0.0 9.2648 3.0 0.329883856778026 0.9279166286063315 0.0 0.0 0.0 
9.262024471115028 -94.77981650932142 1.879166202583685 0.0 2.942 4.0 0.3956659408201384 0.5852332357625901 0.0 0.0 0.0 
3.7801052356490548 -102.23684357250801 3.244184510307092 0.0 2.942 4.0 0.25123330582828396 0.5852332357625901 0.0 0.0 0.0 
16.470346092574797 -38.198180922445665 3.4864781047522366 0.0 8.1543 6.0 0.6240771789200265 0.6324913273782411 0.0 0.0 0.0 
33.82273416616457 -34.63301761664797 5.632758335347857 0.0 5.2802999999999995 7.0 0.674285264999597 0.3745226579449844 0.0 0.0 0.0 
33.68507671055028 -17.798704555518025 0.5384629344453782 0.0 5.2802999999999995 7.0 0.24990586309152174 0.3745226579449844 0.0 0.0 0.0 
26.487158335427264 14.121793558558457 4.691272287626291 0.0 0.0 5.0 0.8223745540593693 0.47534073997197135 1.0 0.0 0.0 
26.88476082877958 16.036924316360487 7.465692038309767 0.0 0.0 5.0 0.49372491352436954 0.47534073997197135 1.0 0.0 0.0 
29.66159834677038 24.141124266470136 0.06295657290772454 0.0 7.0098 4.0 0.7069258970205919 0.9813514163557269 0.0 0.0 0.0 
27.34090745362252 35.44273179668186 3.2339486474986585 0.0 0.5935 5.0 0.6119300645105007 0.2669855216413859 0.0 0.0 0.0 
30.4003786258019 33.7490148239159 5.343016549091901 0.0 0.5935 5.0 0.02424010434784496 0.2669855216413859 0.0 0.0 0.0 
43.830331074770946 44.13147341900941 6.252703076092196 0.0 5.2802999999999995 4.0 0.6715183615301972 0.9443600983895937 0.0 0.0 0.0 
48.856485702581644 54.99436691757906 0.22694247911754323 0.0 5.858499999999999 5.0 0.31812222950906355 0.9772478899018213 0.0 0.0 0.0 
41.212120509531935 63.55804468237688 1.1638403738079244 0.0 5.858499999999999 5.0 0.16330864392935773 0.9772478899018213 0.0 0.0 0.0 
34.81137358051627 91.18658430613384 5.127084920800016 0.0 2.3638000000000003 4.0 0.7659099251372311 0.01806241092051164 0.0 0.0 0.0 
27.65993772892992 96.8994823908936 3.2918502998025967 0.0 2.3638000000000003 4.0 0.2859356712913368 0.01806241092051164 0.0 0.0 0.0 
6.67647502285794 115.38528244193222 2.18447484365157 0.0 0.5935 6.0 0.7790200429124726 0.40912694809919015 0.0 0.0 0.0 
5.708912782833845 95.7536144382455 3.259793667230778 0.0 1.1853 5.0 0.43063102404738096 0.33399288796133975 0.0 0.0 0.0 
10.651539297546265 98.72342371822837 0.9381342213952498 0.0 1.1853 5.0 0.5930605043004568 0.33399288796133975 0.0 0.0 0.0 
13.281187222151909 94.26733563632078 3.414746731466136 0.0 3.5355000000000003 4.0 0.25056588062707985 0.4215652157158236 0.0 0.0 0.0 
23.952315372581943 91.25201354128234 4.952349995542741 0.0 3.5355000000000003 4.0 0.022403489942506405 0.4215652157158236 0.0 0.0 0.0 
39.882926410720614 104.84650367249094 5.4416100206358795 0.0 5.858499999999999 5.0 0.7381526210782806 0.49446869527034765 0.0 0.0 0.0 
43.05706892383898 117.22848290573751 4.780132179446233 0.0 0.5935 5.0 0.052711486438398625 0.11147939163415377 0.0 0.0 0.0 
43.595555301609586 121.13499623677411 1.2767854446979034 0.0 0.5935 5.0 0.35557464522689053 0.11147939163415377 0.0 0.0 0.0 
37.578631269703976 127.39730008302591 0.29519096834543396 0.0 2.9505000000000003 5.0 0.2122869884134604 0.9827367532178508 0.0 0.0 0.0 
26.080573798743345 127.43143614799892 2.8100148763783617 0.0 2.9505000000000003 5.0 0.278686173304164 0.9827367532178508 0.0 0.0 0.0 
31.124043889401428 136.42158499668508 0.6584472778020798 0.0 7.0098 6.0 0.366757327255977 0.11141960200171896 0.0 0.0 0.0 
37.65274075854113 150.55307646587957 5.579341409187288 0.0 1.1853 6.0 0.18760822515801023 0.7511532136687687 0.0 0.0 0.0 
36.18281972769107 155.50176514018932 1.195819191002895 0.0 1.1853 6.0 0.38521376260882323 0.7511532136687687 0.0 0.0 0.0 
32.13221431076503 159.14387385987496 5.324942923171285 0.0 1.7753999999999999 6.0 0.3379156947832813 0.8741135829169636 0.0 0.0 0.0 
30.61326894446642 166.58840975134925 1.224661617912053 0.0 1.7753999999999999 6.0 0.9471840963588655 0.8741135829169636 0.0 0.0 0.0 
7.554472672253045 166.7144478543577 1.4079712987660291 0.0 0.5935 6.0 0.6280779011405561 0.7464256278305184 0.0 0.0 0.0 
5.241195554115839 164.57174982307916 3.060005571027771 0.0 0.5935 6.0 0.5258552754568058 0.7464256278305184 0.0 0.0 0.0 
13.957219229990068 -83.93097418081466 3.122987137408278 0.0 1.1853 5.0 0.05937613943708009 0.5628897650652519 0.0 0.0 0.0 
18.34519136991938 -86.33338747559038 5.252577625015682 0.0 1.1853 5.0 0.010450926960545837 0.5628897650652519 0.0 0.0 0.0 
43.312676187776226 -81.73931568164345 5.029150577287024 0.0 1.7753999999999999 5.0 0.9528522069213917 0.4020363011832059 0.0 0.0 0.0 
45.9139783050573 -77.21765342505627 0.07537530142649398 0.0 1.7753999999999999 5.0 0.4506069775263438 0.4020363011832059 0.0 0.0 0.0 
43.79772009343512 -71.26028951557107 5.9815872096803595 0.0 0.5935 5.0 0.899501489577057 0.9329968752414616 0.0 0.0 0.0 
40.64172233471759 -69.03787509506 2.1723741946852737 0.0 0.5935 5.0 0.21563984748937148 0.9329968752414616 0.0 0.0 0.0 
22.253603346827067 -38.98901486644895 1.9753069852104261 2.0 3.5355000000000003 5.0 0.1345399679959537 0.033128373299433855 0.0 0.0 0.0 
15.988487033101729 -45.014185156897405 2.9455715023431472 0.0 3.5355000000000003 5.0 0.09188640102479018 0.033128373299433855 0.0 0.0 0.0 
17.535273502134235 -49.95296398542996 1.7680024875404745 2.0 1.1853 5.0 0.9813434689185188 0.9483805485310947 0.0 0.0 0.0 
18.581620162081077 -55.802969116808185 4.950208946650317 0.0 1.1853 5.0 0.026570272260500793 0.9483805485310947 0.0 0.0 0.0 
8.678091493692717 -135.28633069919073 3.3769338763042964 0.0 1.7753999999999999 6.0 0.2635980218269617 0.9718901354226107 0.0 0.0 0.0 
17.188368649866312 -146.7244686475668 4.751097506707236 0.0 4.700399999999999 5.0 0.3692324539804902 0.9659778866709213 0.0 0.0 0.0 
35.79802160720707 -147.37958511640454 4.627181025294981 0.0 0.5935 5.0 0.38447419848041064 0.2179821385002032 0.0 0.0 0.0 
37.451073982765806 -144.33408542730797 0.6568118294541369 0.0 0.5935 5.0 0.4479180381472654 0.2179821385002032 0.0 0.0 0.0 
49.71878388234503 -125.29522573912877 0.026368832561706596 0.0 9.8583 3.0 0.891298303716642 0.9279166286063315 0.0 0.0 0.0 
40.51552511310896 -106.91490385070794 1.102536905725798 0.0 9.8583 3.0 0.329883856778026 0.9279166286063315 0.0 0.0 0.0 
8.898488092822683 -93.85392807562084 1.9449283400228428 0.0 3.5355000000000003 4.0 0.3956659408201384 0.5852332357625901 0.0 0.0 0.0 
2.9887312546239375 -101.63421988217047 2.4907781553291928 0.0 0.0 5.0 0.6379890788381394 0.25123330582828396 1.0 0.0 0.0 
3.1897957854825285 -103.03744512324593 4.077044562328519 0.0 0.0 5.0 0.5548300281374006 0.25123330582828396 1.0 0.0 0.0 
15.605914878657986 -38.69030566923906 3.659141172908865 0.0 8.7495 6.0 0.6240771789200265 0.6324913273782411 0.0 0.0 0.0 
34.52482656238286 -35.337641173714026 5.495994889052248 0.0 5.8755 7.0 0.674285264999597 0.3745226579449844 0.0 0.0 0.0 
34.51896324730271 -17.256430331694144 0.5765787898138315 0.0 5.8755 7.0 0.24990586309152174 0.3745226579449844 0.0 0.0 0.0 
26.573210011363397 13.13082272191987 4.7990173950063095 0.0 0.5952 5.0 0.8223745540593693 0.47534073997197135 0.0 0.0 0.0 
27.077161528333335 17.012839302827604 1.3761337635143054 0.0 0.5952 5.0 0.49372491352436954 0.47534073997197135 0.0 0.0 0.0 
30.655816870976622 24.11017889322441 6.252070340146935 0.0 7.605 4.0 0.7069258970205919 0.9813514163557269 0.0 0.0 0.0 
26.346551635015597 35.416567011142426 3.1679001487271377 0.0 1.1886999999999999 5.0 0.6119300645105007 0.2669855216413859 0.0 0.0 0.0 
30.907018150004735 32.893009869189996 5.2468141267828 0.0 1.1886999999999999 5.0 0.02424010434784496 0.2669855216413859 0.0 0.0 0.0 
44.31607220269218 43.263439061022964 5.222563182104253 0.0 0.0 5.0 0.08314507823318795 0.6715183615301972 1.0 0.0 0.0 
43.367154181957176 45.011754769467785 8.338344728158331 0.0 0.0 5.0 0.8710735574271361 0.6715183615301972 1.0 0.0 0.0 
49.804150072500626 55.29662563454979 0.3087482653936367 0.0 6.4536999999999995 5.0 0.31812222950906355 0.9772478899018213 0.0 0.0 0.0 
41.83578566950027 64.33294458445552 0.8931074676707484 0.0 6.4536999999999995 5.0 0.16330864392935773 0.9772478899018213 0.0 0.0 0.0 
35.16156192542843 90.25556539489236 5.072163280901853 0.0 2.9590000000000005 4.0 0.7659099251372311 0.01806241092051164 0.0 0.0 0.0 
26.665509516876725 96.87623113128541 3.1649701644490036 0.0 2.9590000000000005 4.0 0.2859356712913368 0.01806241092051164 0.0 0.0 0.0 
6.191885971858664 116.25396048450733 2.079635062490561 0.0 1.1886999999999999 6.0 0.7790200429124726 0.40912694809919015 0.0 0.0 0.0 
4.788386163673239 95.3767075088639 3.5302202256856674 0.0 1.7805 5.0 0.43063102404738096 0.33399288796133975 0.0 0.0 0.0 
11.191053476231524 99.55909861972737 0.9975099927046848 0.0 1.7805 5.0 0.5930605043004568 0.33399288796133975 0.0 0.0 0.0 
12.348385575548381 93.92192402954588 3.496235329163905 2.0 4.1307 4.0 0.25056588062707985 0.4215652157158236 0.0 0.0 0.0 
24.370120486878434 90.3493137149466 5.145877843281385 0.0 4.1307 4.0 0.022403489942506405 0.4215652157158236 0.0 0.0 0.0 
40.59101681443472 104.14790788795518 5.504543700021648 0.0 6.4536999999999995 5.0 0.7381526210782806 0.49446869527034765 0.0 0.0 0.0 
43.485105308409466 116.3305892909455 5.157242004039317 0.0 1.1886999999999999 5.0 0.052711486438398625 0.11147939163415377 0.0 0.0 0.0 
44.15433308024335 121.95791511740651 0.9742823311869845 0.0 1.1886999999999999 5.0 0.35557464522689053 0.11147939163415377 0.0 0.0 0.0 
38.55056351160175 127.6089030299816 0.21436636551420984 0.0 3.5457 5.0 0.2122869884134604 0.9827367532178508 0.0 0.0 0.0 
25.312013707395312 128.06289752923337 2.4538030568855604 0.0 3.5457 5.0 0.278686173304164 0.9827367532178508 0.0 0.0 0.0 
31.494654927492864 135.4985056130731 -1.1890024921587452 0.0 0.0 7.0 0.29743662719583963 0.366757327255977 1.0 0.0 0.0 
30.26447069351054 136.92214669208835 2.6142615415536063 0.0 0.0 7.0 0.2508527804874995 0.366757327255977 1.0 0.0 0.0 
38.499175533227664 150.0306051631248 5.730175625171318 0.0 1.7805 6.0 0.18760822515801023 0.7511532136687687 0.0 0.0 0.0 
36.51346220204476 156.43990353304508 1.2319352915475947 2.0 1.7805 6.0 0.38521376260882323 0.7511532136687687 0.0 0.0 0.0 
32.637424890027354 158.28702477129352 5.24514563979563 2.0 2.3705999999999996 6.0 0.3379156947832813 0.8741135829169636 0.0 0.0 0.0 
30.884096513095212 167.5455307040343 1.2950347056867488 0.0 2.3705999999999996 6.0 0.9471840963588655 0.8741135829169636 0.0 0.0 0.0 
7.5557808540502585 167.7091469941258 1.5694711743211536 0.0 1.1886999999999999 6.0 0.6280779011405561 0.7464256278305184 0.0 0.0 0.0 
4.259919210239032 164.73461426655558 2.9771182610251574 0.0 1.1886999999999999 6.0 0.5258552754568058 0.7464256278305184 0.0 0.0 0.0 
12.975267540936796 -83.77223234522786 2.9813181221121487 0.0 1.7805 5.0 0.05937613943708009 0.5628897650652519 0.0 0.0 0.0 
18.796971302496353 -87.21957198376079 5.183857476799072 0.0 1.7805 5.0 0.010450926960545837 0.5628897650652519 0.0 0.0 0.0 
43.85010260613083 -82.57633475839965 5.283179044419235 0.0 2.3705999999999996 5.0 0.9528522069213917 0.4020363011832059 0.0 0.0 0.0 
46.88234501641674 -77.44501657583352 6.052574327915353 0.0 2.3705999999999996 5.0 0.4506069775263438 0.4020363011832059 0.0 0.0 0.0 
44.733554563182274 -71.59739771071496 5.93743657065631 0.0 1.1886999999999999 5.0 0.899501489577057 0.9329968752414616 0.0 0.0 0.0 
39.952968875454 -68.32020751020322 2.3356315155221616 0.0 1.1886999999999999 5.0 0.21563984748937148 0.9329968752414616 0.0 0.0 0.0 
15.084747516154655 -44.5986337455067 2.710603874786314 0.0 4.1307 5.0 0.09188640102479018 0.033128373299433855 0.0 0.0 0.0 
18.822513701387173 -56.76805895341468 4.957007780859913 0.0 1.7805 5.0 0.026570272260500793 0.9483805485310947 0.0 0.0 0.0 
7.81208763714287 -135.7756827303912 3.6559365021480774 0.0 2.3705999999999996 6.0 0.2635980218269617 0.9718901354226107 0.0 0.0 0.0 
17.109731453666644 -147.71605539685837 4.633260173954978 0.0 5.295599999999999 5.0 0.3692324539804902 0.9659778866709213 0.0 0.0 0.0 
35.93693121845492 -148.36453801370664 4.852506577181135 0.0 1.1886999999999999 5.0 0.38447419848041064 0.2179821385002032 0.0 0.0 0.0 
38.16340775524917 -143.63981697304885 0.7725486582178536 0.0 1.1886999999999999 5.0 0.4479180381472654 0.2179821385002032 0.0 0.0 0.0 
50.67883982044692 -125.55545772354556 6.018489131226036 0.0 10.4535 3.0 0.891298303716642 0.9279166286063315 0.0 0.0 0.0 
41.13833397193788 -106.1393155479562 0.8942120174316512 0.0 10.4535 3.0 0.329883856778026 0.9279166286063315 0.0 0.0 0.0 
8.421405034605485 -92.98110515797923 2.071014932202268 0.0 4.1307 4.0 0.3956659408201384 0.5852332357625901 0.0 0.0 0.0 
2.142048473872471 -101.11215057759452 2.5890473320209764 0.0 0.5952 5.0 0.6379890788381394 0.25123330582828396 0.0 0.0 0.0 
2.7520267363600928 -103.93063398884551 4.256686156659535 0.0 0.5952 5.0 0.5548300281374006 0.25123330582828396 0.0 0.0 0.0 
14.760519480494008 -39.21445708892879 3.6965990101150545 0.0 9.3464 6.0 0.6240771789200265 0.6324913273782411 0.0 0.0 0.0 
34.149486216447215 -36.258807670452356 4.325466439724784 0.0 0.0 8.0 0.9923122908363048 0.674285264999597 1.0 0.0 0.0 
35.51705754852867 -35.267600042000275 6.353657952831789 0.0 0.0 8.0 0.7656284566554725 0.674285264999597 1.0 0.0 0.0 
35.35909455874669 -16.723882240409473 0.5649589122016316 0.0 6.4723999999999995 7.0 0.24990586309152174 0.3745226579449844 0.0 0.0 0.0 
26.574131363566863 12.136123148626371 4.713325241901365 0.0 1.1921 5.0 0.8223745540593693 0.47534073997197135 0.0 0.0 0.0 
27.537807234034624 17.894447846240684 1.0892976312862817 0.0 1.1921 5.0 0.49372491352436954 0.47534073997197135 0.0 0.0 0.0 
30.255790812628717 23.199460911276375 4.298516903741782 0.0 0.0 5.0 0.012197760705793925 0.7069258970205919 1.0 0.0 0.0 
30.822008227167668 25.09089726417833 7.68611752452729 0.0 0.0 5.0 0.33242029336333223 0.7069258970205919 1.0 0.0 0.0 
25.401916671291797 35.104969714442554 3.460217097339295 0.0 1.7855999999999999 5.0 0.6119300645105007 0.2669855216413859 0.0 0.0 0.0 
31.47836290794621 32.078765890045915 5.324254730434238 0.0 1.7855999999999999 5.0 0.02424010434784496 0.2669855216413859 0.0 0.0 0.0 
44.943645751503695 42.49170106737939 5.395131842067892 0.0 0.5969 5.0 0.08314507823318795 0.6715183615301972 0.0 0.0 0.0 
42.75009607158478 45.791926147065894 2.239972180006564 0.0 0.5969 5.0 0.8710735574271361 0.6715183615301972 0.0 0.0 0.0 
50.795612889230384 55.37681025303608 0.08069861783872251 0.0 7.050599999999999 5.0 0.31812222950906355 0.9772478899018213 0.0 0.0 0.0 
42.40345846912256 65.14975281321547 0.9634331071670197 0.0 7.050599999999999 5.0 0.16330864392935773 0.9772478899018213 0.0 0.0 0.0 
34.806089538285725 89.32655114743493 4.346942390363803 0.0 0.0 5.0 0.231038327080888 0.7659099251372311 1.0 0.0 0.0 
36.15507509204629 90.30414190935107 6.332040080969404 0.0 0.0 5.0 0.9496513328687596 0.7659099251372311 1.0 0.0 0.0 
25.683014714979915 97.0315760837125 2.9847765144191345 2.0 3.5559000000000003 4.0 0.2859356712913368 0.01806241092051164 0.0 0.0 0.0 
5.603630547699063 117.05607247540773 2.203569496908803 0.0 1.7855999999999999 6.0 0.7790200429124726 0.40912694809919015 0.0 0.0 0.0 
3.945045012848574 94.84925723317247 3.700505930717556 0.0 2.3773999999999997 5.0 0.43063102404738096 0.33399288796133975 0.0 0.0 0.0 
11.621356087388827 100.4559083837415 1.1234178544995623 0.0 2.3773999999999997 5.0 0.5930605043004568 0.33399288796133975 0.0 0.0 0.0 
24.978047625287914 89.56200647861182 5.369930201776084 2.0 4.7276 4.0 0.022403489942506405 0.4215652157158236 0.0 0.0 0.0 
41.34477960547665 103.49885492799051 5.572298117640796 0.0 7.050599999999999 5.0 0.7381526210782806 0.49446869527034765 0.0 0.0 0.0 
44.11033520806623 115.55695135070864 5.392098751480371 0.0 1.7855999999999999 5.0 0.052711486438398625 0.11147939163415377 0.0 0.0 0.0 
44.79275968316482 122.72069920395087 0.8739085997806199 0.0 1.7855999999999999 5.0 0.35557464522689053 0.11147939163415377 0.0 0.0 0.0 
39.5450706512591 127.58931632095711 6.263493159667324 0.0 4.1426 5.0 0.2122869884134604 0.9827367532178508 0.0 0.0 0.0 
24.54084399736923 128.6911692605228 2.4579462124751803 0.0 4.1426 5.0 0.278686173304164 0.9827367532178508 0.0 0.0 0.0 
31.947718700860072 134.61297678392125 5.1853067346431185 0.0 0.5969 7.0 0.29743662719583963 0.366757327255977 0.0 0.0 0.0 
29.486232113633836 137.5416406813973 2.4692766235700834 0.0 0.5969 7.0 0.2508527804874995 0.366757327255977 0.0 0.0 0.0 
39.20917329345747 149.33394795152998 5.507277744293677 0.0 2.3773999999999997 6.0 0.18760822515801023 0.7511532136687687 0.0 0.0 0.0 
31.865685917009372 167.70649757057356 0.1625392798014511 0.0 0.0 7.0 0.3944474505072494 0.9471840963588655 1.0 0.0 0.0 
30.14980825754896 168.21653655182445 2.401195521830372 0.0 0.0 7.0 0.5807231353295869 0.9471840963588655 1.0 0.0 0.0 
7.358543224790431 168.68409591976655 1.7703980239858883 0.0 1.7855999999999999 6.0 0.6280779011405561 0.7464256278305184 0.0 0.0 0.0 
3.27764641097825 164.89135685117063 2.983353805947942 0.0 1.7855999999999999 6.0 0.5258552754568058 0.7464256278305184 0.0 0.0 0.0 
11.99583612014812 -83.59861730563682 2.9661522266821385 0.0 2.3773999999999997 5.0 0.05937613943708009 0.5628897650652519 0.0 0.0 0.0 
19.37291517667904 -88.03056935970638 5.329914292846186 0.0 2.3773999999999997 5.0 0.010450926960545837 0.5628897650652519 0.0 0.0 0.0 
44.42820316523429 -83.38579620502017 5.332576095919494 0.0 2.9674999999999994 5.0 0.9528522069213917 0.4020363011832059 0.0 0.0 0.0 
47.86701823653454 -77.58589503260472 6.141079821953518 0.0 2.9674999999999994 5.0 0.4506069775263438 0.4020363011832059 0.0 0.0 0.0 
45.71794632745065 -71.74022958545055 6.139095735084528 0.0 1.7855999999999999 5.0 0.899501489577057 0.9329968752414616 0.0 0.0 0.0 
39.160364397896515 -67.71920315734364 2.4928167583368497 0.0 1.7855999999999999 5.0 0.21563984748937148 0.9329968752414616 0.0 0.0 0.0 
14.138150527044647 -44.293048683359615 2.829326257509423 0.0 4.7276 5.0 0.09188640102479018 0.033128373299433855 0.0 0.0 0.0 
19.074270691084127 -57.73037205637992 4.9682802638786425 0.0 2.3773999999999997 5.0 0.026570272260500793 0.9483805485310947 0.0 0.0 0.0 
7.079579209473966 -136.44863108903132 3.884645192825155 0.0 2.9674999999999994 6.0 0.2635980218269617 0.9718901354226107 0.0 0.0 0.0 
16.84893902266106 -148.67595924513265 4.447116027740423 0.0 5.892499999999999 5.0 0.3692324539804902 0.9659778866709213 0.0 0.0 0.0 
35.913379160447455 -149.35895914711287 4.688719215632188 0.0 1.7855999999999999 5.0 0.38447419848041064 0.2179821385002032 0.0 0.0 0.0 
38.946472667740316 -143.02643500981065 0.6644742867212111 0.0 1.7855999999999999 5.0 0.4479180381472654 0.2179821385002032 0.0 0.0 0.0 
51.60500436865606 -125.91829008103794 5.909807893178812 0.0 11.0504 3.0 0.891298303716642 0.9279166286063315 0.0 0.0 0.0 
41.77011020636366 -105.37101425314178 0.88259561918681 0.0 11.0504 3.0 0.329883856778026 0.9279166286063315 0.0 0.0 0.0 
8.148420333160912 -92.02459721615216 1.8487932030990295 0.0 4.7276 4.0 0.3956659408201384 0.5852332357625901 0.0 0.0 0.0 
1.195090071893879 -100.8076873204961 2.830511135017888 2.0 1.1921 5.0 0.6379890788381394 0.25123330582828396 0.0 0.0 0.0 
2.16422565574839 -104.73307898984572 4.080182130101123 0.0 1.1921 5.0 0.5548300281374006 0.25123330582828396 0.0 0.0 0.0 
13.853278634325703 -39.6223077197291 3.5640768627868438 0.0 9.944999999999999 6.0 0.6240771789200265 0.6324913273782411 0.0 0.0 0.0 
33.961127109394084 -37.23551076596863 4.521885706550496 0.0 0.5986 8.0 0.9923122908363048 0.674285264999597 0.0 0.0 0.0 
36.488706115067615 -35.05469829671951 0.21570285272211526 0.0 0.5986 8.0 0.7656284566554725 0.674285264999597 0.0 0.0 0.0 
36.30658578727435 -16.421081213556683 0.3093205716481385 0.0 7.071 7.0 0.24990586309152174 0.3745226579449844 0.0 0.0 0.0 
26.582965393319903 11.141462377348955 4.7212801963223185 0.0 1.7907 5.0 0.8223745540593693 0.47534073997197135 0.0 0.0 0.0 
27.79657715460668 18.854898895595884 1.3076104598524965 2.0 1.7907 5.0 0.49372491352436954 0.47534073997197135 0.0 0.0 0.0 
30.044728091702176 22.227411212014914 4.4985860531408886 2.0 0.5986 5.0 0.012197760705793925 0.7069258970205919 0.0 0.0 0.0 
31.302173474575408 25.962028382427633 1.067025478814207 0.0 0.5986 5.0 0.33242029336333223 0.7069258970205919 0.0 0.0 0.0 
24.546060540356887 34.59807882565026 3.6763079643815373 0.0 2.3842 5.0 0.6119300645105007 0.2669855216413859 0.0 0.0 0.0 
31.812769854125214 31.14196277073692 5.0552655586847255 0.0 2.3842 5.0 0.02424010434784496 0.2669855216413859 0.0 0.0 0.0 
45.656061617960006 41.79751685319541 5.51075490057514 0.0 1.1955 5.0 0.08314507823318795 0.6715183615301972 0.0 0.0 0.0 
42.012514061524755 46.459309746231156 2.406110769700043 0.0 1.1955 5.0 0.8710735574271361 0.6715183615301972 0.0 0.0 0.0 
51.749705233308546 55.65812127125858 0.28671952614801555 0.0 7.6491999999999996 5.0 0.31812222950906355 0.9772478899018213 0.0 0.0 0.0 
43.012712392413455 65.93603377251331 0.9115687983330353 0.0 7.6491999999999996 5.0 0.16330864392935773 0.9772478899018213 0.0 0.0 0.0 
34.3035624644972 88.46812547790411 4.1827785137246 0.0 0.5986 5.0 0.231038327080888 0.7659099251372311 0.0 0.0 0.0 
37.13184573901838 90.11613341695346 6.093033069645406 0.0 0.5986 5.0 0.9496513328687596 0.7659099251372311 0.0 0.0 0.0 
5.085655370306305 117.90526609620562 2.1184995399223494 0.0 2.3842 6.0 0.7790200429124726 0.40912694809919015 0.0 0.0 0.0 
2.9854225395822773 94.58743133911014 3.4079546782455665 0.0 2.976 5.0 0.43063102404738096 0.33399288796133975 0.0 0.0 0.0 
11.948231539365615 101.39536595537197 1.2359478745984607 0.0 2.976 5.0 0.5930605043004568 0.33399288796133975 0.0 0.0 0.0 
41.992483892920866 102.74393291478202 5.421502406410861 0.0 7.6491999999999996 5.0 0.7381526210782806 0.49446869527034765 0.0 0.0 0.0 
44.559301502415224 114.66933805848281 5.180685048546254 0.0 2.3842 5.0 0.052711486438398625 0.11147939163415377 0.0 0.0 0.0 
45.257472082617305 123.60017090661798 1.0846792527471039 0.0 2.3842 5.0 0.35557464522689053 0.11147939163415377 0.0 0.0 0.0 
40.50982936649519 127.3471000717577 6.037207852866498 0.0 4.7412 5.0 0.2122869884134604 0.9827367532178508 0.0 0.0 0.0 
24.057545002263478 129.5605657013518 2.0781505899370645 0.0 4.7412 5.0 0.278686173304164 0.9827367532178508 0.0 0.0 0.0 
32.49650285428693 133.78335997903702 5.2968082928566185 0.0 1.1955 7.0 0.29743662719583963 0.366757327255977 0.0 0.0 0.0 
28.69921242115994 138.1499400268336 2.4835803858133207 0.0 1.1955 7.0 0.2508527804874995 0.366757327255977 0.0 0.0 0.0 
39.836533993037875 148.5620369186899 5.3948560696825645 0.0 2.976 6.0 0.18760822515801023 0.7511532136687687 0.0 0.0 0.0 
32.7789197230335 168.1007463569205 0.40753323885264137 0.0 0.5986 7.0 0.3944474505072494 0.9471840963588655 0.0 0.0 0.0 
29.447214831687884 168.92066052381674 2.3550993850831534 0.0 0.5986 7.0 0.5807231353295869 0.9471840963588655 0.0 0.0 0.0 
7.1938297360303745 169.66506358315647 1.7371438426985566 0.0 2.3842 6.0 0.6280779011405561 0.7464256278305184 0.0 0.0 0.0 
2.2866410510751076 164.97701002766257 3.055375463699769 0.0 2.3842 6.0 0.5258552754568058 0.7464256278305184 0.0 0.0 0.0 
11.006684556790967 -83.49370174574167 3.035920472679695 2.0 2.976 5.0 0.05937613943708009 0.5628897650652519 0.0 0.0 0.0 
20.13384314489891 -88.67120710225736 5.583409384691593 0.0 2.976 5.0 0.010450926960545837 0.5628897650652519 0.0 0.0 0.0 
45.17728203846142 -84.0402493597118 5.5651115579154204 0.0 3.5660999999999996 5.0 0.9528522069213917 0.4020363011832059 0.0 0.0 0.0 
47.75841098482159 -78.57464806287938 4.602984926422029 0.0 0.0 6.0 0.25932816582345997 0.4506069775263438 1.0 0.0 0.0 
48.239842243072836 -76.66370722627299 7.469789266054611 0.0 0.0 6.0 0.36459155250952147 0.4506069775263438 1.0 0.0 0.0 
46.696582825736314 -71.91827085657032 6.103227403867306 0.0 2.3842 5.0 0.899501489577057 0.9329968752414616 0.0 0.0 0.0 
38.60606148820047 -66.89326346565818 2.161865920887764 0.0 2.3842 5.0 0.21563984748937148 0.9329968752414616 0.0 0.0 0.0 
13.145266150657143 -44.232976184443935 3.0811626984094898 0.0 5.3262 5.0 0.09188640102479018 0.033128373299433855 0.0 0.0 0.0 
19.235941065900526 -58.71184583591187 4.8756548725963995 0.0 2.976 5.0 0.026570272260500793 0.9483805485310947 0.0 0.0 0.0 
6.835810522504302 -135.4842634634585 1.818385688173223 0.0 0.0 7.0 0.6367709035716954 0.2635980218269617 1.0 0.0 0.0 
7.307579503322743 -137.41684798415451 4.943660252644825 0.0 0.0 7.0 0.4056595423705742 0.2635980218269617 1.0 0.0 0.0 
16.626720284678797 -149.64551941474093 4.487094642053773 0.0 6.491099999999999 5.0 0.3692324539804902 0.9659778866709213 0.0 0.0 0.0 
36.11796667912238 -150.33239226613085 4.919554837457978 0.0 2.3842 5.0 0.38447419848041064 0.2179821385002032 0.0 0.0 0.0 
39.875448187731 -142.67086142634383 0.3655519463513392 0.0 2.3842 5.0 0.4479180381472654 0.2179821385002032 0.0 0.0 0.0 
52.54581896163861 -126.24123898044658 5.952526119123241 0.0 11.649 3.0 0.891298303716642 0.9279166286063315 0.0 0.0 0.0 
42.53714305458089 -104.73769861323002 0.6901919197088321 0.0 11.649 3.0 0.329883856778026 0.9279166286063315 0.0 0.0 0.0 
7.746673212874967 -91.11463713936809 1.9865498272561164 0.0 5.3262 4.0 0.3956659408201384 0.5852332357625901 0.0 0.0 0.0 
1.7479620184644256 -105.63649067577427 4.280625231055561 0.0 1.7907 5.0 0.5548300281374006 0.25123330582828396 0.0 0.0 0.0 
12.985721583178234 -40.108900827987085 3.652753522371057 2.0 10.5453 6.0 0.6240771789200265 0.6324913273782411 0.0 0.0 0.0 
33.54675706161784 -38.13979255474113 4.282720272884472 0.0 1.1989 8.0 0.9923122908363048 0.674285264999597 0.0 0.0 0.0 
37.403171446640975 -34.663314537028434 0.40439815176288546 0.0 1.1989 8.0 0.7656284566554725 0.674285264999597 0.0 0.0 0.0 
36.35794590469733 -17.414454370199227 -1.5191395797765046 0.0 0.0 8.0 0.8718750787303499 0.24990586309152174 1.0 0.0 0.0 
35.874997679944165 -15.524889383862323 2.019599687106838 0.0 0.0 8.0 0.340734097631325 0.24990586309152174 1.0 0.0 0.0 
26.708156177999467 10.154671944971492 4.838591391791757 0.0 2.391 5.0 0.8223745540593693 0.47534073997197135 0.0 0.0 0.0 
31.78958998259162 26.829123093351978 1.0586822783459513 2.0 1.1989 5.0 0.33242029336333223 0.7069258970205919 0.0 0.0 0.0 
23.85769568160241 33.880038498626334 3.9480951318370816 0.0 2.9844999999999997 5.0 0.6119300645105007 0.2669855216413859 0.0 0.0 0.0 
32.02773216938457 30.17076799469149 4.930224926371759 2.0 2.9844999999999997 5.0 0.02424010434784496 0.2669855216413859 0.0 0.0 0.0 
46.179478642654715 40.95166656605304 5.2665301046419275 0.0 1.7958 5.0 0.08314507823318795 0.6715183615301972 0.0 0.0 0.0 
41.22988971460892 47.07325373521904 2.476388100667249 0.0 1.7958 5.0 0.8710735574271361 0.6715183615301972 0.0 0.0 0.0 
52.4022319831344 54.907363700026 -0.8552848166817022 0.0 0.0 6.0 0.728667311526428 0.31812222950906355 1.0 0.0 0.0 
51.29151997951395 56.541011051019055 2.049497320916193 0.0 0.0 6.0 0.4205568707074646 0.31812222950906355 1.0 0.0 0.0 
43.55434581151918 66.77033667272927 0.9949719616441046 0.0 8.2495 5.0 0.16330864392935773 0.9772478899018213 0.0 0.0 0.0 
34.13849011784046 87.48721813754524 4.545675632318806 2.0 1.1989 5.0 0.231038327080888 0.7659099251372311 0.0 0.0 0.0 
38.12650679378294 90.12493546979849 0.00884897929235156 0.0 1.1989 5.0 0.9496513328687596 0.7659099251372311 0.0 0.0 0.0 
4.532551131877659 118.73200897729372 2.1604153365474312 0.0 2.9844999999999997 6.0 0.7790200429124726 0.40912694809919015 0.0 0.0 0.0 
2.0508445137425486 94.24685535108767 3.491056250260711 0.0 3.5763 5.0 0.43063102404738096 0.33399288796133975 0.0 0.0 0.0 
12.429194346567508 102.26605698443475 1.0661097069189367 0.0 3.5763 5.0 0.5930605043004568 0.33399288796133975 0.0 0.0 0.0 
41.431134070757096 101.92276638650756 4.112754416140703 0.0 0.0 6.0 0.17897239445547763 0.7381526210782806 1.0 0.0 0.0 
42.94260080097367 103.03839165727709 6.5837165590675815 0.0 0.0 6.0 0.0573743516205506 0.7381526210782806 1.0 0.0 0.0 
44.43467805577119 113.68247581553898 4.586771401160314 0.0 0.0 6.0 0.6479388449120631 0.052711486438398625 1.0 0.0 0.0 
45.47746649694471 115.05196206821097 6.678027709763011 0.0 0.0 6.0 0.9050946219802449 0.052711486438398625 1.0 0.0 0.0 
45.945650778710274 124.31838965619403 0.8067472718301297 0.0 2.9844999999999997 5.0 0.35557464522689053 0.11147939163415377 0.0 0.0 0.0 
41.493854938236694 127.20176678528145 6.1365542154589745 0.0 5.3415 5.0 0.2122869884134604 0.9827367532178508 0.0 0.0 0.0 
23.443517900227963 130.34312484158926 2.2360930424865018 2.0 5.3415 5.0 0.278686173304164 0.9827367532178508 0.0 0.0 0.0 
33.179136976786324 133.059869312338 5.468746460347189 0.0 1.7958 7.0 0.29743662719583963 0.366757327255977 0.0 0.0 0.0 
28.103113566234818 138.94624037542047 2.2133835033623384 0.0 1.7958 7.0 0.2508527804874995 0.366757327255977 0.0 0.0 0.0 
40.52517913294261 147.84426539425638 5.477087678422078 0.0 3.5763 6.0 0.18760822515801023 0.7511532136687687 0.0 0.0 0.0 
33.67791820959136 168.5264573048249 0.44225143112533954 0.0 1.1989 7.0 0.3944474505072494 0.9471840963588655 0.0 0.0 0.0 
28.77274841815419 169.65177142307536 2.315909134654177 0.0 1.1989 7.0 0.5807231353295869 0.9471840963588655 0.0 0.0 0.0 
7.858431846832057 170.40515285096254 0.8390858395592953 0.0 0.0 7.0 0.37704213346817284 0.6280779011405561 1.0 0.0 0.0 
6.505906875397653 170.38352738030906 2.334482013841158 0.0 0.0 7.0 0.16811998437835118 0.6280779011405561 1.0 0.0 0.0 
1.325253142853722 165.23227729921632 2.882058973459002 2.0 2.9844999999999997 6.0 0.5258552754568058 0.7464256278305184 0.0 0.0 0.0 
19.208535289518284 -89.03621869491205 3.5173277704513866 0.0 0.0 6.0 0.28229398845537923 0.010450926960545837 1.0 0.0 0.0 
21.127811309884844 -88.70935650585271 6.244823225856959 0.0 0.0 6.0 0.3853965923652297 0.010450926960545837 1.0 0.0 0.0 
45.82261507303838 -84.79719940065426 5.418365586064845 0.0 4.166399999999999 5.0 0.9528522069213917 0.4020363011832059 0.0 0.0 0.0 
47.65123906177871 -79.56355769925159 4.6044464084074725 0.0 0.6003000000000001 6.0 0.25932816582345997 0.4506069775263438 0.0 0.0 0.0 
48.516916484081115 -75.7083758937133 1.288502116080412 2.0 0.6003000000000001 6.0 0.36459155250952147 0.4506069775263438 0.0 0.0 0.0 
47.627426597140335 -72.26892447945174 5.922924093251033 2.0 2.9844999999999997 5.0 0.899501489577057 0.9329968752414616 0.0 0.0 0.0 
37.99398670806483 -66.10917638278931 2.2336006700628843 0.0 2.9844999999999997 5.0 0.21563984748937148 0.9329968752414616 0.0 0.0 0.0 
12.481949975547128 -43.4917341579527 2.300770625274223 2.0 0.0 6.0 0.15328074910475664 0.09188640102479018 1.0 0.0 0.0 
13.258981676305483 -45.22115474585236 4.826960904178986 0.0 0.0 6.0 0.5292447532472268 0.09188640102479018 1.0 0.0 0.0 
18.580682419364187 -59.46022020488649 3.993232836183545 0.0 0.0 6.0 0.8465580704615281 0.026570272260500793 1.0 0.0 0.0 
20.024026954429036 -58.104928442601086 6.939436717738971 0.0 0.0 6.0 0.5936221972592997 0.026570272260500793 1.0 0.0 0.0 
6.592440720801805 -134.51979509714425 1.8179623900252548 2.0 0.6003000000000001 7.0 0.6367709035716954 0.2635980218269617 0.0 0.0 0.0 
7.288346130606593 -138.41136201994155 4.693061920712542 0.0 0.6003000000000001 7.0 0.4056595423705742 0.2635980218269617 0.0 0.0 0.0 
16.615234565621197 -150.64015310020298 4.700851805387947 0.0 7.091399999999999 5.0 0.3692324539804902 0.9659778866709213 0.0 0.0 0.0 
36.50373868971036 -151.24923906131866 5.110671638448691 0.0 2.9844999999999997 5.0 0.38447419848041064 0.2179821385002032 0.0 0.0 0.0 
40.86262521309627 -142.54875651001885 0.1230647013752737 0.0 2.9844999999999997 5.0 0.4479180381472654 0.2179821385002032 0.0 0.0 0.0 
52.62376664663717 -127.232880169792 4.7908324131894915 0.0 0.0 4.0 0.45667816149067475 0.891298303716642 1.0 0.0 0.0 
53.49245545062409 -125.93577630233193 6.59531934537348 0.0 0.0 4.0 0.7120478846819892 0.891298303716642 1.0 0.0 0.0 
43.4798773401567 -105.0549999791243 -0.32466575828241784 0.0 0.0 4.0 0.8951586247456063 0.329883856778026 1.0 0.0 0.0 
42.705193771169384 -103.75729714104966 1.4010359947919186 0.0 0.0 4.0 0.9831470058730452 0.329883856778026 1.0 0.0 0.0 
7.439686160408499 -90.16849389460006 1.8845315783276608 0.0 5.9265 4.0 0.3956659408201384 0.5852332357625901 0.0 0.0 0.0 
1.0605887205900644 -106.35548027192539 3.949475155402748 2.0 2.391 5.0 0.5548300281374006 0.25123330582828396 0.0 0.0 0.0 
32.93941888407067 -38.927554211648356 4.055611447666986 0.0 1.8009 8.0 0.9923122908363048 0.674285264999597 0.0 0.0 0.0 
38.21244039771481 -34.084944538819734 0.6205060651311114 0.0 1.8009 8.0 0.7656284566554725 0.674285264999597 0.0 0.0 0.0 
36.22198781844686 -18.39981901782134 4.575287178660007 0.0 0.602 8.0 0.8718750787303499 0.24990586309152174 0.0 0.0 0.0 
35.57247151577658 -14.57731035813697 1.8798203344619961 0.0 0.602 8.0 0.340734097631325 0.24990586309152174 0.0 0.0 0.0 
27.100598727201394 9.240660492321219 5.117958366421645 0.0 2.993 5.0 0.8223745540593693 0.47534073997197135 0.0 0.0 0.0 
23.18508743382776 33.14721775995586 3.969814784704133 0.0 3.5864999999999996 5.0 0.6119300645105007 0.2669855216413859 0.0 0.0 0.0 
46.55747848069037 40.03158819306248 5.102209566646729 0.0 2.3978 5.0 0.08314507823318795 0.6715183615301972 0.0 0.0 0.0 
40.64751085937449 47.87964257379253 2.196262596904171 0.0 2.3978 5.0 0.8710735574271361 0.6715183615301972 0.0 0.0 0.0 
53.120893569494974 54.21964746909274 5.519794093623216 0.0 0.602 6.0 0.728667311526428 0.31812222950906355 0.0 0.0 0.0 
51.11939681262537 57.52070575112634 1.7447021612922147 0.0 0.602 6.0 0.4205568707074646 0.31812222950906355 0.0 0.0 0.0 
43.87061312649822 67.71341836350352 1.2472177488948981 0.0 8.8515 5.0 0.16330864392935773 0.9772478899018213 0.0 0.0 0.0 
39.12078795756428 90.09607273692934 6.254165003587411 0.0 1.8009 5.0 0.9496513328687596 0.7659099251372311 0.0 0.0 0.0 
3.9296509493539227 119.5231723358443 2.2219523001719153 0.0 3.5864999999999996 6.0 0.7790200429124726 0.40912694809919015 0.0 0.0 0.0 
1.0750947161681979 94.05361865029208 3.337104054139447 2.0 4.1783 5.0 0.43063102404738096 0.33399288796133975 0.0 0.0 0.0 
12.61405226171345 103.24342878738756 1.3838568819546322 0.0 4.1783 5.0 0.5930605043004568 0.33399288796133975 0.0 0.0 0.0 
40.78345270330169 101.16782470912237 4.003321093786433 0.0 0.602 6.0 0.17897239445547763 0.7381526210782806 0.0 0.0 0.0 
43.934093846791264 103.11820161965697 0.08032074521450576 0.0 0.602 6.0 0.0573743516205506 0.7381526210782806 0.0 0.0 0.0 
44.65778142842687 112.71311882499684 4.938615314970173 0.0 0.602 6.0 0.6479388449120631 0.052711486438398625 0.0 0.0 0.0 
46.45835643174863 115.21713781038093 0.16682695784824553 0.0 0.602 6.0 0.9050946219802449 0.052711486438398625 0.0 0.0 0.0 
46.545171647029804 125.1121168249682 0.9238888270075645 0.0 3.5864999999999996 5.0 0.35557464522689053 0.11147939163415377 0.0 0.0 0.0 
42.486909117729056 127.2589636959643 0.05753282941822023 0.0 5.9435 5.0 0.2122869884134604 0.9827367532178508 0.0 0.0 0.0 
34.03103630398013 132.54635628784143 5.740724926033651 0.0 2.3978 7.0 0.29743662719583963 0.366757327255977 0.0 0.0 0.0 
27.85103353556918 139.90846890759957 1.8270039692411082 0.0 2.3978 7.0 0.2508527804874995 0.366757327255977 0.0 0.0 0.0 
41.144367519947934 147.06578364662332 5.384313985401537 0.0 4.1783 6.0 0.18760822515801023 0.7511532136687687 0.0 0.0 0.0 
34.64952145176594 168.73956579784348 0.21591563597170396 0.0 1.8009 7.0 0.3944474505072494 0.9471840963588655 0.0 0.0 0.0 
28.20335593058399 170.46738179886984 2.1802500547793158 0.0 1.8009 7.0 0.5807231353295869 0.9471840963588655 0.0 0.0 0.0 
8.479026297730513 171.1825141681819 0.8970638711690496 0.0 0.602 7.0 0.37704213346817284 0.6280779011405561 0.0 0.0 0.0 
5.677886444222575 170.9347172346744 2.5542735759289013 0.0 0.602 7.0 0.16811998437835118 0.6280779011405561 0.0 0.0 0.0 
18.480661320132235 -89.71417708204932 3.8915064719430306 0.0 0.602 6.0 0.28229398845537923 0.010450926960545837 0.0 0.0 0.0 
22.094879344780765 -88.94218156009222 6.046930287643407 0.0 0.602 6.0 0.3853965923652297 0.010450926960545837 0.0 0.0 0.0 
46.64214377844491 -85.3609376298109 5.680644955143084 0.0 4.7684 5.0 0.9528522069213917 0.4020363011832059 0.0 0.0 0.0 
47.68479427543424 -80.55769156228887 4.746139379965287 2.0 1.2023000000000001 6.0 0.25932816582345997 0.4506069775263438 0.0 0.0 0.0 
37.24715556966283 -65.45215938094468 2.420077913764069 0.0 3.5864999999999996 5.0 0.21563984748937148 0.9329968752414616 0.0 0.0 0.0 
13.251736795236791 -46.21582836151584 4.705115432190089 0.0 0.602 6.0 0.5292447532472268 0.09188640102479018 0.0 0.0 0.0 
17.90037359031453 -60.1858978103824 3.9592552086567974 0.0 0.602 6.0 0.8465580704615281 0.026570272260500793 0.0 0.0 0.0 
20.93261705569085 -57.70009252782954 0.4191555611375184 0.0 0.602 6.0 0.5936221972592997 0.026570272260500793 0.0 0.0 0.0 
7.3181183802837735 -139.405616365242 4.74233433003224 0.0 1.2023000000000001 7.0 0.4056595423705742 0.2635980218269617 0.0 0.0 0.0 
16.4181664080235 -151.6151362955783 4.51296110667794 0.0 7.6934 5.0 0.3692324539804902 0.9659778866709213 0.0 0.0 0.0 
36.963758907481335 -152.13117414353314 5.193178325696631 0.0 3.5864999999999996 5.0 0.38447419848041064 0.2179821385002032 0.0 0.0 0.0 
41.85233099809919 -142.44920476904716 0.10024901119065663 0.0 3.5864999999999996 5.0 0.4479180381472654 0.2179821385002032 0.0 0.0 0.0 
52.65456864306029 -128.22710314629987 4.743370043467207 0.0 0.602 4.0 0.45667816149067475 0.891298303716642 0.0 0.0 0.0 
54.346573231671286 -125.42596172221735 0.5381246604153407 0.0 0.602 4.0 0.7120478846819892 0.891298303716642 0.0 0.0 0.0 
44.47104905499725 -105.13870614197758 6.198934339664684 0.0 0.602 4.0 0.8951586247456063 0.329883856778026 0.0 0.0 0.0 
42.89917574406981 -102.78169523238553 1.3745132088234202 0.0 0.602 4.0 0.9831470058730452 0.329883856778026 0.0 0.0 0.0 
7.046501132055263 -89.2548015921931 1.9771598104621415 0.0 6.5285 4.0 0.3956659408201384 0.5852332357625901 0.0 0.0 0.0 
32.209570373643665 -39.603386470295106 3.8885893974081425 0.0 2.4046 8.0 0.9923122908363048 0.674285264999597 0.0 0.0 0.0 
39.13419662662119 -33.71105478973187 0.3853445470709696 0.0 2.4046 8.0 0.7656284566554725 0.674285264999597 0.0 0.0 0.0 
35.94237953472189 -19.35441175698935 4.427460418876092 0.0 1.2057 8.0 0.8718750787303499 0.24990586309152174 0.0 0.0 0.0 
35.206535849577335 -13.652367560876877 1.9475210079226164 0.0 1.2057 8.0 0.340734097631325 0.24990586309152174 0.0 0.0 0.0 
27.77121980540334 8.506020812293816 5.452269619547969 0.0 3.5967 5.0 0.8223745540593693 0.47534073997197135 0.0 0.0 0.0 
22.72698840111748 32.264283240169995 4.233794518031574 0.0 4.1902 5.0 0.6119300645105007 0.2669855216413859 0.0 0.0 0.0 
45.59628811841341 39.77557808102537 3.401896521862672 0.0 0.0 6.0 0.7873743845882237 0.08314507823318795 1.0 0.0 0.0 
47.5466464375839 40.13634907820355 6.388700063492318 0.0 0.0 6.0 0.939712216079636 0.08314507823318795 1.0 0.0 0.0 
40.0897914409783 48.70327910791645 2.1660082246601813 2.0 3.0015 5.0 0.8710735574271361 0.6715183615301972 0.0 0.0 0.0 
53.75055816152367 53.44961461814114 5.397844344678818 0.0 1.2057 6.0 0.728667311526428 0.31812222950906355 0.0 0.0 0.0 
50.76535719346752 58.450266958399524 1.934691780375149 0.0 1.2057 6.0 0.4205568707074646 0.31812222950906355 0.0 0.0 0.0 
44.44918325030062 68.52254425101655 0.9500289991886275 0.0 9.4552 5.0 0.16330864392935773 0.9772478899018213 0.0 0.0 0.0 
40.11526155721789 90.07485129513034 6.261849387021508 0.0 2.4046 5.0 0.9496513328687596 0.7659099251372311 0.0 0.0 0.0 
3.2947741858340787 120.28891353569202 2.263023905570315 0.0 4.1902 6.0 0.7790200429124726 0.40912694809919015 0.0 0.0 0.0 
13.537799413650353 103.61237226447875 0.37998796871990237 2.0 0.0 6.0 0.2530901530365378 0.5930605043004568 1.0 0.0 0.0 
11.624996770750082 103.1376113701277 3.248175572369143 0.0 0.0 6.0 0.9284015730197873 0.5930605043004568 1.0 0.0 0.0 
40.39976037074155 100.25010564321248 4.316391980202907 0.0 1.2057 6.0 0.17897239445547763 0.7381526210782806 0.0 0.0 0.0 
44.87303816373778 103.4465484784417 0.3364023644862586 0.0 1.2057 6.0 0.0573743516205506 0.7381526210782806 0.0 0.0 0.0 
45.083905775706825 111.81431621560296 5.155113621584514 0.0 1.2057 6.0 0.6479388449120631 0.052711486438398625 0.0 0.0 0.0 
47.405469162986215 115.5211206459617 0.31056811186547556 0.0 1.2057 6.0 0.9050946219802449 0.052711486438398625 0.0 0.0 0.0 
47.20938991550446 125.85255060446919 0.8395969184035489 2.0 4.1902 5.0 0.35557464522689053 0.11147939163415377 0.0 0.0 0.0 
43.42140998420843 127.59975134326062 0.34968323184526584 2.0 6.5472 5.0 0.2122869884134604 0.9827367532178508 0.0 0.0 0.0 
34.944091759369726 132.15169462846387 5.875199928301724 0.0 3.0015 7.0 0.29743662719583963 0.366757327255977 0.0 0.0 0.0 
27.401864394010286 140.79597956796906 2.0393030934097656 2.0 3.0015 7.0 0.2508527804874995 0.366757327255977 0.0 0.0 0.0 
41.87240976581227 146.38800597050985 5.533533362136874 0.0 4.782 6.0 0.18760822515801023 0.7511532136687687 0.0 0.0 0.0 
35.64393861323496 168.76328496680128 0.023847572304045356 0.0 2.4046 7.0 0.3944474505072494 0.9471840963588655 0.0 0.0 0.0 
27.65204829831347 171.29532381652555 2.1582437866320845 0.0 2.4046 7.0 0.5807231353295869 0.9471840963588655 0.0 0.0 0.0 
9.007201398157292 172.02540155881763 1.0110201793459643 0.0 1.2057 7.0 0.37704213346817284 0.6280779011405561 0.0 0.0 0.0 
4.861747840345426 171.50335232791312 2.533053331350397 0.0 1.2057 7.0 0.16811998437835118 0.6280779011405561 0.0 0.0 0.0 
17.798344059207533 -90.43796658559603 3.956483922114611 0.0 1.2057 6.0 0.28229398845537923 0.010450926960545837 0.0 0.0 0.0 
23.072406362829334 -89.12621693437299 6.097099055791757 0.0 1.2057 6.0 0.3853965923652297 0.010450926960545837 0.0 0.0 0.0 
47.3898812922977 -86.01692291956898 5.563064382302727 0.0 5.3721 5.0 0.9528522069213917 0.4020363011832059 0.0 0.0 0.0 
36.42233770995008 -64.896188528922 2.5484883468846125 0.0 4.1902 5.0 0.21563984748937148 0.9329968752414616 0.0 0.0 0.0 
12.923901711593025 -47.15495148865814 4.376537758130618 0.0 1.2057 6.0 0.5292447532472268 0.09188640102479018 0.0 0.0 0.0 
17.402625966555156 -61.04710358895159 4.188337218479293 0.0 1.2057 6.0 0.8465580704615281 0.026570272260500793 0.0 0.0 0.0 
21.90531271366881 -57.49202704066087 0.2107282182821791 0.0 1.2057 6.0 0.5936221972592997 0.026570272260500793 0.0 0.0 0.0 
7.442367013417069 -140.39252586826862 4.837636687101141 0.0 1.806 7.0 0.4056595423705742 0.2635980218269617 0.0 0.0 0.0 
15.965289127244834 -152.5007605152987 4.239699620929711 0.0 8.2971 5.0 0.3692324539804902 0.9659778866709213 0.0 0.0 0.0 
35.985667350895504 -152.31218518445414 3.324587789049302 0.0 0.0 6.0 0.06938745691382653 0.38447419848041064 1.0 0.0 0.0 
37.93839710872164 -151.93240677527513 6.484366100847173 0.0 0.0 6.0 0.4408261164570968 0.38447419848041064 1.0 0.0 0.0 
42.81647402818955 -142.20454928162005 0.24850657564572026 0.0 4.1902 5.0 0.4479180381472654 0.2179821385002032 0.0 0.0 0.0 
52.46520334602038 -129.20361165843715 4.52085541182547 0.0 1.2057 4.0 0.45667816149067475 0.891298303716642 0.0 0.0 0.0 
55.2881832571845 -125.10533943687811 0.32818727938020337 0.0 1.2057 4.0 0.7120478846819892 0.891298303716642 0.0 0.0 0.0 
45.44044768094188 -105.36162853658622 6.05715765393019 0.0 1.2057 4.0 0.8951586247456063 0.329883856778026 0.0 0.0 0.0 
43.265126892839035 -101.85675856065468 1.1940363093023625 0.0 1.2057 4.0 0.9831470058730452 0.329883856778026 0.0 0.0 0.0 
6.766810433484958 -88.30023299689257 1.8558112247228613 0.0 7.1322 4.0 0.3956659408201384 0.5852332357625901 0.0 0.0 0.0 
31.724427685131953 -40.47175543668138 4.202912794821578 0.0 3.01 8.0 0.9923122908363048 0.674285264999597 0.0 0.0 0.0 
40.09573242437453 -33.456345151832 0.2589485679980484 0.0 3.01 8.0 0.7656284566554725 0.674285264999597 0.0 0.0 0.0 
35.964957799653455 -20.348855476841162 4.735099494741252 0.0 1.8111 8.0 0.8718750787303499 0.24990586309152174 0.0 0.0 0.0 
35.024086120601375 -12.67454335050153 1.7552527461622136 0.0 1.8111 8.0 0.340734097631325 0.24990586309152174 0.0 0.0 0.0 
28.577395424428172 7.923346837167563 5.657350762366045 0.0 4.2021 5.0 0.8223745540593693 0.47534073997197135 0.0 0.0 0.0 
22.439882068965357 31.311918791002398 4.419596549470133 0.0 4.7956 5.0 0.6119300645105007 0.2669855216413859 0.0 0.0 0.0 
44.646258760909085 39.48083699145671 3.442424053186549 0.0 0.6053999999999999 6.0 0.7873743845882237 0.08314507823318795 0.0 0.0 0.0 
48.48744636625281 40.459340694527555 0.33070459215857506 0.0 0.6053999999999999 6.0 0.939712216079636 0.08314507823318795 0.0 0.0 0.0 
54.57837719848287 52.89812234072496 5.695512034459334 0.0 1.8111 6.0 0.728667311526428 0.31812222950906355 0.0 0.0 0.0 
50.73522519703803 59.44451046619349 1.6010835131574241 0.0 1.8111 6.0 0.4205568707074646 0.31812222950906355 0.0 0.0 0.0 
45.12796501638196 69.24965043585887 0.8197502067663343 0.0 10.060599999999999 5.0 0.16330864392935773 0.9772478899018213 0.0 0.0 0.0 
41.10100788882756 90.20801382634295 0.13427384379788862 0.0 3.01 5.0 0.9496513328687596 0.7659099251372311 0.0 0.0 0.0 
3.693756821862561 121.20008912038985 1.158069676234113 0.0 0.0 7.0 0.8481153883134988 0.7790200429124726 1.0 0.0 0.0 
2.649458390282069 119.53194879806584 4.006442758589762 0.0 0.0 7.0 0.46255160119325167 0.7790200429124726 1.0 0.0 0.0 
10.659672929721781 102.89765726630212 3.3852308645409925 2.0 0.6053999999999999 6.0 0.9284015730197873 0.5930605043004568 0.0 0.0 0.0 
40.38176486369966 99.25556843841665 4.694306600307509 0.0 1.8111 6.0 0.17897239445547763 0.7381526210782806 0.0 0.0 0.0 
45.866962617487914 103.48582022701406 0.03949086708621299 0.0 1.8111 6.0 0.0573743516205506 0.7381526210782806 0.0 0.0 0.0 
45.59537490486305 110.9611881947748 5.252465609085243 0.0 1.8111 6.0 0.6479388449120631 0.052711486438398625 0.0 0.0 0.0 
48.39031250420107 115.66080487293543 0.14089278374384775 0.0 1.8111 6.0 0.9050946219802449 0.052711486438398625 0.0 0.0 0.0 
35.3590283799808 131.2476726758141 5.142693413490602 2.0 0.0 8.0 0.5496909565137407 0.29743662719583963 1.0 0.0 0.0 
35.64915333035906 132.8533471572229 7.066160067302146 0.0 0.0 8.0 0.21851115658271858 0.29743662719583963 1.0 0.0 0.0 
41.59269330449331 145.43344492412922 4.427337496883395 0.0 0.0 7.0 0.700469012988155 0.18760822515801023 1.0 0.0 0.0 
42.1448454945084 147.3446704172874 7.576549028967679 0.0 0.0 7.0 0.9127580927177573 0.18760822515801023 1.0 0.0 0.0 
36.61794393324186 168.96513076585973 0.20433832465663013 0.0 3.01 7.0 0.3944474505072494 0.9471840963588655 0.0 0.0 0.0 
27.250158531688278 172.20522090163024 1.986706594411037 0.0 3.01 7.0 0.5807231353295869 0.9471840963588655 0.0 0.0 0.0 
9.577562529611955 172.8403348503965 0.960138082816058 0.0 1.8111 7.0 0.37704213346817284 0.6280779011405561 0.0 0.0 0.0 
4.223331435536469 172.26614494984426 2.2676553472390077 0.0 1.8111 7.0 0.16811998437835118 0.6280779011405561 0.0 0.0 0.0 
17.10309154411594 -91.14933992657741 3.938458102208098 0.0 1.8111 6.0 0.28229398845537923 0.010450926960545837 0.0 0.0 0.0 
24.009241571500613 -89.46053397221546 5.940417479666647 0.0 1.8111 6.0 0.3853965923652297 0.010450926960545837 0.0 0.0 0.0 
48.093767276956946 -86.71975477044174 5.498543566308135 0.0 5.977499999999999 5.0 0.9528522069213917 0.4020363011832059 0.0 0.0 0.0 
35.7436396121623 -64.1690042454977 2.321712762356409 0.0 4.7956 5.0 0.21563984748937148 0.9329968752414616 0.0 0.0 0.0 
12.498619797872056 -48.054153014380375 4.270619491289831 0.0 1.8111 6.0 0.5292447532472268 0.09188640102479018 0.0 0.0 0.0 
16.94380494713159 -61.92966314055897 4.232976628000122 2.0 1.8111 6.0 0.8465580704615281 0.026570272260500793 0.0 0.0 0.0 
22.878436876913696 -57.28597497707372 0.20865875311537888 0.0 1.8111 6.0 0.5936221972592997 0.026570272260500793 0.0 0.0 0.0 
7.34076307744007 -141.38202307907503 4.6100751578387795 0.0 2.4114 7.0 0.4056595423705742 0.2635980218269617 0.0 0.0 0.0 
15.641541212998993 -153.44130045491846 4.380886597467697 0.0 8.9025 5.0 0.3692324539804902 0.9659778866709213 0.0 0.0 0.0 
35.03316656516104 -152.5988388834981 3.4339223017842317 0.0 0.6053999999999999 6.0 0.06938745691382653 0.38447419848041064 0.0 0.0 0.0 
38.923119939288334 -152.07293804211497 6.141432403641217 0.0 0.6053999999999999 6.0 0.4408261164570968 0.38447419848041064 0.0 0.0 0.0 
43.80994263633482 -142.15506984517384 0.04976311401570753 0.0 4.7956 5.0 0.4479180381472654 0.2179821385002032 0.0 0.0 0.0 
52.2916316156298 -130.18305075527272 4.537004364033042 0.0 1.8111 4.0 0.45667816149067475 0.891298303716642 0.0 0.0 0.0 
56.21115104724982 -124.73445057414173 0.38209110010939606 0.0 1.8111 4.0 0.7120478846819892 0.891298303716642 0.0 0.0 0.0 
46.38771562601719 -105.66512735080966 5.97312819792783 0.0 1.8111 4.0 0.8951586247456063 0.329883856778026 0.0 0.0 0.0 
43.56430807091436 -100.90811810574634 1.2652813101720854 0.0 1.8111 4.0 0.9831470058730452 0.329883856778026 0.0 0.0 0.0 
6.1906357684286295 -87.48939957050513 2.188589939896122 2.0 7.7376000000000005 4.0 0.3956659408201384 0.5852332357625901 0.0 0.0 0.0 
31.48615178798184 -41.4374948874851 4.4705010069164945 0.0 3.6170999999999998 8.0 0.9923122908363048 0.674285264999597 0.0 0.0 0.0 
41.08200060705145 -33.327104439057045 0.1302964142555131 0.0 3.6170999999999998 8.0 0.7656284566554725 0.674285264999597 0.0 0.0 0.0 
35.94421172757956 -21.3433391069195 4.6915408536988945 0.0 2.4181999999999997 8.0 0.8718750787303499 0.24990586309152174 0.0 0.0 0.0 
34.6645391955361 -11.747098420235261 1.9406231657426696 0.0 2.4181999999999997 8.0 0.340734097631325 0.24990586309152174 0.0 0.0 0.0 
29.381869828318962 7.338326304634338 5.654436986293897 0.0 4.8092 5.0 0.8223745540593693 0.47534073997197135 0.0 0.0 0.0 
21.914816972722445 30.467090563072635 4.156315255824445 0.0 5.4027 5.0 0.6119300645105007 0.2669855216413859 0.0 0.0 0.0 
43.70438710242008 39.16098410506151 3.468969375423899 0.0 1.2125 6.0 0.7873743845882237 0.08314507823318795 0.0 0.0 0.0 
49.35907650296189 40.93859949181965 0.5027170264182464 0.0 1.2125 6.0 0.939712216079636 0.08314507823318795 0.0 0.0 0.0 
55.393646152156926 52.328241104699416 5.673129740716529 0.0 2.4181999999999997 6.0 0.728667311526428 0.31812222950906355 0.0 0.0 0.0 
50.78051830401426 60.43817873300199 1.525236147896071 0.0 2.4181999999999997 6.0 0.4205568707074646 0.31812222950906355 0.0 0.0 0.0 
45.70026508741588 70.06322324679495 0.957756848232165 0.0 10.6677 5.0 0.16330864392935773 0.9772478899018213 0.0 0.0 0.0 
42.03391987511444 90.5531273089009 0.3543161515653731 0.0 3.6170999999999998 5.0 0.9496513328687596 0.7659099251372311 0.0 0.0 0.0 
4.211276810747315 122.04956022119413 1.0236119733460112 0.0 0.6071 7.0 0.8481153883134988 0.7790200429124726 0.0 0.0 0.0 
1.9793573804898665 118.79683470713925 3.973230811650475 0.0 0.6071 7.0 0.46255160119325167 0.7790200429124726 0.0 0.0 0.0 
40.533282104784064 98.27247606449811 4.865318720428113 0.0 2.4181999999999997 6.0 0.17897239445547763 0.7381526210782806 0.0 0.0 0.0 
46.861500275780756 103.46784980023465 6.265118327414067 0.0 2.4181999999999997 6.0 0.0573743516205506 0.7381526210782806 0.0 0.0 0.0 
46.32213408838284 110.28203491372199 5.531642252538712 0.0 2.4181999999999997 6.0 0.6479388449120631 0.052711486438398625 0.0 0.0 0.0 
49.3111588492653 116.03692998347927 0.3877708322460067 0.0 2.4181999999999997 6.0 0.9050946219802449 0.052711486438398625 0.0 0.0 0.0 
36.46134663904164 133.42760330158015 0.615431865629565 0.0 0.6071 8.0 0.21851115658271858 0.29743662719583963 0.0 0.0 0.0 
41.33960875238591 144.4714801121518 4.4551372392215765 0.0 0.6071 7.0 0.700469012988155 0.18760822515801023 0.0 0.0 0.0 
42.426648169113314 148.29861766037115 1.283549029918909 0.0 0.6071 7.0 0.9127580927177573 0.18760822515801023 0.0 0.0 0.0 
37.61223938827952 168.99349690925342 0.028520866462504787 0.0 3.6170999999999998 7.0 0.3944474505072494 0.9471840963588655 0.0 0.0 0.0 
27.932652160134054 172.9288441027033 0.814640291624779 0.0 0.0 8.0 0.7859195959283062 0.5807231353295869 1.0 0.0 0.0 
26.319517835332444 172.5564131342953 2.7807492260348114 0.0 0.0 8.0 0.32918062585870367 0.5807231353295869 1.0 0.0 0.0 
10.07416458922163 173.70220171041203 1.048056918137797 0.0 2.4181999999999997 7.0 0.37704213346817284 0.6280779011405561 0.0 0.0 0.0 
3.6377778643875196 173.0702314534703 2.2002051973987173 0.0 2.4181999999999997 7.0 0.16811998437835118 0.6280779011405561 0.0 0.0 0.0 
16.56076099120996 -91.98318982996854 4.135745570415055 0.0 2.4181999999999997 6.0 0.28229398845537923 0.010450926960545837 0.0 0.0 0.0 
24.9897204747242 -89.62813233239363 6.113888040999895 0.0 2.4181999999999997 6.0 0.3853965923652297 0.010450926960545837 0.0 0.0 0.0 
48.965741519232694 -87.19838720854715 5.781186739234628 0.0 6.584599999999999 5.0 0.9528522069213917 0.4020363011832059 0.0 0.0 0.0 
35.009962119372226 -63.497330644279806 2.4002790022765073 0.0 5.4027 5.0 0.21563984748937148 0.9329968752414616 0.0 0.0 0.0 
12.216357078229105 -49.00796423632121 4.424678574196578 0.0 2.4181999999999997 6.0 0.5292447532472268 0.09188640102479018 0.0 0.0 0.0 
23.803951193361904 -56.92148719943267 0.3751654176679975 0.0 2.4181999999999997 6.0 0.5936221972592997 0.026570272260500793 0.0 0.0 0.0 
7.002594578993248 -142.31747492532898 4.365513024653554 0.0 3.0185 7.0 0.4056595423705742 0.2635980218269617 0.0 0.0 0.0 
15.57438745630796 -154.4337310383655 4.644835999933606 0.0 9.509599999999999 5.0 0.3692324539804902 0.9659778866709213 0.0 0.0 0.0 
34.244179488288644 -153.2045842776427 3.796363857510509 0.0 1.2125 6.0 0.06938745691382653 0.38447419848041064 0.0 0.0 0.0 
39.86124960046353 -152.40360529000048 5.94431062028932 0.0 1.2125 6.0 0.4408261164570968 0.38447419848041064 0.0 0.0 0.0 
44.79128042903771 -141.99257607110218 0.16409339136269682 0.0 5.4027 5.0 0.4479180381472654 0.2179821385002032 0.0 0.0 0.0 
52.06213559251888 -131.15091420916315 4.479582327928351 0.0 2.4181999999999997 4.0 0.45667816149067475 0.891298303716642 0.0 0.0 0.0 
57.13578798966438 -124.36774276849688 0.37756522825939703 0.0 2.4181999999999997 4.0 0.7120478846819892 0.891298303716642 0.0 0.0 0.0 
47.36431566335104 -105.85402006395286 6.092127750434794 0.0 2.4181999999999997 4.0 0.8951586247456063 0.329883856778026 0.0 0.0 0.0 
43.657709817809746 -99.91781299938985 1.4767484200670313 0.0 2.4181999999999997 4.0 0.9831470058730452 0.329883856778026 0.0 0.0 0.0 
31.469958301859453 -42.432063065643945 4.696118490970595 0.0 4.225899999999999 8.0 0.9923122908363048 0.674285264999597 0.0 0.0 0.0 
42.07545144054399 -33.27726939684368 0.050121057276232395 0.0 4.225899999999999 8.0 0.7656284566554725 0.674285264999597 0.0 0.0 0.0 
35.852615488778454 -22.33381284157209 4.620184014934296 0.0 3.0269999999999997 8.0 0.8718750787303499 0.24990586309152174 0.0 0.0 0.0 
34.28164766630003 -10.829044954014945 1.965920880804604 0.0 3.0269999999999997 8.0 0.340734097631325 0.24990586309152174 0.0 0.0 0.0 
30.101330095214028 6.65144566408728 5.520956142932363 0.0 5.417999999999999 5.0 0.8223745540593693 0.47534073997197135 0.0 0.0 0.0 
21.56379099168171 29.536387145954812 4.351733545586118 0.0 6.0115 5.0 0.6119300645105007 0.2669855216413859 0.0 0.0 0.0 
42.78845460824281 38.773046280003626 3.542233414288749 0.0 1.8213 6.0 0.7873743845882237 0.08314507823318795 0.0 0.0 0.0 
50.20183306904947 41.466983310947086 0.5600100044499416 0.0 1.8213 6.0 0.939712216079636 0.08314507823318795 0.0 0.0 0.0 
56.272944820968235 51.86320138486224 5.796709534776621 0.0 3.0269999999999997 6.0 0.728667311526428 0.31812222950906355 0.0 0.0 0.0 
51.15302827613703 61.36049343562221 1.1869351951420237 0.0 3.0269999999999997 6.0 0.4205568707074646 0.31812222950906355 0.0 0.0 0.0 
46.30287623684592 70.8546067774448 0.9199897194900757 0.0 11.2765 5.0 0.16330864392935773 0.9772478899018213 0.0 0.0 0.0 
42.910673039141656 91.02294852954594 0.49192145082352356 0.0 4.225899999999999 5.0 0.9496513328687596 0.7659099251372311 0.0 0.0 0.0 
4.875850905371063 122.78967464664129 0.8391162535196924 0.0 1.2159 7.0 0.8481153883134988 0.7790200429124726 0.0 0.0 0.0 
1.1828065892051438 118.20107055338161 3.783773570906834 2.0 1.2159 7.0 0.46255160119325167 0.7790200429124726 0.0 0.0 0.0 
40.73681424278516 97.29882173220209 4.918470778902699 0.0 3.0269999999999997 6.0 0.17897239445547763 0.7381526210782806 0.0 0.0 0.0 
47.84589291826174 103.32502397824221 6.13910188373321 0.0 3.0269999999999997 6.0 0.0573743516205506 0.7381526210782806 0.0 0.0 0.0 
47.037067954253956 109.59044424184138 5.514388937536662 0.0 3.0269999999999997 6.0 0.6479388449120631 0.052711486438398625 0.0 0.0 0.0 
50.2932295438796 116.19493390995011 0.1595199207984765 0.0 3.0269999999999997 6.0 0.9050946219802449 0.052711486438398625 0.0 0.0 0.0 
37.19314917907749 134.10131921529688 0.7440873505769988 0.0 1.2159 8.0 0.21851115658271858 0.29743662719583963 0.0 0.0 0.0 
41.27487379800939 143.47888881877793 4.6472730539016815 0.0 1.2159 7.0 0.700469012988155 0.18760822515801023 0.0 0.0 0.0 
42.871246116882816 149.1884270527926 1.1074155983557166 0.0 1.2159 7.0 0.9127580927177573 0.18760822515801023 0.0 0.0 0.0 
38.596929440787555 169.13425766547707 0.14198595483416024 0.0 4.225899999999999 7.0 0.3944474505072494 0.9471840963588655 0.0 0.0 0.0 
28.646776090571475 173.6212710677885 0.7699667731140781 0.0 0.6088 8.0 0.7859195959283062 0.5807231353295869 0.0 0.0 0.0 
25.421744569058983 172.9847018831132 2.696463269565481 0.0 0.6088 8.0 0.32918062585870367 0.5807231353295869 0.0 0.0 0.0 
10.285537324062089 174.67418404408124 1.35665491655055 0.0 3.0269999999999997 7.0 0.37704213346817284 0.6280779011405561 0.0 0.0 0.0 
2.998454605232548 173.83226416950527 2.268844808144443 0.0 3.0269999999999997 7.0 0.16811998437835118 0.6280779011405561 0.0 0.0 0.0 
15.613623572382583 -92.28709573622189 3.4520825974129323 0.0 0.0 7.0 0.8605804251809486 0.28229398845537923 1.0 0.0 0.0 
17.249030371088494 -92.70132167769654 5.476557084651334 0.0 0.0 7.0 0.9370079828047828 0.28229398845537923 1.0 0.0 0.0 
25.98400427855645 -89.59936068946858 0.02892869076346618 0.0 3.0269999999999997 6.0 0.3853965923652297 0.010450926960545837 0.0 0.0 0.0 
48.55786159114425 -88.10561488353352 4.289876578493417 0.0 0.0 6.0 0.10543715490250039 0.9528522069213917 1.0 0.0 0.0 
49.001859879073116 -86.20434316823369 7.817662842972205 0.0 0.0 6.0 0.5387166296703539 0.9528522069213917 1.0 0.0 0.0 
34.54721790562688 -62.61682176718314 2.054659108846118 0.0 6.0115 5.0 0.21563984748937148 0.9329968752414616 0.0 0.0 0.0 
11.975333467872927 -49.973021596922486 4.467654805851081 0.0 3.0269999999999997 6.0 0.5292447532472268 0.09188640102479018 0.0 0.0 0.0 
24.516865426677754 -57.61515959036103 -0.7717192033523272 0.0 0.0 7.0 0.3919787137497531 0.5936221972592997 1.0 0.0 0.0 
23.74900086153648 -55.928306173118166 1.6260675843306736 2.0 0.0 7.0 0.42741491852229574 0.5936221972592997 1.0 0.0 0.0 
6.500565853535251 -143.17619213653117 4.183358955618737 0.0 3.6273 7.0 0.4056595423705742 0.2635980218269617 0.0 0.0 0.0 
15.32743907350974 -155.39728933251953 4.461510742546974 0.0 10.1184 5.0 0.3692324539804902 0.9659778866709213 0.0 0.0 0.0 
33.3401274607157 -153.6194553677917 3.57182877106703 0.0 1.8213 6.0 0.06938745691382653 0.38447419848041064 0.0 0.0 0.0 
40.69384388226268 -152.94786152736856 5.704227856914615 0.0 1.8213 6.0 0.4408261164570968 0.38447419848041064 0.0 0.0 0.0 
45.59852139081151 -142.57377321462036 -0.6240097145420215 0.0 0.0 6.0 0.10663883557909604 0.4479180381472654 1.0 0.0 0.0 
44.71608635006417 -141.00072228122798 1.6464632421033383 0.0 0.0 6.0 0.2741889947825422 0.4479180381472654 1.0 0.0 0.0 
51.87207152825455 -132.12728695636164 4.52013978354579 0.0 3.0269999999999997 4.0 0.45667816149067475 0.891298303716642 0.0 0.0 0.0 
58.090347449330984 -124.08802089241418 0.28505434392800993 0.0 3.0269999999999997 4.0 0.7120478846819892 0.891298303716642 0.0 0.0 0.0 
48.34980406280287 -105.98907821640826 6.146988199910931 0.0 3.0269999999999997 4.0 0.8951586247456063 0.329883856778026 0.0 0.0 0.0 
44.01682885154005 -98.99020230000689 1.2014121629719958 0.0 3.0269999999999997 4.0 0.9831470058730452 0.329883856778026 0.0 0.0 0.0 
31.83593130395332 -43.35699109081023 5.089172624734859 0.0 4.836399999999999 8.0 0.9923122908363048 0.674285264999597 0.0 0.0 0.0 
43.067707528060204 -33.207584773086204 0.07011265029014278 0.0 4.836399999999999 8.0 0.7656284566554725 0.674285264999597 0.0 0.0 0.0 
35.81495009017315 -23.327799465098007 4.674523829507132 0.0 3.6374999999999997 8.0 0.8718750787303499 0.24990586309152174 0.0 0.0 0.0 
33.822354485154186 -9.946731028162588 2.0507437474391557 0.0 3.6374999999999997 8.0 0.340734097631325 0.24990586309152174 0.0 0.0 0.0 
30.872725189577586 6.023450681310677 5.599910311725729 0.0 6.028499999999999 5.0 0.8223745540593693 0.47534073997197135 0.0 0.0 0.0 
21.34469287956245 28.56611702518123 4.490312067937532 2.0 6.622 5.0 0.6119300645105007 0.2669855216413859 0.0 0.0 0.0 
42.042767247505076 38.11473142369596 3.864846552928096 0.0 2.4318 6.0 0.7873743845882237 0.08314507823318795 0.0 0.0 0.0 
50.93882839950882 42.135014727035525 0.7363471061304938 0.0 2.4318 6.0 0.939712216079636 0.08314507823318795 0.0 0.0 0.0 
57.024787378755306 51.21192505464577 5.569344685243325 0.0 3.6374999999999997 6.0 0.728667311526428 0.31812222950906355 0.0 0.0 0.0 
51.47430469183575 62.30188047330415 1.2419015844038115 0.0 3.6374999999999997 6.0 0.4205568707074646 0.31812222950906355 0.0 0.0 0.0 
46.74514095854342 71.74557816079093 1.1100360380725791 0.0 11.887 5.0 0.16330864392935773 0.9772478899018213 0.0 0.0 0.0 
43.89534965935148 91.16380321924984 0.14208134849725665 0.0 4.836399999999999 5.0 0.9496513328687596 0.7659099251372311 0.0 0.0 0.0 
5.435814306531468 123.61178721762002 0.972840880748393 0.0 1.8264 7.0 0.8481153883134988 0.7790200429124726 0.0 0.0 0.0 
41.12003447930151 96.38090542865139 5.107890066741673 0.0 3.6374999999999997 6.0 0.17897239445547763 0.7381526210782806 0.0 0.0 0.0 
48.84059288732148 103.32477588025708 6.2829358897604815 0.0 3.6374999999999997 6.0 0.0573743516205506 0.7381526210782806 0.0 0.0 0.0 
47.569089685672466 108.74997950891228 5.2767352991516425 0.0 3.6374999999999997 6.0 0.6479388449120631 0.052711486438398625 0.0 0.0 0.0 
51.281547479905406 116.30743167584066 0.11333855224468718 0.0 3.6374999999999997 6.0 0.9050946219802449 0.052711486438398625 0.0 0.0 0.0 
37.73879156119078 134.93300574328816 0.9901592860162285 0.0 1.8264 8.0 0.21851115658271858 0.29743662719583963 0.0 0.0 0.0 
41.05650289481908 142.50845477225877 4.491061497454985 0.0 1.8264 7.0 0.700469012988155 0.18760822515801023 0.0 0.0 0.0 
43.575986206395 149.89040247702903 0.7834257752150391 0.0 1.8264 7.0 0.9127580927177573 0.18760822515801023 0.0 0.0 0.0 
39.51949798560858 169.50613852019546 0.383166107590912 0.0 4.836399999999999 7.0 0.3944474505072494 0.9471840963588655 0.0 0.0 0.0 
29.48456727091657 174.1574930629879 0.5693379786663108 0.0 1.2193 8.0 0.7859195959283062 0.5807231353295869 0.0 0.0 0.0 
24.724980974755884 173.6945952438773 2.3468536028021436 0.0 1.2193 8.0 0.32918062585870367 0.5807231353295869 0.0 0.0 0.0 
10.257916169841714 175.66850047351576 1.5985582268371068 0.0 3.6374999999999997 7.0 0.37704213346817284 0.6280779011405561 0.0 0.0 0.0 
2.3233844824826475 174.56281767156128 2.316735197432103 0.0 3.6374999999999997 7.0 0.16811998437835118 0.6280779011405561 0.0 0.0 0.0 
14.677187346526908 -92.62252871746341 3.4855586521607558 0.0 0.6105 7.0 0.8605804251809486 0.28229398845537923 0.0 0.0 0.0 
18.05534756638285 -93.28379972069176 5.6575937780734264 0.0 0.6105 7.0 0.9370079828047828 0.28229398845537923 0.0 0.0 0.0 
26.97480750051123 -89.51140009963535 0.0885440369992562 0.0 3.6374999999999997 6.0 0.3853965923652297 0.010450926960545837 0.0 0.0 0.0 
48.21385775797288 -89.03893661410838 4.359267928040175 0.0 0.6105 6.0 0.10543715490250039 0.9528522069213917 0.0 0.0 0.0 
49.025673419149264 -85.20992826221557 1.546843617862665 0.0 0.6105 6.0 0.5387166296703539 0.9528522069213917 0.0 0.0 0.0 
34.061528518710716 -61.74875845760453 2.080902195486696 0.0 6.622 5.0 0.21563984748937148 0.9329968752414616 0.0 0.0 0.0 
11.3957037611759 -50.78138877408594 4.0903277595977645 0.0 3.6374999999999997 6.0 0.5292447532472268 0.09188640102479018 0.0 0.0 0.0 
25.38598883000454 -58.09894942054627 5.775262508768722 2.0 0.6105 7.0 0.3919787137497531 0.5936221972592997 0.0 0.0 0.0 
6.057149028649215 -144.06659070425584 4.250353098018661 0.0 4.2378 7.0 0.4056595423705742 0.2635980218269617 0.0 0.0 0.0 
15.268513267084376 -156.39024242272046 4.653124481887309 0.0 10.7289 5.0 0.3692324539804902 0.9659778866709213 0.0 0.0 0.0 
32.469856483678974 -154.10117781539714 3.6471480304955657 0.0 2.4318 6.0 0.06938745691382653 0.38447419848041064 0.0 0.0 0.0 
41.55369025743977 -153.4479538199453 5.756405224148034 0.0 2.4318 6.0 0.4408261164570968 0.38447419848041064 0.0 0.0 0.0 
46.294685315415116 -143.28425465708227 5.487616153531272 0.0 0.6105 6.0 0.10663883557909604 0.4479180381472654 0.0 0.0 0.0 
44.411954279102154 -140.05365746115945 1.8815155462679884 0.0 0.6105 6.0 0.2741889947825422 0.4479180381472654 0.0 0.0 0.0 
51.61929224559534 -133.08933203028585 4.45545456630473 0.0 3.6374999999999997 4.0 0.45667816149067475 0.891298303716642 0.0 0.0 0.0 
59.08228020467559 -124.01387577204638 0.07460863828554672 0.0 3.6374999999999997 4.0 0.7120478846819892 0.891298303716642 0.0 0.0 0.0 
49.306736946014446 -106.26056955518357 6.006742462424752 0.0 3.6374999999999997 4.0 0.8951586247456063 0.329883856778026 0.0 0.0 0.0 
44.416588919299144 -98.07936753001366 1.1572071414940712 0.0 3.6374999999999997 4.0 0.9831470058730452 0.329883856778026 0.0 0.0 0.0 
30.875415236781986 -43.615519570295824 3.4045174903603797 0.0 0.0 9.0 0.9318756838142502 0.9923122908363048 1.0 0.0 0.0 
32.49150036048483 -42.60888862315053 7.134410635386628 0.0 0.0 9.0 0.4178019562205093 0.9923122908363048 1.0 0.0 0.0 
44.01549228929738 -32.90570377605822 0.3083497146406089 0.0 5.448599999999999 8.0 0.7656284566554725 0.674285264999597 0.0 0.0 0.0 
35.995131855423224 -24.306044128498094 4.894546166041206 0.0 4.2497 8.0 0.8718750787303499 0.24990586309152174 0.0 0.0 0.0 
33.18329497206722 -9.184477114605684 2.2684987475611282 0.0 4.2497 8.0 0.340734097631325 0.24990586309152174 0.0 0.0 0.0 
31.551609539833628 5.296440276311252 5.463576194292277 0.0 6.640699999999999 5.0 0.8223745540593693 0.47534073997197135 0.0 0.0 0.0 
41.16779433256282 37.6416030181669 3.637299495231305 0.0 3.044 6.0 0.7873743845882237 0.08314507823318795 0.0 0.0 0.0 
51.63905241866083 42.84149502612504 0.7898385050076905 0.0 3.044 6.0 0.939712216079636 0.08314507823318795 0.0 0.0 0.0 
57.901317367168204 50.741687593980345 5.790789048458402 0.0 4.2497 6.0 0.728667311526428 0.31812222950906355 0.0 0.0 0.0 
51.6074746680741 63.28762579914991 1.4365036816456032 0.0 4.2497 6.0 0.4205568707074646 0.31812222950906355 0.0 0.0 0.0 
47.05425565704528 72.69102842028047 1.2547924788763063 0.0 12.4992 5.0 0.16330864392935773 0.9772478899018213 0.0 0.0 0.0 
44.88170582558936 91.03523571431663 6.153571436603438 0.0 5.448599999999999 5.0 0.9496513328687596 0.7659099251372311 0.0 0.0 0.0 
5.915443985637555 124.48321332516942 1.0676401681838854 0.0 2.4386 7.0 0.8481153883134988 0.7790200429124726 0.0 0.0 0.0 
41.78341742848027 95.63972316176992 5.442460817789525 0.0 4.2497 6.0 0.17897239445547763 0.7381526210782806 0.0 0.0 0.0 
49.813255997385106 103.53299346914426 0.21088459070649399 0.0 4.2497 6.0 0.0573743516205506 0.7381526210782806 0.0 0.0 0.0 
48.2815674988102 108.05585887401728 5.510844140684112 0.0 4.2497 6.0 0.6479388449120631 0.052711486438398625 0.0 0.0 0.0 
52.273325726563336 116.38361566007437 0.07666422280799187 0.0 4.2497 6.0 0.9050946219802449 0.052711486438398625 0.0 0.0 0.0 
38.362362709069174 135.70798130002126 0.8932287825801835 0.0 2.4386 8.0 0.21851115658271858 0.29743662719583963 0.0 0.0 0.0 
40.82917144452134 141.5400806184812 4.481818186660714 0.0 2.4386 7.0 0.700469012988155 0.18760822515801023 0.0 0.0 0.0 
44.20563443504581 150.66044870821054 0.8853622124160141 0.0 2.4386 7.0 0.9127580927177573 0.18760822515801023 0.0 0.0 0.0 
40.32909030697126 170.0840557834719 0.6199467445200376 0.0 5.448599999999999 7.0 0.3944474505072494 0.9471840963588655 0.0 0.0 0.0 
30.335986450493316 174.67180179385647 0.5433946744105997 0.0 1.8315000000000001 8.0 0.7859195959283062 0.5807231353295869 0.0 0.0 0.0 
23.988966246083162 174.3637069006088 2.403765393207161 0.0 1.8315000000000001 8.0 0.32918062585870367 0.5807231353295869 0.0 0.0 0.0 
10.25025016008788 176.66317093265783 1.578493259476523 0.0 4.2497 7.0 0.37704213346817284 0.6280779011405561 0.0 0.0 0.0 
3.2526161269124634 174.91772137820774 0.3648345284174688 0.0 0.0 8.0 0.1502421602362506 0.16811998437835118 1.0 0.0 0.0 
1.7570734911536159 173.74506468251295 4.1067002396431285 0.0 0.0 8.0 0.016716835430648835 0.16811998437835118 1.0 0.0 0.0 
13.718684630982818 -92.88842462622411 3.412198455297419 0.0 1.2227000000000001 7.0 0.8605804251809486 0.28229398845537923 0.0 0.0 0.0 
18.94144223087222 -93.73575584197219 5.811531436133018 0.0 1.2227000000000001 7.0 0.9370079828047828 0.28229398845537923 0.0 0.0 0.0 
27.922679984736025 -89.20979465596825 0.30805899675422743 0.0 4.2497 6.0 0.3853965923652297 0.010450926960545837 0.0 0.0 0.0 
47.89636181048619 -89.98160538591068 4.387526290566587 0.0 1.2227000000000001 6.0 0.10543715490250039 0.9528522069213917 0.0 0.0 0.0 
48.93385915142837 -84.2194747144696 1.6632214205885472 2.0 1.2227000000000001 6.0 0.5387166296703539 0.9528522069213917 0.0 0.0 0.0 
33.378328994168044 -61.02580168181167 2.3279210454531674 0.0 7.2341999999999995 5.0 0.21563984748937148 0.9329968752414616 0.0 0.0 0.0 
10.669633112861069 -51.46127810600267 3.89416263605516 0.0 4.2497 6.0 0.5292447532472268 0.09188640102479018 0.0 0.0 0.0 
5.566644643002258 -144.931942388637 4.196727592685386 0.0 4.85 7.0 0.4056595423705742 0.2635980218269617 0.0 0.0 0.0 
15.150531115103465 -157.37792066071708 4.59350823203735 0.0 11.341099999999999 5.0 0.3692324539804902 0.9659778866709213 0.0 0.0 0.0 
32.28253354045557 -153.12427546360178 1.7602486489951747 0.0 0.0 7.0 0.8269793947852387 0.06938745691382653 1.0 0.0 0.0 
32.75640654608731 -155.05370978427436 5.004606943746103 0.0 0.0 7.0 0.18375811188418 0.06938745691382653 1.0 0.0 0.0 
42.47146034714041 -153.83152409049518 5.88731593913692 0.0 3.044 6.0 0.4408261164570968 0.38447419848041064 0.0 0.0 0.0 
46.901200435023945 -144.07265017944786 5.368137973140246 0.0 1.2227000000000001 6.0 0.10663883557909604 0.4479180381472654 0.0 0.0 0.0 
44.45241725731075 -139.0597807900414 1.530096533271246 0.0 1.2227000000000001 6.0 0.2741889947825422 0.4479180381472654 0.0 0.0 0.0 
51.3535777898555 -134.04788506377173 4.441984792310426 0.0 4.2497 4.0 0.45667816149067475 0.891298303716642 0.0 0.0 0.0 
60.0242069599995 -123.6941851753636 0.3271979918126711 0.0 4.2497 4.0 0.7120478846819892 0.891298303716642 0.0 0.0 0.0 
50.292603540162325 -106.39283878268192 6.149817619746424 0.0 4.2497 4.0 0.8951586247456063 0.329883856778026 0.0 0.0 0.0 
45.07019072765291 -97.32954570710143 0.8538444208952937 0.0 4.2497 4.0 0.9831470058730452 0.329883856778026 0.0 0.0 0.0 
29.88081048424979 -43.60175453341466 3.1277536931931262 0.0 0.6139 9.0 0.9318756838142502 0.9923122908363048 0.0 0.0 0.0 
33.28157306846823 -42.004559899607656 0.6529647175057015 0.0 0.6139 9.0 0.4178019562205093 0.9923122908363048 0.0 0.0 0.0 
44.98798098935614 -32.69667311262201 0.2117205836049668 0.0 6.062499999999999 8.0 0.7656284566554725 0.674285264999597 0.0 0.0 0.0 
36.49179190684862 -25.167877571408408 5.235195676291115 0.0 4.8636 8.0 0.8718750787303499 0.24990586309152174 0.0 0.0 0.0 
32.62325607993671 -8.362415967670163 2.1688270719588356 0.0 4.8636 8.0 0.340734097631325 0.24990586309152174 0.0 0.0 0.0 
32.250478380568204 4.588619371385203 5.491430423301067 0.0 7.254599999999999 5.0 0.8223745540593693 0.47534073997197135 0.0 0.0 0.0 
40.24847967723672 37.261749553653885 3.5334232844522364 0.0 3.6579 6.0 0.7873743845882237 0.08314507823318795 0.0 0.0 0.0 
52.447217564678894 43.4214063872501 0.6224119850332923 0.0 3.6579 6.0 0.939712216079636 0.08314507823318795 0.0 0.0 0.0 
58.84923990706543 50.440239508309034 5.975292316236037 0.0 4.8636 6.0 0.728667311526428 0.31812222950906355 0.0 0.0 0.0 
51.924499724991854 64.23045303851448 1.2464141687503094 0.0 4.8636 6.0 0.4205568707074646 0.31812222950906355 0.0 0.0 0.0 
47.25247886765676 73.66577743863166 1.3701640195520406 0.0 13.1131 5.0 0.16330864392935773 0.9772478899018213 0.0 0.0 0.0 
45.82510527199153 90.71991750277746 5.960625595853699 0.0 6.062499999999999 5.0 0.9496513328687596 0.7659099251372311 0.0 0.0 0.0 
6.389960944288969 125.35743397578113 1.0734978038024887 0.0 3.0525 7.0 0.8481153883134988 0.7790200429124726 0.0 0.0 0.0 
40.8441418278374 95.31232518371183 3.4769879148098357 0.0 0.0 7.0 0.8119796803379785 0.17897239445547763 1.0 0.0 0.0 
42.763691860667954 95.47093297366985 6.112670672566368 0.0 0.0 7.0 0.9193162318670339 0.17897239445547763 1.0 0.0 0.0 
50.806449202993775 103.47826371185393 6.228136687443199 2.0 4.8636 6.0 0.0573743516205506 0.7381526210782806 0.0 0.0 0.0 
48.8371016000422 107.23074678928648 5.304966575388446 2.0 4.8636 6.0 0.6479388449120631 0.052711486438398625 0.0 0.0 0.0 
53.2510355627127 116.20055401390063 6.0980950665349924 0.0 4.8636 6.0 0.9050946219802449 0.052711486438398625 0.0 0.0 0.0 
39.24318402957577 135.24583209106245 -0.4831960029578999 0.0 0.0 9.0 0.004223789127661193 0.21851115658271858 1.0 0.0 0.0 
37.685236460871366 136.4366294551695 2.3195606912739195 0.0 0.0 9.0 0.8738453179839253 0.21851115658271858 1.0 0.0 0.0 
40.646288098071174 140.56233741518648 4.527489090482927 0.0 3.0525 7.0 0.700469012988155 0.18760822515801023 0.0 0.0 0.0 
44.80019350966295 151.4578993943297 0.9301253992696041 0.0 3.0525 7.0 0.9127580927177573 0.18760822515801023 0.0 0.0 0.0 
41.27540870011528 169.77760906902284 -0.3131737209186203 0.0 0.0 8.0 0.7175437399405352 0.3944474505072494 1.0 0.0 0.0 
40.52381600404517 171.0595095204038 1.3737606355387193 0.0 0.0 8.0 0.8298936318964554 0.3944474505072494 1.0 0.0 0.0 
31.25653250481522 175.0486612529017 0.38856842613981885 0.0 2.4454000000000002 8.0 0.7859195959283062 0.5807231353295869 0.0 0.0 0.0 
23.128717022786333 174.86310590323146 2.6156086286559628 0.0 2.4454000000000002 8.0 0.32918062585870367 0.5807231353295869 0.0 0.0 0.0 
10.34372144938432 177.65346947758292 1.476678196692419 0.0 4.8636 7.0 0.37704213346817284 0.6280779011405561 0.0 0.0 0.0 
4.239666993700564 175.04084195476904 0.12409361001400722 0.0 0.6139 8.0 0.1502421602362506 0.16811998437835118 0.0 0.0 0.0 
1.205366907250943 172.9173884563957 4.124459581141581 2.0 0.6139 8.0 0.016716835430648835 0.16811998437835118 0.0 0.0 0.0 
12.727769161227545 -92.97511154449911 3.2288530253991095 2.0 1.8366000000000002 7.0 0.8605804251809486 0.28229398845537923 0.0 0.0 0.0 
19.72764595890021 -94.34510942408652 5.623845056015543 0.0 1.8366000000000002 7.0 0.9370079828047828 0.28229398845537923 0.0 0.0 0.0 
28.917369987052243 -89.21425439731422 6.278701833075697 0.0 4.8636 6.0 0.3853965923652297 0.010450926960545837 0.0 0.0 0.0 
47.900051191301806 -90.97629854385957 4.716108027539468 0.0 1.8366000000000002 6.0 0.10543715490250039 0.9528522069213917 0.0 0.0 0.0 
32.970398875673006 -60.1185965735677 1.9933549317819192 2.0 7.8481 5.0 0.21563984748937148 0.9329968752414616 0.0 0.0 0.0 
9.945281777433374 -52.142998894057044 3.8966880645654283 0.0 4.8636 6.0 0.5292447532472268 0.09188640102479018 0.0 0.0 0.0 
4.948305418498943 -145.7110987872118 4.041569955265668 0.0 5.4639 7.0 0.4056595423705742 0.2635980218269617 0.0 0.0 0.0 
15.268171663007248 -158.36563964478347 4.830943729343108 0.0 11.954999999999998 5.0 0.3692324539804902 0.9659778866709213 0.0 0.0 0.0 
32.33382698717419 -152.13089886214442 1.5191967084384193 2.0 0.6139 7.0 0.8269793947852387 0.06938745691382653 0.0 0.0 0.0 
33.09681793581616 -155.9883477760902 5.061682434474095 0.0 0.6139 7.0 0.18375811188418 0.06938745691382653 0.0 0.0 0.0 
43.278169401024776 -154.41345930371364 5.658266830179438 0.0 3.6579 6.0 0.4408261164570968 0.38447419848041064 0.0 0.0 0.0 
47.279937963762514 -144.9924251379701 5.103011465195394 0.0 1.8366000000000002 6.0 0.10663883557909604 0.4479180381472654 0.0 0.0 0.0 
44.49650510994105 -138.06605831809418 1.526449048441818 0.0 1.8366000000000002 6.0 0.2741889947825422 0.4479180381472654 0.0 0.0 0.0 
50.398736920867854 -133.76912530177242 2.857543263183456 0.0 0.0 5.0 0.663845336459803 0.45667816149067475 1.0 0.0 0.0 
51.867135331143686 -134.89975755527897 5.254906780732516 0.0 0.0 5.0 0.6900885581010128 0.45667816149067475 1.0 0.0 0.0 
61.01032949464142 -123.5638378061136 0.13141855032909436 0.0 4.8636 4.0 0.7120478846819892 0.891298303716642 0.0 0.0 0.0 
51.27522337113222 -106.23828666271685 0.15600611664024497 0.0 4.8636 4.0 0.8951586247456063 0.329883856778026 0.0 0.0 0.0 
45.65101143175455 -96.52203384979752 0.9472447443526877 0.0 4.8636 4.0 0.9831470058730452 0.329883856778026 0.0 0.0 0.0 
28.95613108756686 -43.23515379234926 2.764135841453001 0.0 1.2295 9.0 0.9318756838142502 0.9923122908363048 0.0 0.0 0.0 
33.96529550428082 -41.282097637086565 0.8129335341615448 0.0 1.2295 9.0 0.4178019562205093 0.9923122908363048 0.0 0.0 0.0 
45.90000729904702 -32.29963898256257 0.410585204951879 0.0 6.678099999999999 8.0 0.7656284566554725 0.674285264999597 0.0 0.0 0.0 
37.21521791835309 -25.850580212299192 5.526747254456484 0.0 5.4792 8.0 0.8718750787303499 0.24990586309152174 0.0 0.0 0.0 
32.08293030763772 -7.527265592114941 2.145037351841262 0.0 5.4792 8.0 0.340734097631325 0.24990586309152174 0.0 0.0 0.0 
32.875076623567544 3.8144713720710506 5.3912825499146955 0.0 7.870199999999999 5.0 0.8223745540593693 0.47534073997197135 0.0 0.0 0.0 
39.46067523621131 36.65446687425397 3.798313762662678 0.0 4.2735 6.0 0.7873743845882237 0.08314507823318795 0.0 0.0 0.0 
53.255419684385 44.00126621833247 0.6223482252372826 0.0 4.2735 6.0 0.939712216079636 0.08314507823318795 0.0 0.0 0.0 
59.79656967501039 50.13693372075193 5.973331961315097 0.0 5.4792 6.0 0.728667311526428 0.31812222950906355 0.0 0.0 0.0 
52.36380126081407 65.12288917103226 1.1133590811694285 0.0 5.4792 6.0 0.4205568707074646 0.31812222950906355 0.0 0.0 0.0 
47.71780393298437 74.54492513587957 1.0839824982518407 0.0 13.7287 5.0 0.16330864392935773 0.9772478899018213 0.0 0.0 0.0 
46.79107126801774 90.48256168439511 6.042242618674664 0.0 6.678099999999999 5.0 0.9496513328687596 0.7659099251372311 0.0 0.0 0.0 
7.368045555417176 125.53848254239809 0.18303350183775846 2.0 0.0 8.0 0.3631719336612418 0.8481153883134988 1.0 0.0 0.0 
5.397120312428763 125.41822517355844 3.0804394369227768 0.0 0.0 8.0 0.4007716133220568 0.8481153883134988 1.0 0.0 0.0 
40.024957604734844 94.74808649430625 3.7447551422051655 0.0 0.6156 7.0 0.8119796803379785 0.17897239445547763 0.0 0.0 0.0 
43.75725079110483 95.51856428426939 0.04790294165452253 2.0 0.6156 7.0 0.9193162318670339 0.17897239445547763 0.0 0.0 0.0 
54.22830548481758 116.01515824979684 6.0957072219819315 0.0 5.4792 6.0 0.9050946219802449 0.052711486438398625 0.0 0.0 0.0 
40.185049564442544 134.92596117298734 5.955795872087149 0.0 0.6156 9.0 0.004223789127661193 0.21851115658271858 0.0 0.0 0.0 
37.30823912618806 137.3571190529624 1.959509068115645 2.0 0.6156 9.0 0.8738453179839253 0.21851115658271858 0.0 0.0 0.0 
40.29080838797487 139.63332596977264 4.346943847500284 2.0 3.6681000000000004 7.0 0.700469012988155 0.18760822515801023 0.0 0.0 0.0 
45.62399069898801 152.0153814844995 0.5949264549931375 0.0 3.6681000000000004 7.0 0.9127580927177573 0.18760822515801023 0.0 0.0 0.0 
42.16238045614785 169.3273766912419 5.813475782465773 0.0 0.6156 8.0 0.7175437399405352 0.3944474505072494 0.0 0.0 0.0 
40.87852713923885 171.9888146912572 1.2061596849381433 0.0 0.6156 8.0 0.8298936318964554 0.3944474505072494 0.0 0.0 0.0 
32.14966689322733 175.4865414354111 0.4558318281135564 0.0 3.0610000000000004 8.0 0.7859195959283062 0.5807231353295869 0.0 0.0 0.0 
22.753858265968173 175.78446848247822 1.9571961195508325 0.0 0.0 9.0 0.8278772022564144 0.32918062585870367 1.0 0.0 0.0 
22.206102375097647 174.49133944176629 3.524638508552811 0.0 0.0 9.0 0.13073873316745033 0.32918062585870367 1.0 0.0 0.0 
10.340392609268859 178.64816390745523 1.5741329100708605 0.0 5.4792 7.0 0.37704213346817284 0.6280779011405561 0.0 0.0 0.0 
5.234320954610587 175.0312717903951 6.273564098450365 0.0 1.2295 8.0 0.1502421602362506 0.16811998437835118 0.0 0.0 0.0 
20.29356989155003 -95.16313032385246 5.317612702607357 0.0 2.4522000000000004 7.0 0.9370079828047828 0.28229398845537923 0.0 0.0 0.0 
29.87244631592996 -89.49220636441983 5.9999846062274536 0.0 5.4792 6.0 0.3853965923652297 0.010450926960545837 0.0 0.0 0.0 
47.748592891441554 -91.95940000017157 4.559538961685692 2.0 2.4522000000000004 6.0 0.10543715490250039 0.9528522069213917 0.0 0.0 0.0 
9.50053277777215 -51.25326499153341 2.0343378745519205 0.0 0.0 7.0 0.9794172596743375 0.5292447532472268 1.0 0.0 0.0 
10.657383098127818 -52.837505768799254 5.510294911391184 0.0 0.0 7.0 0.015258258339429065 0.5292447532472268 1.0 0.0 0.0 
4.438665947107596 -146.56532106460665 4.174472787011188 0.0 6.0794999999999995 7.0 0.4056595423705742 0.2635980218269617 0.0 0.0 0.0 
15.245364971154977 -159.3600781520885 4.689468757005644 0.0 12.570599999999999 5.0 0.3692324539804902 0.9659778866709213 0.0 0.0 0.0 
33.36994462982069 -156.94481518223705 4.990553540424364 0.0 1.2295 7.0 0.18375811188418 0.06938745691382653 0.0 0.0 0.0 
44.10441490635165 -154.96730626355523 5.692664913082357 0.0 4.2735 6.0 0.4408261164570968 0.38447419848041064 0.0 0.0 0.0 
47.80275177050624 -145.83864840252892 5.2658171158311715 0.0 2.4522000000000004 6.0 0.10663883557909604 0.4479180381472654 0.0 0.0 0.0 
44.631323744955985 -137.0805371231659 1.434830994411976 0.0 2.4522000000000004 6.0 0.2741889947825422 0.4479180381472654 0.0 0.0 0.0 
49.509891047989264 -133.32260418886779 2.676053889019412 0.0 0.6156 5.0 0.663845336459803 0.45667816149067475 0.0 0.0 0.0 
52.55711152309869 -135.61624966586717 5.478943742275398 0.0 0.6156 5.0 0.6900885581010128 0.45667816149067475 0.0 0.0 0.0 
61.98439692995283 -123.36229197642237 0.20403036241214761 0.0 5.4792 4.0 0.7120478846819892 0.891298303716642 0.0 0.0 0.0 
52.26547745242347 -106.14434548705425 0.09458173020242026 0.0 5.4792 4.0 0.8951586247456063 0.329883856778026 0.0 0.0 0.0 
46.276028571129686 -95.7482240117324 0.8913615361496067 2.0 5.4792 4.0 0.9831470058730452 0.329883856778026 0.0 0.0 0.0 
27.978769209487336 -43.05024341060361 2.9546074939683216 0.0 1.8468 9.0 0.9318756838142502 0.9923122908363048 0.0 0.0 0.0 
34.81940522066733 -40.77226954608502 0.5381404788833577 0.0 1.8468 9.0 0.4178019562205093 0.9923122908363048 0.0 0.0 0.0 
46.82081716354703 -31.923424571035707 0.3878678103428156 0.0 7.295399999999999 8.0 0.7656284566554725 0.674285264999597 0.0 0.0 0.0 
38.115230216872924 -26.27414361075562 5.8433213314556856 0.0 6.0965 8.0 0.8718750787303499 0.24990586309152174 0.0 0.0 0.0 
31.82495618556665 -6.566600487959937 1.8331344051077705 0.0 6.0965 8.0 0.340734097631325 0.24990586309152174 0.0 0.0 0.0 
33.333207412697476 2.9315533294129072 5.191037162590179 0.0 8.487499999999999 5.0 0.8223745540593693 0.47534073997197135 0.0 0.0 0.0 
38.908417519889866 35.8271582832403 4.123793550311126 0.0 4.8908000000000005 6.0 0.7873743845882237 0.08314507823318795 0.0 0.0 0.0 
54.202289964948626 44.30600341951771 0.3113646959746045 0.0 4.8908000000000005 6.0 0.939712216079636 0.08314507823318795 0.0 0.0 0.0 
60.77396640175006 49.95220763012374 6.096392420011993 0.0 6.0965 6.0 0.728667311526428 0.31812222950906355 0.0 0.0 0.0 
52.952869989929624 65.92440406320779 0.9369927031488797 0.0 6.0965 6.0 0.4205568707074646 0.31812222950906355 0.0 0.0 0.0 
48.04367890851265 75.48473021690737 1.2370126252552942 0.0 14.346 5.0 0.16330864392935773 0.9772478899018213 0.0 0.0 0.0 
47.7303116977511 90.15506282156497 5.947685929358139 0.0 7.295399999999999 5.0 0.9496513328687596 0.7659099251372311 0.0 0.0 0.0 
4.4083680474463325 125.52683939220753 3.0321804615025756 0.0 0.6173 8.0 0.4007716133220568 0.8481153883134988 0.0 0.0 0.0 
39.161299349251124 94.25460649700656 3.660709681976111 2.0 1.2328999999999999 7.0 0.8119796803379785 0.17897239445547763 0.0 0.0 0.0 
55.21101964146921 115.86120703571217 6.127790689578616 0.0 6.0965 6.0 0.9050946219802449 0.052711486438398625 0.0 0.0 0.0 
41.13962786068359 134.6463035853112 5.998198310711873 0.0 1.2328999999999999 9.0 0.004223789127661193 0.21851115658271858 0.0 0.0 0.0 
46.543193449610996 152.3955056658489 0.392117485313244 0.0 4.2854 7.0 0.9127580927177573 0.18760822515801023 0.0 0.0 0.0 
43.110963509929206 169.02801356712737 5.9774910346030925 0.0 1.2328999999999999 8.0 0.7175437399405352 0.3944474505072494 0.0 0.0 0.0 
41.442410428723164 172.80824359350348 0.9680650541328895 0.0 1.2328999999999999 8.0 0.8298936318964554 0.3944474505072494 0.0 0.0 0.0 
32.99560944805327 176.00980932467914 0.5539510556138625 0.0 3.6783 8.0 0.7859195959283062 0.5807231353295869 0.0 0.0 0.0 
22.273649902601154 176.65557583392678 2.074599154459639 0.0 0.6173 9.0 0.8278772022564144 0.32918062585870367 0.0 0.0 0.0 
21.211630427206273 174.4700407362213 3.1630066943855257 0.0 0.6173 9.0 0.13073873316745033 0.32918062585870367 0.0 0.0 0.0 
10.496801945304066 179.63048982567125 1.4128884329458007 0.0 6.0965 7.0 0.37704213346817284 0.6280779011405561 0.0 0.0 0.0 
6.211670603177252 175.21624680072455 0.1870475670152461 2.0 1.8468 8.0 0.1502421602362506 0.16811998437835118 0.0 0.0 0.0 
20.91702959391996 -95.93819554015386 5.38981272862687 0.0 3.0695000000000006 7.0 0.9370079828047828 0.28229398845537923 0.0 0.0 0.0 
30.79369340135348 -89.8673488674762 5.896481302792294 0.0 6.0965 6.0 0.3853965923652297 0.010450926960545837 0.0 0.0 0.0 
8.803747582750578 -50.54339283262037 2.3468840315867068 0.0 0.6173 7.0 0.9794172596743375 0.5292447532472268 0.0 0.0 0.0 
11.27332308702708 -53.618560197168094 5.380148165729367 0.0 0.6173 7.0 0.015258258339429065 0.5292447532472268 0.0 0.0 0.0 
3.530017275502642 -146.16061662728336 2.7225777228037353 0.0 0.0 8.0 0.05766663495730473 0.4056595423705742 1.0 0.0 0.0 
5.269067669277591 -147.11291678210063 5.70020616933132 0.0 0.0 8.0 0.6763741935205724 0.4056595423705742 1.0 0.0 0.0 
14.94657757637254 -160.30884270808502 4.407308114537559 0.0 13.187899999999999 5.0 0.3692324539804902 0.9659778866709213 0.0 0.0 0.0 
33.75019603402263 -157.86396531121574 5.104657937207605 0.0 1.8468 7.0 0.18375811188418 0.06938745691382653 0.0 0.0 0.0 
44.71814878274552 -155.7500953915899 5.377326787086685 0.0 4.8908000000000005 6.0 0.4408261164570968 0.38447419848041064 0.0 0.0 0.0 
48.27930467296054 -146.71176089308196 5.212017835357242 0.0 3.0695000000000006 6.0 0.10663883557909604 0.4479180381472654 0.0 0.0 0.0 
44.77478524630686 -136.09623692118086 1.426055783829629 0.0 3.0695000000000006 6.0 0.2741889947825422 0.4479180381472654 0.0 0.0 0.0 
48.589203151530334 -132.94609139052747 2.75339320616996 0.0 1.2328999999999999 5.0 0.663845336459803 0.45667816149067475 0.0 0.0 0.0 
53.11844903742143 -136.4374246076519 5.312016811923284 0.0 1.2328999999999999 5.0 0.6900885581010128 0.45667816149067475 0.0 0.0 0.0 
62.852151100453746 -123.84853346949049 -0.510750729473872 0.0 0.0 5.0 0.7711680283635843 0.7120478846819892 1.0 0.0 0.0 
62.60379244564287 -122.58397501968781 0.8986130523758629 0.0 0.0 5.0 0.8441294146226969 0.7120478846819892 1.0 0.0 0.0 
53.22377779182729 -105.87772112676643 0.27136051734562566 0.0 6.0965 4.0 0.8951586247456063 0.329883856778026 0.0 0.0 0.0 
27.13258856661159 -42.52736062295172 2.588086250429006 2.0 2.4657999999999998 9.0 0.9318756838142502 0.9923122908363048 0.0 0.0 0.0 
35.610676132426164 -40.16951052773383 0.6509794536091642 0.0 2.4657999999999998 9.0 0.4178019562205093 0.9923122908363048 0.0 0.0 0.0 
47.60927940637503 -31.316996189745286 0.655624956163187 0.0 7.914399999999999 8.0 0.7656284566554725 0.674285264999597 0.0 0.0 0.0 
39.10561836257732 -26.36666069484715 6.19004157231895 0.0 6.7155 8.0 0.8718750787303499 0.24990586309152174 0.0 0.0 0.0 
31.92107567807959 -5.576555472236228 1.4740037121568759 0.0 6.7155 8.0 0.340734097631325 0.24990586309152174 0.0 0.0 0.0 
34.06407296962084 2.256821065694344 5.537708246433223 0.0 9.106499999999999 5.0 0.8223745540593693 0.47534073997197135 0.0 0.0 0.0 
38.490089049511944 34.924700871020654 4.278338419836725 0.0 5.5098 6.0 0.7873743845882237 0.08314507823318795 0.0 0.0 0.0 
55.05059013720189 44.82544052615909 0.5494289840010832 0.0 5.5098 6.0 0.939712216079636 0.08314507823318795 0.0 0.0 0.0 
61.67321961703521 49.52703502423291 5.841532609959284 0.0 6.7155 6.0 0.728667311526428 0.31812222950906355 0.0 0.0 0.0 
53.72233155699626 66.55476664681038 0.6863480660187511 0.0 6.7155 6.0 0.4205568707074646 0.31812222950906355 0.0 0.0 0.0 
49.0320127323979 75.59708831658291 0.11319836725212551 0.0 0.0 6.0 0.992812654196704 0.16330864392935773 1.0 0.0 0.0 
47.34670753566807 76.19441958235907 2.3471534714606976 0.0 0.0 6.0 0.9682945519620039 0.16330864392935773 1.0 0.0 0.0 
48.67674715751497 89.8489778488861 5.970396901963994 0.0 7.914399999999999 5.0 0.9496513328687596 0.7659099251372311 0.0 0.0 0.0 
3.4172013127892695 125.44307427948446 3.2259047798206066 0.0 1.2363 8.0 0.4007716133220568 0.8481153883134988 0.0 0.0 0.0 
55.226732153123976 114.86663114269253 4.728185869056867 0.0 0.0 7.0 0.4873005716990395 0.9050946219802449 1.0 0.0 0.0 
55.50074991937186 116.81277650562252 7.558423289189855 0.0 0.0 7.0 0.5759768999209152 0.9050946219802449 1.0 0.0 0.0 
42.134321532168514 134.64985181115955 0.003567103541267604 0.0 1.8518999999999999 9.0 0.004223789127661193 0.21851115658271858 0.0 0.0 0.0 
47.39679324355173 152.90618705554832 0.5391398189914381 0.0 4.9044 7.0 0.9127580927177573 0.18760822515801023 0.0 0.0 0.0 
44.08072119032317 168.8066583518818 6.0587739895905734 0.0 1.8518999999999999 8.0 0.7175437399405352 0.3944474505072494 0.0 0.0 0.0 
42.12112999737955 173.53540783707246 0.8198357438139913 0.0 1.8518999999999999 8.0 0.8298936318964554 0.3944474505072494 0.0 0.0 0.0 
33.757648903417895 176.649124550888 0.698039173742511 0.0 4.2973 8.0 0.7859195959283062 0.5807231353295869 0.0 0.0 0.0 
21.945529739619843 177.59459939520966 1.9069511252039235 0.0 1.2363 9.0 0.8278772022564144 0.32918062585870367 0.0 0.0 0.0 
20.220262928087685 174.551395340832 3.0597122946442648 0.0 1.2363 9.0 0.13073873316745033 0.32918062585870367 0.0 0.0 0.0 
10.868239815017956 180.55323681100563 1.188097322442582 0.0 6.7155 7.0 0.37704213346817284 0.6280779011405561 0.0 0.0 0.0 
21.417251559141228 -96.79796648378469 5.2393335501169815 0.0 3.6885000000000003 7.0 0.9370079828047828 0.28229398845537923 0.0 0.0 0.0 
31.781469868535048 -89.98450577458132 6.165131305820324 0.0 6.7155 6.0 0.3853965923652297 0.010450926960545837 0.0 0.0 0.0 
8.04184197593148 -49.903918097937414 2.443331287565235 0.0 1.2363 7.0 0.9794172596743375 0.5292447532472268 0.0 0.0 0.0 
11.606205012045374 -54.55590629866829 5.053638136822036 0.0 1.2363 7.0 0.015258258339429065 0.5292447532472268 0.0 0.0 0.0 
2.6834291084086765 -145.63839391106148 2.588866128946352 0.0 0.619 8.0 0.05766663495730473 0.4056595423705742 0.0 0.0 0.0 
6.167094866240904 -147.54067283818276 5.838657794150005 0.0 0.619 8.0 0.6763741935205724 0.4056595423705742 0.0 0.0 0.0 
14.525157597157998 -161.2098606275081 4.274910018235229 0.0 13.806899999999999 5.0 0.3692324539804902 0.9659778866709213 0.0 0.0 0.0 
34.16518385372432 -158.76796376226588 5.142759137127863 0.0 2.4657999999999998 7.0 0.18375811188418 0.06938745691382653 0.0 0.0 0.0 
43.91338763735637 -156.33472141638853 3.769856551291281 0.0 0.0 7.0 0.27459244170403707 0.4408261164570968 1.0 0.0 0.0 
45.65077486395223 -156.09598075215348 5.928038173699708 0.0 0.0 7.0 0.010215597082578243 0.4408261164570968 1.0 0.0 0.0 
48.984364446032004 -147.41341522848936 5.500215038533707 0.0 3.6885000000000003 6.0 0.10663883557909604 0.4479180381472654 0.0 0.0 0.0 
45.11618882242055 -135.1619608976117 1.2204410979183644 2.0 3.6885000000000003 6.0 0.2741889947825422 0.4479180381472654 0.0 0.0 0.0 
47.642373678489605 -132.64122742253514 2.830087946433997 2.0 1.8518999999999999 5.0 0.663845336459803 0.45667816149067475 0.0 0.0 0.0 
53.564681374225444 -137.32641549151538 5.177607330817333 0.0 1.8518999999999999 5.0 0.6900885581010128 0.45667816149067475 0.0 0.0 0.0 
63.58367612881925 -124.52255069692148 5.538686139728277 0.0 0.619 5.0 0.7711680283635843 0.7120478846819892 0.0 0.0 0.0 
63.22238483336006 -121.80501959871864 0.899636675991446 0.0 0.619 5.0 0.8441294146226969 0.7120478846819892 0.0 0.0 0.0 
54.201219442125044 -105.69323288794916 0.1865495427792535 0.0 6.7155 4.0 0.8951586247456063 0.329883856778026 0.0 0.0 0.0 
36.513586441083184 -39.75216047739108 0.43297153654392845 0.0 3.0865 9.0 0.4178019562205093 0.9923122908363048 0.0 0.0 0.0 
48.50395074768087 -30.882264915226738 0.45230921222113324 0.0 8.535099999999998 8.0 0.7656284566554725 0.674285264999597 0.0 0.0 0.0 
40.07961275932689 -26.164762192870633 0.2043924339061105 0.0 7.3362 8.0 0.8718750787303499 0.24990586309152174 0.0 0.0 0.0 
31.99716847834683 -4.584770225447674 1.494213306953606 0.0 7.3362 8.0 0.340734097631325 0.24990586309152174 0.0 0.0 0.0 
34.83647636466835 1.6300666597912339 5.601517473525608 0.0 9.727199999999998 5.0 0.8223745540593693 0.47534073997197135 0.0 0.0 0.0 
38.393390434841756 33.934712250923916 4.6150313096619175 0.0 6.1305000000000005 6.0 0.7873743845882237 0.08314507823318795 0.0 0.0 0.0 
55.943654682528134 45.26346313731084 0.4559913034772789 0.0 6.1305000000000005 6.0 0.939712216079636 0.08314507823318795 0.0 0.0 0.0 
62.60597294426038 49.181492956533404 5.92840971509944 0.0 7.3362 6.0 0.728667311526428 0.31812222950906355 0.0 0.0 0.0 
54.58229391744189 67.05465946393929 0.5265481110462675 0.0 7.3362 6.0 0.4205568707074646 0.31812222950906355 0.0 0.0 0.0 
50.00241224226931 75.8156126430157 0.22149314249304508 0.0 0.6207 6.0 0.992812654196704 0.16330864392935773 0.0 0.0 0.0 
46.75583880906368 76.99460845876327 2.2068314506040116 0.0 0.6207 6.0 0.9682945519620039 0.16330864392935773 0.0 0.0 0.0 
49.51998397682107 89.32136079403577 5.724084864692835 0.0 8.535099999999998 5.0 0.9496513328687596 0.7659099251372311 0.0 0.0 0.0 
2.422849645922331 125.4693963728453 3.1151269558063133 0.0 1.857 8.0 0.4007716133220568 0.8481153883134988 0.0 0.0 0.0 
55.5037299184138 113.91127763323978 4.9946031407379605 0.0 0.6207 7.0 0.4873005716990395 0.9050946219802449 0.0 0.0 0.0 
56.000897636790484 117.67259064295764 1.043938112114062 0.0 0.6207 7.0 0.5759768999209152 0.9050946219802449 0.0 0.0 0.0 
43.10511345755151 134.43307744087497 6.063495117827447 0.0 2.4726 9.0 0.004223789127661193 0.21851115658271858 0.0 0.0 0.0 
48.22206883619784 153.46147822798062 0.5922693275311445 0.0 5.5251 7.0 0.9127580927177573 0.18760822515801023 0.0 0.0 0.0 
45.074388133364636 168.76133621262028 6.23760635623651 0.0 2.4726 8.0 0.7175437399405352 0.3944474505072494 0.0 0.0 0.0 
42.69074586606591 174.35086222092278 0.961052292923301 0.0 2.4726 8.0 0.8298936318964554 0.3944474505072494 0.0 0.0 0.0 
34.551722515051544 177.24818647532425 0.6463154103059939 0.0 4.918 8.0 0.7859195959283062 0.5807231353295869 0.0 0.0 0.0 
21.47547623160199 178.47122804498218 2.062978647042791 0.0 1.857 9.0 0.8278772022564144 0.32918062585870367 0.0 0.0 0.0 
19.228073261087502 174.48077130315818 3.2126534914918254 0.0 1.857 9.0 0.13073873316745033 0.32918062585870367 0.0 0.0 0.0 
11.436875414757397 181.3693750619836 0.96225389582257 0.0 7.3362 7.0 0.37704213346817284 0.6280779011405561 0.0 0.0 0.0 
21.668154178002005 -97.76050269912895 4.967392538680629 0.0 4.309200000000001 7.0 0.9370079828047828 0.28229398845537923 0.0 0.0 0.0 
32.77160816086538 -90.079659608246 6.18737892493809 0.0 7.3362 6.0 0.3853965923652297 0.010450926960545837 0.0 0.0 0.0 
7.347928518089313 -49.191238504413086 2.342846563918638 0.0 1.857 7.0 0.9794172596743375 0.5292447532472268 0.0 0.0 0.0 
12.051391383252422 -55.4454214390069 5.176431106756109 0.0 1.857 7.0 0.015258258339429065 0.5292447532472268 0.0 0.0 0.0 
1.7243823427615745 -145.37446704372755 2.8730405769406495 0.0 1.2397 8.0 0.05766663495730473 0.4056595423705742 0.0 0.0 0.0 
7.137544539850978 -147.7589742834132 6.061921836345821 0.0 1.2397 8.0 0.6763741935205724 0.4056595423705742 0.0 0.0 0.0 
13.942305859486746 -162.0159077364881 4.086336162705647 0.0 14.427599999999998 5.0 0.3692324539804902 0.9659778866709213 0.0 0.0 0.0 
34.74306479609922 -159.57758200961283 5.332304811618038 0.0 3.0865 7.0 0.18375811188418 0.06938745691382653 0.0 0.0 0.0 
43.14109949628877 -156.96161783300357 3.823456959896536 0.0 0.6207 7.0 0.27459244170403707 0.4408261164570968 0.0 0.0 0.0 
46.59587587475739 -156.40616161773664 5.966066192381147 0.0 0.6207 7.0 0.010215597082578243 0.4408261164570968 0.0 0.0 0.0 
49.53583466731481 -148.24124895879893 5.300049476339547 0.0 4.309200000000001 6.0 0.10663883557909604 0.4479180381472654 0.0 0.0 0.0 
54.223701595967675 -138.07147954066428 5.436590073676632 0.0 2.4726 5.0 0.6900885581010128 0.45667816149067475 0.0 0.0 0.0 
64.2960918141313 -125.21673509700706 5.51075463963299 0.0 1.2397 5.0 0.7711680283635843 0.7120478846819892 0.0 0.0 0.0 
64.04392471111122 -121.24421631835553 0.5989635101105294 0.0 1.2397 5.0 0.8441294146226969 0.7120478846819892 0.0 0.0 0.0 
55.093402697954794 -105.25341800869155 0.45799914958194493 0.0 7.3362 4.0 0.8951586247456063 0.329883856778026 0.0 0.0 0.0 
37.37349914349773 -39.25218224363911 0.5266474390577811 2.0 3.7089 9.0 0.4178019562205093 0.9923122908363048 0.0 0.0 0.0 
49.327337076281545 -30.324176173293292 0.5956630416654876 0.0 9.157499999999999 8.0 0.7656284566554725 0.674285264999597 0.0 0.0 0.0 
41.057192377662375 -25.981006431558253 0.18580022073161903 0.0 7.9586 8.0 0.8718750787303499 0.24990586309152174 0.0 0.0 0.0 
32.28066230157416 -3.6313241901673776 1.2817757790712945 0.0 7.9586 8.0 0.340734097631325 0.24990586309152174 0.0 0.0 0.0 
35.72208319697989 1.1771553786736635 5.810453205697852 0.0 10.349599999999999 5.0 0.8223745540593693 0.47534073997197135 0.0 0.0 0.0 
38.37428228285163 32.940195801322254 4.693187832056087 0.0 6.7529 6.0 0.7873743845882237 0.08314507823318795 0.0 0.0 0.0 
56.80495295616451 45.76105069124724 0.5238695604261314 0.0 6.7529 6.0 0.939712216079636 0.08314507823318795 0.0 0.0 0.0 
63.4085450362772 48.593865415384656 5.651192543428856 0.0 7.9586 6.0 0.728667311526428 0.31812222950906355 0.0 0.0 0.0 
55.34009201428459 67.69899643666574 0.7046473666598708 0.0 7.9586 6.0 0.4205568707074646 0.31812222950906355 0.0 0.0 0.0 
50.932231309302686 76.16897448671057 0.363172212650479 0.0 1.2431 6.0 0.992812654196704 0.16330864392935773 0.0 0.0 0.0 
46.11755003162029 77.75750787978164 2.267488041935849 0.0 1.2431 6.0 0.9682945519620039 0.16330864392935773 0.0 0.0 0.0 
50.29155320040189 88.69357976276488 5.600187634854452 0.0 9.157499999999999 5.0 0.9496513328687596 0.7659099251372311 0.0 0.0 0.0 
1.4343407376129893 125.35858920614146 3.253223034132676 2.0 2.4794 8.0 0.4007716133220568 0.8481153883134988 0.0 0.0 0.0 
55.88064859006051 112.99075582200169 5.101034773586875 0.0 1.2431 7.0 0.4873005716990395 0.9050946219802449 0.0 0.0 0.0 
56.71893137509768 118.36096237440204 0.7643037184119759 0.0 1.2431 7.0 0.5759768999209152 0.9050946219802449 0.0 0.0 0.0 
44.097657108172065 134.49853881583087 0.06585710731446981 0.0 3.0949999999999998 9.0 0.004223789127661193 0.21851115658271858 0.0 0.0 0.0 
48.89024092526227 154.19834602439838 0.8342442067664257 0.0 6.1475 7.0 0.9127580927177573 0.18760822515801023 0.0 0.0 0.0 
45.7874388467498 168.06780411521135 5.511662873763126 0.0 0.0 9.0 0.8733870818836391 0.7175437399405352 1.0 0.0 0.0 
45.868036838958226 169.36096094702677 6.93021569259352 0.0 0.0 9.0 0.010484027906698334 0.7175437399405352 1.0 0.0 0.0 
43.399108664144485 175.04918180127135 0.7782516158556337 0.0 3.0949999999999998 8.0 0.8298936318964554 0.3944474505072494 0.0 0.0 0.0 
34.91112614133709 176.32068600448133 -1.2011146685265768 0.0 0.0 9.0 0.0018873784763224766 0.7859195959283062 1.0 0.0 0.0 
33.96096316969359 178.0484561085539 2.206702807787724 0.0 0.0 9.0 0.7789164587192531 0.7859195959283062 1.0 0.0 0.0 
21.1128743297866 179.397482842975 1.943919260603226 0.0 2.4794 9.0 0.8278772022564144 0.32918062585870367 0.0 0.0 0.0 
18.234211292083494 174.4399488024035 3.1826446060526945 0.0 2.4794 9.0 0.13073873316745033 0.32918062585870367 0.0 0.0 0.0 
12.155413266980963 182.05722057147466 0.7635711156842743 0.0 7.9586 7.0 0.37704213346817284 0.6280779011405561 0.0 0.0 0.0 
21.789497117216385 -98.74777367566189 4.83469299652851 0.0 4.9316 7.0 0.9370079828047828 0.28229398845537923 0.0 0.0 0.0 
33.757401012740594 -90.21247731486528 6.149261262337681 0.0 7.9586 6.0 0.3853965923652297 0.010450926960545837 0.0 0.0 0.0 
6.608378184904403 -48.52603673450822 2.4090649313677863 0.0 2.4794 7.0 0.9794172596743375 0.5292447532472268 0.0 0.0 0.0 
12.686088843975122 -56.21131126355813 5.404397823931804 0.0 2.4794 7.0 0.015258258339429065 0.5292447532472268 0.0 0.0 0.0 
0.7619772865696222 -145.12306179752835 2.8860740183042553 2.0 1.8620999999999999 8.0 0.05766663495730473 0.4056595423705742 0.0 0.0 0.0 
8.096141535383333 -148.02453009705212 6.012939650006159 0.0 1.8620999999999999 8.0 0.6763741935205724 0.4056595423705742 0.0 0.0 0.0 
13.441862952044495 -162.87555009607078 4.185204699179739 0.0 15.049999999999999 5.0 0.3692324539804902 0.9659778866709213 0.0 0.0 0.0 
35.497606687891015 -160.22572907898186 5.573499312108188 0.0 3.7089 7.0 0.18375811188418 0.06938745691382653 0.0 0.0 0.0 
42.430930846882 -157.6581008402618 3.9172688926374404 0.0 1.2431 7.0 0.27459244170403707 0.4408261164570968 0.0 0.0 0.0 
47.5814052124035 -156.54092071627554 6.147291648171812 0.0 1.2431 7.0 0.010215597082578243 0.4408261164570968 0.0 0.0 0.0 
49.906438863123135 -149.16433108951716 5.094184682549576 0.0 4.9316 6.0 0.10663883557909604 0.4479180381472654 0.0 0.0 0.0 
54.71880456159197 -138.93420843401861 5.233389910754336 0.0 3.0949999999999998 5.0 0.6900885581010128 0.45667816149067475 0.0 0.0 0.0 
64.93953106785956 -125.9752955868587 5.415866405020499 0.0 1.8620999999999999 5.0 0.7711680283635843 0.7120478846819892 0.0 0.0 0.0 
64.94466897438181 -120.82221174233128 0.4381326945870535 0.0 1.8620999999999999 5.0 0.8441294146226969 0.7120478846819892 0.0 0.0 0.0 
55.98997285778239 -104.8226163855423 0.4479216299979463 0.0 7.9586 4.0 0.8951586247456063 0.329883856778026 0.0 0.0 0.0 
50.126177848728794 -29.731486110716016 0.6383152604968171 0.0 9.7816 8.0 0.7656284566554725 0.674285264999597 0.0 0.0 0.0 
42.013949559995176 -25.708896556592983 0.27708927150073814 0.0 8.582699999999999 8.0 0.8718750787303499 0.24990586309152174 0.0 0.0 0.0 
32.78265242587017 -2.7725844128721504 1.041793987481287 0.0 8.582699999999999 8.0 0.340734097631325 0.24990586309152174 0.0 0.0 0.0 
36.666375809465364 0.8645221238766262 5.963470264762423 0.0 10.9737 5.0 0.8223745540593693 0.47534073997197135 0.0 0.0 0.0 
38.32336098183582 31.94680005384693 4.66118395900304 0.0 7.377000000000001 6.0 0.7873743845882237 0.08314507823318795 0.0 0.0 0.0 
57.5648911573241 46.40286220595873 0.7013194678416225 2.0 7.377000000000001 6.0 0.939712216079636 0.08314507823318795 0.0 0.0 0.0 
64.32836390763727 48.21523454779845 5.892691837172608 0.0 8.582699999999999 6.0 0.728667311526428 0.31812222950906355 0.0 0.0 0.0 
56.07947965929935 68.3643790336731 0.7327588819025063 0.0 8.582699999999999 6.0 0.4205568707074646 0.31812222950906355 0.0 0.0 0.0 
51.72663540666014 76.7675980914084 0.645763540774195 0.0 1.8672 6.0 0.992812654196704 0.16330864392935773 0.0 0.0 0.0 
45.649386414887374 78.63514728065648 2.0608240168360012 0.0 1.8672 6.0 0.9682945519620039 0.16330864392935773 0.0 0.0 0.0 
51.06918676437671 88.0733264837095 5.609905709736826 0.0 9.7816 5.0 0.9496513328687596 0.7659099251372311 0.0 0.0 0.0 
56.3927644712057 112.13801587672049 5.2532238724949325 0.0 1.8672 7.0 0.4873005716990395 0.9050946219802449 0.0 0.0 0.0 
57.244124503504594 119.20571101623403 1.014554061142675 0.0 1.8672 7.0 0.5759768999209152 0.9050946219802449 0.0 0.0 0.0 
45.07321215014935 134.3043212829635 6.086672492987766 0.0 3.7190999999999996 9.0 0.004223789127661193 0.21851115658271858 0.0 0.0 0.0 
49.86551032856693 154.00269919724178 -0.19798008976670967 0.0 0.0 8.0 0.8029284911706441 0.9127580927177573 1.0 0.0 0.0 
47.962054238941604 154.55597371535217 2.7738250407809213 0.0 0.0 8.0 0.6173565223221256 0.9127580927177573 1.0 0.0 0.0 
46.48846815744077 167.36212288720927 5.4944873031194295 0.0 0.6241 9.0 0.8733870818836391 0.7175437399405352 0.0 0.0 0.0 
46.79318638942513 169.72637358948617 0.37616490348105697 0.0 0.6241 9.0 0.010484027906698334 0.7175437399405352 0.0 0.0 0.0 
44.05602649553602 175.79610017217817 0.849413463832051 0.0 3.7190999999999996 8.0 0.8298936318964554 0.3944474505072494 0.0 0.0 0.0 
35.07554325833645 175.33966862357588 4.878454106490631 0.0 0.6241 9.0 0.0018873784763224766 0.7859195959283062 0.0 0.0 0.0 
33.46545597388324 178.91095289631696 2.092248524347484 0.0 0.6241 9.0 0.7789164587192531 0.7859195959283062 0.0 0.0 0.0 
21.752226849644856 180.15949100916973 0.8727017856228576 0.0 0.0 10.0 0.44815175990781153 0.8278772022564144 1.0 0.0 0.0 
20.12393073006039 179.5043409103377 3.0339575098494063 0.0 0.0 10.0 0.8026670964930922 0.8278772022564144 1.0 0.0 0.0 
17.24747660220041 174.31431941976936 3.2682308892750083 0.0 3.1035 9.0 0.13073873316745033 0.32918062585870367 0.0 0.0 0.0 
12.872366546842253 182.74671755079382 0.7658720106937306 0.0 8.582699999999999 7.0 0.37704213346817284 0.6280779011405561 0.0 0.0 0.0 
22.165251703672364 -99.6687712765036 5.099770512537569 0.0 5.555700000000001 7.0 0.9370079828047828 0.28229398845537923 0.0 0.0 0.0 
34.69272012768102 -90.55101275352243 5.93591106272929 0.0 8.582699999999999 6.0 0.3853965923652297 0.010450926960545837 0.0 0.0 0.0 
5.795742056821738 -47.95240740006363 2.5269207872412025 0.0 3.1035 7.0 0.9794172596743375 0.5292447532472268 0.0 0.0 0.0 
13.257159493341792 -57.02574751240217 5.323918130292229 0.0 3.1035 7.0 0.015258258339429065 0.5292447532472268 0.0 0.0 0.0 
9.046307020448562 -148.31883205251586 5.9828220284174325 0.0 2.4861999999999997 8.0 0.6763741935205724 0.4056595423705742 0.0 0.0 0.0 
12.775695320374128 -163.6142305252906 3.9785685913056823 0.0 15.6741 5.0 0.3692324539804902 0.9659778866709213 0.0 0.0 0.0 
36.24962422821243 -160.87680335204928 5.569613401225212 0.0 4.333 7.0 0.18375811188418 0.06938745691382653 0.0 0.0 0.0 
41.76798557664367 -158.3996746118227 3.982922408196523 0.0 1.8672 7.0 0.27459244170403707 0.4408261164570968 0.0 0.0 0.0 
48.465673048849936 -156.99644073057425 5.8075053042114995 0.0 1.8672 7.0 0.010215597082578243 0.4408261164570968 0.0 0.0 0.0 
49.415360369025315 -150.0293571022068 4.1960553287194555 0.0 0.0 7.0 0.033424705240576724 0.10663883557909604 1.0 0.0 0.0 
50.89185291269521 -149.2999306503823 6.146437440632047 0.0 0.0 7.0 0.6846669161200433 0.10663883557909604 1.0 0.0 0.0 
55.343464127111886 -139.70830695307507 5.391361764865983 0.0 3.7190999999999996 5.0 0.6900885581010128 0.45667816149067475 0.0 0.0 0.0 
65.64292496906455 -126.6786199144255 5.497843672569779 0.0 2.4861999999999997 5.0 0.7711680283635843 0.7120478846819892 0.0 0.0 0.0 
65.92911803191026 -120.67977528936798 0.14368789629698664 0.0 2.4861999999999997 5.0 0.8441294146226969 0.7120478846819892 0.0 0.0 0.0 
56.86875266758491 -104.35659692684513 0.4875903188954632 0.0 8.582699999999999 4.0 0.8951586247456063 0.329883856778026 0.0 0.0 0.0 
50.95411890408167 -29.18017703328167 0.5874519864891077 0.0 10.407399999999999 8.0 0.7656284566554725 0.674285264999597 0.0 0.0 0.0 
42.96122577387741 -25.405423551841356 0.31002986341230404 0.0 9.208499999999999 8.0 0.8718750787303499 0.24990586309152174 0.0 0.0 0.0 
33.524231430119265 -2.1096449959891648 0.7294594696961509 2.0 9.208499999999999 8.0 0.340734097631325 0.24990586309152174 0.0 0.0 0.0 
37.54053601393033 0.3898938199061708 5.785772974824002 0.0 11.599499999999999 5.0 0.8223745540593693 0.47534073997197135 0.0 0.0 0.0 
38.319845716036404 30.95210626533348 4.708864976988343 0.0 8.0028 6.0 0.7873743845882237 0.08314507823318795 0.0 0.0 0.0 
65.25292656657534 47.84833949509499 5.905417563932247 0.0 9.208499999999999 6.0 0.728667311526428 0.31812222950906355 0.0 0.0 0.0 
56.97312382044994 68.80121790927905 0.45466626964559 0.0 9.208499999999999 6.0 0.4205568707074646 0.31812222950906355 0.0 0.0 0.0 
52.51562228698972 77.37334374155324 0.6547593489240817 0.0 2.493 6.0 0.992812654196704 0.16330864392935773 0.0 0.0 0.0 
45.43424075342181 79.60630145706321 1.788801533921094 0.0 2.493 6.0 0.9682945519620039 0.16330864392935773 0.0 0.0 0.0 
51.7630673522684 87.36061488723597 5.484407426765204 0.0 10.407399999999999 5.0 0.9496513328687596 0.7659099251372311 0.0 0.0 0.0 
56.876175584474275 111.26868177203495 5.219889689017034 0.0 2.493 7.0 0.4873005716990395 0.9050946219802449 0.0 0.0 0.0 
57.57533502024502 120.1436490118389 1.2313297293409295 0.0 2.493 7.0 0.5759768999209152 0.9050946219802449 0.0 0.0 0.0 
46.017049056868544 133.99031493985004 5.96201583589104 0.0 4.3449 9.0 0.004223789127661193 0.21851115658271858 0.0 0.0 0.0 
50.81450093097268 153.7046305364485 5.978855356634894 0.0 0.6258 8.0 0.8029284911706441 0.9127580927177573 0.0 0.0 0.0 
46.98194669367096 154.72573027546912 2.9700904106730337 0.0 0.6258 8.0 0.6173565223221256 0.9127580927177573 0.0 0.0 0.0 
47.1123800905365 166.5874216610958 5.390396336408945 0.0 1.2499 9.0 0.8733870818836391 0.7175437399405352 0.0 0.0 0.0 
47.61565479207609 170.28581421782948 0.5973058050232718 0.0 1.2499 9.0 0.010484027906698334 0.7175437399405352 0.0 0.0 0.0 
44.79728129563195 176.45940207277565 0.7299483727714154 0.0 4.3449 8.0 0.8298936318964554 0.3944474505072494 0.0 0.0 0.0 
35.04565999601173 174.34541760867606 4.682351967382449 0.0 1.2499 9.0 0.0018873784763224766 0.7859195959283062 0.0 0.0 0.0 
32.959583865736036 179.7674115936292 2.104307986020296 0.0 1.2499 9.0 0.7789164587192531 0.7859195959283062 0.0 0.0 0.0 
22.141200840494204 181.07498394985302 1.1690187223850415 0.0 0.6258 10.0 0.44815175990781153 0.8278772022564144 0.0 0.0 0.0 
19.13377015458477 179.4094192332908 3.2371664804718754 0.0 0.6258 10.0 0.8026670964930922 0.8278772022564144 0.0 0.0 0.0 
17.277127702653615 175.3085773854103 1.5409828217703463 0.0 0.0 10.0 0.42117978933056077 0.13073873316745033 1.0 0.0 0.0 
16.687632470448907 173.4921256237935 4.114586868791581 0.0 0.0 10.0 0.4486873513593216 0.13073873316745033 1.0 0.0 0.0 
13.611600695505889 183.41227067673816 0.7329895394868303 0.0 9.208499999999999 7.0 0.37704213346817284 0.6280779011405561 0.0 0.0 0.0 
21.173807136698976 -99.58836132302318 3.0606659522643955 0.0 0.0 8.0 0.29894070585035915 0.9370079828047828 1.0 0.0 0.0 
23.043193105663903 -99.20117424414543 6.772576353852764 0.0 0.0 8.0 0.5427172362831783 0.9370079828047828 1.0 0.0 0.0 
34.26746228776366 -91.45022566467739 4.270637223578424 0.0 0.0 7.0 0.3193565465440016 0.3853965923652297 1.0 0.0 0.0 
35.65170591390142 -90.28686440159174 6.551965680245891 0.0 0.0 7.0 0.5080232036142022 0.3853965923652297 1.0 0.0 0.0 
4.960190293167454 -47.41270253603666 2.5680810968195615 0.0 3.7293 7.0 0.9794172596743375 0.5292447532472268 0.0 0.0 0.0 
13.630596202349023 -57.94768737723373 5.097255107060989 0.0 3.7293 7.0 0.015258258339429065 0.5292447532472268 0.0 0.0 0.0 
9.889684203463869 -148.84622471189851 5.724350952327442 0.0 3.1119999999999997 8.0 0.6763741935205724 0.4056595423705742 0.0 0.0 0.0 
11.798045323362947 -163.43084957386887 2.9561739777219627 0.0 0.0 6.0 0.023441340766222396 0.3692324539804902 1.0 0.0 0.0 
13.344721089119544 -164.43009679160224 5.321401353494764 0.0 0.0 6.0 0.3685981318577154 0.3692324539804902 1.0 0.0 0.0 
36.94669927209345 -161.58639088942581 5.488899348621981 0.0 4.9588 7.0 0.18375811188418 0.06938745691382653 0.0 0.0 0.0 
41.22949975093429 -159.23601252529605 4.1403495332193145 0.0 2.493 7.0 0.27459244170403707 0.4408261164570968 0.0 0.0 0.0 
49.17678549655764 -157.6919600881157 5.508879091855421 0.0 2.493 7.0 0.010215597082578243 0.4408261164570968 0.0 0.0 0.0 
48.81736845530934 -150.82423681709002 4.06742235060229 0.0 0.6258 7.0 0.033424705240576724 0.10663883557909604 0.0 0.0 0.0 
51.77990063290742 -149.74803704023319 5.815871213017622 0.0 0.6258 7.0 0.6846669161200433 0.10663883557909604 0.0 0.0 0.0 
55.1298856375147 -140.6798069884744 4.495987443281852 0.0 0.0 6.0 0.28257868519898977 0.6900885581010128 1.0 0.0 0.0 
56.232320969012946 -139.2618076757988 6.7486950165889645 0.0 0.0 6.0 0.535351825007725 0.6900885581010128 1.0 0.0 0.0 
65.19967250014996 -127.56910031218794 4.250528725036843 0.0 0.0 6.0 0.2449089923831277 0.7711680283635843 1.0 0.0 0.0 
66.40914026669608 -126.04431540736437 6.9746734919385736 0.0 0.0 6.0 0.5647961382634555 0.7711680283635843 1.0 0.0 0.0 
66.83566398888719 -120.2703824243967 0.42417656110721486 0.0 3.1119999999999997 5.0 0.8441294146226969 0.7120478846819892 0.0 0.0 0.0 
57.82614958816656 -104.08674654893261 0.27472846443918053 0.0 9.208499999999999 4.0 0.8951586247456063 0.329883856778026 0.0 0.0 0.0 
51.89944908982996 -28.870695321527016 0.31637944529271284 0.0 11.034899999999999 8.0 0.7656284566554725 0.674285264999597 0.0 0.0 0.0 
43.93537481908711 -25.204272544592943 0.20362504957914826 0.0 9.835999999999999 8.0 0.8718750787303499 0.24990586309152174 0.0 0.0 0.0 
38.43893472072742 -0.03708141781252752 5.839527088298074 0.0 12.226999999999999 5.0 0.8223745540593693 0.47534073997197135 0.0 0.0 0.0 
38.39602050177762 29.960327312130627 4.78905466496798 0.0 8.6303 6.0 0.7873743845882237 0.08314507823318795 0.0 0.0 0.0 
66.24419131539062 47.76574235377605 6.200053175387877 0.0 9.835999999999999 6.0 0.728667311526428 0.31812222950906355 0.0 0.0 0.0 
57.733005448302784 69.4430964037403 0.701407608864863 0.0 9.835999999999999 6.0 0.4205568707074646 0.31812222950906355 0.0 0.0 0.0 
53.229540408266075 78.06598290165914 0.7702639541336113 0.0 3.1205 6.0 0.992812654196704 0.16330864392935773 0.0 0.0 0.0 
45.42548703584567 80.60096293838699 1.5795868002593416 0.0 3.1205 6.0 0.9682945519620039 0.16330864392935773 0.0 0.0 0.0 
52.44694254550726 86.63829722161152 5.4704632327321185 0.0 11.034899999999999 5.0 0.9496513328687596 0.7659099251372311 0.0 0.0 0.0 
57.54432085674924 110.53178965975667 5.448904708312747 0.0 3.1205 7.0 0.4873005716990395 0.9050946219802449 0.0 0.0 0.0 
58.49426203150944 119.76285873101631 -0.3928460645747718 0.0 0.0 8.0 0.23602789550859948 0.5759768999209152 1.0 0.0 0.0 
56.58294928433648 120.21146229347333 3.0733651257160863 0.0 0.0 8.0 0.3955801505586267 0.5759768999209152 1.0 0.0 0.0 
46.355282301539525 133.05488650207334 5.059343555226422 0.0 0.0 10.0 0.9994764107123637 0.004223789127661193 1.0 0.0 0.0 
46.685728576418285 134.72672229324579 7.1167480749957654 0.0 0.0 10.0 0.27694210671186115 0.004223789127661193 1.0 0.0 0.0 
51.80750378270262 153.6465493307437 6.224761983562033 0.0 1.2532999999999999 8.0 0.8029284911706441 0.9127580927177573 0.0 0.0 0.0 
45.99728642848255 154.86669925134547 2.9993924062022326 0.0 1.2532999999999999 8.0 0.6173565223221256 0.9127580927177573 0.0 0.0 0.0 
47.58527432343303 165.71232216133015 5.2078322482814015 0.0 1.8774 9.0 0.8733870818836391 0.7175437399405352 0.0 0.0 0.0 
48.38794730547251 170.91270524803417 0.6818447270338825 0.0 1.8774 9.0 0.010484027906698334 0.7175437399405352 0.0 0.0 0.0 
45.53071225433388 177.131344867079 0.7416671144981544 0.0 4.9724 8.0 0.8298936318964554 0.3944474505072494 0.0 0.0 0.0 
35.07897493058566 173.35127566451794 4.74589768412125 0.0 1.8774 9.0 0.0018873784763224766 0.7859195959283062 0.0 0.0 0.0 
32.40758189660532 180.59489084779344 2.159082655484056 0.0 1.8774 9.0 0.7789164587192531 0.7859195959283062 0.0 0.0 0.0 
22.69390615203675 181.90199358014308 0.9816431419195325 0.0 1.2532999999999999 10.0 0.44815175990781153 0.8278772022564144 0.0 0.0 0.0 
18.143783981922397 179.5061429012182 3.044198751179178 2.0 1.2532999999999999 10.0 0.8026670964930922 0.8278772022564144 0.0 0.0 0.0 
17.105566934552616 176.28837072732202 1.7441281340647325 2.0 0.6275 10.0 0.42117978933056077 0.13073873316745033 0.0 0.0 0.0 
16.32726503196078 172.56499920346198 4.341677283231186 0.0 0.6275 10.0 0.4486873513593216 0.13073873316745033 0.0 0.0 0.0 
14.201100737206382 184.21346839941944 0.9364544781225673 0.0 9.835999999999999 7.0 0.37704213346817284 0.6280779011405561 0.0 0.0 0.0 
20.201112750671307 -99.38028988963644 2.930854138630569 0.0 0.6275 8.0 0.29894070585035915 0.9370079828047828 0.0 0.0 0.0 
23.81040166349654 -98.56807147303438 0.6899144312293018 0.0 0.6275 8.0 0.5427172362831783 0.9370079828047828 0.0 0.0 0.0 
34.05428298556242 -92.42181337307741 4.49640809037559 0.0 0.6275 7.0 0.3193565465440016 0.3853965923652297 0.0 0.0 0.0 
36.54566938516924 -89.85067934678383 0.4539347725525422 0.0 0.6275 7.0 0.5080232036142022 0.3853965923652297 0.0 0.0 0.0 
5.6381928476111645 -46.68486970758846 0.8208286426023761 0.0 0.0 8.0 0.6866843899724361 0.9794172596743375 1.0 0.0 0.0 
4.587901551002196 -48.33510655947558 4.328776973224708 0.0 0.0 8.0 0.3350414631627484 0.9794172596743375 1.0 0.0 0.0 
13.760170902419647 -58.933911736649186 4.843035253622576 2.0 4.3568 7.0 0.015258258339429065 0.5292447532472268 0.0 0.0 0.0 
10.58724144700449 -149.55533823030265 5.489579120105321 0.0 3.7394999999999996 8.0 0.6763741935205724 0.4056595423705742 0.0 0.0 0.0 
10.804513028806081 -163.47903328141473 3.190052543975367 0.0 0.6275 6.0 0.023441340766222396 0.3692324539804902 0.0 0.0 0.0 
13.95576385972716 -165.2149883907986 5.3738935796374 0.0 0.6275 6.0 0.3685981318577154 0.3692324539804902 0.0 0.0 0.0 
36.902503447461235 -162.58010856516873 4.667943037856154 0.0 0.0 8.0 0.40396471381917753 0.18375811188418 1.0 0.0 0.0 
37.919009648979554 -161.37653231562027 6.495759401824213 2.0 0.0 8.0 0.32110175048095657 0.18375811188418 1.0 0.0 0.0 
40.55542589562088 -159.96748537344806 3.9678129771665653 2.0 3.1205 7.0 0.27459244170403707 0.4408261164570968 0.0 0.0 0.0 
49.82366570176919 -158.44758836320165 5.420411311602638 0.0 3.1205 7.0 0.010215597082578243 0.4408261164570968 0.0 0.0 0.0 
48.146792112972996 -151.55891733207596 3.972584005994565 0.0 1.2532999999999999 7.0 0.033424705240576724 0.10663883557909604 0.0 0.0 0.0 
52.72090485066649 -150.07043299578828 5.953113783148056 0.0 1.2532999999999999 7.0 0.6846669161200433 0.10663883557909604 0.0 0.0 0.0 
55.10846507731405 -141.6742763191211 4.690862619213052 0.0 0.6275 6.0 0.28257868519898977 0.6900885581010128 0.0 0.0 0.0 
57.20138108385533 -139.03741831816313 0.2275411736793141 0.0 0.6275 6.0 0.535351825007725 0.6900885581010128 0.0 0.0 0.0 
64.70124400087326 -128.42991220866045 4.187546426489735 0.0 0.6275 6.0 0.2449089923831277 0.7711680283635843 0.0 0.0 0.0 
67.10608517805687 -125.33460005560126 0.7944693325356349 0.0 0.6275 6.0 0.5647961382634555 0.7711680283635843 0.0 0.0 0.0 
67.61631165527456 -119.65392698321365 0.6684052518744374 0.0 3.7394999999999996 5.0 0.8441294146226969 0.7120478846819892 0.0 0.0 0.0 
58.73649057675576 -104.48762979190063 -0.4148134899321235 0.0 0.0 5.0 0.7395060540730564 0.8951586247456063 1.0 0.0 0.0 
57.19362436001509 -103.3190617661236 2.2599645715106 0.0 0.0 5.0 0.12090412043611987 0.8951586247456063 1.0 0.0 0.0 
52.77518576464936 -28.398982096804477 0.4940806492784017 0.0 11.664099999999998 8.0 0.7656284566554725 0.674285264999597 0.0 0.0 0.0 
44.86307080214065 -24.845373877797797 0.36913367714011575 0.0 10.4652 8.0 0.8718750787303499 0.24990586309152174 0.0 0.0 0.0 
39.31489848145434 -0.508372813759778 5.789586275699247 0.0 12.856199999999998 5.0 0.8223745540593693 0.47534073997197135 0.0 0.0 0.0 
38.69109557613069 29.01040163582957 5.0135785379282005 0.0 9.2595 6.0 0.7873743845882237 0.08314507823318795 0.0 0.0 0.0 
67.23672180643348 47.70008175408893 6.217127479159853 0.0 10.4652 6.0 0.728667311526428 0.31812222950906355 0.0 0.0 0.0 
58.30020922525212 70.26023039851403 0.9640072033345242 0.0 10.4652 6.0 0.4205568707074646 0.31812222950906355 0.0 0.0 0.0 
53.8540485994481 78.84020354795305 0.8920190748507726 0.0 3.7497 6.0 0.992812654196704 0.16330864392935773 0.0 0.0 0.0 
45.569220775594815 81.58522342324682 1.4257791979913865 0.0 3.7497 6.0 0.9682945519620039 0.16330864392935773 0.0 0.0 0.0 
53.177724700373766 85.96347462853444 5.537584647984765 0.0 11.664099999999998 5.0 0.9496513328687596 0.7659099251372311 0.0 0.0 0.0 
58.17439270788792 109.76209000898143 5.398373341137897 0.0 3.7497 7.0 0.4873005716990395 0.9050946219802449 0.0 0.0 0.0 
59.40465234951753 119.36208752586711 5.868498915307631 0.0 0.6292 8.0 0.23602789550859948 0.5759768999209152 0.0 0.0 0.0 
55.58870723469791 120.18128222174133 3.1719384924630707 0.0 0.6292 8.0 0.3955801505586267 0.5759768999209152 0.0 0.0 0.0 
46.604986338439346 132.09203865118877 4.966147510417831 0.0 0.6292 10.0 0.9994764107123637 0.004223789127661193 0.0 0.0 0.0 
47.41821856086278 135.39969072689493 0.743066414542793 0.0 0.6292 10.0 0.27694210671186115 0.004223789127661193 0.0 0.0 0.0 
52.787157271431624 153.8189069009916 0.17415321758652422 0.0 1.8824999999999998 8.0 0.8029284911706441 0.9127580927177573 0.0 0.0 0.0 
45.005538003146626 154.79012803714303 3.2186488580263912 0.0 1.8824999999999998 8.0 0.6173565223221256 0.9127580927177573 0.0 0.0 0.0 
48.11369707483989 164.86959000589914 5.272458965982114 0.0 2.5065999999999997 9.0 0.8733870818836391 0.7175437399405352 0.0 0.0 0.0 
49.09421116042814 171.61314757769816 0.7812527365001809 0.0 2.5065999999999997 9.0 0.010484027906698334 0.7175437399405352 0.0 0.0 0.0 
46.250574796204326 177.81780390505077 0.7616433338676982 0.0 5.6016 8.0 0.8298936318964554 0.3944474505072494 0.0 0.0 0.0 
34.84758459485578 172.38386334160245 4.477624657165512 2.0 2.5065999999999997 9.0 0.0018873784763224766 0.7859195959283062 0.0 0.0 0.0 
31.75283766267022 181.34371531195976 2.2892577761156003 0.0 2.5065999999999997 9.0 0.7789164587192531 0.7859195959283062 0.0 0.0 0.0 
23.32625773868686 182.66982139994352 0.8818465304082435 0.0 1.8824999999999998 10.0 0.44815175990781153 0.8278772022564144 0.0 0.0 0.0 
15.907908984475375 171.6630188292644 4.277199470818232 0.0 1.2567 10.0 0.4486873513593216 0.13073873316745033 0.0 0.0 0.0 
14.520841334619215 185.15537818298142 1.2435325678786875 0.0 10.4652 7.0 0.37704213346817284 0.6280779011405561 0.0 0.0 0.0 
19.221274992830914 -99.2089829770199 2.968508358921203 0.0 1.2567 8.0 0.29894070585035915 0.9370079828047828 0.0 0.0 0.0 
24.681918257163467 -98.08860623241318 0.5029538871656734 0.0 1.2567 8.0 0.5427172362831783 0.9370079828047828 0.0 0.0 0.0 
33.626124751994176 -93.31964889087955 4.267418299928504 0.0 1.2567 7.0 0.3193565465440016 0.3853965923652297 0.0 0.0 0.0 
37.43433566369518 -89.40380091206973 0.46593183007541944 0.0 1.2567 7.0 0.5080232036142022 0.3853965923652297 0.0 0.0 0.0 
6.111764064665727 -45.81013638115179 1.074579292520535 0.0 0.6292 8.0 0.6866843899724361 0.9794172596743375 0.0 0.0 0.0 
4.3346342015192425 -49.29702326048849 4.454947208973395 0.0 0.6292 8.0 0.3350414631627484 0.9794172596743375 0.0 0.0 0.0 
10.463837440173783 -150.54235370186285 4.58800697887556 0.0 0.0 9.0 0.02323481867752797 0.6763741935205724 1.0 0.0 0.0 
11.043077534162459 -148.67123328650624 7.377939578468654 0.0 0.0 9.0 0.8099368058781361 0.6763741935205724 1.0 0.0 0.0 
9.863151074394622 -163.8003831853927 3.470559227504913 0.0 1.2567 6.0 0.023441340766222396 0.3692324539804902 0.0 0.0 0.0 
14.536680786932473 -166.02243102881403 5.336059727226545 0.0 1.2567 6.0 0.3685981318577154 0.3692324539804902 0.0 0.0 0.0 
37.02482460456693 -163.56725881944632 4.835683886008172 0.0 0.6292 8.0 0.40396471381917753 0.18375811188418 0.0 0.0 0.0 
50.38688765531069 -159.2674719653355 5.314313412181305 0.0 3.7497 7.0 0.010215597082578243 0.4408261164570968 0.0 0.0 0.0 
47.554506340206146 -152.35805790379942 4.074581796141445 2.0 1.8824999999999998 7.0 0.033424705240576724 0.10663883557909604 0.0 0.0 0.0 
53.67603972337652 -150.34818372024614 6.000195306192266 0.0 1.8824999999999998 7.0 0.6846669161200433 0.10663883557909604 0.0 0.0 0.0 
54.996274218015984 -142.66262914129163 4.5993697621711975 0.0 1.2567 6.0 0.28257868519898977 0.6900885581010128 0.0 0.0 0.0 
58.11206291517066 -138.63730996769573 0.4139584156785252 0.0 1.2567 6.0 0.535351825007725 0.6900885581010128 0.0 0.0 0.0 
64.14746571218478 -129.25620374133894 4.1219544353151 0.0 1.2567 6.0 0.2449089923831277 0.7711680283635843 0.0 0.0 0.0 
67.71503518065354 -124.5480836957363 0.9119552674937064 2.0 1.2567 6.0 0.5647961382634555 0.7711680283635843 0.0 0.0 0.0 
68.46540685061007 -119.13579047682101 0.5478965314898896 0.0 4.3687 5.0 0.8441294146226969 0.7120478846819892 0.0 0.0 0.0 
59.72767018792144 -104.57124240106258 6.199028725314463 0.0 0.6292 5.0 0.7395060540730564 0.8951586247456063 0.0 0.0 0.0 
56.52915428128014 -102.57885395444846 2.3023209865586214 0.0 0.6292 5.0 0.12090412043611987 0.8951586247456063 0.0 0.0 0.0 
53.59252371743174 -27.832072261873346 0.6064155311082808 0.0 12.294999999999998 8.0 0.7656284566554725 0.674285264999597 0.0 0.0 0.0 
45.812755555558454 -24.549524322913726 0.3019924432787663 0.0 11.0961 8.0 0.8718750787303499 0.24990586309152174 0.0 0.0 0.0 
40.23251613910052 -0.8923076055877535 5.886918728344904 0.0 13.487099999999998 5.0 0.8223745540593693 0.47534073997197135 0.0 0.0 0.0 
37.7050246165988 29.14113859604775 3.0097777089403017 0.0 0.0 7.0 0.2667278851366718 0.7873743845882237 1.0 0.0 0.0 
39.508877942895936 29.57667020339067 6.888822170390672 0.0 0.0 7.0 0.8041244659688931 0.7873743845882237 1.0 0.0 0.0 
68.19824176574093 47.44531233313207 6.0241745647202505 0.0 11.0961 6.0 0.728667311526428 0.31812222950906355 0.0 0.0 0.0 
58.82773385547203 71.10352504127633 1.0117917054443748 0.0 11.0961 6.0 0.4205568707074646 0.31812222950906355 0.0 0.0 0.0 
54.58287300115461 79.51714008964463 0.7484972365184573 0.0 4.380599999999999 6.0 0.992812654196704 0.16330864392935773 0.0 0.0 0.0 
46.3596851471663 80.98140708752996 -0.6523224211787355 0.0 0.0 7.0 0.4276906054697137 0.9682945519620039 1.0 0.0 0.0 
44.67983067286731 82.03065954119285 2.677278682721335 0.0 0.0 7.0 0.25922731284695544 0.9682945519620039 1.0 0.0 0.0 
53.845873778011 85.22658596662417 5.4489098723605585 0.0 12.294999999999998 5.0 0.9496513328687596 0.7659099251372311 0.0 0.0 0.0 
58.90839679833645 109.09077332871601 5.542371531140367 0.0 4.380599999999999 7.0 0.4873005716990395 0.9050946219802449 0.0 0.0 0.0 
60.238316483466654 118.81947145370613 5.706196520268376 0.0 1.2601 8.0 0.23602789550859948 0.5759768999209152 0.0 0.0 0.0 
54.61758203625033 119.9660057972568 3.3597444373140455 2.0 1.2601 8.0 0.3955801505586267 0.5759768999209152 0.0 0.0 0.0 
46.99129172186761 131.17541646035144 5.111253454404422 0.0 1.2601 10.0 0.9994764107123637 0.004223789127661193 0.0 0.0 0.0 
48.28856200618753 135.88128223136476 0.5053952362173666 0.0 1.2601 10.0 0.27694210671186115 0.004223789127661193 0.0 0.0 0.0 
53.71368764969767 154.18080405233388 0.37236786046314246 0.0 2.5134 8.0 0.8029284911706441 0.9127580927177573 0.0 0.0 0.0 
44.0254658206545 154.9600886417107 2.9698822190896106 0.0 2.5134 8.0 0.6173565223221256 0.9127580927177573 0.0 0.0 0.0 
48.521022968745825 163.9621134463392 5.134299899886893 0.0 3.1374999999999997 9.0 0.8733870818836391 0.7175437399405352 0.0 0.0 0.0 
49.64076680416205 172.4442342267947 0.9890608120599637 0.0 3.1374999999999997 9.0 0.010484027906698334 0.7175437399405352 0.0 0.0 0.0 
46.8129248340987 178.63828579082056 0.9699349637332924 0.0 6.2325 8.0 0.8298936318964554 0.3944474505072494 0.0 0.0 0.0 
31.38006907292149 182.26592552036783 1.9549193314329742 0.0 3.1374999999999997 9.0 0.7789164587192531 0.7859195959283062 0.0 0.0 0.0 
24.099396869132597 183.2956680065328 0.6804931106732292 0.0 2.5134 10.0 0.44815175990781153 0.8278772022564144 0.0 0.0 0.0 
15.376107998270312 170.82241440322844 4.148322186664483 0.0 1.8876 10.0 0.4486873513593216 0.13073873316745033 0.0 0.0 0.0 
14.527256361562193 186.15005749684272 1.5643370745527547 0.0 11.0961 7.0 0.37704213346817284 0.6280779011405561 0.0 0.0 0.0 
18.240053560489155 -99.04578803006271 2.976781438484941 0.0 1.8876 8.0 0.29894070585035915 0.9370079828047828 0.0 0.0 0.0 
25.522534496839626 -97.55682392019143 0.5640476836956052 0.0 1.8876 8.0 0.5427172362831783 0.9370079828047828 0.0 0.0 0.0 
33.48395224827177 -94.30413610216408 4.568977663032527 0.0 1.8876 7.0 0.3193565465440016 0.3853965923652297 0.0 0.0 0.0 
38.31522368903551 -88.94177885977146 0.4830470021593082 0.0 1.8876 7.0 0.5080232036142022 0.3853965923652297 0.0 0.0 0.0 
6.3795458377466545 -44.85215881773724 1.298215518274528 0.0 1.2601 8.0 0.6866843899724361 0.9794172596743375 0.0 0.0 0.0 
4.2199378858421435 -50.28508846338275 4.5968344099705485 0.0 1.2601 8.0 0.3350414631627484 0.9794172596743375 0.0 0.0 0.0 
10.43314958049829 -151.5365802078809 4.6815427074907 0.0 0.6309 9.0 0.02323481867752797 0.6763741935205724 0.0 0.0 0.0 
11.327817827909666 -147.7181587589297 1.2804681962360938 0.0 0.6309 9.0 0.8099368058781361 0.6763741935205724 0.0 0.0 0.0 
8.987853643758921 -164.2729109601557 3.636613160085389 0.0 1.8876 6.0 0.023441340766222396 0.3692324539804902 0.0 0.0 0.0 
15.03881592803792 -166.88108601777517 5.241560198839943 0.0 1.8876 6.0 0.3685981318577154 0.3692324539804902 0.0 0.0 0.0 
37.000781239665116 -164.56166819521025 4.688225149395898 0.0 1.2601 8.0 0.40396471381917753 0.18375811188418 0.0 0.0 0.0 
51.107046237637846 -159.95362042325146 5.521973325042946 0.0 4.380599999999999 7.0 0.010215597082578243 0.4408261164570968 0.0 0.0 0.0 
54.6207830357157 -150.6594523562946 5.96491502876463 0.0 2.5134 7.0 0.6846669161200433 0.10663883557909604 0.0 0.0 0.0 
54.7748063624241 -143.63236110371312 4.487869031857326 0.0 1.8876 6.0 0.28257868519898977 0.6900885581010128 0.0 0.0 0.0 
59.05810048533854 -138.3299974137218 0.31408572298512916 0.0 1.8876 6.0 0.535351825007725 0.6900885581010128 0.0 0.0 0.0 
63.73024163118871 -130.15917226583986 4.279561836272373 0.0 1.8876 6.0 0.2449089923831277 0.7711680283635843 0.0 0.0 0.0 
69.24071546848825 -118.51263348452892 0.6770191921568959 0.0 4.999599999999999 5.0 0.8441294146226969 0.7120478846819892 0.0 0.0 0.0 
60.70793480699738 -104.40239523173925 0.17057106528014698 0.0 1.2601 5.0 0.7395060540730564 0.8951586247456063 0.0 0.0 0.0 
56.070265391157854 -101.69632969046575 2.0502855831903153 0.0 1.2601 5.0 0.12090412043611987 0.8951586247456063 0.0 0.0 0.0 
54.4641295648835 -27.352769292252496 0.5027677045154763 0.0 12.927599999999998 8.0 0.7656284566554725 0.674285264999597 0.0 0.0 0.0 
46.079552156511944 -25.50777672375528 -1.2992533889535611 0.0 0.0 9.0 0.22396695692333668 0.8718750787303499 1.0 0.0 0.0 
45.75100360212853 -23.55674298432585 1.632917255936953 0.0 0.0 9.0 0.5875971031716967 0.8718750787303499 1.0 0.0 0.0 
39.993474637016156 -1.857857837466614 4.469698454895621 0.0 0.0 6.0 0.8927829899562962 0.8223745540593693 1.0 0.0 0.0 
40.6776587510371 -0.0027705658653058825 7.3899976440241195 0.0 0.0 6.0 0.5754365117469201 0.8223745540593693 1.0 0.0 0.0 
36.73383670723682 28.926145259617563 3.359452938671278 0.0 0.6326 7.0 0.2667278851366718 0.7873743845882237 0.0 0.0 0.0 
40.44754768795912 29.90580117990823 0.3372375843559359 0.0 0.6326 7.0 0.8041244659688931 0.7873743845882237 0.0 0.0 0.0 
69.18008777655933 47.285918164357646 6.12224961519076 0.0 11.7287 6.0 0.728667311526428 0.31812222950906355 0.0 0.0 0.0 
59.41386937271688 71.90718743645415 0.9406473664692401 0.0 11.7287 6.0 0.4205568707074646 0.31812222950906355 0.0 0.0 0.0 
55.47948408747144 79.94785652756171 0.4478266206812285 0.0 5.013199999999999 6.0 0.992812654196704 0.16330864392935773 0.0 0.0 0.0 
47.173685990135006 80.40971598418395 5.670908068460005 0.0 0.6326 7.0 0.4276906054697137 0.9682945519620039 0.0 0.0 0.0 
43.83364947585846 82.55354143208821 2.5880873102053754 0.0 0.6326 7.0 0.25922731284695544 0.9682945519620039 0.0 0.0 0.0 
54.71873029169208 84.7495643774636 5.783033146804932 0.0 12.927599999999998 5.0 0.9496513328687596 0.7659099251372311 0.0 0.0 0.0 
59.524882634798246 108.3101496655825 5.3808472139664305 0.0 5.013199999999999 7.0 0.4873005716990395 0.9050946219802449 0.0 0.0 0.0 
61.1480286682992 118.4171633245746 5.866810098821396 0.0 1.8927 8.0 0.23602789550859948 0.5759768999209152 0.0 0.0 0.0 
47.46552955789446 130.30104436285478 5.209368250890344 0.0 1.8927 10.0 0.9994764107123637 0.004223789127661193 0.0 0.0 0.0 
49.01936929362392 136.55607760674354 0.7455634154949669 0.0 1.8927 10.0 0.27694210671186115 0.004223789127661193 0.0 0.0 0.0 
54.59337309423414 154.6451117182926 0.48564341996018134 0.0 3.146 8.0 0.8029284911706441 0.9127580927177573 0.0 0.0 0.0 
43.57175712438478 155.8452872120474 2.0444336056802968 0.0 0.0 9.0 0.9713273631916075 0.6173565223221256 1.0 0.0 0.0 
43.09952135549279 154.5966950019252 3.5155798159028775 2.0 0.0 9.0 0.11793184765279441 0.6173565223221256 1.0 0.0 0.0 
49.17807050751752 163.21530917358982 5.433945512167425 0.0 3.7701 9.0 0.8733870818836391 0.7175437399405352 0.0 0.0 0.0 
50.10386604902613 173.32455642883366 1.0865125885816123 0.0 3.7701 9.0 0.010484027906698334 0.7175437399405352 0.0 0.0 0.0 
47.48288997202718 179.3735237141936 0.831808191617948 0.0 6.8651 8.0 0.8298936318964554 0.3944474505072494 0.0 0.0 0.0 
30.98086134481231 183.17700250933288 1.9837608661718205 0.0 3.7701 9.0 0.7789164587192531 0.7859195959283062 0.0 0.0 0.0 
24.958806999846807 183.79650961544775 0.5276517503093157 0.0 3.146 10.0 0.44815175990781153 0.8278772022564144 0.0 0.0 0.0 
14.932033787886743 169.9323435152242 4.249614654123116 0.0 2.5202 10.0 0.4486873513593216 0.13073873316745033 0.0 0.0 0.0 
14.33104757338016 187.1252139978434 1.7693428574262187 0.0 11.7287 7.0 0.37704213346817284 0.6280779011405561 0.0 0.0 0.0 
17.254079325025558 -98.91432359760186 3.009038602758035 0.0 2.5202 8.0 0.29894070585035915 0.9370079828047828 0.0 0.0 0.0 
26.34451607758882 -96.99666825351594 0.598175436065271 0.0 2.5202 8.0 0.5427172362831783 0.9370079828047828 0.0 0.0 0.0 
33.38008194106036 -95.29339797309659 4.607784456960232 0.0 2.5202 7.0 0.3193565465440016 0.3853965923652297 0.0 0.0 0.0 
39.07691573678481 -88.30204976523505 0.6985823995560898 0.0 2.5202 7.0 0.5080232036142022 0.3853965923652297 0.0 0.0 0.0 
6.516033634948321 -43.86686740337625 1.43313711494022 0.0 1.8927 8.0 0.6866843899724361 0.9794172596743375 0.0 0.0 0.0 
3.8490016400497913 -51.208037211447845 4.330252092115939 0.0 1.8927 8.0 0.3350414631627484 0.9794172596743375 0.0 0.0 0.0 
10.228822815957525 -152.5100680934196 4.505510559341821 0.0 1.2635 9.0 0.02323481867752797 0.6763741935205724 0.0 0.0 0.0 
11.751594783239561 -146.81824699540343 1.1306817504545716 0.0 1.2635 9.0 0.8099368058781361 0.6763741935205724 0.0 0.0 0.0 
8.27021334367871 -164.96169284849066 3.9064815957538306 0.0 2.5202 6.0 0.023441340766222396 0.3692324539804902 0.0 0.0 0.0 
15.34194706451136 -167.82847168586554 5.022070543740577 0.0 2.5202 6.0 0.3685981318577154 0.3692324539804902 0.0 0.0 0.0 
37.04209242489665 -165.5555099713367 4.753942221360262 0.0 1.8927 8.0 0.40396471381917753 0.18375811188418 0.0 0.0 0.0 
51.766671836551126 -160.69814856862845 5.437402877512536 0.0 5.013199999999999 7.0 0.010215597082578243 0.4408261164570968 0.0 0.0 0.0 
55.599838529771475 -150.8351749489265 6.105596167283447 0.0 3.146 7.0 0.6846669161200433 0.10663883557909604 0.0 0.0 0.0 
54.84482944012604 -144.62459336411726 4.782853405860841 0.0 2.5202 6.0 0.28257868519898977 0.6900885581010128 0.0 0.0 0.0 
60.05276232637412 -138.32128466525327 0.008759196499129693 0.0 2.5202 6.0 0.535351825007725 0.6900885581010128 0.0 0.0 0.0 
63.32297354327586 -131.06667476972873 4.290560006177435 0.0 2.5202 6.0 0.2449089923831277 0.7711680283635843 0.0 0.0 0.0 
69.91681003524187 -117.78302795631176 0.8234395818896597 0.0 5.632199999999999 5.0 0.8441294146226969 0.7120478846819892 0.0 0.0 0.0 
61.63902689769238 -104.05240150516121 0.3595523924146262 0.0 1.8927 5.0 0.7395060540730564 0.8951586247456063 0.0 0.0 0.0 
55.914001252797874 -100.71398066437456 1.7285366608665897 0.0 1.8927 5.0 0.12090412043611987 0.8951586247456063 0.0 0.0 0.0 
55.379790339349405 -26.964190553634786 0.40133279679763145 0.0 13.561899999999998 8.0 0.7656284566554725 0.674285264999597 0.0 0.0 0.0 
46.601221650341905 -26.354705899783678 5.2644654280521905 0.0 0.6343 9.0 0.22396695692333668 0.8718750787303499 0.0 0.0 0.0 
45.71185132638654 -22.562813817179837 1.6101573935866182 0.0 0.6343 9.0 0.5875971031716967 0.8718750787303499 0.0 0.0 0.0 
39.936009807503304 -2.8508965493853142 4.654595764399064 0.0 0.6343 6.0 0.8927829899562962 0.8223745540593693 0.0 0.0 0.0 
40.943565965408574 0.9557290133444806 1.300171767103349 0.0 0.6343 6.0 0.5754365117469201 0.8223745540593693 0.0 0.0 0.0 
35.81381404647296 28.54800984249591 3.531555152096405 2.0 1.2669000000000001 7.0 0.2667278851366718 0.7873743845882237 0.0 0.0 0.0 
41.30267983727171 30.41391248386832 0.5361316681382386 0.0 1.2669000000000001 7.0 0.8041244659688931 0.7873743845882237 0.0 0.0 0.0 
70.11910768056673 46.95778753506848 5.947013221258919 0.0 12.363 6.0 0.728667311526428 0.31812222950906355 0.0 0.0 0.0 
60.17053722494532 72.55285132068852 0.7063996689398007 0.0 12.363 6.0 0.4205568707074646 0.31812222950906355 0.0 0.0 0.0 
56.294244382959626 80.51846475647017 0.6109475588946038 2.0 5.647499999999999 6.0 0.992812654196704 0.16330864392935773 0.0 0.0 0.0 
47.86709897557032 79.69654943867788 5.483751551392382 2.0 1.2669000000000001 7.0 0.4276906054697137 0.9682945519620039 0.0 0.0 0.0 
43.03901550224501 83.15185985732725 2.496201185529344 0.0 1.2669000000000001 7.0 0.25922731284695544 0.9682945519620039 0.0 0.0 0.0 
55.62176859371972 84.33249134420691 5.850520550758617 2.0 13.561899999999998 5.0 0.9496513328687596 0.7659099251372311 0.0 0.0 0.0 
60.15217738961083 107.53818504166229 5.394770642657442 0.0 5.647499999999999 7.0 0.4873005716990395 0.9050946219802449 0.0 0.0 0.0 
62.100942137734265 118.13188449646161 5.9923045287666 0.0 2.527 8.0 0.23602789550859948 0.5759768999209152 0.0 0.0 0.0 
48.227236696400475 129.66133323652818 5.58462649706833 2.0 2.527 10.0 0.9994764107123637 0.004223789127661193 0.0 0.0 0.0 
49.818555744432444 137.14830147222293 0.6377317994236567 0.0 2.527 10.0 0.27694210671186115 0.004223789127661193 0.0 0.0 0.0 
55.434132916340836 155.17666699437706 0.563777626063999 0.0 3.7803 8.0 0.8029284911706441 0.9127580927177573 0.0 0.0 0.0 
43.01277796502536 156.66806931528302 2.1675385132026657 0.0 0.6343 9.0 0.9713273631916075 0.6173565223221256 0.0 0.0 0.0 
50.04463396530595 162.72694879064932 5.769996003134023 0.0 4.4044 9.0 0.8733870818836391 0.7175437399405352 0.0 0.0 0.0 
50.51900733328548 174.2284844149598 1.140256402174742 0.0 4.4044 9.0 0.010484027906698334 0.7175437399405352 0.0 0.0 0.0 
48.262897042020796 179.99078950844975 0.6694437219790271 0.0 7.4994 8.0 0.8298936318964554 0.3944474505072494 0.0 0.0 0.0 
30.590650275569818 184.09196885376224 1.9739071878856311 0.0 4.4044 9.0 0.7789164587192531 0.7859195959283062 0.0 0.0 0.0 
25.775241642215544 184.36471958081347 0.6080070861228577 0.0 3.7803 10.0 0.44815175990781153 0.8278772022564144 0.0 0.0 0.0 
14.418931497055302 169.0801967384641 4.170414072420648 0.0 3.1545 10.0 0.4486873513593216 0.13073873316745033 0.0 0.0 0.0 
14.053023948082279 188.08026946941632 1.8540652501601222 0.0 12.363 7.0 0.37704213346817284 0.6280779011405561 0.0 0.0 0.0 
16.261907849499533 -98.98520274229688 3.212910611586477 0.0 3.1545 8.0 0.29894070585035915 0.9370079828047828 0.0 0.0 0.0 
27.19505050665509 -96.48089768923924 0.5451124891999336 0.0 3.1545 8.0 0.5427172362831783 0.9370079828047828 0.0 0.0 0.0 
33.07708929701722 -96.24082794288715 4.402872646520575 0.0 3.1545 7.0 0.3193565465440016 0.3853965923652297 0.0 0.0 0.0 
39.913541365518505 -87.76401106091525 0.5715079199929668 0.0 3.1545 7.0 0.5080232036142022 0.3853965923652297 0.0 0.0 0.0 
6.704779632512488 -42.89023899993725 1.3798772815717832 0.0 2.527 8.0 0.6866843899724361 0.9794172596743375 0.0 0.0 0.0 
3.3850340632375415 -52.0879020747466 4.227136301926073 0.0 2.527 8.0 0.3350414631627484 0.9794172596743375 0.0 0.0 0.0 
10.047950060877351 -153.4881852318386 4.5295450597102835 0.0 1.8978000000000002 9.0 0.02323481867752797 0.6763741935205724 0.0 0.0 0.0 
12.069983265379316 -145.87587930472262 1.2449677181919272 0.0 1.8978000000000002 9.0 0.8099368058781361 0.6763741935205724 0.0 0.0 0.0 
7.753058399436558 -165.8113862365126 4.165651384570813 0.0 3.1545 6.0 0.023441340766222396 0.3692324539804902 0.0 0.0 0.0 
15.462845207855134 -168.81579722940808 4.834242478848567 0.0 3.1545 6.0 0.3685981318577154 0.3692324539804902 0.0 0.0 0.0 
36.86261506354572 -166.53388411590566 4.530971486735213 0.0 2.527 8.0 0.40396471381917753 0.18375811188418 0.0 0.0 0.0 
52.59577694719135 -161.24770548607196 5.697848101531305 0.0 5.647499999999999 7.0 0.010215597082578243 0.4408261164570968 0.0 0.0 0.0 
56.14084093282304 -151.66988716873269 5.287448804344726 0.0 0.0 8.0 0.924228593555502 0.6846669161200433 1.0 0.0 0.0 
55.567674265803696 -149.84099511101 7.886322914492354 2.0 0.0 8.0 0.32802320060311885 0.6846669161200433 1.0 0.0 0.0 
54.79584511890085 -145.6180865076634 4.663133720923439 2.0 3.1545 6.0 0.28257868519898977 0.6900885581010128 0.0 0.0 0.0 
61.038117654903346 -138.18525905538093 0.13717886725247647 0.0 3.1545 6.0 0.535351825007725 0.6900885581010128 0.0 0.0 0.0 
62.93749259500545 -131.9836439777845 4.314442197142252 0.0 3.1545 6.0 0.2449089923831277 0.7711680283635843 0.0 0.0 0.0 
70.71309160477276 -117.18690401615733 0.642620691685026 0.0 6.266499999999999 5.0 0.8441294146226969 0.7120478846819892 0.0 0.0 0.0 
62.599493018700315 -103.7936875310614 0.2631153606330903 0.0 2.527 5.0 0.7395060540730564 0.8951586247456063 0.0 0.0 0.0 
55.771164567172896 -99.72958959816135 1.7148823256008348 0.0 2.527 5.0 0.12090412043611987 0.8951586247456063 0.0 0.0 0.0 
56.16119522794645 -26.348695232713293 0.6671759557168307 0.0 14.197899999999997 8.0 0.7656284566554725 0.674285264999597 0.0 0.0 0.0 
47.142340610344874 -27.189342563922285 5.287596838746733 2.0 1.2703 9.0 0.22396695692333668 0.8718750787303499 0.0 0.0 0.0 
45.78841214548088 -21.571064589310396 1.4937414034242131 0.0 1.2703 9.0 0.5875971031716967 0.8718750787303499 0.0 0.0 0.0 
39.7905710349952 -3.834906535844441 4.565659120833684 0.0 1.2703 6.0 0.8927829899562962 0.8223745540593693 0.0 0.0 0.0 
41.40649394752615 1.836141288004765 1.0867071232502632 0.0 1.2703 6.0 0.5754365117469201 0.8223745540593693 0.0 0.0 0.0 
42.28034973921074 30.597187285303296 0.18530825780239377 0.0 1.9029000000000003 7.0 0.8041244659688931 0.7873743845882237 0.0 0.0 0.0 
71.07719975251416 46.690415749587245 6.011044763834129 0.0 12.998999999999999 6.0 0.728667311526428 0.31812222950906355 0.0 0.0 0.0 
61.16410114800122 72.50532426732767 -0.047798487644621024 0.0 0.0 7.0 0.6100766661655197 0.4205568707074646 1.0 0.0 0.0 
60.06210671706944 73.54162374898694 1.6800216282290117 0.0 0.0 7.0 0.8594193708527861 0.4205568707074646 1.0 0.0 0.0 
42.131000658793305 83.55798438757846 2.7210102324306717 0.0 1.9029000000000003 7.0 0.25922731284695544 0.9682945519620039 0.0 0.0 0.0 
60.86124650399285 106.84058266134149 5.50594565507362 0.0 6.283499999999999 7.0 0.4873005716990395 0.9050946219802449 0.0 0.0 0.0 
63.09562789097399 118.12656074748544 6.277833219959102 0.0 3.1630000000000003 8.0 0.23602789550859948 0.5759768999209152 0.0 0.0 0.0 
50.433418431143906 137.9302042580549 0.904415676117825 0.0 3.1630000000000003 10.0 0.27694210671186115 0.004223789127661193 0.0 0.0 0.0 
56.13757403463488 155.8799440970123 0.7852744986689748 0.0 4.4163 8.0 0.8029284911706441 0.9127580927177573 0.0 0.0 0.0 
42.283740244799006 157.34477611478007 2.393396985357097 0.0 1.2703 9.0 0.9713273631916075 0.6173565223221256 0.0 0.0 0.0 
50.99529146743986 162.43424005549616 5.984498359907709 0.0 5.0404 9.0 0.8733870818836391 0.7175437399405352 0.0 0.0 0.0 
50.86036699884104 175.1627764831774 1.22048809690747 0.0 5.0404 9.0 0.010484027906698334 0.7175437399405352 0.0 0.0 0.0 
49.03973184700799 180.61204289939462 0.6745663446766095 0.0 8.135399999999999 8.0 0.8298936318964554 0.3944474505072494 0.0 0.0 0.0 
31.294532958283668 184.79480401151486 0.7846535046350667 0.0 0.0 10.0 0.7200884555227783 0.7789164587192531 1.0 0.0 0.0 
29.82201172047927 183.46060298389818 3.8292516351975356 2.0 0.0 10.0 0.8365152740619644 0.7789164587192531 1.0 0.0 0.0 
26.55919222001621 184.976969188058 0.6630290592945703 2.0 4.4163 10.0 0.44815175990781153 0.8278772022564144 0.0 0.0 0.0 
13.716817033055714 168.37559517059572 3.9287659200262057 0.0 3.7905 10.0 0.4486873513593216 0.13073873316745033 0.0 0.0 0.0 
13.522588410840596 188.9217361834493 2.1332395792493433 0.0 12.998999999999999 7.0 0.37704213346817284 0.6280779011405561 0.0 0.0 0.0 
15.280477653164729 -98.82326800321239 2.9780656400375345 0.0 3.7905 8.0 0.29894070585035915 0.9370079828047828 0.0 0.0 0.0 
28.117351504516904 -96.10835378666934 0.38388490277979515 0.0 3.7905 8.0 0.5427172362831783 0.9370079828047828 0.0 0.0 0.0 
32.951995974726685 -97.22763073509878 4.586305176507672 0.0 3.7905 7.0 0.3193565465440016 0.3853965923652297 0.0 0.0 0.0 
40.9074626970891 -87.72466037288387 0.03957068400761521 0.0 0.0 8.0 0.42870865619509013 0.5080232036142022 1.0 0.0 0.0 
39.534944059453515 -86.84417837512987 1.9612571164253607 0.0 0.0 8.0 0.6345072488150592 0.5080232036142022 1.0 0.0 0.0 
7.515226818761082 -43.466956823748305 -0.6184718013601789 0.0 0.0 9.0 0.03489675002074999 0.6866843899724361 1.0 0.0 0.0 
6.339578141518432 -41.96500607738383 1.9467366791670033 0.0 0.0 9.0 0.9553590844218924 0.6866843899724361 1.0 0.0 0.0 
2.8343593243153977 -52.91626517261719 4.12570574788385 0.0 3.1630000000000003 8.0 0.3350414631627484 0.9794172596743375 0.0 0.0 0.0 
9.80538739643275 -154.45285690853424 4.4660597036646 0.0 2.5338000000000003 9.0 0.02323481867752797 0.6763741935205724 0.0 0.0 0.0 
12.430906923164265 -144.94896927497078 1.1994659814876492 0.0 2.5338000000000003 9.0 0.8099368058781361 0.6763741935205724 0.0 0.0 0.0 
7.0828813987146 -166.54643104991217 3.9731274331089264 0.0 3.7905 6.0 0.023441340766222396 0.3692324539804902 0.0 0.0 0.0 
15.780127418651464 -169.75853796190836 5.037043897683702 0.0 3.7905 6.0 0.3685981318577154 0.3692324539804902 0.0 0.0 0.0 
36.02917894958799 -167.07685035238137 3.719006983411503 0.0 0.0 9.0 0.6752592006521494 0.40396471381917753 1.0 0.0 0.0 
37.83767562323416 -166.73056913043655 6.084140590099951 0.0 0.0 9.0 0.7391738078522456 0.40396471381917753 1.0 0.0 0.0 
53.353524572521266 -161.89210181311435 5.578459613797038 0.0 6.283499999999999 7.0 0.010215597082578243 0.4408261164570968 0.0 0.0 0.0 
56.490270825861984 -152.60119100736387 5.071348761330984 0.0 0.636 8.0 0.924228593555502 0.6846669161200433 0.0 0.0 0.0 
62.02658152184961 -138.07405081044433 0.11203389843400405 0.0 3.7905 6.0 0.535351825007725 0.6900885581010128 0.0 0.0 0.0 
62.56986258756017 -132.9079146457305 4.3338317936524495 0.0 3.7905 6.0 0.2449089923831277 0.7711680283635843 0.0 0.0 0.0 
71.43438127635638 -116.50194467454116 0.7595621033964552 0.0 6.902499999999999 5.0 0.8441294146226969 0.7120478846819892 0.0 0.0 0.0 
63.579851097132504 -103.62538385298161 0.1700166639916289 0.0 3.1630000000000003 5.0 0.7395060540730564 0.8951586247456063 0.0 0.0 0.0 
55.78224205108075 -98.73495128231357 1.559649589810842 0.0 3.1630000000000003 5.0 0.12090412043611987 0.8951586247456063 0.0 0.0 0.0 
57.00807499253738 -25.82694552804013 0.5521573986572833 0.0 14.835599999999998 8.0 0.7656284566554725 0.674285264999597 0.0 0.0 0.0 
46.085392927361056 -20.621732979600683 1.2675999835152203 0.0 1.908 9.0 0.5875971031716967 0.8718750787303499 0.0 0.0 0.0 
39.614456335106105 -4.813891572748999 4.534407406106487 0.0 1.908 6.0 0.8927829899562962 0.8223745540593693 0.0 0.0 0.0 
42.12448204710027 2.5245606216015464 0.7643700151884179 0.0 1.908 6.0 0.5754365117469201 0.8223745540593693 0.0 0.0 0.0 
43.27504972567662 30.597351377035604 0.0001649644032342744 0.0 2.5406000000000004 7.0 0.8041244659688931 0.7873743845882237 0.0 0.0 0.0 
71.01659563965846 45.697563680290855 4.6514241966235055 0.0 0.0 7.0 0.7215875722995575 0.728667311526428 1.0 0.0 0.0 
71.30968079949047 47.65756654072343 7.618079980465103 0.0 0.0 7.0 0.36364600222688814 0.728667311526428 1.0 0.0 0.0 
62.15282918387888 72.61415882557708 0.10963285486002326 0.0 0.6376999999999999 7.0 0.6100766661655197 0.4205568707074646 0.0 0.0 0.0 
59.73287762531579 74.48025908560162 1.9081323113182733 0.0 0.6376999999999999 7.0 0.8594193708527861 0.4205568707074646 0.0 0.0 0.0 
41.35747407128559 84.18335204617476 2.4617062937616336 0.0 2.5406000000000004 7.0 0.25922731284695544 0.9682945519620039 0.0 0.0 0.0 
61.724891189582166 106.3470789156075 5.764050703513375 0.0 6.921199999999999 7.0 0.4873005716990395 0.9050946219802449 0.0 0.0 0.0 
64.05520221364208 117.86455843971885 6.016644707536276 0.0 3.8007 8.0 0.23602789550859948 0.5759768999209152 0.0 0.0 0.0 
51.194623714187315 138.57051247060937 0.6993429413827628 0.0 3.8007 10.0 0.27694210671186115 0.004223789127661193 0.0 0.0 0.0 
56.67345488875516 156.71795352428026 1.0018516707076577 0.0 5.053999999999999 8.0 0.8029284911706441 0.9127580927177573 0.0 0.0 0.0 
41.503939888665236 157.96230303287723 2.4718017024095813 0.0 1.908 9.0 0.9713273631916075 0.6173565223221256 0.0 0.0 0.0 
51.98928852818665 162.3968511102343 6.245588663706216 0.0 5.6781 9.0 0.8733870818836391 0.7175437399405352 0.0 0.0 0.0 
51.3510068283903 176.02805138033844 1.0549610147638617 0.0 5.6781 9.0 0.010484027906698334 0.7175437399405352 0.0 0.0 0.0 
49.95016389227277 181.01271930368682 0.4145822631085527 0.0 8.7731 8.0 0.8298936318964554 0.3944474505072494 0.0 0.0 0.0 
31.838441514561225 185.62762546441667 0.9922425631555015 0.0 0.6376999999999999 10.0 0.7200884555227783 0.7789164587192531 0.0 0.0 0.0 
12.856743540193996 167.87589358276583 3.667928458823121 0.0 4.4282 10.0 0.4486873513593216 0.13073873316745033 0.0 0.0 0.0 
12.856864847411337 189.6608168469079 2.3040157104701553 0.0 13.6367 7.0 0.37704213346817284 0.6280779011405561 0.0 0.0 0.0 
14.295269861523906 -98.96035810967619 3.2798546648172344 2.0 4.4282 8.0 0.29894070585035915 0.9370079828047828 0.0 0.0 0.0 
29.040349093158685 -95.73753908717629 0.3820107491383002 2.0 4.4282 8.0 0.5427172362831783 0.9370079828047828 0.0 0.0 0.0 
33.067141330879274 -98.21564370918372 4.828417893290372 0.0 4.4282 7.0 0.3193565465440016 0.3853965923652297 0.0 0.0 0.0 
41.89617222825401 -87.61565783628623 0.10980274813929843 0.0 0.6376999999999999 8.0 0.42870865619509013 0.5080232036142022 0.0 0.0 0.0 
38.9545562033326 -86.03635535833273 2.193795746306204 0.0 0.6376999999999999 8.0 0.6345072488150592 0.5080232036142022 0.0 0.0 0.0 
8.09408545882905 -44.27587632828475 5.333512929115851 0.0 0.6376999999999999 9.0 0.03489675002074999 0.6866843899724361 0.0 0.0 0.0 
5.981518060911566 -41.036986105251955 1.9390204951652394 0.0 0.6376999999999999 9.0 0.9553590844218924 0.6866843899724361 0.0 0.0 0.0 
1.962393585711435 -52.4376172428183 2.639571507545103 0.0 0.0 9.0 0.35401813790065706 0.3350414631627484 1.0 0.0 0.0 
3.728250877108831 -53.35259759387885 5.829081296775113 0.0 0.0 9.0 0.7160341846893777 0.3350414631627484 1.0 0.0 0.0 
9.404414253772206 -155.36315830305276 4.297485885992971 0.0 3.1715 9.0 0.02323481867752797 0.6763741935205724 0.0 0.0 0.0 
12.693209906911052 -143.98947709953924 1.3039300906759137 0.0 3.1715 9.0 0.8099368058781361 0.6763741935205724 0.0 0.0 0.0 
6.246391355979663 -167.0846805259017 3.7133633449172603 0.0 4.4282 6.0 0.023441340766222396 0.3692324539804902 0.0 0.0 0.0 
16.18275261776557 -170.66810986067966 5.129125943028743 0.0 4.4282 6.0 0.3685981318577154 0.3692324539804902 0.0 0.0 0.0 
35.36924672609951 -167.82110672648923 3.9869781378022644 0.0 0.6376999999999999 9.0 0.6752592006521494 0.40396471381917753 0.0 0.0 0.0 
38.723110513215794 -167.18381646424186 5.810073711877504 0.0 0.6376999999999999 9.0 0.7391738078522456 0.40396471381917753 0.0 0.0 0.0 
53.91571001788775 -162.71269648469217 5.313049753661173 0.0 6.921199999999999 7.0 0.010215597082578243 0.4408261164570968 0.0 0.0 0.0 
57.09862592517182 -153.38816760367834 5.370473888073651 0.0 1.2736999999999998 8.0 0.924228593555502 0.6846669161200433 0.0 0.0 0.0 
62.171315857156024 -139.05816465659234 -1.4247724210895014 0.0 0.0 7.0 0.977942295451203 0.535351825007725 1.0 0.0 0.0 
62.50294401470932 -137.20083441951002 1.0713943178513152 2.0 0.0 7.0 0.9992122092860846 0.535351825007725 1.0 0.0 0.0 
62.01798925520341 -133.73547969757524 4.124258100691998 2.0 4.4282 6.0 0.2449089923831277 0.7711680283635843 0.0 0.0 0.0 
72.08512631429934 -115.74964221834863 0.8576480319241794 0.0 7.540199999999999 5.0 0.8441294146226969 0.7120478846819892 0.0 0.0 0.0 
64.19549586611018 -104.40667100149477 -0.9034229133749385 0.0 0.0 6.0 0.04930157933788992 0.7395060540730564 1.0 0.0 0.0 
63.933083703698706 -102.69551568186336 1.2077595497559508 0.0 0.0 6.0 0.10998978586987151 0.7395060540730564 1.0 0.0 0.0 
56.0728328784218 -97.78364425455237 1.2743239461506592 0.0 3.8007 5.0 0.12090412043611987 0.8951586247456063 0.0 0.0 0.0 
57.9177230719406 -25.424492472844403 0.4165345223103526 0.0 15.474999999999998 8.0 0.7656284566554725 0.674285264999597 0.0 0.0 0.0 
46.58300655281855 -19.760449768479546 1.0468828350518882 0.0 2.5473999999999997 9.0 0.5875971031716967 0.8718750787303499 0.0 0.0 0.0 
39.270903095528425 -5.747379259639096 4.359750671631624 0.0 2.5473999999999997 6.0 0.8927829899562962 0.8223745540593693 0.0 0.0 0.0 
42.71426998922974 3.3255464350331945 0.936095095177414 0.0 2.5473999999999997 6.0 0.5754365117469201 0.8223745540593693 0.0 0.0 0.0 
44.26674438607069 30.520086957379114 6.205431657295078 0.0 3.1800000000000006 7.0 0.8041244659688931 0.7873743845882237 0.0 0.0 0.0 
70.97114606642091 44.70390255782943 4.666691316826115 0.0 0.6394 7.0 0.7215875722995575 0.728667311526428 0.0 0.0 0.0 
71.76510732050076 48.54188253286688 1.0952085808839773 0.0 0.6394 7.0 0.36364600222688814 0.728667311526428 0.0 0.0 0.0 
63.133073219275985 72.7831254526644 0.17069292813044326 0.0 1.2771 7.0 0.6100766661655197 0.4205568707074646 0.0 0.0 0.0 
59.32631302800112 75.38807697384286 1.991850238434815 0.0 1.2771 7.0 0.8594193708527861 0.4205568707074646 0.0 0.0 0.0 
40.4345979313523 84.55446890154694 2.7592470603970725 0.0 3.1800000000000006 7.0 0.25922731284695544 0.9682945519620039 0.0 0.0 0.0 
62.56413835231598 105.81313857264685 5.716568353474242 0.0 7.560599999999999 7.0 0.4873005716990395 0.9050946219802449 0.0 0.0 0.0 
65.04709107127066 117.78982836469321 6.207986949736662 0.0 4.4401 8.0 0.23602789550859948 0.5759768999209152 0.0 0.0 0.0 
51.83305622432536 139.33329161295566 0.8739008555211636 0.0 4.4401 10.0 0.27694210671186115 0.004223789127661193 0.0 0.0 0.0 
57.158340280532926 157.58646618788475 1.0615989542149655 0.0 5.6934 8.0 0.8029284911706441 0.9127580927177573 0.0 0.0 0.0 
40.61720844665875 158.41300852403242 2.6713405962587484 0.0 2.5473999999999997 9.0 0.9713273631916075 0.6173565223221256 0.0 0.0 0.0 
52.96528508546333 162.2048646258595 6.088958905128682 0.0 6.3175 9.0 0.8733870818836391 0.7175437399405352 0.0 0.0 0.0 
51.987712826395715 176.79227226601455 0.8761621525718997 0.0 6.3175 9.0 0.010484027906698334 0.7175437399405352 0.0 0.0 0.0 
50.92086540308835 181.22989818594456 0.22010688715036175 0.0 9.4125 8.0 0.8298936318964554 0.3944474505072494 0.0 0.0 0.0 
32.49446214464827 186.3753319729449 0.850614026310695 0.0 1.2771 10.0 0.7200884555227783 0.7789164587192531 0.0 0.0 0.0 
11.921095694538069 167.53826775597025 3.487901351636917 0.0 5.0676000000000005 10.0 0.4486873513593216 0.13073873316745033 0.0 0.0 0.0 
12.227869683177829 190.43139661135183 2.2553671618887448 0.0 14.2761 7.0 0.37704213346817284 0.6280779011405561 0.0 0.0 0.0 
33.10231799948769 -99.209721519007 4.747770447778869 0.0 5.0676000000000005 7.0 0.3193565465440016 0.3853965923652297 0.0 0.0 0.0 
42.87174424685201 -87.8097900760814 6.086759921673293 2.0 1.2771 8.0 0.42870865619509013 0.5080232036142022 0.0 0.0 0.0 
38.35390806273313 -85.24348090345714 2.2191088654856315 0.0 1.2771 8.0 0.6345072488150592 0.5080232036142022 0.0 0.0 0.0 
8.70539005206502 -45.06056402685562 5.374227198993561 2.0 1.2771 9.0 0.03489675002074999 0.6866843899724361 0.0 0.0 0.0 
5.827441591743089 -40.05429157914144 1.7263100723553584 0.0 1.2771 9.0 0.9553590844218924 0.6866843899724361 0.0 0.0 0.0 
0.9998380548299063 -52.18678873572753 2.8866732458158366 2.0 0.6394 9.0 0.35401813790065706 0.3350414631627484 0.0 0.0 0.0 
4.656289455356402 -53.71060944743274 5.915007375458388 0.0 0.6394 9.0 0.7160341846893777 0.3350414631627484 0.0 0.0 0.0 
8.871330541640976 -156.20294985210688 4.146795483955967 0.0 3.8109 9.0 0.02323481867752797 0.6763741935205724 0.0 0.0 0.0 
12.960713760530234 -143.03142189324873 1.2985056163528448 0.0 3.8109 9.0 0.8099368058781361 0.6763741935205724 0.0 0.0 0.0 
5.341313571727526 -167.4973090446115 3.5693495783972633 0.0 5.0676000000000005 6.0 0.023441340766222396 0.3692324539804902 0.0 0.0 0.0 
15.188292834022773 -170.64625057161732 3.1196151238044596 0.0 0.0 7.0 0.355777797562677 0.3685981318577154 1.0 0.0 0.0 
16.935067146048016 -170.01737877910136 6.9963074876100375 0.0 0.0 7.0 0.644495729986419 0.3685981318577154 1.0 0.0 0.0 
34.703730023219286 -168.56037366622678 3.9794494523148516 0.0 1.2771 9.0 0.6752592006521494 0.40396471381917753 0.0 0.0 0.0 
39.40376760936618 -167.90916741892636 5.466017367609701 0.0 1.2771 9.0 0.7391738078522456 0.40396471381917753 0.0 0.0 0.0 
54.40352389338512 -163.57956770515722 5.224961360245503 0.0 7.560599999999999 7.0 0.010215597082578243 0.4408261164570968 0.0 0.0 0.0 
57.80590910733788 -154.08758063631583 5.5033888922607845 0.0 1.9130999999999998 8.0 0.924228593555502 0.6846669161200433 0.0 0.0 0.0 
62.5338898623095 -139.98443037483398 5.085500420584548 0.0 0.6394 7.0 0.977942295451203 0.535351825007725 0.0 0.0 0.0 
72.80813264393164 -115.06649513512794 0.7570525841747826 0.0 8.179599999999999 5.0 0.8441294146226969 0.7120478846819892 0.0 0.0 0.0 
64.84510916685723 -105.15995092920453 5.42403389743086 0.0 0.6394 6.0 0.04930157933788992 0.7395060540730564 0.0 0.0 0.0 
64.21646628656961 -101.74203657788455 1.2818924486113579 0.0 0.6394 6.0 0.10998978586987151 0.7395060540730564 0.0 0.0 0.0 
56.553131625504676 -96.91258673432155 1.0668722244227333 0.0 4.4401 5.0 0.12090412043611987 0.8951586247456063 0.0 0.0 0.0 
58.20629339269501 -26.376414349880413 -1.2764567498364459 0.0 0.0 9.0 0.6869695042674505 0.7656284566554725 1.0 0.0 0.0 
57.69930122168471 -24.454069892042604 1.7921860653599424 0.0 0.0 9.0 0.4806346162685766 0.7656284566554725 1.0 0.0 0.0 
47.14501254257172 -18.939732181558455 0.9703542256179637 0.0 3.1884999999999994 9.0 0.5875971031716967 0.8718750787303499 0.0 0.0 0.0 
38.83847425758825 -6.643165724215358 4.262656298997014 0.0 3.1884999999999994 6.0 0.8927829899562962 0.8223745540593693 0.0 0.0 0.0 
43.39869652515308 4.047341701659238 0.81195850692575 0.0 3.1884999999999994 6.0 0.5754365117469201 0.8223745540593693 0.0 0.0 0.0 
45.24947338053025 30.366230487091066 6.127887098229386 0.0 3.8211000000000004 7.0 0.8041244659688931 0.7873743845882237 0.0 0.0 0.0 
71.27349836127817 43.756268039781254 5.021248558615111 0.0 1.2805 7.0 0.7215875722995575 0.728667311526428 0.0 0.0 0.0 
72.46586320342102 49.24783528097007 0.7890853932079109 0.0 1.2805 7.0 0.36364600222688814 0.728667311526428 0.0 0.0 0.0 
64.12765105539171 72.76753642108109 6.267512728600039 0.0 1.9182 7.0 0.6100766661655197 0.4205568707074646 0.0 0.0 0.0 
58.84364129377372 76.25782181399897 2.0774292409546864 0.0 1.9182 7.0 0.8594193708527861 0.4205568707074646 0.0 0.0 0.0 
39.446621141849164 84.66992431892935 3.025258683949675 0.0 3.8211000000000004 7.0 0.25922731284695544 0.9682945519620039 0.0 0.0 0.0 
63.47370195813744 105.41049463941668 5.866440939815775 0.0 8.201699999999999 7.0 0.4873005716990395 0.9050946219802449 0.0 0.0 0.0 
66.01916416292829 118.00078332309968 0.21369971899621973 0.0 5.0812 8.0 0.23602789550859948 0.5759768999209152 0.0 0.0 0.0 
52.602767560028695 139.96334918944405 0.6859517430944502 0.0 5.0812 10.0 0.27694210671186115 0.004223789127661193 0.0 0.0 0.0 
57.84695722128134 158.30426476611558 0.8061369148357886 0.0 6.334499999999999 8.0 0.8029284911706441 0.9127580927177573 0.0 0.0 0.0 
39.648685139607075 158.63970367990706 2.9116668698023584 2.0 3.1884999999999994 9.0 0.9713273631916075 0.6173565223221256 0.0 0.0 0.0 
53.90655990374275 161.88325957852268 5.953954148123775 0.0 6.9586 9.0 0.8733870818836391 0.7175437399405352 0.0 0.0 0.0 
52.63123179069677 177.55076513518802 0.8672138167885771 2.0 6.9586 9.0 0.010484027906698334 0.7175437399405352 0.0 0.0 0.0 
51.38647031165088 180.35089866425741 -1.0836729977381518 2.0 0.0 9.0 0.43698682599682104 0.8298936318964554 1.0 0.0 0.0 
50.98933104181253 182.22223912852303 1.5019114216886158 0.0 0.0 9.0 0.3085201632320539 0.8298936318964554 1.0 0.0 0.0 
32.960164931978525 187.2542796413945 1.0835528057155046 0.0 1.9182 10.0 0.7200884555227783 0.7789164587192531 0.0 0.0 0.0 
10.931606597368825 167.43658483418477 3.2439972706110973 2.0 5.7087 10.0 0.4486873513593216 0.13073873316745033 0.0 0.0 0.0 
11.528154152020244 191.13838053298872 2.3510204468068108 0.0 14.9172 7.0 0.37704213346817284 0.6280779011405561 0.0 0.0 0.0 
33.3732212660158 -100.16682104893228 4.988229691330146 0.0 5.7087 7.0 0.3193565465440016 0.3853965923652297 0.0 0.0 0.0 
38.093742878678235 -84.28340686099702 1.8354158879874705 0.0 1.9182 8.0 0.6345072488150592 0.5080232036142022 0.0 0.0 0.0 
5.471328045007815 -39.12552291481627 1.9369238212541877 0.0 1.9182 9.0 0.9553590844218924 0.6866843899724361 0.0 0.0 0.0 
5.628608502348271 -53.920427847142236 6.07065463987298 0.0 1.2805 9.0 0.7160341846893777 0.3350414631627484 0.0 0.0 0.0 
8.18382445522524 -156.92181247538088 3.9492904501082586 0.0 4.452 9.0 0.02323481867752797 0.6763741935205724 0.0 0.0 0.0 
13.441927276262346 -142.1608694007042 1.065821743388278 2.0 4.452 9.0 0.8099368058781361 0.6763741935205724 0.0 0.0 0.0 
4.493888376687254 -168.01817239407205 3.6927142581377836 0.0 5.7087 6.0 0.023441340766222396 0.3692324539804902 0.0 0.0 0.0 
14.209419186735232 -170.46951779977155 2.962968085083922 0.0 0.6411 7.0 0.355777797562677 0.3685981318577154 0.0 0.0 0.0 
17.770488532318797 -169.47747212294357 0.5737422296062901 0.0 0.6411 7.0 0.644495729986419 0.3685981318577154 0.0 0.0 0.0 
33.97747698226078 -169.2400681641416 3.893894327517905 0.0 1.9182 9.0 0.6752592006521494 0.40396471381917753 0.0 0.0 0.0 
40.18876231038392 -168.5200777309805 5.621863489451559 0.0 1.9182 9.0 0.7391738078522456 0.40396471381917753 0.0 0.0 0.0 
54.70248372967749 -164.52827793820023 5.0176706810286635 0.0 8.201699999999999 7.0 0.010215597082578243 0.4408261164570968 0.0 0.0 0.0 
58.30985298542575 -154.94517532947674 5.243667965773926 0.0 2.5542 8.0 0.924228593555502 0.6846669161200433 0.0 0.0 0.0 
62.95087229363237 -140.88751051633164 5.144966680815289 0.0 1.2805 7.0 0.977942295451203 0.535351825007725 0.0 0.0 0.0 
73.36782354103858 -114.24419702027228 0.9731723095328243 0.0 8.820699999999999 5.0 0.8441294146226969 0.7120478846819892 0.0 0.0 0.0 
65.56508263838406 -105.84629362079455 5.521703582743869 0.0 1.2805 6.0 0.04930157933788992 0.7395060540730564 0.0 0.0 0.0 
64.49265870088901 -100.78644993070219 1.2894250486019048 0.0 1.2805 6.0 0.10998978586987151 0.7395060540730564 0.0 0.0 0.0 
57.101726346970544 -96.08284465296373 0.9866053325204798 0.0 5.0812 5.0 0.12090412043611987 0.8951586247456063 0.0 0.0 0.0 
58.38818673845348 -27.354342210598716 4.896296090381981 0.0 0.6428 9.0 0.6869695042674505 0.7656284566554725 0.0 0.0 0.0 
57.33294166299429 -23.52929491197608 1.947979341673566 0.0 0.6428 9.0 0.4806346162685766 0.7656284566554725 0.0 0.0 0.0 
47.61262358730219 -18.061798242787287 1.0813804934896967 0.0 3.8312999999999997 9.0 0.5875971031716967 0.8718750787303499 0.0 0.0 0.0 
38.674885752732074 -7.624321619615636 4.547188166615819 0.0 3.8312999999999997 6.0 0.8927829899562962 0.8223745540593693 0.0 0.0 0.0 
44.09658590527005 4.756128343124086 0.7931376995871185 0.0 3.8312999999999997 6.0 0.5754365117469201 0.8223745540593693 0.0 0.0 0.0 
46.24290321265534 30.416482438716606 0.05054071533608913 0.0 4.463900000000001 7.0 0.8041244659688931 0.7873743845882237 0.0 0.0 0.0 
71.75121981755404 42.88379437243463 5.213356695700023 0.0 1.9233 7.0 0.7215875722995575 0.728667311526428 0.0 0.0 0.0 
73.2632352749168 49.8424997826836 0.6407891439710418 0.0 1.9233 7.0 0.36364600222688814 0.728667311526428 0.0 0.0 0.0 
65.11936782915153 72.84451648762345 0.07746692140023793 0.0 2.561 7.0 0.6100766661655197 0.4205568707074646 0.0 0.0 0.0 
58.57076297444147 77.21436011058661 1.8486819852927416 2.0 2.561 7.0 0.8594193708527861 0.4205568707074646 0.0 0.0 0.0 
38.45554440972671 84.5851009669248 3.2269725091328847 0.0 4.463900000000001 7.0 0.25922731284695544 0.9682945519620039 0.0 0.0 0.0 
64.45199700765782 105.23058664603545 6.101319617836738 0.0 8.844499999999998 7.0 0.4873005716990395 0.9050946219802449 0.0 0.0 0.0 
67.00165303101964 118.15616579983391 0.15685120833297425 0.0 5.724 8.0 0.23602789550859948 0.5759768999209152 0.0 0.0 0.0 
53.379056465469546 140.58528457619104 0.6754445624657067 0.0 5.724 10.0 0.27694210671186115 0.004223789127661193 0.0 0.0 0.0 
58.685022246581894 158.84005866620217 0.5688270857911983 0.0 6.9773 8.0 0.8029284911706441 0.9127580927177573 0.0 0.0 0.0 
54.83977776063585 161.53897405519126 5.929756501590051 0.0 7.6014 9.0 0.8733870818836391 0.7175437399405352 0.0 0.0 0.0 
51.17875056288459 183.198737123928 1.3791875953324226 0.0 0.6428 9.0 0.3085201632320539 0.8298936318964554 0.0 0.0 0.0 
33.33362384202288 188.17621051326773 1.185906119305348 0.0 2.561 10.0 0.7200884555227783 0.7789164587192531 0.0 0.0 0.0 
11.321070016958124 192.1112855905382 1.7805178460263549 0.0 0.0 8.0 0.2728114328280815 0.37704213346817284 1.0 0.0 0.0 
10.721714563700983 190.5560719546665 3.766979883192638 0.0 0.0 8.0 0.25975853088676837 0.37704213346817284 1.0 0.0 0.0 
33.79818974098907 -101.06617075026041 5.153828005015632 0.0 6.351500000000001 7.0 0.3193565465440016 0.3853965923652297 0.0 0.0 0.0 
37.77509647922485 -83.341126349622 1.8968796918988746 0.0 2.561 8.0 0.6345072488150592 0.5080232036142022 0.0 0.0 0.0 
5.297185874055787 -38.14618508020726 1.7467633898082138 0.0 2.561 9.0 0.9553590844218924 0.6866843899724361 0.0 0.0 0.0 
6.62330175937521 -53.9240904179642 6.279503249802704 2.0 1.9233 9.0 0.7160341846893777 0.3350414631627484 0.0 0.0 0.0 
7.8733627283507115 -155.97680368910017 1.8882157503468435 0.0 0.0 10.0 0.41000078846391785 0.02323481867752797 1.0 0.0 0.0 
8.249812503646783 -157.91432124988341 4.7787773851316 0.0 0.0 10.0 0.08589857851667548 0.02323481867752797 1.0 0.0 0.0 
3.7881406619930287 -168.71913477052763 3.92359608292392 0.0 6.351500000000001 6.0 0.023441340766222396 0.3692324539804902 0.0 0.0 0.0 
13.223711502835492 -170.6029661114909 3.2761590962125178 0.0 1.2839 7.0 0.355777797562677 0.3685981318577154 0.0 0.0 0.0 
18.649741821171915 -169.01234660865816 0.4865733455134254 0.0 1.2839 7.0 0.644495729986419 0.3685981318577154 0.0 0.0 0.0 
33.18127395699296 -169.83629700658128 3.7843570790193692 0.0 2.561 9.0 0.6752592006521494 0.40396471381917753 0.0 0.0 0.0 
40.8420415571327 -169.27018060110217 5.428910785382676 0.0 2.561 9.0 0.7391738078522456 0.40396471381917753 0.0 0.0 0.0 
54.90808466026142 -165.50149751637485 4.920596019308038 0.0 8.844499999999998 7.0 0.010215597082578243 0.4408261164570968 0.0 0.0 0.0 
59.02488462582484 -155.63666491235483 5.5145303231516865 0.0 3.197 8.0 0.924228593555502 0.6846669161200433 0.0 0.0 0.0 
63.140692718286154 -141.86393065970404 4.904408279810335 0.0 1.9233 7.0 0.977942295451203 0.535351825007725 0.0 0.0 0.0 
74.02123222837726 -113.49420690213094 0.8541019461771541 0.0 9.463499999999998 5.0 0.8441294146226969 0.7120478846819892 0.0 0.0 0.0 
66.36837551434792 -106.4329354582271 5.652420163005807 0.0 1.9233 6.0 0.04930157933788992 0.7395060540730564 0.0 0.0 0.0 
64.58526555397316 -99.79607017487156 1.4775510646880887 0.0 1.9233 6.0 0.10998978586987151 0.7395060540730564 0.0 0.0 0.0 
57.86483901229634 -95.44481083722945 0.696358816304252 0.0 5.724 5.0 0.12090412043611987 0.8951586247456063 0.0 0.0 0.0 
58.679547571390515 -28.305413687949308 5.009670877431459 0.0 1.2873 9.0 0.6869695042674505 0.7656284566554725 0.0 0.0 0.0 
57.17440553525089 -22.54730999040145 1.730849904976443 0.0 1.2873 9.0 0.4806346162685766 0.7656284566554725 0.0 0.0 0.0 
48.28189577608791 -17.32592948593119 0.8327502639166318 0.0 4.4758 9.0 0.5875971031716967 0.8718750787303499 0.0 0.0 0.0 
37.753006257382104 -7.997907334082887 3.5266111387397645 0.0 0.0 7.0 0.36701596487756183 0.8927829899562962 1.0 0.0 0.0 
39.63537113098573 -7.882964091303302 6.020141790433928 0.0 0.0 7.0 0.4378972198742165 0.8927829899562962 1.0 0.0 0.0 
44.98322738998447 5.207010775232075 0.4704425464233334 0.0 4.4758 6.0 0.5754365117469201 0.8223745540593693 0.0 0.0 0.0 
45.87962336768927 29.490493322019855 -1.9446605961295507 0.0 0.0 8.0 0.9519132750006203 0.8041244659688931 1.0 0.0 0.0 
46.58776958170538 31.349485802857856 1.2167415768164254 0.0 0.0 8.0 0.823701828658692 0.8041244659688931 1.0 0.0 0.0 
72.36125999034464 42.09812327230379 5.372616850568679 0.0 2.5678 7.0 0.7215875722995575 0.728667311526428 0.0 0.0 0.0 
74.14430093421163 50.30418300093036 0.4826623938120506 0.0 2.5678 7.0 0.36364600222688814 0.728667311526428 0.0 0.0 0.0 
66.09078147670677 73.05848754955105 0.21680349282243844 0.0 3.2055 7.0 0.6100766661655197 0.4205568707074646 0.0 0.0 0.0 
37.47199728922405 84.436564265229 3.2914829070766096 0.0 5.1084000000000005 7.0 0.25922731284695544 0.9682945519620039 0.0 0.0 0.0 
65.06375450153051 104.4462519861534 5.374796613312137 0.0 0.0 8.0 0.2340218231489839 0.4873005716990395 1.0 0.0 0.0 
65.30148861084669 105.74807298026244 6.830321502810786 0.0 0.0 8.0 0.278965796473273 0.4873005716990395 1.0 0.0 0.0 
67.30440363357155 117.20865845809138 -1.2615259293307182 0.0 0.0 9.0 0.3142318547420738 0.23602789550859948 1.0 0.0 0.0 
67.75764725033827 118.80261829642863 0.7074488413155292 0.0 0.0 9.0 0.3376217655698899 0.23602789550859948 1.0 0.0 0.0 
54.25383330618785 141.0587754092014 0.49611158707840913 0.0 6.3685 10.0 0.27694210671186115 0.004223789127661193 0.0 0.0 0.0 
58.98104700900227 157.89042851186167 -1.26861641377612 0.0 0.0 9.0 0.9036524753973825 0.8029284911706441 1.0 0.0 0.0 
57.83247137022073 159.3524892402498 2.600397255995356 2.0 0.0 9.0 0.22632187221404165 0.8029284911706441 1.0 0.0 0.0 
55.830775052312525 161.45322758068323 6.196875695221542 2.0 8.2459 9.0 0.8733870818836391 0.7175437399405352 0.0 0.0 0.0 
51.597502515594805 184.1009981128345 1.1362583171947525 0.0 1.2873 9.0 0.3085201632320539 0.8298936318964554 0.0 0.0 0.0 
33.73644583324385 189.08569527586093 1.1538429978187315 0.0 3.2055 10.0 0.7200884555227783 0.7789164587192531 0.0 0.0 0.0 
11.30919995350697 193.10591476344462 1.5827199207430342 0.0 0.6445 8.0 0.2728114328280815 0.37704213346817284 0.0 0.0 0.0 
9.930796403122608 189.9528501436666 3.793169234212958 0.0 0.6445 8.0 0.25975853088676837 0.37704213346817284 0.0 0.0 0.0 
33.98037740731351 -102.04404382190164 4.89659706173249 0.0 6.996 7.0 0.3193565465440016 0.3853965923652297 0.0 0.0 0.0 
37.28381905038058 -82.47621330317838 2.087351273666995 0.0 3.2055 8.0 0.6345072488150592 0.5080232036142022 0.0 0.0 0.0 
5.333839426309891 -37.15216063025343 1.5339291381978537 0.0 3.2055 9.0 0.9553590844218924 0.6866843899724361 0.0 0.0 0.0 
7.288361363836035 -155.17231534641522 2.199518614660071 0.0 0.6445 10.0 0.41000078846391785 0.02323481867752797 0.0 0.0 0.0 
8.10240097252113 -158.898037637108 4.563654003773882 0.0 0.6445 10.0 0.08589857851667548 0.02323481867752797 0.0 0.0 0.0 
3.0518807034038122 -169.3879765779666 3.879053336606234 0.0 6.996 6.0 0.023441340766222396 0.3692324539804902 0.0 0.0 0.0 
12.231624537092896 -170.6750184702551 3.21409314467722 0.0 1.9284 7.0 0.355777797562677 0.3685981318577154 0.0 0.0 0.0 
19.433282754290364 -168.39957283626666 0.6636978488814923 0.0 1.9284 7.0 0.644495729986419 0.3685981318577154 0.0 0.0 0.0 
32.6027794073346 -170.6454769284876 4.091731321152294 0.0 3.2055 9.0 0.6752592006521494 0.40396471381917753 0.0 0.0 0.0 
41.32442738080593 -170.14008404811327 5.218710684461084 0.0 3.2055 9.0 0.7391738078522456 0.40396471381917753 0.0 0.0 0.0 
55.0007138472214 -166.4918751835929 4.805656793315294 0.0 9.488999999999999 7.0 0.010215597082578243 0.4408261164570968 0.0 0.0 0.0 
59.873481024224326 -156.15561793780543 5.734326867142984 0.0 3.8415 8.0 0.924228593555502 0.6846669161200433 0.0 0.0 0.0 
63.095127939092485 -142.85758650600965 4.666575375573801 0.0 2.5678 7.0 0.977942295451203 0.535351825007725 0.0 0.0 0.0 
74.87913696470169 -112.99079101701064 0.5306497468905513 0.0 10.107999999999999 5.0 0.8441294146226969 0.7120478846819892 0.0 0.0 0.0 
67.15770070945165 -107.03824019666477 5.628984666768446 0.0 2.5678 6.0 0.04930157933788992 0.7395060540730564 0.0 0.0 0.0 
64.59869158193855 -98.80146078834055 1.5572883527720673 0.0 2.5678 6.0 0.10998978586987151 0.7395060540730564 0.0 0.0 0.0 
58.47562283268976 -94.6597177123437 0.9096216016078269 0.0 6.3685 5.0 0.12090412043611987 0.8951586247456063 0.0 0.0 0.0 
59.210989540582545 -29.146245135613693 5.276045641837554 0.0 1.9335 9.0 0.6869695042674505 0.7656284566554725 0.0 0.0 0.0 
57.32403555296459 -21.563928605689252 1.4197859817351262 0.0 1.9335 9.0 0.4806346162685766 0.7656284566554725 0.0 0.0 0.0 
48.73957219681972 -16.442775827779304 1.0926626948166724 0.0 5.122 9.0 0.5875971031716967 0.8718750787303499 0.0 0.0 0.0 
36.77942662950717 -8.201796515223588 3.348033431752178 2.0 0.6462 7.0 0.36701596487756183 0.8927829899562962 0.0 0.0 0.0 
40.62638789660742 -7.797442981301104 0.08608220463117913 0.0 0.6462 7.0 0.4378972198742165 0.8927829899562962 0.0 0.0 0.0 
45.835172953256034 5.720447087954398 0.5423703364284599 0.0 5.122 6.0 0.5754365117469201 0.8223745540593693 0.0 0.0 0.0 
45.82349017200166 28.497378447324117 4.655936682237075 0.0 0.6462 8.0 0.9519132750006203 0.8041244659688931 0.0 0.0 0.0 
47.171119929695664 32.15517213233059 0.9441085803871198 0.0 0.6462 8.0 0.823701828658692 0.8041244659688931 0.0 0.0 0.0 
72.98310727836108 41.3217637934625 5.387734118321042 0.0 3.214 7.0 0.7215875722995575 0.728667311526428 0.0 0.0 0.0 
74.96119688304373 50.871729561824345 0.6071947594659894 0.0 3.214 7.0 0.36364600222688814 0.728667311526428 0.0 0.0 0.0 
67.0436860339009 73.3437961454249 0.2909120169429531 0.0 3.8516999999999997 7.0 0.6100766661655197 0.4205568707074646 0.0 0.0 0.0 
36.56516697734762 84.02780165017927 3.5650823277424317 0.0 5.754600000000001 7.0 0.25922731284695544 0.9682945519620039 0.0 0.0 0.0 
65.60452253388478 103.61138791027987 5.287176442724579 0.0 0.6462 8.0 0.2340218231489839 0.4873005716990395 0.0 0.0 0.0 
66.2582726769854 106.02008831215016 0.2769904576746748 0.0 0.6462 8.0 0.278965796473273 0.4873005716990395 0.0 0.0 0.0 
67.63110282979049 116.26913957845737 5.047049824931151 0.0 0.6462 9.0 0.3142318547420738 0.23602789550859948 0.0 0.0 0.0 
68.4095092601266 119.55395311539766 0.8561623487136226 0.0 0.6462 9.0 0.3376217655698899 0.23602789550859948 0.0 0.0 0.0 
55.15159812867393 141.48708185732465 0.4451404871940957 0.0 7.0147 10.0 0.27694210671186115 0.004223789127661193 0.0 0.0 0.0 
59.1978362490204 156.91963990695817 4.932106425743146 0.0 0.6462 9.0 0.9036524753973825 0.8029284911706441 0.0 0.0 0.0 
51.87409821655709 185.05646810619487 1.2890029935904297 0.0 1.9335 9.0 0.3085201632320539 0.8298936318964554 0.0 0.0 0.0 
33.86255699562269 190.07236850683285 1.4436611630016374 0.0 3.8516999999999997 10.0 0.7200884555227783 0.7789164587192531 0.0 0.0 0.0 
11.058540839815986 194.06851441996062 1.8255275566288742 0.0 1.2907 8.0 0.2728114328280815 0.37704213346817284 0.0 0.0 0.0 
9.081248097793413 189.43545690162256 3.6886244686629857 0.0 1.2907 8.0 0.25975853088676837 0.37704213346817284 0.0 0.0 0.0 
33.95879584175582 -103.03850967150667 4.6907007181191664 0.0 7.642200000000001 7.0 0.3193565465440016 0.3853965923652297 0.0 0.0 0.0 
37.687811961510604 -81.56724805755282 1.1525643193257646 0.0 0.0 9.0 0.3873685424203377 0.6345072488150592 1.0 0.0 0.0 
36.464692302829455 -83.04053542878333 3.744851326072757 0.0 0.0 9.0 0.8673085687497321 0.6345072488150592 1.0 0.0 0.0 
5.033837568082504 -36.20377939095108 1.8771575021863949 0.0 3.8516999999999997 9.0 0.9553590844218924 0.6866843899724361 0.0 0.0 0.0 
6.588919933350569 -154.46506024723394 2.35063281417548 0.0 1.2907 10.0 0.41000078846391785 0.02323481867752797 0.0 0.0 0.0 
7.6670424967623845 -159.79240394214358 4.259383228639897 0.0 1.2907 10.0 0.08589857851667548 0.02323481867752797 0.0 0.0 0.0 
2.1841726106468733 -169.87430029295777 3.652443027327939 0.0 7.642200000000001 6.0 0.023441340766222396 0.3692324539804902 0.0 0.0 0.0 
11.236961491620026 -170.68359261574733 3.1502126771299834 0.0 2.5745999999999998 7.0 0.355777797562677 0.3685981318577154 0.0 0.0 0.0 
20.356027749245293 -168.02813002198266 0.38269135210758215 0.0 2.5745999999999998 7.0 0.644495729986419 0.3685981318577154 0.0 0.0 0.0 
31.943673053116825 -171.39046478330573 3.988087256972154 0.0 3.8516999999999997 9.0 0.6752592006521494 0.40396471381917753 0.0 0.0 0.0 
42.00895501921748 -170.86178343307358 5.471366879459476 0.0 3.8516999999999997 9.0 0.7391738078522456 0.40396471381917753 0.0 0.0 0.0 
54.84685091535891 -167.47460316640337 4.5570925292074085 0.0 10.1352 7.0 0.010215597082578243 0.4408261164570968 0.0 0.0 0.0 
60.72884005948611 -156.66334720699746 5.747500331171236 0.0 4.4877 8.0 0.924228593555502 0.6846669161200433 0.0 0.0 0.0 
63.29073761881854 -143.83286336065132 4.910340785607466 0.0 3.214 7.0 0.977942295451203 0.535351825007725 0.0 0.0 0.0 
75.64074955157913 -112.35096732448997 0.6987065996119373 0.0 10.754199999999999 5.0 0.8441294146226969 0.7120478846819892 0.0 0.0 0.0 
68.02496246043046 -107.52535942774452 5.771427682436348 0.0 3.214 6.0 0.04930157933788992 0.7395060540730564 0.0 0.0 0.0 
64.92947262162147 -97.86337124368833 1.231787585754339 0.0 3.214 6.0 0.10998978586987151 0.7395060540730564 0.0 0.0 0.0 
59.41515668942348 -94.98637383435981 -0.3346055526086087 0.0 0.0 6.0 0.11861829562389103 0.12090412043611987 1.0 0.0 0.0 
57.54300397758683 -94.31381286833826 2.7864246290830934 0.0 0.0 6.0 0.7624726301882758 0.12090412043611987 1.0 0.0 0.0 
59.52598523827867 -30.08975231652667 5.0346195029926015 0.0 2.5814 9.0 0.6869695042674505 0.7656284566554725 0.0 0.0 0.0 
57.35113357915586 -20.5695977819807 1.5435405487589173 0.0 2.5814 9.0 0.4806346162685766 0.7656284566554725 0.0 0.0 0.0 
49.394950918858704 -15.69450661105475 0.8514722003646553 0.0 5.7699 9.0 0.5875971031716967 0.8718750787303499 0.0 0.0 0.0 
41.62101934455259 -7.785765106556795 0.011740249566060047 0.0 1.2941 7.0 0.4378972198742165 0.8927829899562962 0.0 0.0 0.0 
46.52644562152313 6.4356884375058145 0.8024305197744019 0.0 5.7699 6.0 0.5754365117469201 0.8223745540593693 0.0 0.0 0.0 
46.011683920719015 27.520643476647013 4.902742592884145 0.0 1.2941 8.0 0.9519132750006203 0.8041244659688931 0.0 0.0 0.0 
47.568373508825275 33.06710287743697 1.159957332878894 0.0 1.2941 8.0 0.823701828658692 0.8041244659688931 0.0 0.0 0.0 
73.74390588904207 40.68097243585316 5.583207490495592 0.0 3.8619 7.0 0.7215875722995575 0.728667311526428 0.0 0.0 0.0 
75.91645062025509 51.14907120590839 0.2825617358335894 0.0 3.8619 7.0 0.36364600222688814 0.728667311526428 0.0 0.0 0.0 
67.49088564604813 72.45529144825295 -1.1044985561834904 0.0 0.0 8.0 0.7935577850609442 0.6100766661655197 1.0 0.0 0.0 
66.96541633874747 74.33541197064146 1.6495644882140228 0.0 0.0 8.0 0.4792254340489973 0.6100766661655197 1.0 0.0 0.0 
35.59454545709381 83.81026555105863 3.362071924878163 2.0 6.402500000000001 7.0 0.25922731284695544 0.9682945519620039 0.0 0.0 0.0 
66.26919843743099 102.87136491520054 5.444206619591252 0.0 1.2941 8.0 0.2340218231489839 0.4873005716990395 0.0 0.0 0.0 
67.24828776463097 106.11651557093128 0.09709255762302967 0.0 1.2941 8.0 0.278965796473273 0.4873005716990395 0.0 0.0 0.0 
67.99114942540085 115.34188851267797 5.082773281755757 0.0 1.2941 9.0 0.3142318547420738 0.23602789550859948 0.0 0.0 0.0 
69.24758529275432 120.08972979792257 0.5688065416748064 0.0 1.2941 9.0 0.3376217655698899 0.23602789550859948 0.0 0.0 0.0 
56.0944740710123 141.17020167908473 -0.3242190194589347 0.0 0.0 11.0 0.4741761778644359 0.27694210671186115 1.0 0.0 0.0 
55.129050116685576 142.48152626359163 1.5934664217644423 0.0 0.0 11.0 0.607158908036082 0.27694210671186115 1.0 0.0 0.0 
59.415054341050876 155.94894716952928 4.932548202915843 0.0 1.2941 9.0 0.9036524753973825 0.8029284911706441 0.0 0.0 0.0 
52.34674686148709 185.93170027450586 1.0756336763401255 0.0 2.5814 9.0 0.3085201632320539 0.8298936318964554 0.0 0.0 0.0 
33.925977372453794 191.0650446603724 1.5069847746121967 0.0 4.4996 10.0 0.7200884555227783 0.7789164587192531 0.0 0.0 0.0 
10.600748511932412 194.95160800193852 2.04904344899488 0.0 1.9386 8.0 0.2728114328280815 0.37704213346817284 0.0 0.0 0.0 
8.147819035435845 189.0917444119658 3.4944144046897496 0.0 1.9386 8.0 0.25975853088676837 0.37704213346817284 0.0 0.0 0.0 
34.21738452761231 -103.99900953175951 4.975386155109342 0.0 8.2901 7.0 0.3193565465440016 0.3853965923652297 0.0 0.0 0.0 
38.08265477162703 -80.65427092459724 1.162599392832199 2.0 0.6479 9.0 0.3873685424203377 0.6345072488150592 0.0 0.0 0.0 
35.554578812839836 -83.44193488735009 3.556977307194505 0.0 0.6479 9.0 0.8673085687497321 0.6345072488150592 0.0 0.0 0.0 
4.76907241269408 -35.2449637139349 1.8402103007275852 0.0 4.4996 9.0 0.9553590844218924 0.6866843899724361 0.0 0.0 0.0 
6.05992880603865 -153.62268475066057 2.1315239585594306 0.0 1.9386 10.0 0.41000078846391785 0.02323481867752797 0.0 0.0 0.0 
7.124618866979098 -160.62619330154598 4.135633942694641 2.0 1.9386 10.0 0.08589857851667548 0.02323481867752797 0.0 0.0 0.0 
1.249709933195744 -170.2151926431961 3.4913947824119056 2.0 8.2901 6.0 0.023441340766222396 0.3692324539804902 0.0 0.0 0.0 
10.51045804338848 -170.00416577663353 2.3896662969264026 0.0 0.0 8.0 0.8139013796195542 0.355777797562677 1.0 0.0 0.0 
11.269199784038895 -171.6777700558937 4.74480472282482 0.0 0.0 8.0 0.0457861909475058 0.355777797562677 1.0 0.0 0.0 
21.295795847693974 -167.70214841032347 0.33388444474261236 0.0 3.2224999999999997 7.0 0.644495729986419 0.3685981318577154 0.0 0.0 0.0 
31.387379217428666 -172.21506484295543 4.118906919534899 0.0 4.4996 9.0 0.6752592006521494 0.40396471381917753 0.0 0.0 0.0 
42.752243064804226 -171.52280610385168 5.556307524148162 0.0 4.4996 9.0 0.7391738078522456 0.40396471381917753 0.0 0.0 0.0 
55.00976073079932 -168.4558719787245 4.876917838450355 0.0 10.7831 7.0 0.010215597082578243 0.4408261164570968 0.0 0.0 0.0 
61.46856753907633 -157.3283519783623 5.550937302109359 0.0 5.1356 8.0 0.924228593555502 0.6846669161200433 0.0 0.0 0.0 
63.634268273535696 -144.76635935917858 5.065021864495786 0.0 3.8619 7.0 0.977942295451203 0.535351825007725 0.0 0.0 0.0 
76.29685655583478 -111.60333660751294 0.8504985024030425 0.0 11.402099999999999 5.0 0.8441294146226969 0.7120478846819892 0.0 0.0 0.0 
68.86430857560421 -108.05914420548056 5.716753703810045 0.0 3.8619 6.0 0.04930157933788992 0.7395060540730564 0.0 0.0 0.0 
65.44094888795641 -97.01024750179965 1.0307113322222825 0.0 3.8619 6.0 0.10998978586987151 0.7395060540730564 0.0 0.0 0.0 
60.25614616266393 -95.5175656979056 5.719839861415408 0.0 0.6479 6.0 0.11861829562389103 0.12090412043611987 0.0 0.0 0.0 
56.59220108996895 -94.0215767328298 2.843396916925827 0.0 0.6479 6.0 0.7624726301882758 0.12090412043611987 0.0 0.0 0.0 
60.08232059670461 -30.914324362477558 5.3059379766865895 0.0 3.231 9.0 0.6869695042674505 0.7656284566554725 0.0 0.0 0.0 
57.38112520696392 -19.57535003002853 1.5406303305980857 0.0 3.231 9.0 0.4806346162685766 0.7656284566554725 0.0 0.0 0.0 
50.23625482625332 -15.163812890154835 0.5627532322688912 0.0 6.419499999999999 9.0 0.5875971031716967 0.8718750787303499 0.0 0.0 0.0 
42.60981620389643 -7.893972596830089 6.174186640767815 0.0 1.9437 7.0 0.4378972198742165 0.8927829899562962 0.0 0.0 0.0 
47.31001192421505 7.04842976897062 0.6636564469045086 0.0 6.419499999999999 6.0 0.5754365117469201 0.8223745540593693 0.0 0.0 0.0 
46.36350139427402 26.590238964995844 5.073913685950623 0.0 1.9437 8.0 0.9519132750006203 0.8041244659688931 0.0 0.0 0.0 
48.25259800428191 33.78908967081798 0.8122383816807875 0.0 1.9437 8.0 0.823701828658692 0.8041244659688931 0.0 0.0 0.0 
74.63426316707141 40.23747270929198 5.821051823520393 0.0 4.5115 7.0 0.7215875722995575 0.728667311526428 0.0 0.0 0.0 
76.90736138712718 51.23581186590635 0.08731286283806448 0.0 4.5115 7.0 0.36364600222688814 0.728667311526428 0.0 0.0 0.0 
68.23074615050211 71.79043467875383 5.551137358836205 0.0 0.6496 8.0 0.7935577850609442 0.6100766661655197 0.0 0.0 0.0 
67.07078149417889 75.3245157437716 1.4646607195030352 0.0 0.6496 8.0 0.4792254340489973 0.6100766661655197 0.0 0.0 0.0 
66.9661729783216 102.16167866103814 5.4887577236775655 0.0 1.9437 8.0 0.2340218231489839 0.4873005716990395 0.0 0.0 0.0 
68.18182570088914 106.45993224432429 0.35249794818929137 0.0 1.9437 8.0 0.278965796473273 0.4873005716990395 0.0 0.0 0.0 
68.56228734812686 114.52749943906196 5.324000733345718 0.0 1.9437 9.0 0.3142318547420738 0.23602789550859948 0.0 0.0 0.0 
70.2019348934689 120.37016683116923 0.2858036203433705 0.0 1.9437 9.0 0.3376217655698899 0.23602789550859948 0.0 0.0 0.0 
56.99789626360145 140.75396084502765 5.851441901196865 0.0 0.6496 11.0 0.4741761778644359 0.27694210671186115 0.0 0.0 0.0 
55.33306571829363 143.45507940764784 1.3642179580741502 0.0 0.6496 11.0 0.607158908036082 0.27694210671186115 0.0 0.0 0.0 
59.95714198958264 155.11493933305036 5.288757880710528 0.0 1.9437 9.0 0.9036524753973825 0.8029284911706441 0.0 0.0 0.0 
52.84440064998089 186.79296027984557 1.0468362030309704 0.0 3.231 9.0 0.3085201632320539 0.8298936318964554 0.0 0.0 0.0 
34.15709767164918 192.03252153208476 1.3362916750994214 0.0 5.1492 10.0 0.7200884555227783 0.7789164587192531 0.0 0.0 0.0 
9.93500794287358 195.69067334729823 2.3040387200286734 0.0 2.5882 8.0 0.2728114328280815 0.37704213346817284 0.0 0.0 0.0 
7.231655589560288 188.7043523231954 3.541637658044913 0.0 2.5882 8.0 0.25975853088676837 0.37704213346817284 0.0 0.0 0.0 
34.438525627569014 -104.96881606087295 4.936591486007384 0.0 8.9397 7.0 0.3193565465440016 0.3853965923652297 0.0 0.0 0.0 
34.578718474094636 -83.63461256967014 3.3365311692870208 0.0 1.2974999999999999 9.0 0.8673085687497321 0.6345072488150592 0.0 0.0 0.0 
5.481913665565801 -34.551216326044894 0.7718244064707327 0.0 0.0 10.0 0.3799717376163193 0.9553590844218924 1.0 0.0 0.0 
4.003277228613133 -34.61015206782397 2.4494424119580223 0.0 0.0 10.0 0.811393798599586 0.9553590844218924 1.0 0.0 0.0 
5.571867457357654 -152.75595283713454 2.083636779793589 0.0 2.5882 10.0 0.41000078846391785 0.02323481867752797 0.0 0.0 0.0 
9.810843040482247 -169.2970823744021 2.350878262687609 2.0 0.6496 8.0 0.8139013796195542 0.355777797562677 0.0 0.0 0.0 
11.328500987257732 -172.6707007973367 4.772051508737935 0.0 0.6496 8.0 0.0457861909475058 0.355777797562677 0.0 0.0 0.0 
22.28587063583317 -167.60633607348416 0.09647145874437967 0.0 3.8720999999999997 7.0 0.644495729986419 0.3685981318577154 0.0 0.0 0.0 
31.08083192264943 -173.16135065922168 4.399118485015482 0.0 5.1492 9.0 0.6752592006521494 0.40396471381917753 0.0 0.0 0.0 
43.26909031639294 -172.37268668871425 5.258781580402598 0.0 5.1492 9.0 0.7391738078522456 0.40396471381917753 0.0 0.0 0.0 
55.09158117708301 -169.4472011392816 4.794748394690922 0.0 11.432699999999999 7.0 0.010215597082578243 0.4408261164570968 0.0 0.0 0.0 
61.318871309993526 -158.31172328616142 4.561321190869478 0.0 0.0 9.0 0.5431729767083144 0.924228593555502 1.0 0.0 0.0 
62.46319145497476 -157.31604929883457 6.2955538536892215 0.0 0.0 9.0 0.6835471153267153 0.924228593555502 1.0 0.0 0.0 
64.13038532454891 -145.62850549626637 5.234565741121501 0.0 4.5115 7.0 0.977942295451203 0.535351825007725 0.0 0.0 0.0 
76.78852472741184 -110.73864562279383 1.0537721626145857 0.0 12.051699999999999 5.0 0.8441294146226969 0.7120478846819892 0.0 0.0 0.0 
69.74760653794061 -108.51654206263787 5.805380545437319 0.0 4.5115 6.0 0.04930157933788992 0.7395060540730564 0.0 0.0 0.0 
65.78663068551 -96.07754594993858 1.2158580764257287 0.0 4.5115 6.0 0.10998978586987151 0.7395060540730564 0.0 0.0 0.0 
61.122594167816 -96.00613088738055 5.769759646074103 0.0 1.2974999999999999 6.0 0.11861829562389103 0.12090412043611987 0.0 0.0 0.0 
55.72429194411198 -93.53561191461603 2.631155850192616 0.0 1.2974999999999999 6.0 0.7624726301882758 0.12090412043611987 0.0 0.0 0.0 
60.43350000343377 -31.844969898807037 5.073227982148238 0.0 3.8823 9.0 0.6869695042674505 0.7656284566554725 0.0 0.0 0.0 
57.43012069788017 -18.581857437268297 1.5215098487542955 0.0 3.8823 9.0 0.4806346162685766 0.7656284566554725 0.0 0.0 0.0 
51.18874495927871 -14.877123796381762 0.29236104421613013 0.0 7.070799999999999 9.0 0.5875971031716967 0.8718750787303499 0.0 0.0 0.0 
43.579497493296245 -8.11566221541783 6.058429147517678 0.0 2.5949999999999998 7.0 0.4378972198742165 0.8927829899562962 0.0 0.0 0.0 
48.09333378033596 7.661483567361888 0.6640552813195743 0.0 7.070799999999999 6.0 0.5754365117469201 0.8223745540593693 0.0 0.0 0.0 
46.611583307994046 25.62697189191312 4.964463167788551 0.0 2.5949999999999998 8.0 0.9519132750006203 0.8041244659688931 0.0 0.0 0.0 
48.81785925515696 34.60756863099909 0.9663824768941166 0.0 2.5949999999999998 8.0 0.823701828658692 0.8041244659688931 0.0 0.0 0.0 
75.02332233634922 39.32201596383581 5.114250424015659 0.0 0.0 8.0 0.07201018549073934 0.7215875722995575 1.0 0.0 0.0 
74.91548768518274 41.19159055338267 7.567349940741207 0.0 0.0 8.0 0.3682940620319205 0.7215875722995575 1.0 0.0 0.0 
77.88339048474454 51.043990880073885 6.089128469414892 0.0 5.1628 7.0 0.36364600222688814 0.728667311526428 0.0 0.0 0.0 
69.07645428772656 71.26678800719881 5.728786429723236 0.0 1.3009 8.0 0.7935577850609442 0.6100766661655197 0.0 0.0 0.0 
67.34361256477892 76.28106751807091 1.2929408306619066 0.0 1.3009 8.0 0.4792254340489973 0.6100766661655197 0.0 0.0 0.0 
67.72547058682746 101.51910941829468 5.580868334967374 0.0 2.5949999999999998 8.0 0.2340218231489839 0.4873005716990395 0.0 0.0 0.0 
69.16810858063589 106.58906075054522 0.1301826474243483 0.0 2.5949999999999998 8.0 0.278965796473273 0.4873005716990395 0.0 0.0 0.0 
69.26705076880924 113.82554743866086 5.499792768733533 0.0 2.5949999999999998 9.0 0.3142318547420738 0.23602789550859948 0.0 0.0 0.0 
71.18956060154288 120.48858790509851 0.11933389677923038 0.0 2.5949999999999998 9.0 0.3376217655698899 0.23602789550859948 0.0 0.0 0.0 
57.816055254797945 140.18823657020266 5.678219549680316 0.0 1.3009 11.0 0.4741761778644359 0.27694210671186115 0.0 0.0 0.0 
55.44730576738852 144.44319746799425 1.4556836546989547 0.0 1.3009 11.0 0.607158908036082 0.27694210671186115 0.0 0.0 0.0 
60.40184396376216 154.2251819255733 5.175886620360709 0.0 2.5949999999999998 9.0 0.9036524753973825 0.8029284911706441 0.0 0.0 0.0 
53.50746791906903 187.53442496994273 0.8411503196653947 0.0 3.8823 9.0 0.3085201632320539 0.8298936318964554 0.0 0.0 0.0 
34.50898344975521 192.96290021260708 1.2091982066481872 0.0 5.8005 10.0 0.7200884555227783 0.7789164587192531 0.0 0.0 0.0 
9.209988116081977 196.37168314220511 2.3874783553724486 0.0 3.2395 8.0 0.2728114328280815 0.37704213346817284 0.0 0.0 0.0 
6.293067557915774 188.37498839551847 3.4790850403667655 0.0 3.2395 8.0 0.25975853088676837 0.37704213346817284 0.0 0.0 0.0 
34.678437727215574 -105.93415034206298 4.955990970933215 0.0 9.591000000000001 7.0 0.3193565465440016 0.3853965923652297 0.0 0.0 0.0 
33.62978211700347 -83.93285388168393 3.4461105356390838 0.0 1.9487999999999999 9.0 0.8673085687497321 0.6345072488150592 0.0 0.0 0.0 
6.278923244577663 -33.95606607529859 0.641398464988225 0.0 0.6513 10.0 0.3799717376163193 0.9553590844218924 0.0 0.0 0.0 
3.0984351298533466 -34.19700697670909 2.713264900101013 0.0 0.6513 10.0 0.811393798599586 0.9553590844218924 0.0 0.0 0.0 
4.979241904825858 -151.95706420629494 2.2090287620702895 0.0 3.2395 10.0 0.41000078846391785 0.02323481867752797 0.0 0.0 0.0 
11.186644407463772 -173.65523358031808 4.569298558074905 0.0 1.3009 8.0 0.0457861909475058 0.355777797562677 0.0 0.0 0.0 
23.2623729399637 -167.4169387661443 0.19157426211313822 0.0 4.5234 7.0 0.644495729986419 0.3685981318577154 0.0 0.0 0.0 
30.726650954561322 -174.09085801898019 4.3483414620167355 0.0 5.8005 9.0 0.6752592006521494 0.40396471381917753 0.0 0.0 0.0 
42.87229702442327 -173.28481780508335 4.3020638380345915 0.0 0.0 10.0 0.02405901454938486 0.7391738078522456 1.0 0.0 0.0 
44.25772435669033 -172.2630015741144 6.393679550106988 0.0 0.0 10.0 0.10886106948155483 0.7391738078522456 1.0 0.0 0.0 
55.456286134088664 -170.37262989631137 5.087802034755441 0.0 12.084 7.0 0.010215597082578243 0.4408261164570968 0.0 0.0 0.0 
61.0497930749031 -159.26933750566727 4.438473841029523 0.0 0.6513 9.0 0.5431729767083144 0.924228593555502 0.0 0.0 0.0 
63.457542617436346 -157.28970815781508 0.0264843242082505 0.0 0.6513 9.0 0.6835471153267153 0.924228593555502 0.0 0.0 0.0 
64.42638895880106 -146.57814223655538 5.014556191579085 0.0 5.1628 7.0 0.977942295451203 0.535351825007725 0.0 0.0 0.0 
77.45848223179301 -110.00340074363913 0.831818573914953 0.0 12.703 5.0 0.8441294146226969 0.7120478846819892 0.0 0.0 0.0 
70.71581229401883 -108.74458965393208 6.051867477191327 0.0 5.1628 6.0 0.04930157933788992 0.7395060540730564 0.0 0.0 0.0 
66.11141373936871 -95.13736295821754 1.2381742474919033 2.0 5.1628 6.0 0.10998978586987151 0.7395060540730564 0.0 0.0 0.0 
62.10404310191606 -96.16795202245399 6.1197773008627205 2.0 1.9487999999999999 6.0 0.11861829562389103 0.12090412043611987 0.0 0.0 0.0 
54.92531537344077 -92.94310492772198 2.503494635181754 0.0 1.9487999999999999 6.0 0.7624726301882758 0.12090412043611987 0.0 0.0 0.0 
61.045419179421216 -32.629178424683595 5.375010652905116 0.0 4.535299999999999 9.0 0.6869695042674505 0.7656284566554725 0.0 0.0 0.0 
57.774240821687755 -17.648578577338952 1.2175319074670137 0.0 4.535299999999999 9.0 0.4806346162685766 0.7656284566554725 0.0 0.0 0.0 
52.130111691383874 -14.555787888509666 0.3289452449184798 0.0 7.723799999999999 9.0 0.5875971031716967 0.8718750787303499 0.0 0.0 0.0 
44.567840873752814 -8.227936220896003 6.1700731550628785 0.0 3.2479999999999998 7.0 0.4378972198742165 0.8927829899562962 0.0 0.0 0.0 
48.79251863306181 8.368992317639657 0.7913083310017708 0.0 7.723799999999999 6.0 0.5754365117469201 0.8223745540593693 0.0 0.0 0.0 
46.707857514805504 24.636941908981594 4.809337866021133 0.0 3.2479999999999998 8.0 0.9519132750006203 0.8041244659688931 0.0 0.0 0.0 
49.6356569354411 35.17381508275131 0.6056041272392668 0.0 3.2479999999999998 8.0 0.823701828658692 0.8041244659688931 0.0 0.0 0.0 
75.21090795132095 38.345164016478535 4.902120012367883 0.0 0.653 8.0 0.07201018549073934 0.7215875722995575 0.0 0.0 0.0 
75.52267621004148 41.97946756490206 0.914192911868382 0.0 0.653 8.0 0.3682940620319205 0.7215875722995575 0.0 0.0 0.0 
78.85389735020027 50.82594383445586 6.062183972178653 0.0 5.815799999999999 7.0 0.36364600222688814 0.728667311526428 0.0 0.0 0.0 
69.91409258043053 70.73032721590323 5.713562274338672 0.0 1.9539 8.0 0.7935577850609442 0.6100766661655197 0.0 0.0 0.0 
67.88638517126105 77.11462974589409 0.9936059267415558 0.0 1.9539 8.0 0.4792254340489973 0.6100766661655197 0.0 0.0 0.0 
68.60273487713866 101.05024328074242 5.792352870122255 0.0 3.2479999999999998 8.0 0.2340218231489839 0.4873005716990395 0.0 0.0 0.0 
70.07457000988478 106.17948076167409 -0.42438710057213347 0.0 0.0 9.0 0.6332863233625516 0.278965796473273 1.0 0.0 0.0 
69.31412243469605 107.5729855669954 1.4234721228817369 0.0 0.0 9.0 0.9659972896906137 0.278965796473273 1.0 0.0 0.0 
70.00124837819625 113.15444240934657 5.5426598421928945 0.0 3.2479999999999998 9.0 0.3142318547420738 0.23602789550859948 0.0 0.0 0.0 
72.1504504788574 120.74572353793509 0.2614724317157339 0.0 3.2479999999999998 9.0 0.3376217655698899 0.23602789550859948 0.0 0.0 0.0 
58.62628897690987 139.61121888802023 5.664349266709903 0.0 1.9539 11.0 0.4741761778644359 0.27694210671186115 0.0 0.0 0.0 
55.7508701223466 145.39044441172 1.2606574535073551 0.0 1.9539 11.0 0.607158908036082 0.27694210671186115 0.0 0.0 0.0 
60.0118271449166 153.31013276240355 4.309481214558087 0.0 0.0 10.0 0.05223197397031121 0.9036524753973825 1.0 0.0 0.0 
61.28705668516597 154.6788630116516 6.756791395354869 0.0 0.0 10.0 0.5265895934792636 0.9036524753973825 1.0 0.0 0.0 
54.143896348378185 188.29887702492752 0.8765253001219451 0.0 4.535299999999999 9.0 0.3085201632320539 0.8298936318964554 0.0 0.0 0.0 
34.69946585514748 193.93919143106078 1.3780990168229035 0.0 6.4535 10.0 0.7200884555227783 0.7789164587192531 0.0 0.0 0.0 
8.652677591933548 197.19559640807148 2.165511855408569 0.0 3.8925 8.0 0.2728114328280815 0.37704213346817284 0.0 0.0 0.0 
5.358477907221034 188.0344443090727 3.4910221154154053 0.0 3.8925 8.0 0.25975853088676837 0.37704213346817284 0.0 0.0 0.0 
33.78833078242582 -106.37815227543395 3.604294726010305 0.0 0.0 8.0 0.9014510326132811 0.3193565465440016 1.0 0.0 0.0 
35.42259216749877 -105.2741031778341 7.008758079634106 0.0 0.0 8.0 0.9341413095308176 0.3193565465440016 1.0 0.0 0.0 
32.78010480592108 -84.45003523965342 3.688375077551805 0.0 2.6018 9.0 0.8673085687497321 0.6345072488150592 0.0 0.0 0.0 
7.2012205686319986 -33.583513077669956 0.3838947639754838 0.0 1.3043 10.0 0.3799717376163193 0.9553590844218924 0.0 0.0 0.0 
2.197381639479778 -33.775663058412526 2.704184812274248 0.0 1.3043 10.0 0.811393798599586 0.9553590844218924 0.0 0.0 0.0 
4.405772675278989 -151.14431508586296 2.1852572499199003 2.0 3.8925 10.0 0.41000078846391785 0.02323481867752797 0.0 0.0 0.0 
10.79860209889378 -174.57112181409056 4.311647251356833 0.0 1.9539 8.0 0.0457861909475058 0.355777797562677 0.0 0.0 0.0 
23.66596407545024 -168.32608247610077 -1.1530062902386005 0.0 0.0 8.0 0.07884503664477804 0.644495729986419 1.0 0.0 0.0 
22.926570590760495 -166.4806349306986 1.9151534210711199 0.0 0.0 8.0 0.39182230592475664 0.644495729986419 1.0 0.0 0.0 
30.15986625922827 -174.90828275504703 4.106129066048415 0.0 6.4535 9.0 0.6752592006521494 0.40396471381917753 0.0 0.0 0.0 
42.28636929449587 -174.08863170475442 4.082514706607514 0.0 0.653 10.0 0.02405901454938486 0.7391738078522456 0.0 0.0 0.0 
45.21788356482651 -172.52285227169023 6.018886256679985 0.0 0.653 10.0 0.10886106948155483 0.7391738078522456 0.0 0.0 0.0 
55.96894114500271 -171.22504583338934 5.253856221687526 0.0 12.737 7.0 0.010215597082578243 0.4408261164570968 0.0 0.0 0.0 
60.64588365992224 -160.17833985686806 4.29425796799638 0.0 1.3043 9.0 0.5431729767083144 0.924228593555502 0.0 0.0 0.0 
64.43596160057605 -157.11047539453287 0.18117552877539428 0.0 1.3043 9.0 0.6835471153267153 0.924228593555502 0.0 0.0 0.0 
64.70684230402557 -147.53248704381954 4.998222106571071 0.0 5.815799999999999 7.0 0.977942295451203 0.535351825007725 0.0 0.0 0.0 
78.32071893213661 -109.50744110558131 0.5219805343083913 0.0 13.356 5.0 0.8441294146226969 0.7120478846819892 0.0 0.0 0.0 
71.70766693849075 -108.8197724594251 6.207530513765212 0.0 5.815799999999999 6.0 0.04930157933788992 0.7395060540730564 0.0 0.0 0.0 
54.36513993689365 -92.12113681989385 2.168993182368011 0.0 2.6018 6.0 0.7624726301882758 0.12090412043611987 0.0 0.0 0.0 
61.608936552193654 -33.44885900916999 5.314673773253414 0.0 5.1899999999999995 9.0 0.6869695042674505 0.7656284566554725 0.0 0.0 0.0 
58.20663688144011 -16.752776290274305 1.1210822252548853 0.0 5.1899999999999995 9.0 0.4806346162685766 0.7656284566554725 0.0 0.0 0.0 
53.084553908880146 -14.27566623018964 0.28547317896535973 0.0 8.378499999999999 9.0 0.5875971031716967 0.8718750787303499 0.0 0.0 0.0 
45.55859203055575 -8.139391117735746 0.0891339854710411 0.0 3.9027 7.0 0.4378972198742165 0.8927829899562962 0.0 0.0 0.0 
49.34706425216806 9.194769070963066 0.9794162400293667 0.0 8.378499999999999 6.0 0.5754365117469201 0.8223745540593693 0.0 0.0 0.0 
46.772682165255446 23.64435646948868 4.777615230241112 0.0 3.9027 8.0 0.9519132750006203 0.8041244659688931 0.0 0.0 0.0 
50.53679764524151 35.594972429995735 0.4371923226366207 0.0 3.9027 8.0 0.823701828658692 0.8041244659688931 0.0 0.0 0.0 
75.28194088790586 37.35300353957972 4.783871206480485 0.0 1.3077 8.0 0.07201018549073934 0.7215875722995575 0.0 0.0 0.0 
76.26482677457525 42.64176706630755 0.7285968992127673 0.0 1.3077 8.0 0.3682940620319205 0.7215875722995575 0.0 0.0 0.0 
79.84693195359313 50.7684080502433 6.225311234061796 0.0 6.4704999999999995 7.0 0.36364600222688814 0.728667311526428 0.0 0.0 0.0 
70.75676421193592 70.20180795281318 5.723014580588725 0.0 2.6086 8.0 0.7935577850609442 0.6100766661655197 0.0 0.0 0.0 
68.59544872134484 77.81223778193072 0.777247628333542 0.0 2.6086 8.0 0.4792254340489973 0.6100766661655197 0.0 0.0 0.0 
68.94986014377072 100.11807798463543 5.068865920405086 0.0 0.0 9.0 0.5206759647087698 0.2340218231489839 1.0 0.0 0.0 
69.52102144324051 101.43257543021076 6.677709857375256 0.0 0.0 9.0 0.5521315350859225 0.2340218231489839 1.0 0.0 0.0 
71.02946788911821 105.90091635218155 5.999343302818374 0.0 0.6547 9.0 0.6332863233625516 0.278965796473273 0.0 0.0 0.0 
69.54381060648443 108.5408034391883 1.337771681008862 0.0 0.6547 9.0 0.9659972896906137 0.278965796473273 0.0 0.0 0.0 
70.91160519641508 112.75359511482942 5.868415335693733 0.0 3.9027 9.0 0.3142318547420738 0.23602789550859948 0.0 0.0 0.0 
72.99989187478079 121.26329228205569 0.5472280061189998 0.0 3.9027 9.0 0.3376217655698899 0.23602789550859948 0.0 0.0 0.0 
59.57568356296207 139.31443949187747 5.98021361854785 0.0 2.6086 11.0 0.4741761778644359 0.27694210671186115 0.0 0.0 0.0 
56.12860068283433 146.31063336713802 1.1812683898878449 0.0 2.6086 11.0 0.607158908036082 0.27694210671186115 0.0 0.0 0.0 
59.779211344198245 152.3430143729318 4.476357716635888 0.0 0.6547 10.0 0.05223197397031121 0.9036524753973825 0.0 0.0 0.0 
62.202774277020886 155.0673078365215 0.4011865544727049 0.0 0.6547 10.0 0.5265895934792636 0.9036524753973825 0.0 0.0 0.0 
54.79556226607063 189.05038192958074 0.8564233090889957 0.0 5.1899999999999995 9.0 0.3085201632320539 0.8298936318964554 0.0 0.0 0.0 
35.62030111081805 193.5630391721101 -0.3878040956979061 0.0 0.0 11.0 0.4594865214948397 0.7200884555227783 1.0 0.0 0.0 
33.731920717543375 194.1700257801087 2.907393280538548 0.0 0.0 11.0 0.40515986120961645 0.7200884555227783 1.0 0.0 0.0 
8.075085707685492 198.00542089847062 2.1903388926332834 0.0 4.5472 8.0 0.2728114328280815 0.37704213346817284 0.0 0.0 0.0 
4.432848914171463 188.3986407632361 2.766738321436049 0.0 0.0 9.0 0.41591171020511475 0.25975853088676837 1.0 0.0 0.0 
5.119362087967255 187.0689124789481 4.46962148543784 0.0 0.0 9.0 0.8971646017127982 0.25975853088676837 1.0 0.0 0.0 
33.04521028538605 -107.03936329838942 3.8687371619879376 0.0 0.6547 8.0 0.9014510326132811 0.3193565465440016 0.0 0.0 0.0 
36.05132446709915 -104.50330892160126 0.8865510741518655 0.0 0.6547 8.0 0.9341413095308176 0.3193565465440016 0.0 0.0 0.0 
31.932627936890892 -84.97081450811456 3.6926150409402556 0.0 3.2565 9.0 0.8673085687497321 0.6345072488150592 0.0 0.0 0.0 
8.076666468865044 -33.111260427316935 0.49469671395622417 0.0 1.959 10.0 0.3799717376163193 0.9553590844218924 0.0 0.0 0.0 
1.409929486646511 -33.167923643039266 2.484291652227166 2.0 1.959 10.0 0.811393798599586 0.9553590844218924 0.0 0.0 0.0 
10.547485237610493 -175.5336021577751 4.457182187209959 0.0 2.6086 8.0 0.0457861909475058 0.355777797562677 0.0 0.0 0.0 
23.831485849692335 -169.30691407849469 4.879580243419303 0.0 0.6547 8.0 0.07884503664477804 0.644495729986419 0.0 0.0 0.0 
22.82256616209918 -165.49138715141294 1.6755364286236474 0.0 0.6547 8.0 0.39182230592475664 0.644495729986419 0.0 0.0 0.0 
29.619552679802748 -175.74344101902594 4.13816255496286 0.0 7.1082 9.0 0.6752592006521494 0.40396471381917753 0.0 0.0 0.0 
41.746783253230404 -174.92426020718514 4.139033452528061 0.0 1.3077 10.0 0.02405901454938486 0.7391738078522456 0.0 0.0 0.0 
46.17837535318765 -172.78147093785972 6.020169175176795 0.0 1.3077 10.0 0.10886106948155483 0.7391738078522456 0.0 0.0 0.0 
56.552700125381875 -172.03043613803828 5.339584002455078 0.0 13.3917 7.0 0.010215597082578243 0.4408261164570968 0.0 0.0 0.0 
60.164935172781234 -161.0490387960653 4.207736313895703 0.0 1.959 9.0 0.5431729767083144 0.924228593555502 0.0 0.0 0.0 
65.42238084680686 -156.98239276235685 0.12912231139075744 0.0 1.959 9.0 0.6835471153267153 0.924228593555502 0.0 0.0 0.0 
63.71224635461562 -147.5180999864562 3.127128434189327 0.0 0.0 8.0 0.11071347416886068 0.977942295451203 1.0 0.0 0.0 
65.55261106220401 -148.05603579770064 5.728896943128376 0.0 0.0 8.0 0.2931718320668467 0.977942295451203 1.0 0.0 0.0 
79.06927885728668 -108.85239444429844 0.7188663330216092 0.0 14.0107 5.0 0.8441294146226969 0.7120478846819892 0.0 0.0 0.0 
72.68125484983914 -108.61592283623122 0.20639604777611006 0.0 6.4704999999999995 6.0 0.04930157933788992 0.7395060540730564 0.0 0.0 0.0 
53.650704552300894 -91.42903121289291 2.372061866504301 0.0 3.2565 6.0 0.7624726301882758 0.12090412043611987 0.0 0.0 0.0 
62.176123400274754 -34.26600475465469 5.3191573867415665 0.0 5.846399999999999 9.0 0.6869695042674505 0.7656284566554725 0.0 0.0 0.0 
58.6402829777915 -15.857578461233405 1.1196863225504103 0.0 5.846399999999999 9.0 0.4806346162685766 0.7656284566554725 0.0 0.0 0.0 
54.05269619753409 -14.04734934750358 0.23159597086255612 0.0 9.034899999999999 9.0 0.5875971031716967 0.8718750787303499 0.0 0.0 0.0 
46.541695234899926 -7.987944164617198 0.15284683781613373 0.0 4.5591 7.0 0.4378972198742165 0.8927829899562962 0.0 0.0 0.0 
50.108164139330846 8.554335583579672 -0.6995139642274912 0.0 0.0 7.0 0.1867394762292225 0.5754365117469201 1.0 0.0 0.0 
48.5836756550564 9.83247271670961 2.445660006961408 0.0 0.0 7.0 0.8113075840352627 0.5754365117469201 1.0 0.0 0.0 
47.005362268416846 22.677253548599463 4.948506178637119 0.0 4.5591 8.0 0.9519132750006203 0.8041244659688931 0.0 0.0 0.0 
51.51441303261743 35.41140706189238 -0.18560731182799045 0.0 0.0 9.0 0.7794136147554724 0.823701828658692 1.0 0.0 0.0 
50.283950366292764 36.55699963518747 1.8278110921703221 0.0 0.0 9.0 0.10752321449080293 0.823701828658692 1.0 0.0 0.0 
75.29498012745789 36.358389007094466 4.725508070728274 0.0 1.9641000000000002 8.0 0.07201018549073934 0.7215875722995575 0.0 0.0 0.0 
76.93275426381642 43.37885658537253 0.8345760999293841 0.0 1.9641000000000002 8.0 0.3682940620319205 0.7215875722995575 0.0 0.0 0.0 
80.84158477993759 50.77809541548066 0.00973903841201988 0.0 7.126899999999999 7.0 0.36364600222688814 0.728667311526428 0.0 0.0 0.0 
71.71805222461354 69.94616475090662 6.02326571426997 0.0 3.265 8.0 0.7935577850609442 0.6100766661655197 0.0 0.0 0.0 
69.14232254902232 78.64311509333193 0.9886779130337333 0.0 3.265 8.0 0.4792254340489973 0.6100766661655197 0.0 0.0 0.0 
69.11869782860376 99.13781173193777 4.882961922563021 0.0 0.6564 9.0 0.5206759647087698 0.2340218231489839 0.0 0.0 0.0 
70.41307493933041 101.87265343478852 0.4582940913325801 2.0 0.6564 9.0 0.5521315350859225 0.2340218231489839 0.0 0.0 0.0 
71.91768512663701 105.45314606624054 5.8162496485674735 2.0 1.3111 9.0 0.6332863233625516 0.278965796473273 0.0 0.0 0.0 
69.91454047469682 109.46383510430857 1.1888644770795551 2.0 1.3111 9.0 0.9659972896906137 0.278965796473273 0.0 0.0 0.0 
71.78999820335791 112.28684698643929 5.794765629661698 2.0 4.5591 9.0 0.3142318547420738 0.23602789550859948 0.0 0.0 0.0 
73.5345609822155 120.42450921382309 -1.0033054101715382 0.0 0.0 10.0 0.3264680177848235 0.3376217655698899 1.0 0.0 0.0 
72.36690003781425 122.03059236959206 2.2605725368536413 0.0 0.0 10.0 0.4532270131084405 0.3376217655698899 1.0 0.0 0.0 
60.521022322181175 139.00498396951784 5.9668335654642055 0.0 3.265 11.0 0.4741761778644359 0.27694210671186115 0.0 0.0 0.0 
56.65992232723797 147.15154085324485 1.0072827602567271 0.0 3.265 11.0 0.607158908036082 0.27694210671186115 0.0 0.0 0.0 
59.6208231487811 151.36100557991915 4.552486046842127 0.0 1.3111 10.0 0.05223197397031121 0.9036524753973825 0.0 0.0 0.0 
63.187836111554674 155.20544281451447 0.13931988232667075 0.0 1.3111 10.0 0.5265895934792636 0.9036524753973825 0.0 0.0 0.0 
55.62941710783164 189.59270488951472 0.5766372349702367 0.0 5.846399999999999 9.0 0.3085201632320539 0.8298936318964554 0.0 0.0 0.0 
36.4881389444739 193.0769470157495 5.7726115518236645 0.0 0.6564 11.0 0.4594865214948397 0.7200884555227783 0.0 0.0 0.0 
32.80939370682992 194.54200965678132 2.7583073965851463 0.0 0.6564 11.0 0.40515986120961645 0.7200884555227783 0.0 0.0 0.0 
7.329566247031281 198.66392588993892 2.4180837439069807 0.0 5.2036 8.0 0.2728114328280815 0.37704213346817284 0.0 0.0 0.0 
3.453579171803784 188.57316543679983 2.9652234041717684 0.0 0.6564 9.0 0.41591171020511475 0.25975853088676837 0.0 0.0 0.0 
4.6912969849870105 186.1710325551191 4.267522025704295 0.0 0.6564 9.0 0.8971646017127982 0.25975853088676837 0.0 0.0 0.0 
32.595402954374386 -107.92655068275108 4.243163001495148 0.0 1.3111 8.0 0.9014510326132811 0.3193565465440016 0.0 0.0 0.0 
36.904476395814754 -103.99187967280263 0.5400161651255746 0.0 1.3111 8.0 0.9341413095308176 0.3193565465440016 0.0 0.0 0.0 
31.30397031666708 -85.74166967384666 4.028256108816876 2.0 3.9129 9.0 0.8673085687497321 0.6345072488150592 0.0 0.0 0.0 
8.829605261754988 -32.46125176263525 0.7121557849391674 0.0 2.6154 10.0 0.3799717376163193 0.9553590844218924 0.0 0.0 0.0 
9.819090856939251 -176.21100138733482 3.890731724160865 0.0 0.0 9.0 0.41175418275049847 0.0457861909475058 1.0 0.0 0.0 
11.5371817303919 -175.6332462352507 6.18284199781756 0.0 0.0 9.0 0.7287121440054268 0.0457861909475058 1.0 0.0 0.0 
23.96302206149907 -170.29287874063132 4.845024422503663 0.0 1.3111 8.0 0.07884503664477804 0.644495729986419 0.0 0.0 0.0 
22.773518049142204 -164.4978971551821 1.6201157959236145 0.0 1.3111 8.0 0.39182230592475664 0.644495729986419 0.0 0.0 0.0 
29.04084485141299 -176.55246842236795 4.091467720848953 0.0 7.7646 9.0 0.6752592006521494 0.40396471381917753 0.0 0.0 0.0 
41.21255884133143 -175.76332657388392 4.145436577164026 0.0 1.9641000000000002 10.0 0.02405901454938486 0.7391738078522456 0.0 0.0 0.0 
47.13397924926983 -173.05760366643426 6.001888870983733 0.0 1.9641000000000002 10.0 0.10886106948155483 0.7391738078522456 0.0 0.0 0.0 
57.09014967298566 -172.86744036370317 5.2832066773969855 0.0 14.0481 7.0 0.010215597082578243 0.4408261164570968 0.0 0.0 0.0 
59.733136092965815 -161.94512899502456 4.263359205449959 0.0 2.6154 9.0 0.5431729767083144 0.924228593555502 0.0 0.0 0.0 
66.3923410727188 -156.7619267782462 0.22349446014013233 0.0 2.6154 9.0 0.6835471153267153 0.924228593555502 0.0 0.0 0.0 
62.727564035958075 -147.3772851387983 2.999548935333726 0.0 0.6564 8.0 0.11071347416886068 0.977942295451203 0.0 0.0 0.0 
66.28580965627873 -148.72823213185217 5.541172450330327 0.0 0.6564 8.0 0.2931718320668467 0.977942295451203 0.0 0.0 0.0 
79.91520793611505 -108.32910476964926 0.5539768083924819 0.0 14.6671 5.0 0.8441294146226969 0.7120478846819892 0.0 0.0 0.0 
72.48752023582973 -109.59157389544212 -1.7668160982685484 2.0 0.0 7.0 0.764524498419404 0.04930157933788992 1.0 0.0 0.0 
72.23132138389978 -107.72879941402476 2.040173403937081 0.0 0.0 7.0 0.7948712738119047 0.04930157933788992 1.0 0.0 0.0 
52.852187982439105 -90.83590443246807 2.502718671316411 0.0 3.9129 6.0 0.7624726301882758 0.12090412043611987 0.0 0.0 0.0 
61.4117335362562 -34.902507877809086 3.835953708033053 0.0 0.0 10.0 0.6362807238030862 0.6869695042674505 1.0 0.0 0.0 
62.92073863283412 -33.60647746527183 7.008059684395578 0.0 0.0 10.0 0.3849882784206946 0.6869695042674505 1.0 0.0 0.0 
58.91835159867518 -14.902536089356747 1.2874610872925125 2.0 6.504499999999999 9.0 0.4806346162685766 0.7656284566554725 0.0 0.0 0.0 
54.97094082427071 -13.664916483499905 0.3946303846147309 2.0 9.692999999999998 9.0 0.5875971031716967 0.8718750787303499 0.0 0.0 0.0 
47.532194092797624 -8.079268326282074 6.191245992764842 0.0 5.2172 7.0 0.4378972198742165 0.8927829899562962 0.0 0.0 0.0 
50.91917530504197 7.9784111275170355 5.665697881042329 0.0 0.6581 7.0 0.1867394762292225 0.5754365117469201 0.0 0.0 0.0 
47.944419386900044 10.59456163122198 2.2687568998991985 0.0 0.6581 7.0 0.8113075840352627 0.5754365117469201 0.0 0.0 0.0 
46.427816328654444 21.867396291136963 4.092895005837381 0.0 0.0 9.0 0.2567267916993582 0.9519132750006203 1.0 0.0 0.0 
48.00006188615762 22.676381500916282 6.28230861290497 0.0 0.0 9.0 0.025466439820026943 0.9519132750006203 1.0 0.0 0.0 
52.440497979482245 35.04837157989382 5.909588567849113 0.0 0.6581 9.0 0.7794136147554724 0.823701828658692 0.0 0.0 0.0 
49.94199518307032 37.49107390561037 1.9217232476441095 2.0 0.6581 9.0 0.10752321449080293 0.823701828658692 0.0 0.0 0.0 
75.61745052965139 35.41741029866938 5.042552320521617 0.0 2.6222000000000003 8.0 0.07201018549073934 0.7215875722995575 0.0 0.0 0.0 
77.72215879331863 43.9840578566873 0.6540695650277351 0.0 2.6222000000000003 8.0 0.3682940620319205 0.7215875722995575 0.0 0.0 0.0 
81.82515948462508 50.62974147958207 6.133483858935053 0.0 7.784999999999999 7.0 0.36364600222688814 0.728667311526428 0.0 0.0 0.0 
72.60272814013183 69.4914377839233 5.808401929906941 0.0 3.9231000000000003 8.0 0.7935577850609442 0.6100766661655197 0.0 0.0 0.0 
69.6893816059674 79.47387045937737 0.9884549657470837 0.0 3.9231000000000003 8.0 0.4792254340489973 0.6100766661655197 0.0 0.0 0.0 
69.56303515476453 98.24787216624574 5.175476835560239 0.0 1.3145 9.0 0.5206759647087698 0.2340218231489839 0.0 0.0 0.0 
73.98541776051262 119.53785468388291 5.182816039886275 0.0 0.6581 10.0 0.3264680177848235 0.3376217655698899 0.0 0.0 0.0 
71.83287699378482 122.86978691107002 2.1375087566605027 0.0 0.6581 10.0 0.4532270131084405 0.3376217655698899 0.0 0.0 0.0 
61.50262709535922 138.84411085406884 6.1207431533941525 0.0 3.9231000000000003 11.0 0.4741761778644359 0.27694210671186115 0.0 0.0 0.0 
57.65024100174258 147.24479863001008 0.09389257234908599 2.0 0.0 12.0 0.08884349147826087 0.607158908036082 1.0 0.0 0.0 
56.17044739271028 148.01747524941243 2.0852771814761835 2.0 0.0 12.0 0.10132566776711405 0.607158908036082 1.0 0.0 0.0 
59.46108947885852 150.3792147444078 4.551115768096313 2.0 1.9691999999999998 10.0 0.05223197397031121 0.9036524753973825 0.0 0.0 0.0 
64.10053709782993 155.6009235342135 0.40888259904252683 0.0 1.9691999999999998 10.0 0.5265895934792636 0.9036524753973825 0.0 0.0 0.0 
56.529705066432406 190.01568205390865 0.4392127190962708 0.0 6.504499999999999 9.0 0.3085201632320539 0.8298936318964554 0.0 0.0 0.0 
37.34850214811372 192.57774440375564 5.757439601379528 0.0 1.3145 11.0 0.4594865214948397 0.7200884555227783 0.0 0.0 0.0 
31.85973654776208 194.83794777570344 2.8395010032994987 0.0 1.3145 11.0 0.40515986120961645 0.7200884555227783 0.0 0.0 0.0 
6.4427851059617725 199.11453358832478 2.671450878691669 2.0 5.8617 8.0 0.2728114328280815 0.37704213346817284 0.0 0.0 0.0 
2.48302318085529 188.79099371419696 2.9208123473638232 0.0 1.3145 9.0 0.41591171020511475 0.25975853088676837 0.0 0.0 0.0 
4.267437307967133 185.27115975066553 4.2722005737960265 0.0 1.3145 9.0 0.8971646017127982 0.25975853088676837 0.0 0.0 0.0 
32.21161722265835 -108.84423069350196 4.316290204499854 0.0 1.9691999999999998 8.0 0.9014510326132811 0.3193565465440016 0.0 0.0 0.0 
37.87933330923112 -103.79418777017345 0.20007547900468722 2.0 1.9691999999999998 8.0 0.9341413095308176 0.3193565465440016 0.0 0.0 0.0 
9.51139411149902 -33.18553903600436 -0.8156138029825565 0.0 0.0 11.0 0.8783419472998135 0.3799717376163193 1.0 0.0 0.0 
8.649812156413168 -31.48293559223244 1.7525463890479855 0.0 0.0 11.0 0.6311144052187636 0.3799717376163193 1.0 0.0 0.0 
9.236148337063016 -177.016982844019 4.0862235310329815 0.0 0.6581 9.0 0.41175418275049847 0.0457861909475058 0.0 0.0 0.0 
12.529202715280686 -175.70620139641235 6.209776240406785 0.0 0.6581 9.0 0.7287121440054268 0.0457861909475058 0.0 0.0 0.0 
24.159774247694603 -171.26792574833203 4.911512390084912 0.0 1.9691999999999998 8.0 0.07884503664477804 0.644495729986419 0.0 0.0 0.0 
22.508099712422606 -163.53926208565056 1.8408916043254637 0.0 1.9691999999999998 8.0 0.39182230592475664 0.644495729986419 0.0 0.0 0.0 
28.50969051421698 -177.3934815971025 4.149091270470365 0.0 8.422699999999999 9.0 0.6752592006521494 0.40396471381917753 0.0 0.0 0.0 
40.49178147515665 -176.44882498993584 3.9019161758491956 0.0 2.6222000000000003 10.0 0.02405901454938486 0.7391738078522456 0.0 0.0 0.0 
48.105157930959926 -173.27263868272854 6.065286428720737 0.0 2.6222000000000003 10.0 0.10886106948155483 0.7391738078522456 0.0 0.0 0.0 
57.701003976517256 -173.6524786493019 5.373653484944886 0.0 14.706199999999999 7.0 0.010215597082578243 0.4408261164570968 0.0 0.0 0.0 
59.5149802146834 -162.91561140226895 4.4912830684336695 0.0 3.2735000000000003 9.0 0.5431729767083144 0.924228593555502 0.0 0.0 0.0 
67.384440183996 -156.69004184657427 0.07233028256492487 0.0 3.2735000000000003 9.0 0.6835471153267153 0.924228593555502 0.0 0.0 0.0 
61.77071347923444 -147.10550378899882 2.864841271046643 0.0 1.3145 8.0 0.11071347416886068 0.977942295451203 0.0 0.0 0.0 
67.17257280177735 -149.1788752431774 5.813012658152938 0.0 1.3145 8.0 0.2931718320668467 0.977942295451203 0.0 0.0 0.0 
80.69792013634228 -107.71527278806721 0.6650491000680305 0.0 15.325199999999999 5.0 0.8441294146226969 0.7120478846819892 0.0 0.0 0.0 
71.80679541900922 -106.8292407471585 2.0117252902668046 0.0 0.6581 7.0 0.7948712738119047 0.04930157933788992 0.0 0.0 0.0 
53.60726687573482 -90.18838303907692 0.7088635929997105 0.0 0.0 7.0 0.916888127744619 0.7624726301882758 1.0 0.0 0.0 
51.900512499514406 -91.1252862999039 3.4367848758083643 2.0 0.0 7.0 0.9850321156910596 0.7624726301882758 1.0 0.0 0.0 
60.541841311690014 -35.384913938756505 3.6479337260970333 0.0 0.6597999999999999 10.0 0.6362807238030862 0.6869695042674505 0.0 0.0 0.0 
63.671379456855085 -32.95381641747356 0.7156838459590723 0.0 0.6597999999999999 10.0 0.3849882784206946 0.6869695042674505 0.0 0.0 0.0 
48.52579594532559 -8.125995712808834 6.2361921207794335 0.0 5.877 7.0 0.4378972198742165 0.8927829899562962 0.0 0.0 0.0 
51.82153825574416 7.559878936161203 5.848904129437207 0.0 1.3178999999999998 7.0 0.1867394762292225 0.5754365117469201 0.0 0.0 0.0 
47.54232079813872 11.504366453651397 1.9869361078042338 0.0 1.3178999999999998 7.0 0.8113075840352627 0.5754365117469201 0.0 0.0 0.0 
45.88538790179509 21.033610052503764 4.1356281893090205 0.0 0.6597999999999999 9.0 0.2567267916993582 0.9519132750006203 0.0 0.0 0.0 
48.99051616902087 22.76818783815089 0.09242612124460652 0.0 0.6597999999999999 9.0 0.025466439820026943 0.9519132750006203 0.0 0.0 0.0 
53.397769589474926 34.77807700965335 6.0079928584672 0.0 1.3178999999999998 9.0 0.7794136147554724 0.823701828658692 0.0 0.0 0.0 
75.95430037150926 34.48148280466113 5.057874461463661 0.0 3.282 8.0 0.07201018549073934 0.7215875722995575 0.0 0.0 0.0 
78.34072827477675 44.763031467672114 0.8996660818479941 0.0 3.282 8.0 0.3682940620319205 0.7215875722995575 0.0 0.0 0.0 
82.73907935513459 50.23708570120962 5.87739575629234 0.0 8.444799999999999 7.0 0.36364600222688814 0.728667311526428 0.0 0.0 0.0 
73.56233653571256 69.22956029895965 6.0167747854036255 0.0 4.5829 8.0 0.7935577850609442 0.6100766661655197 0.0 0.0 0.0 
70.36293589562675 78.74191915711647 -0.8269230382368399 0.0 0.0 9.0 0.8170164401469237 0.4792254340489973 1.0 0.0 0.0 
69.34888176697673 80.40847623169313 1.9201750211497437 0.0 0.0 9.0 0.24197835823188385 0.4792254340489973 1.0 0.0 0.0 
70.2322121377611 97.51191683103568 5.450305672980449 0.0 1.9743 9.0 0.5206759647087698 0.2340218231489839 0.0 0.0 0.0 
74.61246994480771 118.76569301158135 5.394456459825452 0.0 1.3178999999999998 10.0 0.3264680177848235 0.3376217655698899 0.0 0.0 0.0 
71.12985741956676 123.57348540351272 2.355704790047472 0.0 1.3178999999999998 10.0 0.4532270131084405 0.3376217655698899 0.0 0.0 0.0 
62.43745442693713 138.5042197683752 5.934461300270678 0.0 4.5829 11.0 0.4741761778644359 0.27694210671186115 0.0 0.0 0.0 
65.01081145012769 156.0019580633337 0.41497565058702635 0.0 2.6289999999999996 10.0 0.5265895934792636 0.9036524753973825 0.0 0.0 0.0 
57.43019020353373 190.43823927826847 0.438746323606859 0.0 7.164299999999999 9.0 0.3085201632320539 0.8298936318964554 0.0 0.0 0.0 
38.29920705506587 192.2851896740112 5.9846603531535525 0.0 1.9743 11.0 0.4594865214948397 0.7200884555227783 0.0 0.0 0.0 
30.958093668508987 195.2580289682012 2.705585754833466 0.0 1.9743 11.0 0.40515986120961645 0.7200884555227783 0.0 0.0 0.0 
1.493493994151845 188.8922857605889 3.039583059982034 2.0 1.9743 9.0 0.41591171020511475 0.25975853088676837 0.0 0.0 0.0 
3.5691504805369676 184.5627646655348 3.934183702358242 0.0 1.9743 9.0 0.8971646017127982 0.25975853088676837 0.0 0.0 0.0 
31.867853840959572 -109.77764101453081 4.359525546482503 0.0 2.6289999999999996 8.0 0.9014510326132811 0.3193565465440016 0.0 0.0 0.0 
10.094222253167057 -33.991603206700596 5.338428731656251 0.0 0.6597999999999999 11.0 0.8783419472998135 0.3799717376163193 0.0 0.0 0.0 
8.30710707008393 -30.54913619525041 1.9225261987858593 0.0 0.6597999999999999 11.0 0.6311144052187636 0.3799717376163193 0.0 0.0 0.0 
8.529591358460566 -177.71712949007883 3.9224408986374972 0.0 1.3178999999999998 9.0 0.41175418275049847 0.0457861909475058 0.0 0.0 0.0 
13.499551113761626 -175.92495256913014 6.061458394941567 0.0 1.3178999999999998 9.0 0.7287121440054268 0.0457861909475058 0.0 0.0 0.0 
24.451118801134147 -172.21900221275573 5.009653760519957 0.0 2.6289999999999996 8.0 0.07884503664477804 0.644495729986419 0.0 0.0 0.0 
22.04409668605818 -162.65941591641035 2.0560892956388623 0.0 2.6289999999999996 8.0 0.39182230592475664 0.644495729986419 0.0 0.0 0.0 
27.913517268073583 -178.1897262520797 4.069708378935985 0.0 9.0825 9.0 0.6752592006521494 0.40396471381917753 0.0 0.0 0.0 
39.74587049758908 -177.10688646392347 3.8645068043337014 0.0 3.282 10.0 0.02405901454938486 0.7391738078522456 0.0 0.0 0.0 
48.98695229509977 -173.73292857982798 5.802103649775176 0.0 3.282 10.0 0.10886106948155483 0.7391738078522456 0.0 0.0 0.0 
58.44415564070045 -174.3136546425333 5.55610123081418 0.0 15.366 7.0 0.010215597082578243 0.4408261164570968 0.0 0.0 0.0 
59.34435674617042 -163.89556840234002 4.540013724679584 0.0 3.9333 9.0 0.5431729767083144 0.924228593555502 0.0 0.0 0.0 
68.35036251459368 -156.45250839365806 0.24112658402807216 0.0 3.9333 9.0 0.6835471153267153 0.924228593555502 0.0 0.0 0.0 
60.79800747124755 -146.8974866934866 2.930910002094487 0.0 1.9743 8.0 0.11071347416886068 0.977942295451203 0.0 0.0 0.0 
68.09636285666775 -149.54771128329165 5.9033173493488285 0.0 1.9743 8.0 0.2931718320668467 0.977942295451203 0.0 0.0 0.0 
81.50558473582466 -107.13466449950788 0.6232746028089635 0.0 15.985 5.0 0.8441294146226969 0.7120478846819892 0.0 0.0 0.0 
71.6047650541657 -105.85527369346607 1.7753163843379502 0.0 1.3178999999999998 7.0 0.7948712738119047 0.04930157933788992 0.0 0.0 0.0 
54.27896225870297 -89.45472548783275 0.8294523635807528 0.0 0.6597999999999999 7.0 0.916888127744619 0.7624726301882758 0.0 0.0 0.0 
59.827052098511125 -36.07665411448873 3.9106120670450406 0.0 1.3213 10.0 0.6362807238030862 0.6869695042674505 0.0 0.0 0.0 
64.58291759896277 -32.55566279701629 0.4118129981280425 0.0 1.3213 10.0 0.3849882784206946 0.6869695042674505 0.0 0.0 0.0 
49.51450894319057 -8.234966800044065 6.173414367162317 0.0 6.5385 7.0 0.4378972198742165 0.8927829899562962 0.0 0.0 0.0 
52.65538718553137 7.017546886314053 5.706537171189448 0.0 1.9793999999999998 7.0 0.1867394762292225 0.5754365117469201 0.0 0.0 0.0 
46.95989491490847 12.310721326238218 2.1963209177277987 0.0 1.9793999999999998 7.0 0.8113075840352627 0.5754365117469201 0.0 0.0 0.0 
45.18562933802022 20.326668723661992 3.9321039902249466 0.0 1.3213 9.0 0.2567267916993582 0.9519132750006203 0.0 0.0 0.0 
49.96398202345082 22.972619538868912 0.20699394786640454 0.0 1.3213 9.0 0.025466439820026943 0.9519132750006203 0.0 0.0 0.0 
54.38629538852808 34.66742062887071 6.171709690527274 0.0 1.9793999999999998 9.0 0.7794136147554724 0.823701828658692 0.0 0.0 0.0 
76.48586953482373 33.64073176266769 5.276196920104579 0.0 3.9435000000000002 8.0 0.07201018549073934 0.7215875722995575 0.0 0.0 0.0 
79.14087881391438 45.35395210931302 0.6361021077685266 0.0 3.9435000000000002 8.0 0.3682940620319205 0.7215875722995575 0.0 0.0 0.0 
83.71633955327444 50.051638686863 6.0956547799751615 0.0 9.1063 7.0 0.36364600222688814 0.728667311526428 0.0 0.0 0.0 
74.49417357966963 68.88155481982366 5.9257674329631955 0.0 5.244400000000001 8.0 0.7935577850609442 0.6100766661655197 0.0 0.0 0.0 
70.98755672376224 77.96778938048948 5.391311724259207 0.0 0.6615 9.0 0.8170164401469237 0.4792254340489973 0.0 0.0 0.0 
68.94128037492368 81.31582908213039 1.9929926090638375 0.0 0.6615 9.0 0.24197835823188385 0.4792254340489973 0.0 0.0 0.0 
70.68057710964003 96.6239996378277 5.1800077076161966 0.0 2.6357999999999997 9.0 0.5206759647087698 0.2340218231489839 0.0 0.0 0.0 
75.1328852881664 117.91799261615955 5.262985289037682 0.0 1.9793999999999998 10.0 0.3264680177848235 0.3376217655698899 0.0 0.0 0.0 
70.32914453475694 124.1636438280911 2.5064309294816605 0.0 1.9793999999999998 10.0 0.4532270131084405 0.3376217655698899 0.0 0.0 0.0 
61.74385645929698 137.79123312804595 3.940774164777644 0.0 0.0 12.0 0.38985794241481564 0.4741761778644359 1.0 0.0 0.0 
63.242132764674906 139.08895976424964 6.91159083316437 0.0 0.0 12.0 0.7990039457694577 0.4741761778644359 1.0 0.0 0.0 
65.90682861642534 155.57000745539546 -0.4492078897001843 0.0 0.0 11.0 0.3635103690491166 0.5265895934792636 1.0 0.0 0.0 
64.85101361752324 156.9837384576671 1.7321447623664166 0.0 0.0 11.0 0.8160927606469108 0.5265895934792636 1.0 0.0 0.0 
58.342265678075286 190.835160452734 0.41046135818047824 2.0 7.825799999999999 9.0 0.3085201632320539 0.8298936318964554 0.0 0.0 0.0 
39.293848157343525 192.2960140751106 0.01088218206952374 0.0 2.6357999999999997 11.0 0.4594865214948397 0.7200884555227783 0.0 0.0 0.0 
30.000073630696242 195.52565874447626 2.8691774460263275 0.0 2.6357999999999997 11.0 0.40515986120961645 0.7200884555227783 0.0 0.0 0.0 
2.756542802660034 183.98909502902163 3.756314115447342 0.0 2.6357999999999997 9.0 0.8971646017127982 0.25975853088676837 0.0 0.0 0.0 
31.83129818355325 -110.7716690694225 4.675640261402039 2.0 3.2904999999999998 8.0 0.9014510326132811 0.3193565465440016 0.0 0.0 0.0 
10.667947074575794 -34.80417192336384 5.327180756369272 0.0 1.3213 11.0 0.8783419472998135 0.3799717376163193 0.0 0.0 0.0 
7.837138667101968 -29.67246191696992 2.062881566912507 0.0 1.3213 11.0 0.6311144052187636 0.3799717376163193 0.0 0.0 0.0 
7.995042583508598 -178.55598925022767 4.145049951333313 0.0 1.9793999999999998 9.0 0.41175418275049847 0.0457861909475058 0.0 0.0 0.0 
14.3228651832401 -176.48314790501348 5.687392802905989 0.0 1.9793999999999998 9.0 0.7287121440054268 0.0457861909475058 0.0 0.0 0.0 
24.474498711385134 -173.21342740843215 4.735905626391518 0.0 3.2904999999999998 8.0 0.07884503664477804 0.644495729986419 0.0 0.0 0.0 
22.427125837075028 -161.74141986006202 1.1755126325489371 0.0 0.0 9.0 0.2385813502917754 0.39182230592475664 1.0 0.0 0.0 
21.203679247210367 -163.19151235361232 3.706019411751196 0.0 0.0 9.0 0.028907814316191494 0.39182230592475664 1.0 0.0 0.0 
27.205430962972454 -178.88832619090547 3.9202541740645254 0.0 9.744 9.0 0.6752592006521494 0.40396471381917753 0.0 0.0 0.0 
38.75121765172229 -177.0972011033439 3.1318555332223466 0.0 0.0 11.0 0.3321019185156817 0.02405901454938486 1.0 0.0 0.0 
40.083089170902724 -178.04268112963425 5.058259161541061 0.0 0.0 11.0 0.07161695721141503 0.02405901454938486 1.0 0.0 0.0 
49.80467624440391 -174.2992815022475 5.677450983201684 0.0 3.9435000000000002 10.0 0.10886106948155483 0.7391738078522456 0.0 0.0 0.0 
59.18267359972872 -174.98000238522556 5.549120335933965 0.0 16.0275 7.0 0.010215597082578243 0.4408261164570968 0.0 0.0 0.0 
58.9939502138971 -164.82650521659852 4.352399034994901 0.0 4.5948 9.0 0.5431729767083144 0.924228593555502 0.0 0.0 0.0 
69.32217194653353 -156.24034214282563 0.2149459675960067 0.0 4.5948 9.0 0.6835471153267153 0.924228593555502 0.0 0.0 0.0 
59.87128326550169 -146.53608617261614 2.7697534765373932 0.0 2.6357999999999997 8.0 0.11071347416886068 0.977942295451203 0.0 0.0 0.0 
69.08294812132046 -149.67450878156916 6.1553657003343165 0.0 2.6357999999999997 8.0 0.2931718320668467 0.977942295451203 0.0 0.0 0.0 
82.43722855626754 -106.78614207292786 0.3579726881669524 0.0 16.6465 5.0 0.8441294146226969 0.7120478846819892 0.0 0.0 0.0 
71.20605474118591 -104.94397891331887 1.983214965362397 0.0 1.9793999999999998 7.0 0.7948712738119047 0.04930157933788992 0.0 0.0 0.0 
54.75052503964964 -88.57890779354685 1.0768739136560561 0.0 1.3213 7.0 0.916888127744619 0.7624726301882758 0.0 0.0 0.0 
59.17075726393284 -36.82411995324401 3.9918549248274124 0.0 1.9845 10.0 0.6362807238030862 0.6869695042674505 0.0 0.0 0.0 
65.5446774610737 -32.30180051617739 0.25806742545526756 0.0 1.9845 10.0 0.3849882784206946 0.6869695042674505 0.0 0.0 0.0 
49.29859381657457 -9.205950192331409 4.4935816200354015 0.0 0.0 8.0 0.07496339936468377 0.4378972198742165 1.0 0.0 0.0 
50.40724340316057 -7.796271833146206 6.739934016857145 0.0 0.0 8.0 0.6129981930042762 0.4378972198742165 1.0 0.0 0.0 
53.32729275526994 6.284081825554138 5.454019470908903 0.0 2.6426 7.0 0.1867394762292225 0.5754365117469201 0.0 0.0 0.0 
46.22579109554703 12.98192894866071 2.4009139500218097 0.0 2.6426 7.0 0.8113075840352627 0.5754365117469201 0.0 0.0 0.0 
44.36384952642981 19.76621709215196 3.7401394622409114 0.0 1.9845 9.0 0.2567267916993582 0.9519132750006203 0.0 0.0 0.0 
50.94498876296677 23.137100136589414 0.1661183195436969 0.0 1.9845 9.0 0.025466439820026943 0.9519132750006203 0.0 0.0 0.0 
55.31852402482643 34.32046550257195 5.926894370597061 0.0 2.6426 9.0 0.7794136147554724 0.823701828658692 0.0 0.0 0.0 
75.66394061999524 33.08049882096429 3.7398677346785982 0.0 0.0 9.0 0.4527050198347342 0.07201018549073934 1.0 0.0 0.0 
77.41264252945261 33.279456374043384 5.911484786281558 0.0 0.0 9.0 0.9000001222829667 0.07201018549073934 1.0 0.0 0.0 
80.13223301609096 45.435468585103536 0.08204282285298437 0.0 0.0 9.0 0.1134162949852412 0.3682940620319205 1.0 0.0 0.0 
79.42628630258709 46.306827051478635 1.279777659595693 0.0 0.0 9.0 0.49341070113751995 0.3682940620319205 1.0 0.0 0.0 
84.70788839854913 50.130752386280754 0.07961853514439458 0.0 9.769499999999999 7.0 0.36364600222688814 0.728667311526428 0.0 0.0 0.0 
75.40159595231236 68.474108225007 5.861154595731146 0.0 5.9076 8.0 0.7935577850609442 0.6100766661655197 0.0 0.0 0.0 
71.59853746370169 77.18284949398654 5.373814551680997 0.0 1.3247 9.0 0.8170164401469237 0.4792254340489973 0.0 0.0 0.0 
68.62248862233353 82.25806042765024 1.897033953175924 0.0 1.3247 9.0 0.24197835823188385 0.4792254340489973 0.0 0.0 0.0 
70.36652878827365 95.68017669794712 4.391171875830395 0.0 0.0 10.0 0.03653319106621067 0.5206759647087698 1.0 0.0 0.0 
71.44481450016012 97.2606858249973 6.9777858758840665 0.0 0.0 10.0 0.09549373993244215 0.5206759647087698 1.0 0.0 0.0 
75.81260899851252 117.19176691598632 5.464731346247557 0.0 2.6426 10.0 0.3264680177848235 0.3376217655698899 0.0 0.0 0.0 
69.7770604454154 124.991068294913 2.1591819007328543 0.0 2.6426 10.0 0.4532270131084405 0.3376217655698899 0.0 0.0 0.0 
61.17124933414809 136.97787639805233 4.098988393256072 0.0 0.6632 12.0 0.38985794241481564 0.4741761778644359 0.0 0.0 0.0 
64.00443506156667 139.72796156248916 0.6976279463167858 0.0 0.6632 12.0 0.7990039457694577 0.4741761778644359 0.0 0.0 0.0 
66.80619630266338 155.14507704350356 5.841801918302567 0.0 0.6632 11.0 0.3635103690491166 0.5265895934792636 0.0 0.0 0.0 
64.97894696235274 157.9701770767815 1.441814152043395 0.0 0.6632 11.0 0.8160927606469108 0.5265895934792636 0.0 0.0 0.0 
40.28819300331176 192.26943556316073 6.2564622651867605 0.0 3.2989999999999995 11.0 0.4594865214948397 0.7200884555227783 0.0 0.0 0.0 
29.823028447116847 196.50447593525857 1.7497382820366416 0.0 0.0 12.0 0.5347861532407375 0.40515986120961645 1.0 0.0 0.0 
29.243613952617444 194.8797509759514 3.848321171398173 0.0 0.0 12.0 0.49848154920162346 0.40515986120961645 1.0 0.0 0.0 
2.030975880846922 183.30866815420956 3.894903243498945 0.0 3.2989999999999995 9.0 0.8971646017127982 0.25975853088676837 0.0 0.0 0.0 
11.262416278920014 -35.601689606607664 5.352947216350287 0.0 1.9845 11.0 0.8783419472998135 0.3799717376163193 0.0 0.0 0.0 
7.251175610162253 -28.868673769569355 2.2007145507779637 0.0 1.9845 11.0 0.6311144052187636 0.3799717376163193 0.0 0.0 0.0 
7.435894143312872 -179.3786563225135 4.115441036436252 0.0 2.6426 9.0 0.41175418275049847 0.0457861909475058 0.0 0.0 0.0 
15.049351597797543 -177.16259295758476 5.531240710802759 0.0 2.6426 9.0 0.7287121440054268 0.0457861909475058 0.0 0.0 0.0 
24.45316022526351 -174.20789850354376 4.690945149686104 0.0 3.9536999999999995 8.0 0.07884503664477804 0.644495729986419 0.0 0.0 0.0 
22.854321560425436 -160.84312597499323 1.1268793496776766 0.0 0.6632 9.0 0.2385813502917754 0.39182230592475664 0.0 0.0 0.0 
20.341537461803554 -163.68763696684334 3.6637745061067046 0.0 0.6632 9.0 0.028907814316191494 0.39182230592475664 0.0 0.0 0.0 
26.494572871671462 -179.58410551226586 3.9162784948528238 0.0 10.4072 9.0 0.6752592006521494 0.40396471381917753 0.0 0.0 0.0 
37.756544489848416 -177.1045080211431 3.1489386439241827 0.0 0.6632 11.0 0.3321019185156817 0.02405901454938486 0.0 0.0 0.0 
40.15691045176435 -179.0346380382175 4.7866818672119305 0.0 0.6632 11.0 0.07161695721141503 0.02405901454938486 0.0 0.0 0.0 
49.691993296514205 -175.2875783418942 4.598861924301679 0.0 0.0 11.0 0.3063684230145788 0.10886106948155483 1.0 0.0 0.0 
49.97697167354979 -173.31961708261392 7.679890115005483 0.0 0.0 11.0 0.510238101689122 0.10886106948155483 1.0 0.0 0.0 
60.02342091355035 -175.51157744511895 5.719384150269581 0.0 16.6907 7.0 0.010215597082578243 0.4408261164570968 0.0 0.0 0.0 
58.19315573904876 -165.41655292572946 3.7766101805739263 2.0 0.0 10.0 0.947437599775698 0.5431729767083144 1.0 0.0 0.0 
59.771129107857206 -165.44732810340477 5.609166771398687 0.0 0.0 10.0 0.6116469910904441 0.5431729767083144 1.0 0.0 0.0 
70.19582298096181 -156.7159070280305 -0.4984888227596098 0.0 0.0 10.0 0.255767333686144 0.6835471153267153 1.0 0.0 0.0 
68.86359979124133 -155.35765325743563 2.049935592513723 0.0 0.0 10.0 0.9920503492064794 0.6835471153267153 1.0 0.0 0.0 
59.01789536027937 -146.0250507793029 2.6020277930321765 0.0 3.2989999999999995 8.0 0.11071347416886068 0.977942295451203 0.0 0.0 0.0 
70.07376432157282 -149.58669450416852 0.08839636891456598 0.0 3.2989999999999995 8.0 0.2931718320668467 0.977942295451203 0.0 0.0 0.0 
83.40858972579407 -106.57193290333298 0.21704861164708106 0.0 17.3097 5.0 0.8441294146226969 0.7120478846819892 0.0 0.0 0.0 
71.03472844293786 -103.96414454490102 1.7438888332478395 0.0 2.6426 7.0 0.7948712738119047 0.04930157933788992 0.0 0.0 0.0 
55.17655139861624 -87.68005873421087 1.1281807032599869 0.0 1.9845 7.0 0.916888127744619 0.7624726301882758 0.0 0.0 0.0 
58.71638478817059 -37.70897798890266 4.238010587964384 0.0 2.6494 10.0 0.6362807238030862 0.6869695042674505 0.0 0.0 0.0 
66.42281990258621 -31.83458114327551 0.4889562341149943 0.0 2.6494 10.0 0.3849882784206946 0.6869695042674505 0.0 0.0 0.0 
48.968475882594724 -10.144273292156518 4.374105883675111 0.0 0.6649 8.0 0.07496339936468377 0.4378972198742165 0.0 0.0 0.0 
51.36011659799614 -7.510858510814358 0.29102192005712557 0.0 0.6649 8.0 0.6129981930042762 0.4378972198742165 0.0 0.0 0.0 
52.48985797387682 5.747303401143147 3.7116003264493003 0.0 0.0 8.0 0.3686134216448953 0.1867394762292225 1.0 0.0 0.0 
53.65322462178105 7.223867177851372 7.520146845018636 0.0 0.0 8.0 0.7114420494816359 0.1867394762292225 1.0 0.0 0.0 
45.357071922318475 13.466444261180726 2.632825197620532 0.0 3.3075 7.0 0.8113075840352627 0.5754365117469201 0.0 0.0 0.0 
43.46086599890704 19.349025482669507 3.574397109170958 0.0 2.6494 9.0 0.2567267916993582 0.9519132750006203 0.0 0.0 0.0 
51.93030015020044 23.00075659920477 6.145683783277063 0.0 2.6494 9.0 0.025466439820026943 0.9519132750006203 0.0 0.0 0.0 
55.29044036824619 33.326162028659866 4.684151935123325 0.0 0.0 10.0 0.6046377148643524 0.7794136147554724 1.0 0.0 0.0 
55.46238854908433 35.30470687980599 7.708841523004821 0.0 0.0 10.0 0.9784696830934697 0.7794136147554724 1.0 0.0 0.0 
74.89323916859654 32.45165276443561 3.825984072207078 0.0 0.6649 9.0 0.4527050198347342 0.07201018549073934 0.0 0.0 0.0 
78.27229363451139 32.779028489557476 5.7560148903347015 0.0 0.6649 9.0 0.9000001222829667 0.07201018549073934 0.0 0.0 0.0 
81.12274965217726 45.526599719392095 0.09174443915610266 0.0 0.6649 9.0 0.1134162949852412 0.3682940620319205 0.0 0.0 0.0 
79.77451927835698 47.23857910250247 1.2131214379597361 2.0 0.6649 9.0 0.49341070113751995 0.3682940620319205 0.0 0.0 0.0 
85.68892459370673 49.966447566534214 6.117246164387521 0.0 10.434399999999998 7.0 0.36364600222688814 0.728667311526428 0.0 0.0 0.0 
76.28683229102381 68.02047322346397 5.809635839196775 0.0 6.572500000000001 8.0 0.7935577850609442 0.6100766661655197 0.0 0.0 0.0 
72.3979588143685 76.59094274956054 5.645850251097477 0.0 1.9896 9.0 0.8170164401469237 0.4792254340489973 0.0 0.0 0.0 
68.11548343009588 83.11384885071125 2.1056314978894557 0.0 1.9896 9.0 0.24197835823188385 0.4792254340489973 0.0 0.0 0.0 
70.14456129542872 94.71055897836818 4.4873537680459155 0.0 0.6649 10.0 0.03653319106621067 0.5206759647087698 0.0 0.0 0.0 
72.3066748597744 97.75729916606248 0.5227388411656044 0.0 0.6649 10.0 0.09549373993244215 0.5206759647087698 0.0 0.0 0.0 
76.57760646234499 116.55599418117409 5.589785782696057 0.0 3.3075 10.0 0.3264680177848235 0.3376217655698899 0.0 0.0 0.0 
70.4610053423222 125.71331996018814 0.8126328316325584 0.0 0.0 11.0 0.8018756777176846 0.4532270131084405 1.0 0.0 0.0 
68.83334811441844 124.67668775110556 3.463161775339201 0.0 0.0 11.0 0.06654001526148567 0.4532270131084405 1.0 0.0 0.0 
60.747826932714496 136.07779775706385 4.272686450723744 0.0 1.3281 12.0 0.38985794241481564 0.4741761778644359 0.0 0.0 0.0 
64.58770995423 140.53370251936542 0.944202230141095 0.0 1.3281 12.0 0.7990039457694577 0.4741761778644359 0.0 0.0 0.0 
67.71103386519565 154.7319220175971 5.854854881107152 0.0 1.3281 11.0 0.3635103690491166 0.5265895934792636 0.0 0.0 0.0 
65.0312547775376 158.96350078155905 1.5181755500407654 0.0 1.3281 11.0 0.8160927606469108 0.5265895934792636 0.0 0.0 0.0 
41.28191144452642 192.31361417326127 0.044428175036249594 0.0 3.9638999999999998 11.0 0.4594865214948397 0.7200884555227783 0.0 0.0 0.0 
29.396127591903173 197.40290998949783 2.0143670129813764 2.0 0.6649 12.0 0.5347861532407375 0.40515986120961645 0.0 0.0 0.0 
28.48909522442257 194.23157694160153 3.851327418380215 0.0 0.6649 12.0 0.49848154920162346 0.40515986120961645 0.0 0.0 0.0 
1.126093342557188 182.89561164246118 3.5698225135433446 2.0 3.9638999999999998 9.0 0.8971646017127982 0.25975853088676837 0.0 0.0 0.0 
11.654760777531779 -36.51574315230851 5.117851094302445 2.0 2.6494 11.0 0.8783419472998135 0.3799717376163193 0.0 0.0 0.0 
6.557468662489009 -28.155793161928813 2.342556836963866 0.0 2.6494 11.0 0.6311144052187636 0.3799717376163193 0.0 0.0 0.0 
6.452881545051456 -179.22662237347743 2.9881471810157683 0.0 0.0 10.0 0.1578693133835516 0.41175418275049847 1.0 0.0 0.0 
7.569976502522826 -180.36427795932576 4.8475973503454055 0.0 0.0 10.0 0.45842195046746137 0.41175418275049847 1.0 0.0 0.0 
15.849439747589733 -177.75359806971093 5.646977627900185 0.0 3.3075 9.0 0.7287121440054268 0.0457861909475058 0.0 0.0 0.0 
24.513947762601433 -175.20073935952524 4.773548491519122 0.0 4.6186 8.0 0.07884503664477804 0.644495729986419 0.0 0.0 0.0 
23.21233857628792 -159.91508938824035 1.2025999035241868 0.0 1.3281 9.0 0.2385813502917754 0.39182230592475664 0.0 0.0 0.0 
19.484490510095085 -164.19251181526494 3.673953999559809 2.0 1.3281 9.0 0.028907814316191494 0.39182230592475664 0.0 0.0 0.0 
25.762009088592347 -180.2569936112285 3.884562930500786 0.0 11.072099999999999 9.0 0.6752592006521494 0.40396471381917753 0.0 0.0 0.0 
36.777810087494764 -176.92700574045207 2.962181904855182 0.0 1.3281 11.0 0.3321019185156817 0.02405901454938486 0.0 0.0 0.0 
40.344366632529486 -180.01151483203276 4.901987512947894 0.0 1.3281 11.0 0.07161695721141503 0.02405901454938486 0.0 0.0 0.0 
49.59137839496207 -176.27717660967008 4.611074640034214 0.0 0.6649 11.0 0.3063684230145788 0.10886106948155483 0.0 0.0 0.0 
49.94742361025569 -172.32535604950453 1.6004962041715223 0.0 0.6649 11.0 0.510238101689122 0.10886106948155483 0.0 0.0 0.0 
60.78574563643784 -176.1505524891351 5.5855924566841635 0.0 17.3556 7.0 0.010215597082578243 0.4408261164570968 0.0 0.0 0.0 
60.58459231178222 -166.01978395834837 5.6699682685449835 0.0 0.6649 10.0 0.6116469910904441 0.5431729767083144 0.0 0.0 0.0 
71.17071207838896 -156.91344015871465 6.0832726908117625 0.0 0.6649 10.0 0.255767333686144 0.6835471153267153 0.0 0.0 0.0 
68.42682752144087 -154.46397654053396 2.02538347219547 0.0 0.6649 10.0 0.9920503492064794 0.6835471153267153 0.0 0.0 0.0 
58.05426667836437 -145.77837720270398 2.890987437833532 2.0 3.9638999999999998 8.0 0.11071347416886068 0.977942295451203 0.0 0.0 0.0 
71.05847862994037 -149.4461035339853 0.14181353279340622 0.0 3.9638999999999998 8.0 0.2931718320668467 0.977942295451203 0.0 0.0 0.0 
83.8857568250396 -107.44470987908134 -1.0704726576173624 0.0 0.0 6.0 0.43817267574636143 0.8441294146226969 1.0 0.0 0.0 
83.87518992893119 -105.69346130992128 1.082540353837172 0.0 0.0 6.0 0.8218081458531181 0.8441294146226969 1.0 0.0 0.0 
71.22365692323226 -102.98755142628336 1.3796904288453709 0.0 3.3075 7.0 0.7948712738119047 0.04930157933788992 0.0 0.0 0.0 
55.73533892680998 -86.85714647380091 0.9742704836700254 0.0 2.6494 7.0 0.916888127744619 0.7624726301882758 0.0 0.0 0.0 
58.58978531877828 -38.69558868433895 4.584778736435086 0.0 3.316 10.0 0.6362807238030862 0.6869695042674505 0.0 0.0 0.0 
67.33846478517437 -31.44596495860238 0.4013736918945479 0.0 3.316 10.0 0.3849882784206946 0.6869695042674505 0.0 0.0 0.0 
48.55681498925305 -11.049791596164516 4.28571415455196 0.0 1.3315000000000001 8.0 0.07496339936468377 0.4378972198742165 0.0 0.0 0.0 
52.22232412342369 -7.014848154978362 0.5220393559715526 0.0 1.3315000000000001 8.0 0.6129981930042762 0.4378972198742165 0.0 0.0 0.0 
51.78661095527668 5.043832207112689 3.927157249810763 0.0 0.6666 8.0 0.3686134216448953 0.1867394762292225 0.0 0.0 0.0 
53.7752704906889 8.21105150505792 1.4477802876408596 0.0 0.6666 8.0 0.7114420494816359 0.1867394762292225 0.0 0.0 0.0 
44.55403531854373 14.053436853125568 2.510378995016663 0.0 3.9741 7.0 0.8113075840352627 0.5754365117469201 0.0 0.0 0.0 
42.739217029731215 18.664444694677652 3.900643827213398 0.0 3.316 9.0 0.2567267916993582 0.9519132750006203 0.0 0.0 0.0 
52.9229148258847 23.065132026324015 0.06476305161197123 0.0 3.316 9.0 0.025466439820026943 0.9519132750006203 0.0 0.0 0.0 
55.149591687066085 32.34148454896909 4.570322217130017 0.0 0.6666 10.0 0.6046377148643524 0.7794136147554724 0.0 0.0 0.0 
55.69336173682376 36.2722188831146 1.3364437288055557 0.0 0.6666 10.0 0.9784696830934697 0.7794136147554724 0.0 0.0 0.0 
74.00887525861948 31.996319299017692 3.6170708608587243 0.0 1.3315000000000001 9.0 0.4527050198347342 0.07201018549073934 0.0 0.0 0.0 
79.01784578490451 32.120560509284736 5.559739281148392 0.0 1.3315000000000001 9.0 0.9000001222829667 0.07201018549073934 0.0 0.0 0.0 
82.11610488495592 45.474894095780414 6.231181265753776 0.0 1.3315000000000001 9.0 0.1134162949852412 0.3682940620319205 0.0 0.0 0.0 
86.68212480894395 50.021049969901206 0.054920394732652096 0.0 11.100999999999999 7.0 0.36364600222688814 0.728667311526428 0.0 0.0 0.0 
77.2475428225911 67.76266832720503 6.02101631344481 0.0 7.2391000000000005 8.0 0.7935577850609442 0.6100766661655197 0.0 0.0 0.0 
73.21322086631022 76.02105164008108 5.673117630094381 0.0 2.6562 9.0 0.8170164401469237 0.4792254340489973 0.0 0.0 0.0 
67.89411616621781 84.0836037808262 1.795212544858087 0.0 2.6562 9.0 0.24197835823188385 0.4792254340489973 0.0 0.0 0.0 
69.96033519788881 93.73306788634352 4.526115594365889 0.0 1.3315000000000001 10.0 0.03653319106621067 0.5206759647087698 0.0 0.0 0.0 
73.08973000015537 98.37069360451359 0.6644902179582205 0.0 1.3315000000000001 10.0 0.09549373993244215 0.5206759647087698 0.0 0.0 0.0 
77.38839631292623 115.9797581980951 5.665313710026299 0.0 3.9741 10.0 0.3264680177848235 0.3376217655698899 0.0 0.0 0.0 
70.9868704022527 126.55765048122029 1.0137584466410492 0.0 0.6666 11.0 0.8018756777176846 0.4532270131084405 0.0 0.0 0.0 
67.8962174752811 124.34319973754258 3.4834824142294227 0.0 0.6666 11.0 0.06654001526148567 0.4532270131084405 0.0 0.0 0.0 
60.69127619144312 135.08470657108722 4.65551623662231 0.0 1.9947 12.0 0.38985794241481564 0.4741761778644359 0.0 0.0 0.0 
65.02960868751403 141.42485548015497 1.110446768987301 0.0 1.9947 12.0 0.7990039457694577 0.4741761778644359 0.0 0.0 0.0 
68.68055211310771 154.50952045068635 6.057694884396052 0.0 1.9947 11.0 0.3635103690491166 0.5265895934792636 0.0 0.0 0.0 
65.17149527834154 159.94826506397888 1.4293273811858247 0.0 1.9947 11.0 0.8160927606469108 0.5265895934792636 0.0 0.0 0.0 
42.275282405018785 192.36501674956017 0.05169897242831317 0.0 4.6305 11.0 0.4594865214948397 0.7200884555227783 0.0 0.0 0.0 
27.62909857742051 193.73174311206876 3.6680822233074 0.0 1.3315000000000001 12.0 0.49848154920162346 0.40515986120961645 0.0 0.0 0.0 
5.7443220128043535 -27.58288774555828 2.5278113415656422 0.0 3.316 11.0 0.6311144052187636 0.3799717376163193 0.0 0.0 0.0 
5.467904436691315 -179.36536020539907 3.281527341724384 0.0 0.6666 10.0 0.1578693133835516 0.41175418275049847 0.0 0.0 0.0 
7.672819110815975 -181.35364719672742 4.815974597742306 0.0 0.6666 10.0 0.45842195046746137 0.41175418275049847 0.0 0.0 0.0 
16.66386336020625 -178.32468673989706 5.671647959341662 0.0 3.9741 9.0 0.7287121440054268 0.0457861909475058 0.0 0.0 0.0 
23.921199746211947 -175.99953713059304 4.073995212112618 0.0 0.0 9.0 0.5128282237361188 0.07884503664477804 1.0 0.0 0.0 
25.466030163535496 -174.91269909874305 6.576968099719109 2.0 0.0 9.0 0.8968371306843239 0.07884503664477804 1.0 0.0 0.0 
23.750064595958296 -159.07826275280968 0.9996482850905226 0.0 1.9947 9.0 0.2385813502917754 0.39182230592475664 0.0 0.0 0.0 
25.281689617577793 -181.12803970401546 4.208458600025036 0.0 11.7387 9.0 0.6752592006521494 0.40396471381917753 0.0 0.0 0.0 
35.78965909959473 -176.81305085854243 3.0267773611357383 0.0 1.9947 11.0 0.3321019185156817 0.02405901454938486 0.0 0.0 0.0 
40.65178703630234 -180.95751736128068 5.026601306955092 0.0 1.9947 11.0 0.07161695721141503 0.02405901454938486 0.0 0.0 0.0 
49.640650394165014 -177.2706555274587 4.761953779626208 0.0 1.3315000000000001 11.0 0.3063684230145788 0.10886106948155483 0.0 0.0 0.0 
50.01145736317691 -171.3327192738 1.5063668612649015 0.0 1.3315000000000001 11.0 0.510238101689122 0.10886106948155483 0.0 0.0 0.0 
61.67790538164953 -176.5904150574701 5.8251327052646635 0.0 18.022199999999998 7.0 0.010215597082578243 0.4408261164570968 0.0 0.0 0.0 
61.412190697718444 -166.5716073010931 5.695112059730777 0.0 1.3315000000000001 10.0 0.6116469910904441 0.5431729767083144 0.0 0.0 0.0 
72.16074846872246 -157.0096484526188 6.186313918246285 0.0 1.3315000000000001 10.0 0.255767333686144 0.6835471153267153 0.0 0.0 0.0 
68.25518648372154 -153.48419725713782 1.7442100598437849 2.0 1.3315000000000001 10.0 0.9920503492064794 0.6835471153267153 0.0 0.0 0.0 
72.02591546563217 -149.21481570692265 0.23466576336093406 0.0 4.6305 8.0 0.2931718320668467 0.977942295451203 0.0 0.0 0.0 
84.6381145293143 -108.09539104126495 5.570136020703818 0.0 0.6666 6.0 0.43817267574636143 0.8441294146226969 0.0 0.0 0.0 
84.5079784592578 -104.92599354780542 0.8812773359282248 0.0 0.6666 6.0 0.8218081458531181 0.8441294146226969 0.0 0.0 0.0 
71.45899926058723 -102.02109290454042 1.3319254262929154 0.0 3.9741 7.0 0.7948712738119047 0.04930157933788992 0.0 0.0 0.0 
56.39112508679226 -86.10923431159321 0.8509275668705449 0.0 3.316 7.0 0.916888127744619 0.7624726301882758 0.0 0.0 0.0 
58.47831419147746 -39.6840229400075 4.600097946588363 0.0 3.9842999999999997 10.0 0.6362807238030862 0.6869695042674505 0.0 0.0 0.0 
68.32728639998362 -31.337983922828943 0.10876965130997861 0.0 3.9842999999999997 10.0 0.3849882784206946 0.6869695042674505 0.0 0.0 0.0 
48.12907974325218 -11.947828705268547 4.267889368279386 2.0 1.9998 8.0 0.07496339936468377 0.4378972198742165 0.0 0.0 0.0 
53.055699323460715 -6.471788429015782 0.5775210479852317 0.0 1.9998 8.0 0.6129981930042762 0.4378972198742165 0.0 0.0 0.0 
51.37739960803294 4.137204299265937 4.2884176391784905 0.0 1.3349 8.0 0.3686134216448953 0.1867394762292225 0.0 0.0 0.0 
54.20300390732743 9.109089485486061 1.1262806953080644 0.0 1.3349 8.0 0.7114420494816359 0.1867394762292225 0.0 0.0 0.0 
43.927837273414674 14.826291366133036 2.2517426036802646 2.0 4.6424 7.0 0.8113075840352627 0.5754365117469201 0.0 0.0 0.0 
41.96812599747436 19.29281298634474 2.457827309453819 0.0 0.0 10.0 0.02598733719729418 0.2567267916993582 1.0 0.0 0.0 
42.96899534782197 17.69664822096253 4.945497041346962 2.0 0.0 10.0 0.8125503562183921 0.2567267916993582 1.0 0.0 0.0 
53.91426913901573 22.983616899893132 6.201144664941503 0.0 3.9842999999999997 9.0 0.025466439820026943 0.9519132750006203 0.0 0.0 0.0 
54.95642034365245 31.36572181034706 4.516956313410643 0.0 1.3349 10.0 0.6046377148643524 0.7794136147554724 0.0 0.0 0.0 
55.82828633254777 37.257725576886216 1.4347234763341585 0.0 1.3349 10.0 0.9784696830934697 0.7794136147554724 0.0 0.0 0.0 
73.07861067019458 31.64413201145045 3.503509052715259 0.0 1.9998 9.0 0.4527050198347342 0.07201018549073934 0.0 0.0 0.0 
79.68986588020196 31.387200378437846 5.454175624194296 0.0 1.9998 9.0 0.9000001222829667 0.07201018549073934 0.0 0.0 0.0 
83.1049201396676 45.58293335739073 0.10882853497969722 0.0 1.9998 9.0 0.1134162949852412 0.3682940620319205 0.0 0.0 0.0 
87.62555886834868 50.33626460400437 0.3224499226744291 0.0 11.7693 7.0 0.36364600222688814 0.728667311526428 0.0 0.0 0.0 
78.24221518260696 67.75525305771899 6.275730532857684 0.0 7.907400000000001 8.0 0.7935577850609442 0.6100766661655197 0.0 0.0 0.0 
74.06786311548152 75.51211675629682 5.746090269040928 0.0 3.3245 9.0 0.8170164401469237 0.4792254340489973 0.0 0.0 0.0 
67.91545612124487 85.07807484441727 1.5493310236263758 0.0 3.3245 9.0 0.24197835823188385 0.4792254340489973 0.0 0.0 0.0 
69.59586780211403 92.80754554333025 4.337251225132039 0.0 1.9998 10.0 0.03653319106621067 0.5206759647087698 0.0 0.0 0.0 
73.95933901919908 98.85360999893157 0.5069181262170906 0.0 1.9998 10.0 0.09549373993244215 0.5206759647087698 0.0 0.0 0.0 
78.03411207158081 115.22313461332898 5.418871305218479 0.0 4.6424 10.0 0.3264680177848235 0.3376217655698899 0.0 0.0 0.0 
71.28117805617299 127.50781420124157 1.2704145397900513 0.0 1.3349 11.0 0.8018756777176846 0.4532270131084405 0.0 0.0 0.0 
66.90257821486883 124.29727468808481 3.1877792830981577 0.0 1.3349 11.0 0.06654001526148567 0.4532270131084405 0.0 0.0 0.0 
60.48515908572057 134.1115961823198 4.503671099814649 0.0 2.663 12.0 0.38985794241481564 0.4741761778644359 0.0 0.0 0.0 
65.380169276358 142.3557342926476 1.2106221733638853 0.0 2.663 12.0 0.7990039457694577 0.4741761778644359 0.0 0.0 0.0 
69.64201323611488 154.25452908034862 6.023943728090762 0.0 2.663 11.0 0.3635103690491166 0.5265895934792636 0.0 0.0 0.0 
65.61744597099535 160.83739726434146 1.1058947630761318 0.0 2.663 11.0 0.8160927606469108 0.5265895934792636 0.0 0.0 0.0 
43.268133940625276 192.4256296049962 0.06097297993159054 0.0 5.2988 11.0 0.4594865214948397 0.7200884555227783 0.0 0.0 0.0 
26.86802496246485 193.09127840373986 3.8411540781753324 0.0 1.9998 12.0 0.49848154920162346 0.40515986120961645 0.0 0.0 0.0 
4.865635479870391 -27.116692435800594 2.6537928440385676 0.0 3.9842999999999997 11.0 0.6311144052187636 0.3799717376163193 0.0 0.0 0.0 
4.473524432003142 -179.39058908322926 3.166958930704282 0.0 1.3349 10.0 0.1578693133835516 0.41175418275049847 0.0 0.0 0.0 
7.712483861584466 -182.3475560444319 4.7522856419116986 0.0 1.3349 10.0 0.45842195046746137 0.41175418275049847 0.0 0.0 0.0 
17.314232157449947 -179.07731448159294 5.425037267706323 0.0 4.6424 9.0 0.7287121440054268 0.0457861909475058 0.0 0.0 0.0 
23.414896263807762 -176.85574088771205 4.178373571641713 0.0 0.6683 9.0 0.5128282237361188 0.07884503664477804 0.0 0.0 0.0 
24.537647861605006 -158.4706932591099 0.6570730148171593 0.0 2.663 9.0 0.2385813502917754 0.39182230592475664 0.0 0.0 0.0 
24.59345477669919 -181.84620465289612 3.948276190599203 0.0 12.407 9.0 0.6752592006521494 0.40396471381917753 0.0 0.0 0.0 
34.818887631071675 -177.02991682152873 3.3613815518819172 0.0 2.663 11.0 0.3321019185156817 0.02405901454938486 0.0 0.0 0.0 
40.7075388982963 -181.9506537164121 4.768477273607768 0.0 2.663 11.0 0.07161695721141503 0.02405901454938486 0.0 0.0 0.0 
49.51429515132227 -178.25729753072451 4.585026273770341 0.0 1.9998 11.0 0.3063684230145788 0.10886106948155483 0.0 0.0 0.0 
50.016249477600326 -170.3380308172236 1.5659686603182708 0.0 1.9998 11.0 0.510238101689122 0.10886106948155483 0.0 0.0 0.0 
62.642479017361765 -176.83336729822923 6.036444910821264 0.0 18.690499999999997 7.0 0.010215597082578243 0.4408261164570968 0.0 0.0 0.0 
62.33156105190416 -166.95132593619394 5.89150897102823 0.0 1.9998 10.0 0.6116469910904441 0.5431729767083144 0.0 0.0 0.0 
73.10317136339461 -157.3278734949987 5.957542801763366 0.0 1.9998 10.0 0.255767333686144 0.6835471153267153 0.0 0.0 0.0 
72.92542538010169 -148.7901864524309 0.4410485637896837 0.0 5.2988 8.0 0.2931718320668467 0.977942295451203 0.0 0.0 0.0 
85.5437573966105 -108.50677782631638 5.85680820152936 0.0 1.3349 6.0 0.43817267574636143 0.8441294146226969 0.0 0.0 0.0 
84.9461094757981 -104.03298218038327 1.1146702526840213 0.0 1.3349 6.0 0.8218081458531181 0.8441294146226969 0.0 0.0 0.0 
71.9862019973475 -101.17759698614503 1.012173367230718 0.0 4.6424 7.0 0.7948712738119047 0.04930157933788992 0.0 0.0 0.0 
56.83063836074412 -85.21690243834323 1.1131218097780882 0.0 3.9842999999999997 7.0 0.916888127744619 0.7624726301882758 0.0 0.0 0.0 
58.17417440559561 -40.63108528254022 4.401661614740236 0.0 4.6543 10.0 0.6362807238030862 0.6869695042674505 0.0 0.0 0.0 
69.30352980252965 -31.528711238608985 6.090248865471849 0.0 4.6543 10.0 0.3849882784206946 0.6869695042674505 0.0 0.0 0.0 
53.93279011455522 -6.002597812976863 0.4912023457770152 0.0 2.6698 8.0 0.6129981930042762 0.4378972198742165 0.0 0.0 0.0 
50.98228275460042 3.224345732929353 4.303910218083713 0.0 2.0049 8.0 0.3686134216448953 0.1867394762292225 0.0 0.0 0.0 
54.848962958590775 9.865505372475756 0.863992409522449 0.0 2.0049 8.0 0.7114420494816359 0.1867394762292225 0.0 0.0 0.0 
41.2803924061416 20.011457959438463 2.334211386163789 0.0 0.67 10.0 0.02598733719729418 0.2567267916993582 0.0 0.0 0.0 
54.85745610420615 22.667663677574104 5.959952417323054 0.0 4.6543 9.0 0.025466439820026943 0.9519132750006203 0.0 0.0 0.0 
55.058399810097264 30.37626323191984 4.8151022217853745 0.0 2.0049 10.0 0.6046377148643524 0.7794136147554724 0.0 0.0 0.0 
56.115453461741744 38.21007169564214 1.2779209086721086 0.0 2.0049 10.0 0.9784696830934697 0.7794136147554724 0.0 0.0 0.0 
72.24732439342884 31.097880040230983 3.722959956653601 0.0 2.6698 9.0 0.4527050198347342 0.07201018549073934 0.0 0.0 0.0 
80.44765113389586 30.742848301320294 5.578518008556176 0.0 2.6698 9.0 0.9000001222829667 0.07201018549073934 0.0 0.0 0.0 
84.0883488200154 45.73225221308792 0.15068254485896873 0.0 2.6698 9.0 0.1134162949852412 0.3682940620319205 0.0 0.0 0.0 
88.5787966629058 50.620457842892996 0.28974175159439886 0.0 12.4393 7.0 0.36364600222688814 0.728667311526428 0.0 0.0 0.0 
79.22848056084248 67.62599094535068 6.152867195567961 0.0 8.5774 8.0 0.7935577850609442 0.6100766661655197 0.0 0.0 0.0 
74.78598432404908 74.8238362758202 5.519008664621973 0.0 3.9945 9.0 0.8170164401469237 0.4792254340489973 0.0 0.0 0.0 
67.83512506425812 86.06952580703972 1.6516334837208746 0.0 3.9945 9.0 0.24197835823188385 0.4792254340489973 0.0 0.0 0.0 
69.08034252798024 91.95686241681939 4.167568228346941 0.0 2.6698 10.0 0.03653319106621067 0.5206759647087698 0.0 0.0 0.0 
74.85457266007182 99.28718215930404 0.4510140556977136 0.0 2.6698 10.0 0.09549373993244215 0.5206759647087698 0.0 0.0 0.0 
78.8804943378177 114.70057825330596 5.730075134043586 0.0 5.3124 10.0 0.3264680177848235 0.3376217655698899 0.0 0.0 0.0 
71.70467012297111 128.40786006638388 1.130998299368301 0.0 2.0049 11.0 0.8018756777176846 0.4532270131084405 0.0 0.0 0.0 
65.9210678277852 124.13582670870258 3.304623712756111 0.0 2.0049 11.0 0.06654001526148567 0.4532270131084405 0.0 0.0 0.0 
60.229599299920025 133.15028598998697 4.452563256146524 0.0 3.3329999999999997 12.0 0.38985794241481564 0.4741761778644359 0.0 0.0 0.0 
65.81326447183116 143.25119877639784 1.1203016238890087 0.0 3.3329999999999997 12.0 0.7990039457694577 0.4741761778644359 0.0 0.0 0.0 
70.63314506965834 154.17035201378508 6.198459236838632 0.0 3.3329999999999997 11.0 0.3635103690491166 0.5265895934792636 0.0 0.0 0.0 
66.17387324500403 161.66190728777553 0.9771358562750408 0.0 3.3329999999999997 11.0 0.8160927606469108 0.5265895934792636 0.0 0.0 0.0 
44.24172046143528 192.62948586929744 0.2064028689894064 0.0 5.9688 11.0 0.4594865214948397 0.7200884555227783 0.0 0.0 0.0 
25.927481985411045 192.76753931386068 3.473098364502772 0.0 2.6698 12.0 0.49848154920162346 0.40515986120961645 0.0 0.0 0.0 
3.930520887452516 -26.777592466694834 2.7937079608180295 0.0 4.6543 11.0 0.6311144052187636 0.3799717376163193 0.0 0.0 0.0 
3.502788804024592 -179.1735627471019 2.921638548890433 0.0 2.0049 10.0 0.1578693133835516 0.41175418275049847 0.0 0.0 0.0 
7.542961014613964 -183.3277040405804 4.5411367495289765 0.0 2.0049 10.0 0.45842195046746137 0.41175418275049847 0.0 0.0 0.0 
17.987150073612188 -179.80985087530325 5.45540056015287 0.0 5.3124 9.0 0.7287121440054268 0.0457861909475058 0.0 0.0 0.0 
22.960898291745373 -177.74079112999684 4.238433779842514 2.0 1.3383 9.0 0.5128282237361188 0.07884503664477804 0.0 0.0 0.0 
25.463218746222484 -158.10634915314884 0.3750101894339259 0.0 3.3329999999999997 9.0 0.2385813502917754 0.39182230592475664 0.0 0.0 0.0 
24.005413728050197 -182.64847381913847 4.079883049481223 0.0 13.077 9.0 0.6752592006521494 0.40396471381917753 0.0 0.0 0.0 
35.0226434250909 -176.05630926896524 1.3644946033377887 0.0 0.0 12.0 0.020170502070574137 0.3321019185156817 1.0 0.0 0.0 
34.7924536033435 -178.0242655190073 4.685810976858017 0.0 0.0 12.0 0.8358194902620099 0.3321019185156817 1.0 0.0 0.0 
40.834919800916666 -182.93716382565864 4.8408111390782995 0.0 3.3329999999999997 11.0 0.07161695721141503 0.02405901454938486 0.0 0.0 0.0 
49.45119601637774 -179.24999415566623 4.648920996346057 0.0 2.6698 11.0 0.3063684230145788 0.10886106948155483 0.0 0.0 0.0 
50.21080619228559 -169.3625433622734 1.3739240603641591 0.0 2.6698 11.0 0.510238101689122 0.10886106948155483 0.0 0.0 0.0 
63.566072714314465 -177.20269475855056 5.9027853368386065 0.0 19.3605 7.0 0.010215597082578243 0.4408261164570968 0.0 0.0 0.0 
63.28926578132305 -167.22008185008397 6.009599814311372 0.0 2.6698 10.0 0.6116469910904441 0.5431729767083144 0.0 0.0 0.0 
73.98422494826602 -157.7895797550648 5.800496761203902 0.0 2.6698 10.0 0.255767333686144 0.6835471153267153 0.0 0.0 0.0 
73.90110004306118 -148.5965707452693 0.19589595213419256 0.0 5.9688 8.0 0.2931718320668467 0.977942295451203 0.0 0.0 0.0 
86.51018722838556 -108.74223795086876 6.044204612981098 0.0 2.0049 6.0 0.43817267574636143 0.8441294146226969 0.0 0.0 0.0 
85.4822808443243 -103.19515859896788 1.0015049621331946 0.0 2.0049 6.0 0.8218081458531181 0.8441294146226969 0.0 0.0 0.0 
72.3193471143836 -100.24034439426072 1.2292663730467126 0.0 5.3124 7.0 0.7948712738119047 0.04930157933788992 0.0 0.0 0.0 
57.243996586407775 -84.31215768578814 1.142228069635694 0.0 4.6543 7.0 0.916888127744619 0.7624726301882758 0.0 0.0 0.0 
58.05084861277613 -41.618110529849034 4.588096144282001 0.0 5.3260000000000005 10.0 0.6362807238030862 0.6869695042674505 0.0 0.0 0.0 
70.27306279217294 -31.751048531912172 6.05776117762327 0.0 5.3260000000000005 10.0 0.3849882784206946 0.6869695042674505 0.0 0.0 0.0 
54.89074593560791 -5.734738269729041 0.27264966742312186 0.0 3.3415 8.0 0.6129981930042762 0.4378972198742165 0.0 0.0 0.0 
50.780528351122314 2.250321477236987 4.508152252569288 0.0 2.6766 8.0 0.3686134216448953 0.1867394762292225 0.0 0.0 0.0 
55.48963441432275 10.62640495573857 0.8709620081766967 0.0 2.6766 8.0 0.7114420494816359 0.1867394762292225 0.0 0.0 0.0
[truncated: 850,780 more chars]
