# Supplementary material for: Self-organized and directed branching results in optimal coverage in developing dermal lymphatic networks
Source: Nat Commun. 2023 Sep 21;14:5878. doi: 10.1038/s41467-023-41456-7 (PMC10514270; doi:10.1038/s41467-023-41456-7)
Supplement: Supplementary file 17 — Source Data [file 41467_2023_41456_MOESM17_ESM.xlsx]

## Sheet: Fig. 1
C	P1	P2	P4	P5	P6	P7	P8	P9	P13	P16	P21		D	P4	P6	P8	P13	P16	P21		E	P4	P6	P8	P13	P16	P21		F	P4	P6	P8	P13	P16	P21
	1701333	1997972	4514083	3996608	3097703	5959911	8661184	9861788	21104284	2.90911e+07	34018524			206.028	226.802	849.668	1946.1	1949.03	1492.3			79.5972	61.4518	62.8716	100.107	121.81	160.182			19950.9	19650.3	71949.3	246493	305739	302267
	1301232	2176542	5041027	4675217	3393824	6366790	8678712	7688783	2.03502e+07	3.27465e+07	35584149			219.49	436.169	778.831	1762.53	2064.32	1589.48			72.1052	63.6831	70.3133	100.481	130.533	152.817			21799.1	35618.9	71167.4	239474	340239	302562
			2812337	3983486	5433864	7082705	9323736		2.13634e+07	2.98181e+07	41743377			5.06946	497.392	721.323	1225.14	1577.79	1878.92			59.2411	58.7939	59.3544	94.9459	133.321	144.565			392.338	40597.4	56177.4	149082	264521	337469
			2.5647e+06	4787330	5399774	7554370	8721910		2.10654e+07	3.39378e+07	43382540			54.8096	242.245	657.915	1175.62	1731.05	1958.81			34.1809	54.73	61.9261	96.4089	128.621	148.645			2753.66	16738.7	54119.3	147564	287166	359125
			3.43995e+06		5159398		8039170		2.02597e+07	2.41288e+07	43882956			40.0567	228.019		1210.99	1467.18	2146.41			46.0133	52.3262		97.3632	111.348	136.028			2258.78	15706.6		144936	213453	375441
			3.5162e+06		4939567		7765226		1.30074e+07	2.25552e+07	43561500			61.9147	189.211		1115.67	1381.8	1950.19			41.8076	51.2381		97.7838	114.544	144.293			3150.94	12477		143415	205140	355154
			3.20107e+06		5145404		6322151		1.39592e+07	2.29283e+07	41000152			78.0713	269.722							43.237	59.5408							4490.96	21441.7
			3493652		5232828		7111715		1.55543e+07	2.44458e+07	4.49971e+07			87.7703	198.616							47.0462	45.5							5731.84	11926.8
			3.98307e+06		5177941				15306998	1.80271e+07	4.47559e+07			107.194								44.9335								6504
			3.62202e+06		4730926				1.26088e+07	2.7848e+07	4.1593e+07			87.424								44.2589								5022.92
			3.57429e+06							2.80946e+07	4.11766e+07			72.2922								50.4308								5047.46
			3.70993e+06							3.26464e+07	4.18104e+07			98.1575								40.3335								5323.4
			3.71136e+06							3.11743e+07	5.30933e+07			412.723								39.8								23585.1
			4.50269e+06							2.74015e+07	3.74356e+07			547.698								40.19								30707.9
			4.4114e+06							2.34852e+07				537.203								41.79								31790.4
			4.82757e+06							2.73784e+07				727.53								41.54								43667.1
			5.09706e+06							2.92906e+07

## Sheet: Fig. 2
A	Average network density (binned)	P13 (av)	P13 (sem)	P16 (av)	P16 (sem)	P21 (av)	P21 (sem)		B	Spatial fluctuation exponents					E	Average	SD	Average	SD	Average	SD	Average	SD	Average	SD		G	SD P13	Average P13	SD P15	SD P15	Average P16	SD P16	Average P17	SD P17	Average P19	SD P19	Average P21	SD P21
	12.1825	9.64981	0.181066	9.83541	0.17593	10.0413	0.153382			P13	P16	P21				11.0023	9.16236	10.4685	7.50315	11.538	6.90735	11.9545	5.43501	11.2263	4.80393			12.7654	6.19433	12.248	5.74942	11.8061	5.37166	11.1679	4.96559	10.549	4.63777	10.0128	4.36345
	14.8797	10.7769	0.169584	10.9868	0.187028	10.9868	0.197603			0.574103	0.56668	0.495087				12.3055	9.85049	11.9056	8.18951	13.2326	7.56371	13.9347	5.9671	13.4269	5.3476			15.7616	7.01135	15.1892	6.53845	14.5679	6.06933	13.7858	5.6214	13.0325	5.25765	12.3419	4.94075
	18.1741	12.0224	0.194205	12.2156	0.202612	12.187	0.202178			0.570596	0.413966	0.427354				13.6821	10.5472	13.4374	8.91905	15.0334	8.24266	16.1813	6.52188	15.6659	5.80769			19.0677	7.91666	18.3156	7.3429	17.579	6.79142	16.7302	6.30165	15.7541	5.89829	14.9285	5.53618
	22.198	13.2469	0.302493	13.2723	0.215748	13.4774	0.237039			0.621402	0.468562	0.476272				15.079	11.3365	15.0392	9.67201	16.9264	8.88809	18.5803	7.03317	18.2078	6.33278			22.7043	8.80269	21.8203	8.16675	20.9584	7.57681	19.8541	7.00477	18.7042	6.52282	17.8005	6.13472
	27.1126	14.7694	0.321585	14.7518	0.29927	14.5354	0.295209			0.581827	0.39448	0.504894				16.5767	12.0796	16.7979	10.3391	19.0682	9.64455	21.1041	7.61509	20.8953	6.88811			26.6357	9.72309	25.6226	8.99023	24.608	8.36364	23.3186	7.72291	21.9862	7.20291	20.8436	6.74268
	33.1155	16.4678	0.413821	16.2269	0.315639	15.8283	0.431995			0.610971	0.519624	0.625787				18.0972	12.8215	18.5967	11.0059	21.2239	10.3085	23.7506	8.17625	23.7271	7.3723			30.8696	10.7028	29.6643	9.9239	28.5419	9.11541	27.0491	8.4635	25.5008	7.87049	24.1852	7.34355
	40.4473	18.2807	0.623159	17.6714	0.481307	17.8219	0.442004				0.336545	0.368484				19.5981	13.7075	20.5286	11.7735	23.4109	10.8944	26.8977	8.84656	26.6798	7.90378			35.3601	11.6323	33.9642	10.8545	32.7071	9.9887	31.0278	9.15576	29.2715	8.55408	27.7668	7.98891
	49.4024	20.4723	0.615742	19.3335	0.466821	19.2491	0.619396				0.518964	0.460327				21.4492	14.3846	22.4957	12.4241	25.9831	11.8343	29.7873	9.44777	30.2105	8.63008			40.3632	12.8492	38.8938	11.7944	37.1152	10.8366	35.2472	9.95637	33.2598	9.22629	31.5756	8.63016
	60.3403	23.0066	0.755398	21.7821	0.605453	20.5374	0.692675				0.609604	0.441255				23.131	15.3043	24.6263	13.2847	28.2713	12.3396	32.7626	9.97968	33.497	9.16779			45.4896	13.5857	43.729	12.6882	42.137	11.698	39.9697	10.704	37.4716	9.97258	35.5977	9.25642
	73.6998	26.3614	0.932147	23.5374	0.757427	23.0112	0.949065					0.530673				24.9266	16.1435	26.7363	14.214	31.1158	13.1307	36.4298	10.6719	36.7843	9.5796			51.0615	14.9401	48.692	13.6045	46.9964	12.5207	44.6717	11.498	42.1962	10.6156	40.0512	9.90139
	90.0171	29.0025	1.2292	25.9212	0.957004	24.7685	1.04843									26.9191	16.9362	29.0693	14.8649	33.8989	14.2029	39.5833	11.1303	40.9689	10.3363			56.6959	15.8145	54.5765	14.672	52.6238	13.3367	49.5709	12.2406	46.856	11.3069	44.5362	10.4993
	109.947	33.2549	1.093	29.1198	1.13732	27.6331	1.42427									28.8435	17.8203	31.4568	15.6643	36.5955	14.5944	43.6036	11.8928	44.408	10.8758			63.0272	17.0269	60.761	15.7233	58.0019	14.1717	55.1605	13.0056	52.1162	12.1342	49.2091	11.234
	134.29	37.6269	1.3562	32.941	1.20154	31.2439	1.69181									30.9191	18.5704	33.8807	16.7707	39.7195	15.706	47.8181	12.7454	49.01	11.599			69.5429	18.4373	66.4394	16.6129	64.1735	15.2666	60.4612	13.799	57.2367	12.8334	54.417	11.9321
	164.022	44.478	2.1978	35.7681	1.89601	34.7488	2.04714									33.0852	19.228	36.4211	17.6247	43.0771	16.7151	51.2235	13.2732	53.7076	12.4549			75.8855	19.0233	73.2624	17.6836	69.9189	16.0831	66.6315	14.6503	63.0164	13.3818	59.513	12.6214
	200.337	48.3447	1.94836	39.7999	2.58377	39.0638	2.60441									35.1991	20.1652	39.0883	18.3121	45.7812	17.1293	55.739	14.0396	57.483	12.7734			83.3393	20.4004	80.4233	18.7747	76.6912	16.8403	73.0646	15.5081	68.4915	14.1362	65.2186	13.1961
	244.692	57.1001	3.28957	45.3564	3.00298	41.0898	3.17871									37.5603	21.0177	41.8905	19.3164	49.2173	18.1843	60.5583	14.9181	62.6636	13.6665			90.8172	21.6838	86.5636	19.6512	83.8551	17.7591	78.9979	16.216	74.8168	15	71.2022	13.7286
	298.867	62.1809	3.52587	49.5033	3.49959	46.8788	3.56264									39.7698	22.1149	44.4244	19.9035	53.0726	19.1074	64.0061	15.3569	67.9702	14.5993			97.5605	22.3733	94.3455	20.7823	91.311	18.6537	85.9786	16.9008	81.3771	15.7164	76.8991	14.4478
	365.037	69.9099	3.11786	51.861	5.00449	51.5767	4.56963									42.0613	23.1299	47.4526	20.8582	55.8144	19.6506	69.0804	16.2403	71.8229	15.1015			105.916	23.8344	102.491	21.9126	97.6977	19.714	93.2921	17.8638	87.4781	16.2894	83.3744	15.251
	445.858	78.5615	4.66636	58.123	5.61343	54.0121	5.91309									44.3198	24.1402	50.7638	21.6636	59.5587	20.4738	74.3305	16.9767	77.5726	15.9965			114.646	25.3621	108.784	22.8095	105.78	20.7124	99.6897	18.5679	94.6137	17.0429	90.0559	15.7254
	544.572	90.1113	5.90703	64.2583	6.63511	67.8552	5.44573									47.1764	24.5881	53.8383	22.8876	63.7966	20.7713	77.6826	17.2367	83.5533	16.8265			123.479	26.7559	117.495	24.059	114.168	21.4542	107.487	19.54	101.963	17.8937	96.3335	16.3759
	665.142	95.753	6.88337	72.8822	8.96568	71.5767	8.27117									49.766	25.5934	56.98	23.8917	67.9262	21.9363	83.2878	18.1331	87.1556	16.9031			132.62	28.5148	126.549	25.492	122.73	22.43	115.663	20.3929	108.499	18.5437	103.567	17.2244
	812.406	114.165	7.36473	80.2855	11.427	76.9676	9.77531									52.3623	26.7217	60.1567	24.9549	72.1522	23.1721	89.0183	19.107	93.3489	17.6882			139.843	28.7808	135.857	26.6184	129.62	23.2585	124.111	21.2819	116.384	19.3958	111.022	17.7675
	992.275	136.687	12.9974	85.9345	12.7201	82.3028	13.011									55.0401	27.8101	63.604	25.5223	76.2894	24.3867	95.0387	19.9259	99.8937	18.8204			149.924	30.196	145.514	27.7704	138.867	24.2431	132.809	21.998	124.476	20.2907	117.764	18.3189
																57.6948	28.8302	67.0286	26.5502	79.6547	23.6642	101.133	20.8646	106.755	19.9504			160.186	31.5207	155.566	29.0301	148.461	25.3426	139.882	22.644	133.011	21.1427	125.694	19.1089
																60.7224	29.2915	70.6811	27.4074	84.2174	24.7777	107.591	21.9086	113.799	21.3094			170.742	32.6892	162.145	29.6969	158.211	26.3146	149.108	23.6226	141.787	21.7904	133.824	19.8654
																63.5022	30.3687	74.3869	28.291	88.8689	26.1549	110.433	21.7861	120.842	22.3059			181.694	34.1876	172.717	30.9245	168.376	27.2759	158.745	24.5838	148.874	22.1152	142.366	20.8095
																66.6399	30.5787	78.1891	29.6264	93.6963	27.1653	117.176	22.7705	124.007	21.6529			193.047	36.1416	183.585	32.0794	178.902	28.6285	168.513	25.5859	158.023	22.8633	151.158	21.3386
																69.8227	31.73	82.7373	30.6691	98.6292	28.4351	124.166	23.6496	131.373	22.8941			204.355	38.2026	194.768	33.1996	186.067	29.5244	178.687	26.2683	167.533	23.7782	160.205	21.975
																72.9528	32.9236	86.3513	31.6787	104.18	28.9227	131.051	24.7003	139.223	23.9351			215.885	40.394	206.23	34.272	197.032	30.3222	189.163	27.0386	177.349	24.6546	167.584	22.2803
																76.1339	34.0165	89.5467	31.9646	109.331	29.9423	138.228	25.7169	147.137	25.191			223.067	39.5403	218.316	35.7904	208.25	31.3354	196.45	27.5912	187.424	25.547	177.054	22.9789
																79.3174	35.1349	93.56	33.2411	112.326	30.3861	145.581	27.064	155.331	26.5119			235.58	40.9943	230.512	37.4871	219.82	32.281	207.375	28.8819	197.876	26.2985	186.858	23.7992
																83.2503	35.3444	97.7767	34.2057	117.611	31.6019	153.362	28.3621	163.854	27.6391			248.062	42.8125	243.044	39.2259	231.688	33.1787	218.571	29.7224	208.358	27.0578	196.836	24.7152
																86.568	36.3178	102.292	35.4388	122.775	32.333	154.8	27.1933	172.261	28.4858			261.853	43.9467	248.499	39.3822	244.16	34.3735	230.046	30.734	215.857	27.391	207.131	25.388
																89.9266	37.49	106.768	36.5807	128.418	33.9265	162.735	28.5963	173.658	27.6041			275.241	45.2221	261.423	40.8787	256.716	35.428	241.845	31.5005	226.935	28.2354	217.494	25.9208
																93.4008	38.7375	112.584	36.8418	134.03	34.6679	170.752	29.5187	182.426	28.9381			289.295	46.8254	274.609	42.0305	269.693	36.9898	253.939	32.2337	238.313	28.823	228.227	26.746
																97.0225	40.0943	117.286	37.7492	140.949	33.8048	178.976	30.9511	191.558	30.1326			303.766	48.5237	288.041	42.9546	276.249	37.7949	266.468	33.3039	249.939	29.7686	236.352	27.1294
																100.495	41.4757	121.915	38.8657	146.79	34.3864	187.398	31.9861	200.805	31.7134			318.393	50.0715	302.122	44.3302	289.379	38.8208	279.184	34.2641	261.865	30.6039	247.583	27.7262
																104.033	41.0213	126.382	39.9001	153.023	35.735	195.929	33.081	210.035	33.0149			333.357	51.8421	316.241	45.4357	302.744	39.9538	292.227	35.4663	273.791	31.6109	259.124	28.2276
																108.127	42.4163	130.93	41.2507	159.46	37.0166	204.678	34.2056	220.053	34.1334			348.321	53.6581	331.063	46.6904	316.464	40.872	305.584	36.5553	286.318	32.5362	270.849	29.1145
																112.671	43.9956	135.523	42.3692	165.876	38.33	213.633	35.3502	229.892	35.4289			363.269	55.2673	346.37	48.2299	331.001	41.3144	312.617	36.7981	299.154	33.3616	282.812	30.043
																116.576	45.4131	138.377	42.5348	172.307	39.813	222.768	36.6845	240.161	37.0385			378.388	57.576	361.736	49.4022	345.152	42.3523	326.084	37.8101	312.136	34.4944	294.725	30.8767
																121.163	44.7252	143.583	43.9448	173.81	38.9441	232.243	38.094	250.648	38.9106			378.79	51.0251	377.382	51.0505	359.799	43.4034	339.932	38.5783	325.508	35.6874	307.321	31.6764
																125.564	45.7922	149.145	44.9052	180.436	40.0793	242.233	39.4549	261.07	40.3916			394.836	53.118	393.561	52.682	375.16	44.7876	353.975	38.9237	333.131	35.4486	320.148	32.512
																130.028	46.8777	154.663	45.978	187.345	41.3042	239.309	35.5742	271.881	41.7422			411.207	54.72	409.962	54.1545	390.882	46.3453	368.909	39.9407	346.653	35.9465	333.192	33.2165
																134.311	47.8502	162.738	46.9211	194.019	42.517	248.804	36.833	268.255	37.0283			428.17	56.8691	426.372	56.0573	406.829	47.262	383.369	40.9809	360.432	37.2843	346.574	34.2751
																138.601	48.7758	168.153	47.7366	203.045	41.7011	258.851	38.0626	279.025	38.8194			446.562	58.0052	424.566	51.05	423.121	48.3376	398.548	42.2624	374.534	38.0935	360.224	34.984
																143.013	49.9914	173.643	48.6705	210.152	42.7308	268.787	39.2218	289.9	40.586			464.503	60.5051	440.509	52.2997	439.823	49.6527	414.124	43.184	388.784	38.6376	368.73	34.3304
																147.257	51.3448	179.377	49.4539	217.219	43.9298	278.957	39.8179	301.209	42.57			482.541	62.3768	457.594	54.0018	456.67	50.6958	430.072	44.4429	403.582	39.595	382.436	35.033
																151.799	52.6422	185.365	50.4976	224.348	44.9587	289.312	41.3003	313.058	43.3742					474.955	55.2086	473.614	52.1151	446.168	45.2164	418.251	40.4201	396.435	36.0024
																156.247	53.9004	191.177	51.6302	231.589	46.2819	299.507	42.6835	324.752	44.8423					492.47	56.8967	490.922	53.619	462.651	46.2091	433.708	41.5226	410.673	36.9837
																160.664	55.2907	197.103	52.4769	239.246	46.7897	310.321	44.6158	336.672	46.0015							492.084	50.3124	479.428	47.1561	449.375	42.1243	425.208	37.3965
																165.307	56.7154	203.055	53.3379	247.234	47.4567	321.716	46.3365	348.615	47.352									496.445	48.198	465.345	43.1356	439.957	38.1946
																170	58.1393	208.927	54.347	255.187	49.0068	333.011	48.084	361.265	49.4532											481.425	43.7056	455.057	38.8464
																174.662	59.5375	215.353	55.7013	263.37	50.7928	344.447	49.7208	373.562	50.4053											497.906	44.2845	470.668	39.8785
																179.203	61.0494	221.637	56.8316	271.705	52.3799	356.073	50.9096	386.625	52.7621													486.434	40.5346
																180.021	55.0512	227.92	58.0092	280.172	53.7744	367.975	52.3116	399.575	54.7702
																185.329	56.4229	234.413	59.2777	288.609	54.9872	380.155	53.7138
																190.755	57.4629	240.627	60.0192	296.904	56.6229	392.433	55.3589
																196.283	58.67	244.38	58.3942	305.158	58.0976
																202.393	59.7274	251.57	59.679	304.449	50.5852
																208.646	60.7449	258.83	61.1392	313.207	50.8791
																215.429	61.593	265.71	62.1094	321.957	51.1251
																221.509	62.7118	272.713	63.1541	331.25	51.9766
																227.503	63.7833	280.143	64.0444	340.159	52.6529
																233.523	64.6559	287.93	64.4702	349.493	54.0733
																239.521	65.5585	295.427	65.69	360.163	55.0256
																245.478	66.3916	302.87	66.3916	369.391	55.7153
																250.488	67.3048	310.563	67.621	379.011	57.1521
																256.443	68.4287	318.34	69.149	388.522	58.1111
																262.561	69.4844	326.23	71.0494	398.116	59.341
																268.723	70.4762	334.097	72.5766
																273.92	71.0546	341.76	74.4378
																280.146	72.3774	350.2	75.6039
																286.305	73.3863	358.187	77.1366
																292.851	74.4558	366.05	78.9579
																299.226	75.0663	374.24	79.9922
																305.654	75.97	382.54	80.3347
																311.937	76.7785	391.107	81.4959
																318.318	77.8971	399.82	82.7614
																323.449	78.9735
																329.294	71.6186
																335.944	72.7743
																342.555	73.872
																348.633	75.1901
																355.362	76.5018
																362.458	78.0506
																369.491	79.5502
																375.906	80.9951
																383.137	82.7064
																390.187	84.3402
																397.262	86.1564

## Sheet: Fig.3 
B and G	P4	P6	P9	P12		F	Theory
	2879.53	42607.8	3937.79	10242.9			Clone size	Probability P4	Probability P6	Probability P9	Probability P12
	29804.7	16727.8	557.72	3597.12			0	1	1	1	1
	5941.85	7088.75	618.66	3213.65			1	0.798124	0.600944	0.473447	0.341122
	507.44	4208.91	1225.47	5180.46			2	0.650594	0.375018	0.231011	0.121025
	1832.29	9870.18	489.52	1370.52			3	0.529712	0.233079	0.113734	0.0437052
	2433.89	8493.49	410.38	2469.42			4	0.432104	0.14725	0.0576352	0.0172236
	3102.97	712.29	11917.8	4365.5			5	0.353181	0.0938169	0.0305149	0.00802687
	3864.52	5277.21	1450.72	1949.99			6	0.290073	0.0606511	0.0172143	0.00465711
	4444.83	46259.7	788.3	2956.42			7	0.240585	0.040583	0.0106738	0.0033335
	12278.1	18685.3	1056.28	5329.23			8	0.199756	0.0278933	0.00739912	0.00276021
	15292.8	14752.8	567.79	3172.93			9	0.167361	0.0206528	0.00564464	0.00246613
	358902	2427.48	1739.33	8622.64			10	0.140382	0.0158013	0.00462888	0.00224295
	66102.7	1677.04	4508.18	4516.66			11	0.119085	0.0127119	0.00406667	0.00206985
	5874	8775.55	906.28	1339.33			12	0.101396	0.010733	0.00366375	0.00186329
	1903.55	1166.12	2303.47	4224.14			13	0.086769	0.00933854	0.00333513	0.00170819
	22349.3	33981.6	2116.63	5544.74			14	0.0753012	0.00836312	0.00311075	0.00155925
	201225	4580.05	1476.94	5139.76			15	0.0654469	0.00768962	0.0029525	0.00141256
	1339.22	2048.36	836.63	2547.67			16	0.0574946	0.00702264	0.00275575	0.0013258
	2735.56	2114.45	7571.84	1939.73			17	0.0510105	0.0066308	0.00256815	0.00124096
	1419.97	11612	14179.1	2034.65			18	0.045488	0.00625683	0.00243646	0.00114141
	1606.41	3663.31	638.71	1222.24			19	0.0410456	0.00595208	0.00229093	0.00107209
	6012.79	4304.66	7091.04	983.33			20	0.0374985	0.00564109	0.00215724	0.00100886
	3177.63	5934.71	13151.8	6097.35			21	0.0346201	0.00541712	0.00205377	0.000937445
	10882.4	552.57	7741.75	4222.06			22	0.0316605	0.0051914	0.00192935	0.000892249
	5169.56	1863.61	611.13	2732.35			23	0.0293951	0.00503766	0.00180681	0.00084745
	10691.9	15372.6	572.06	1616.35			24	0.0277417	0.00490596	0.0017198	0.000802636
	18234	19433.4	425.02	15578.8			25	0.0261122	0.00476506	0.00163233	0.000764247
	511.64	4662.18	2329.98	1236.7			26	0.0246723	0.00461773	0.00155463	0.000746972
	2721.04	505.62	7194.63	5240.5			27	0.0236461	0.00444364	0.00147953	0.000726008
	36152.6	380726	3326.2	4097.82			28	0.0227594	0.00431996	0.00141808	0.000695846
	5338.81	4591.29	5404.68	3351.74			29	0.0220018	0.00422083	0.00133212	0.000675257
	8017.45	1408.42	18666.2	2125.29			30	0.0214134	0.00412203	0.00126946	0.000651475
	7959	27989.8	3588.98	9207.53			31	0.0207471	0.00397298	0.00121609	0.000633851
	1635.27	34648.2	688.84	7750.79			32	0.0202809	0.00386684	0.00118707	0.000609529
	4284.57	41618.6	993.01	13773.9			33	0.0197857	0.0037368	0.00108786	0.000579346
	1255.64	2465.81	1480.96	5354.61			34	0.0192483	0.00361	0.00104544	0.000555104
	420.6	4849.79	642.65	12465.4			35	0.0188607	0.00351747	0.00101266	0.000516687
	1949.68	5881.91	13280	1202.55			36	0.0185377	0.00344421	0.000971625	0.000492793
	3719.25	5417.22	25975.5	1387.71			37	0.0183122	0.00333167	0.000921482	0.000466159
	7279.79	10359.4	4762.63	7414.16			38	0.0180531	0.00326378	0.000900669	0.000433844
	18801.2	914.11	5383.58	1948.59			39	0.0177424	0.00319711	0.000880612	0.000409993
	4247.67	11551.8	1972.9	5447.13			40	0.0173797	0.00307718	0.000834665	0.000382592
	6980.03	8156.57	6477.29	942.3			41	0.0171074	0.00301509	0.000801247	0.000371156
	4928.08	7597.51	4454.04	5236.13			42	0.0169491	0.00298283	0.000768427	0.000355763
	43612.8	5930.15	9979.47	1783.84			43	0.016767	0.00292514	0.000739674	0.000329195
	1357.29	1744.22	5306.49	2265.45			44	0.01655	0.00285109	0.000715481	0.00032601
	4492.02	10284.7	4327.26	4588.33			45	0.0162828	0.00277986	0.000686144	0.000304906
	1775.23	578.44	806.27	3993.01			46	0.0159486	0.00274246	0.00064447	0.000292775
	1714.38	2256.76	58368.6	3936.63			47	0.0157308	0.00269304	0.000627859	0.000272375
	28214.8	7770.02	28494.6	4369.63			48	0.0155575	0.00263076	0.000607751	0.000260204
	4552.5	479.74	2428.07	1694.45			49	0.0154376	0.00258773	0.000575327	0.000248073
	4006.68	768.89	429.12	7165.9			50	0.0153341	0.00251941	0.000550275	0.000245287
	63784.8	418.34	6629.85	33084.4			51	0.0151093	0.00250118	0.000532714	0.000230368
	27017	2696.06	3708.58	2299.18			52	0.0149593	0.00245725	0.000516528	0.000227338
	1712.4	6207.98	6681.17	4746.97			53	0.0148685	0.00240041	0.000496422	0.0002216
	678.29	6383.31	2494.82	7837.43			54	0.014756	0.00235642	0.000480378	0.000215737
	2036.12	12636.9	578.32	2928.44			55	0.0145895	0.00231146	0.000472265	0.000209683
	1027.03	7404.51	888.08	1116.81			56	0.0144223	0.00228035	0.000463911	0.000209683
	9208.83	10000.9	6108.16	2586.19			57	0.0143105	0.00226095	0.000447474	0.00020382
	3379.41	7834.29	522.46	4785.01			58	0.0142301	0.00223631	0.000427378	0.000200868
	11703.2	2727.63	14543.5	877.88			59	0.0141649	0.00219967	0.000410254	0.000188532
	2536.42	1956.25	722.66	2749.86			60	0.0140694	0.00214371	0.000385859	0.00018268
	1957.97	4070.07	11629.3	2612.01			61	0.0139748	0.00209335	0.000377484	0.000177006
	2452.53	3823.75	1141.57	6969.24			62	0.013901	0.00204997	0.000373573	0.000174137
	438.12	14642.8	11127.6	3381.66			63	0.0137486	0.00203728	0.000361569	0.000162029
	6160.2	1023.17	1857.65	1197.08			64	0.0135741	0.00200578	0.00035328	0.000156291
	6722.17	14337.9	429.43	2501.51			65	0.0135395	0.00197488	0.000340904	0.000147272
	75718	408.58	4156.71	8737.78			66	0.0133705	0.00193093	0.000323885	0.000144462
	6686.57	773.65	3171.94	1317.81			67	0.0132813	0.00186737	0.000307297	0.000138353
	27430.3	1072.23	892.67	1435.65			68	0.0131566	0.00185455	0.000303385	0.000132245
	96093.3	2273.8	7988.31	3745.57			69	0.0130032	0.00183017	0.000290975	0.000126103
	4515.46	3398.37	5275.43	1391.71			70	0.0129017	0.00181202	0.000282674	0.000113935
	2032.31	415.22	414.88	12270.6			71	0.0128179	0.00174921	0.00027451	0.000108286
	12977.4	71265	2319.14	1116.51			72	0.0126501	0.00173057	0.000262282	0.000105209
	10651.9	10934.2	917.28	1351.38			73	0.0125481	0.00172413	0.00025419	0.000102399
	34279.2	2143.56	678.18	14976.3			74	0.0124876	0.00169858	0.000246162	9.33928e-05
	29655.7	1949.8	501.31	5667.14			75	0.0123536	0.00166806	0.000230236	9.33928e-05
	26771.4	5442.33	9861.73	4264.22			76	0.0122768	0.00164322	0.000221924	8.1369e-05
	23559.1	6221.18	764.96	7638.76			77	0.01214	0.00163122	0.000217939	8.1369e-05
	4951.67	3391.51	21350.2	1127.32			78	0.0120663	0.00159991	0.000197274	7.82907e-05
	2079.72	186283	8655.7	2311.68			79	0.0120204	0.00158092	0.000193154	7.24235e-05
	2917.7	8714.27	8736.17	6963.5			80	0.011917	0.00156147	0.000193154	6.6157e-05
	2570.82	4678.76	620.15	2546.18			81	0.0118639	0.00154874	0.000188947	6.00679e-05
	17971.7	4631.72	2591.28	1077.26			82	0.011776	0.0015365	0.000180621	5.72578e-05
	29359.2	42969	7956.42	1479.31			83	0.0116448	0.00151065	0.0001765	5.40678e-05
	94862.2	1837.5	2031.02	4953.85			84	0.0115691	0.00149121	0.000168098	5.40678e-05
	913.94	8391.06	18823.3	5438.17			85	0.0115106	0.00149121	0.000155534	4.52214e-05
	2286.03	716.95	12996.7	1469.69			86	0.0114202	0.00145891	0.000155534	4.52214e-05
	23439.4	12763.8	592.98	2194.57			87	0.0113849	0.00142726	0.000151328	4.52214e-05
	144275	5451.15	2383.62	2202.21			88	0.0113327	0.00139576	0.000151328	4.52214e-05
	1170.17	7563.85	4640	7221.78			89	0.0112803	0.00138916	0.000139161	4.52214e-05
	1879.76	5276.25	703.01	9170.38			90	0.0112169	0.00137144	0.000134955	4.21267e-05
	24637.3	6789.87	36649	2180.47			91	0.0111664	0.00134053	0.000134955	3.61504e-05
	91888.4	12023.9	3191.74	1709.75			92	0.011087	0.00132139	0.000134955	3.61504e-05
	388587	6613.42	1339	11238			93	0.0109841	0.00131568	0.000131043	2.74229e-05
	5897.95	415.32	3174.03	3907.75			94	0.0108977	0.00130911	0.000131043	2.74229e-05
	4286.72	2911.6	59854.7	5866.87			95	0.0108134	0.00127832	0.000117928	2.74229e-05
	26242.2	567.72	12145.2	1175.93			96	0.0106985	0.00127176	0.000113807	2.74229e-05
	1439.35	482.62	710.22	1062.28			97	0.0106244	0.00125272	0.0001098	2.43282e-05
	7294.87	1877.5	1558.16	15162.5			98	0.0105856	0.00124088	0.000105814	2.43282e-05
	458.87	517.47	6638.1	10619.4			99	0.0105559	0.00122155	0.000101842	2.43282e-05
	1766.36	107080	729.34	1417.54			100	0.0105439	0.00120291	0.000101842	2.12335e-05
	16052.1	30643.4	23112.7	13438.9			101	0.0105041	0.00119665	0.000101842	1.84479e-05
	1933.86	395.94	3174.6	2205.82			102	0.010482	0.00119066	9.77991e-05	1.84479e-05
	1935.42	456.3	7619.04	5408.84			103	0.0104172	0.00117178	9.77991e-05	1.84479e-05
	15254.5	5624.24	506.31	2132.95			104	0.0103384	0.00115399	9.36034e-05	1.84479e-05
	24528.1	21962.2	3853.27	14133.5			105	0.0103143	0.00114154	9.36034e-05	1.84479e-05
	13297.4	130637	8340.73	4238.25			106	0.0102512	0.00113483	9.36034e-05	1.84479e-05
	30587.6	3066.9	9368.58	3096.6			107	0.0102147	0.00110389	8.93211e-05	1.84479e-05
	6132.01	1135.53	6462.62	3902.31			108	0.0101253	0.00108525	8.52286e-05	1.84479e-05
	121776	12012.2	3535.99	7344.51			109	0.0101	0.001073	8.11361e-05	1.84479e-05
	229476	3120.58	5968.39	3004.96			110	0.0100466	0.00106085	8.11361e-05	1.84479e-05
	49400.4	26946.5	30117	8796.39			111	0.0100084	0.00104925	8.11361e-05	1.84479e-05
	2815.65	1257.82	7961.93	7397.28			112	0.00994596	0.00104306	8.11361e-05	1.84479e-05
	9005.22	1922.28	1370.98	8850.62			113	0.00990709	0.00103681	8.11361e-05	1.84479e-05
	2810.97	1554.67	2251.46	3591.64			114	0.0098549	0.00101786	8.11361e-05	1.84479e-05
	3712.49	19121.1	1733.25	10293.2			115	0.00981565	0.00100485	7.2369e-05	1.54078e-05
	17288.5	48662.4	10924.8	9202.17			116	0.00976628	0.00100485	6.80867e-05	1.54078e-05
	3185.51	56426.4	5231.53	1244.01			117	0.00968849	0.00100485	6.38805e-05	1.54078e-05
	24350.4	11839.1	2228.21	4436.39			118	0.00967482	0.000998289	6.38805e-05	1.54078e-05
	12347.5	1126.07	530.12	5124.93			119	0.00966086	0.000998289	6.38805e-05	1.22228e-05
	29493.2	36700.4	3114.04	6604.94			120	0.00957322	0.000979539	5.976e-05	1.22228e-05
	17703.8	75163.4	3802.35	1268.19			121	0.00951819	0.000979539	5.976e-05	1.22228e-05
	204936	1483.07	7306.11	12259.8			122	0.00945173	0.000972937	5.50988e-05	1.22228e-05
	7207.41	6730.68	459.65	4080.32			123	0.00940302	0.000941268	5.50988e-05	9.18267e-06
	2951.94	1455.73	2147.37	3109.79			124	0.00937791	0.000941268	5.50988e-05	9.18267e-06
	5909.08	875.17	7879.52	3062.04			125	0.0093406	0.000941268	5.50988e-05	9.18267e-06
	914.54	889.83	11017.4	5791.26			126	0.00930471	0.000934828	5.50988e-05	9.18267e-06
	2194.69	4269.4	1432.49	2049.81			127	0.00926634	0.000929026	4.70483e-05	9.18267e-06
	23842.2	13535.6	4259.73	924.61			128	0.00922611	0.000922463	4.70483e-05	9.18267e-06
	155697	1527.77	2234.85	3430.4			129	0.00917541	0.000916206	4.70483e-05	9.18267e-06
	52985.6	12101	1424.94	16000.7			130	0.00915325	0.00090995	4.70483e-05	9.18267e-06
	90562.4	3546.02	914.63	1158.41			131	0.00909449	0.00089085	4.70483e-05	9.18267e-06
	126947	27929.6	1300.21	517.44			132	0.00900144	0.00089085	4.70483e-05	9.18267e-06
	3071.89	886.65	1222.5	1075.96			133	0.00897734	0.00089085	4.70483e-05	9.18267e-06
	25200.5	42924.7	388.22	3649.82			134	0.00895319	0.00089085	4.70483e-05	9.18267e-06
	23104.1	2099.25	15876.6	2919.93			135	0.0089399	0.000884247	4.29424e-05	9.18267e-06
	660.37	8982.46	1891.3	1998.76			136	0.00890343	0.000877645	4.29424e-05	9.18267e-06
	53066.3	2415.03	19561.8	412.87			137	0.00884066	0.000877645	4.29424e-05	9.18267e-06
	3427.91	32756.8	8773.21	3164.42			138	0.00878868	0.000877645	4.29424e-05	9.18267e-06
	6290.25	17173.8	7617.61	1226.39			139	0.00877472	0.000871938	3.82813e-05	9.18267e-06
	8572.93	2871.96	764.94	5280.21			140	0.00877472	0.000853104	3.82813e-05	9.18267e-06
	858.73	13732.8	18371.4	734.62			141	0.00873505	0.000847303	3.82813e-05	9.18267e-06
	851.15	45037.9	1978.68	452.86			142	0.00869813	0.0008407	3.42382e-05	9.18267e-06
	1073.24	12792.9	646.11	1782.34			143	0.00867269	0.00083426	2.99905e-05	9.18267e-06
	36596.9	9014.25	15985.6	1693.05			144	0.00862766	0.00083426	2.99905e-05	6.14251e-06
	469.4	34236	2238.95	1154.84			145	0.00861563	0.000821256	2.99905e-05	6.14251e-06
	1984.17	843.45	4975.75	5785.69			146	0.00859548	0.000821256	2.99905e-05	6.14251e-06
	2783.89	4889.91	541.89	1182.88			147	0.00855711	0.000821256	2.53293e-05	6.14251e-06
	4342.12	5515.36	1124.43	9352.24			148	0.00850453	0.00081525	2.53293e-05	6.14251e-06
	817.08	1287.78	8248.67	4279.39			149	0.00845804	0.000809262	2.53293e-05	6.14251e-06
	2901.48	2977.26	5470.18	632.2			150	0.00843464	0.000796219	2.53293e-05	6.14251e-06
	27069.5	9212.28	1728.3	530.28			151	0.00843464	0.000790092	2.53293e-05	6.14251e-06
	5937.08	1315.76	3549.43	576.04			152	0.0084089	0.00078349	2.53293e-05	6.14251e-06
	57181	25076.9	537.11	1034.95			153	0.0084089	0.000764874	2.53293e-05	6.14251e-06
	23259	1482.52	449.51	906.03			154	0.00838188	0.000758434	2.53293e-05	6.14251e-06
	6663.46	16770.6	734.59	1205.33			155	0.00835926	0.000758434	2.06681e-05	6.14251e-06
	25259.5	14277.4	14550.5	3142.01			156	0.00833511	0.000746006	2.06681e-05	6.14251e-06
	871.69	2388.62	962.6	3823.85			157	0.00833511	0.000739288	2.06681e-05	6.14251e-06
	4966.73	423.39	25447.6	528.12			158	0.00829668	0.000733282	2.06681e-05	6.14251e-06
	9254.64	539.32	22541.4	2368.29			159	0.00827064	0.000727294	2.06681e-05	6.14251e-06
	9301.68	34344.5	7849.46	9664.49			160	0.00823279	0.000727294	2.06681e-05	6.14251e-06
	1523.67	61216.9	398.29	1283.02			161	0.00818386	0.000727294	2.06681e-05	6.14251e-06
	126787	1026.06	14099.5	3071.36			162	0.00817124	0.00071533	2.06681e-05	6.14251e-06
	6800.2	2198.66	2000.99	9447.08			163	0.00815821	0.00071533	2.06681e-05	6.14251e-06
	157496	2646.12	933.18	876.61			164	0.00814483	0.000703496	2.06681e-05	6.14251e-06
	4880.16	36680	6106.07	1635.26			165	0.00812097	0.000697489	1.64619e-05	6.14251e-06
	16015.6	14821.5	4239.79	772.96			166	0.00812097	0.000697489	1.24765e-05	6.14251e-06
	7604.72	5698.02	15053.5	648.74			167	0.00810878	0.000691357	1.24765e-05	2.95245e-06
	12571.2	2927.27	2440.43	2497.9			168	0.00808387	0.000685101	1.24765e-05	2.95245e-06
	5320.77	1543.94	982.97	506.04			169	0.00806013	0.000678914	1.24765e-05	2.95245e-06
	419.2	19559.5	1385.54	971.7			170	0.00803302	0.000678914	1.24765e-05	2.95245e-06
	7503.53	696.1	1030.18	5254.02			171	0.0080197	0.000659754	1.24765e-05	2.95245e-06
	10147.9	592.48	819.34	3315.25			172	0.00799765	0.000647164	1.24765e-05	2.95245e-06
	73116.4	2158.85	426.53	1045.18			173	0.00798502	0.000647164	1.24765e-05	2.95245e-06
	1294.73	1350.69	2963.11	519.96			174	0.00794625	0.000640978	1.24765e-05	2.95245e-06
	5504.16	11478.2	17243	6768.34			175	0.00793572	0.000640978	1.24765e-05	2.95245e-06
	116821	11853.6	504.52	6443.74			176	0.00789875	0.000622588	8.19418e-06	2.95245e-06
	7985.43	12807.3	917.09	545.08			177	0.00787339	0.000610317	8.19418e-06	2.95245e-06
	3609.33	9385.49	1547.49	1741.56			178	0.0078521	0.000598047	8.19418e-06	2.95245e-06
	20931.8	28314.8	3067.43	999.89			179	0.00780378	0.000598047	8.19418e-06	2.95245e-06
	9089.25	52444.1	2935.86	1730.65			180	0.00774118	0.000591329	8.19418e-06	2.95245e-06
	61202.2	10706.6	5183.48	1464.03			181	0.00772996	0.000591329	8.19418e-06	2.95245e-06
	4351.46	2630.62	2745.26	599.33			182	0.00770726	0.000591329	8.19418e-06	2.95245e-06
	10701.6	3081.79	3074.04	797.01			183	0.00769507	0.000591329	8.19418e-06	2.95245e-06
	824.45	15348.7	4431.79	1307.12			184	0.00766917	0.000591329	8.19418e-06	2.95245e-06
	29208.2	3757.93	18068.2	11735.9			185	0.00764332	0.000584889	8.19418e-06	2.95245e-06
	46460.8	1605.35	1094.45	10733.1			186	0.00761807	0.000578702	8.19418e-06	2.95245e-06
	5615.92	6722.51	4335.18	2476.35			187	0.00760563	0.000578702	8.19418e-06	2.95245e-06
	1271.58	1937.03	11836.8	825.88			188	0.00756591	0.000578702	8.19418e-06	2.95245e-06
	19443.4	6458.24	22190.9	9441.41			189	0.00754306	0.000578702	8.19418e-06	2.95245e-06
	12585.9	1274.09	13372.4	448.07			190	0.00753087	0.000578702	8.19418e-06	2.95245e-06
	28769.7	1312.61	1357.67	559.18			191	0.00753087	0.000578702	8.19418e-06	2.95245e-06
	11870.1	2431.59	2982.51	6499.2			192	0.00751886	0.000578702	8.19418e-06	2.95245e-06
	11527.2	19366.1	13531.3	4538.43			193	0.00751886	0.000578702	8.19418e-06	2.95245e-06
	4717.43	4401.73	1245.23	4443.94			194	0.00750678	0.000578702	8.19418e-06	1.17366e-15
	9920.12	1128.46	649.45	3447.49			195	0.00750678	0.000578702	8.19418e-06	1.17366e-15
	4362.56	51701	24396	1604.14			196	0.0074939	0.000578702	8.19418e-06	1.17366e-15
	9089.56	25332.7	11080.8	8151.67			197	0.00746684	0.000578702	8.19418e-06	1.17366e-15
	2945.62	8548.72	12939.3	2107.17			198	0.00745677	0.000578702	8.19418e-06	1.17366e-15
	385.09	1896.59	78154.1	10907.3			199	0.00744477	0.000572446	8.19418e-06	1.17366e-15
	679.87	1365.65	1470	1355.65			200	0.00744477	0.00056626	8.19418e-06	1.17366e-15
	75490.1	17752.1	29811.5	875.66			201	0.00743142	0.000560004	8.19418e-06	1.17366e-15
	11904.1	4434.31	391.75	7603.23			202	0.00737544	0.000560004	8.19418e-06	1.17366e-15
	13826.4	34047.6	1928.08	661.63			203	0.00729894	0.000560004	8.19418e-06	1.17366e-15
	19727.3	2348.69	1069.55	739.81			204	0.00728539	0.00054817	8.19418e-06	1.17366e-15
	45235.8	1428.92	3938	1786.86			205	0.00723313	0.000535166	8.19418e-06	1.17366e-15
	9769.13	5074.34	4570.02	881.7			206	0.00720677	0.000535166	8.19418e-06	1.17366e-15
	7769.1	5825.96	977.64	877.95			207	0.00720677	0.000535166	8.19418e-06	1.17366e-15
	10394.9	2947.36	1121.65	1398.75			208	0.00718171	0.000528909	8.19418e-06	1.17366e-15
	10201.6	55749.3	16499.7	2120.86			209	0.00716971	0.000528909	8.19418e-06	1.17366e-15
	54561.2	1901.31	8308.08	731.19			210	0.00715889	0.000528909	8.19418e-06	1.17366e-15
	5157.65	3867.89	1378.48	2115.76			211	0.00713442	0.000522921	8.19418e-06	1.17366e-15
	2471.45	2680.48	859.6	5637.04			212	0.00712435	0.000522921	8.19418e-06	1.17366e-15
	546.61	3734.33	14210.7	853.39			213	0.00708625	0.000516204	8.19418e-06	1.17366e-15
	13959	9433.6	1879.64	2207.92			214	0.00708625	0.000516204	8.19418e-06	1.17366e-15
	3723.59	7827.85	3358.09	978.14			215	0.00708625	0.000516204	8.19418e-06	1.17366e-15
	2082.85	5163.44	17392.6	2037.3			216	0.00706084	0.000516204	8.19418e-06	1.17366e-15
	1681.87	249775	11689.5	1508.72			217	0.00704962	0.000510402	8.19418e-06	1.17366e-15
	76344.9	2977.6	6374.48	807.58			218	0.00702561	0.000510402	8.19418e-06	1.17366e-15
	3737.26	5266.1	385.11	757.17			219	0.00701554	0.000510402	8.19418e-06	1.17366e-15
	10683.2	5499.19	1676.78	2469.61			220	0.00701554	0.000504601	8.19418e-06	1.17366e-15
	2193.91	13825	3166	12172.8			221	0.007005	0.000504601	8.19418e-06	1.17366e-15
	1188.14	4505.56	2414.67	3204.87			222	0.007005	0.000491851	8.19418e-06	1.17366e-15
	12902.6		12489.5	1296.71			223	0.007005	0.000485411	8.19418e-06	1.17366e-15
	1390.74		10503.7	2148.12			224	0.00699256	0.000485411	8.19418e-06	1.17366e-15
	4935.29		3486.58	940.09			225	0.00694468	0.000485411	8.19418e-06	1.17366e-15
	6712.75		10595.6	1502.49			226	0.00691935	0.000485411	8.19418e-06	1.17366e-15
	1721.49		2236.37	765.7			227	0.00690776	0.000478694	8.19418e-06	1.17366e-15
	72961.1		449.79	7161			228	0.00690776	0.000478694	8.19418e-06	1.17366e-15
	1783.73		1556.71	2196.51			229	0.00690776	0.000478694	8.19418e-06	1.17366e-15
	24015.7		1696.95	1944.59			230	0.00690776	0.000472507	8.19418e-06	1.17366e-15
	11766.8		27933.3	1329.43			231	0.00689768	0.000472507	8.19418e-06	1.17366e-15
	9517.94		1594.34	8844.04			232	0.00689768	0.000472507	8.19418e-06	1.17366e-15
	4531.48		588.07	1065.66			233	0.00688439	0.000466706	8.19418e-06	1.17366e-15
	809.5		3054.27	1696.81			234	0.00685842	0.000460266	8.19418e-06	1.17366e-15
	33460.8		5402.31	738.65			235	0.00683502	0.000453663	8.19418e-06	1.17366e-15
	13694.8		2149.61	1170.48			236	0.006823	0.000447477	8.19418e-06	1.17366e-15
	128355		13446.3	1200.52			237	0.0067694	0.000447477	8.19418e-06	1.17366e-15
	7972.79		630.63	1367.04			238	0.00674774	0.000441036	8.19418e-06	1.17366e-15
	5373.18		2704.16	1161.93			239	0.00672274	0.000434905	8.19418e-06	1.17366e-15
	1624.63		1035.83	7041.45			240	0.00672274	0.000428188	8.19418e-06	1.17366e-15
	1916.17		13077	2171.41			241	0.00671012	0.000415924	8.19418e-06	1.17366e-15
	912.59		636.76	12544			242	0.00669745	0.000415924	8.19418e-06	1.17366e-15
	400.97		725.55	712.39			243	0.00668342	0.000415924	8.19418e-06	1.17366e-15
	2742.63		7454.76	17447.4			244	0.00665876	0.000402719	8.19418e-06	1.17366e-15
	428		1909.91	2126.36			245	0.00664822	0.000402719	8.19418e-06	1.17366e-15
	1130.4		4624.34	770.49			246	0.00663614	0.000402719	8.19418e-06	1.17366e-15
	5053.08		960.2	1541.78			247	0.00662281	0.000402719	8.19418e-06	1.17366e-15
	494.95		1010.09	8527.5			248	0.00659714	0.000402719	8.19418e-06	1.17366e-15
	2122.63		1460.81	2060.82			249	0.0065847	0.000396117	4.28231e-06	1.17366e-15
	591.95		1745.46	5678.02			250	0.0065309	0.000396117	4.28231e-06	1.17366e-15
	1107.37		2863.52	1049.67			251	0.00651826	0.000396117	4.28231e-06	1.17366e-15
	1424.93		7829.65	900.74			252	0.00649424	0.000396117	4.28231e-06	1.17366e-15
	6775.33		921.6	680.94			253	0.0064837	0.000390316	4.28231e-06	1.17366e-15
	3436.85		952.21	714.55			254	0.00645867	0.000390316	4.28231e-06	1.17366e-15
	4011.98		46133.6	7963.6			255	0.00644535	0.000377998	4.28231e-06	1.17366e-15
	1697.41		677.45	707.17			256	0.00643153	0.000371558	4.28231e-06	1.17366e-15
	3464.08		3215.6	698.13			257	0.00643153	0.000371558	4.28231e-06	1.17366e-15
	1881.26		2841.21	753.67			258	0.00640785	0.000371558	4.28231e-06	1.17366e-15
	27305.5		2042.97	7179.21			259	0.00639703	0.000371558	4.28231e-06	1.17366e-15
	1713.58		4597.62	1645.23			260	0.00639703	0.000371558	4.28231e-06	1.17366e-15
	456.05		2029.7	763.16			261	0.00638439	0.000365427	-8.35229e-15	1.17366e-15
	1163.01		895.37	6239.74			262	0.00635995	0.000365427	-8.35229e-15	1.17366e-15
	1288.35		555.12	856.3			263	0.00633405	0.000359171	-8.35229e-15	1.17366e-15
	32878.1		10881.4	2980.46			264	0.0062981	0.000359171	-8.35229e-15	1.17366e-15
	7531.35		2833.82	1752.51			265	0.00624686	0.000353039	-8.35229e-15	1.17366e-15
	3400.6		4979.69	1996.01			266	0.00624686	0.000353039	-8.35229e-15	1.17366e-15
	3581.12		670.32	1877.53			267	0.00624686	0.000353039	-8.35229e-15	1.17366e-15
	2146.35		1911.65	1359.21			268	0.00624686	0.000353039	-8.35229e-15	1.17366e-15
	8680.25		13624.8	17077.6			269	0.00623354	0.000353039	-8.35229e-15	1.17366e-15
	25158.7		5480.29	2491.25			270	0.00622092	0.000353039	-8.35229e-15	1.17366e-15
	1226.93		8742.03	843.76			271	0.00622092	0.000353039	-8.35229e-15	1.17366e-15
	22083		24368.4	5833.54			272	0.00622092	0.000353039	-8.35229e-15	1.17366e-15
	10161.4		10389.9	884.5			273	0.00618097	0.000347052	-8.35229e-15	1.17366e-15
	3087.84		125501	4346.23			274	0.00615575	0.000347052	-8.35229e-15	1.17366e-15
	8853.08		9611.9	1754.24			275	0.00615575	0.000347052	-8.35229e-15	1.17366e-15
	8151.82		1605.11	942.26			276	0.00615575	0.000334664	-8.35229e-15	1.17366e-15
	673.68		9964.98	10325.8			277	0.00615575	0.000334664	-8.35229e-15	1.17366e-15
	1929.6		931.18	686.05			278	0.00615575	0.000334664	-8.35229e-15	1.17366e-15
	14014.6		864.6	770.44			279	0.00614287	0.000334664	-8.35229e-15	1.17366e-15
	70009.7		9664.26	5723.49			280	0.00611581	0.000334664	-8.35229e-15	1.17366e-15
	8177.33		875.96	2279.23			281	0.00608918	0.000328408	-8.35229e-15	1.17366e-15
	17402.2		14201.9	1820.03			282	0.00607715	0.000316099	-8.35229e-15	1.17366e-15
	1173.49		4256.26	1025.48			283	0.00607715	0.000316099	-8.35229e-15	1.17366e-15
	61595.7		865.43	1362.28			284	0.00606449	0.000316099	-8.35229e-15	1.17366e-15
	8841.2		843.17	761.59			285	0.00604103	0.000310111	-8.35229e-15	1.17366e-15
	115649		1236.34	760.56			286	0.00604103	0.000310111	-8.35229e-15	1.17366e-15
	41414.9		3499.56	3394.66			287	0.00600302	0.000304404	-8.35229e-15	1.17366e-15
	3588.64		11913.3	6923.91			288	0.00599038	0.000298697	-8.35229e-15	1.17366e-15
	2428.49		2582.93	4052.29			289	0.00599038	0.000298697	-8.35229e-15	1.17366e-15
	11478.8		18920.6	17023.8			290	0.0059783	0.000298697	-8.35229e-15	1.17366e-15
	13482.2		5264.36	4152.11			291	0.00595289	0.000298697	-8.35229e-15	1.17366e-15
	46464.6		3386.53	23173.5			292	0.00595289	0.000298697	-8.35229e-15	1.17366e-15
	61021.9		552.37	738.95			293	0.00595289	0.000298697	-8.35229e-15	1.17366e-15
	2482.13		3368.87	2813.78			294	0.00595289	0.000298697	-8.35229e-15	1.17366e-15
	1369.97		5510.36	421.9			295	0.00591516	0.000298697	-8.35229e-15	1.17366e-15
	77524.7		1253.43	560.57			296	0.00590113	0.000298697	-8.35229e-15	1.17366e-15
	3091.62		2210.63	679.07			297	0.00585051	0.000298697	-8.35229e-15	1.17366e-15
	10849.5		1461.3	8342.65			298	0.00584044	0.000292709	-8.35229e-15	1.17366e-15
	2378.41		20251	9650.39			299	0.00580276	0.000292709	-8.35229e-15	1.17366e-15
	889.41		998.8	1113.95			300	0.00580276	0.000292709	-8.35229e-15	1.17366e-15
	4190.4		1774.27	21662.9			301	0.00580276	0.000286523	-8.35229e-15	1.17366e-15
	384.01		963.37	1050.82			302	0.00578947	0.000286523	-8.35229e-15	1.17366e-15
	1045.38		2118.09	3204.25			303	0.00577612	0.000286523	-8.35229e-15	1.17366e-15
	20067.8		13494.8	414.14			304	0.00577612	0.000286523	-8.35229e-15	1.17366e-15
	729.98		8395.68	15321.8			305	0.00575226	0.000286523	-8.35229e-15	1.17366e-15
	68656.2		21025.9	15040.5			306	0.00573938	0.000280396	-8.35229e-15	1.17366e-15
	1357.98		9854.28	456.06			307	0.00572694	0.000280396	-8.35229e-15	1.17366e-15
	1942.73		11967.3	1349.59			308	0.00572694	0.000267662	-8.35229e-15	1.17366e-15
	2341.32		10295.1	1482.74			309	0.00571391	0.000267662	-8.35229e-15	1.17366e-15
	9651.54		5946.9	1005.17			310	0.00570269	0.000267662	-8.35229e-15	1.17366e-15
	1221.06		5226.04	527.43			311	0.00570269	0.000261861	-8.35229e-15	1.17366e-15
	501.8		13831.8	9205.16			312	0.00570269	0.000261861	-8.35229e-15	1.17366e-15
	4056.64		1740.93	459.5			313	0.00569186	0.000261861	-8.35229e-15	1.17366e-15
	834.05		7997.48	8075.6			314	0.00567855	0.000261861	-8.35229e-15	1.17366e-15
	5502.07		624.61	823.47			315	0.00567855	0.000249294	-8.35229e-15	1.17366e-15
	13666.3		3880.09	4344.06			316	0.00566553	0.000249294	-8.35229e-15	1.17366e-15
	238661		465.94	778.79			317	0.00563184	0.000243493	-8.35229e-15	1.17366e-15
	2212.71		3645.63	1358.73			318	0.00563184	0.000236775	-8.35229e-15	1.17366e-15
	23078.8		6648.46	18745.4			319	0.00561802	0.000236775	-8.35229e-15	1.17366e-15
	32005.6		2419.21	17224			320	0.00561802	0.000236775	-8.35229e-15	1.17366e-15
	688.68		1380.47	15993.2			321	0.00560546	0.000230648	-8.35229e-15	1.17366e-15
	10115.4		1064.89	1510.48			322	0.00560546	0.000224517	-8.35229e-15	1.17366e-15
	25356.4		23006	613.79			323	0.00557984	0.000224517	-8.35229e-15	1.17366e-15
	6791.73		3131.45	2595.23			324	0.00557984	0.000224517	-8.35229e-15	1.17366e-15
	9134.37		3049.33	4251.48			325	0.00557984	0.000224517	-8.35229e-15	1.17366e-15
	18684.1		6045.11	2217.8			326	0.00555584	0.000224517	-8.35229e-15	1.17366e-15
	43455.3		7133.74	592.56			327	0.00553026	0.000224517	-8.35229e-15	1.17366e-15
	1813.2		679.25	1126.62			328	0.00553026	0.000224517	-8.35229e-15	1.17366e-15
	5867.55		4244.87	594.52			329	0.00553026	0.00021826	-8.35229e-15	1.17366e-15
	2611.1		3136.22	869.63			330	0.00549311	0.00021826	-8.35229e-15	1.17366e-15
	750.27		893.39	5471.59			331	0.00549311	0.00021826	-8.35229e-15	1.17366e-15
	4305.96		3047.66	5745.98			332	0.00546854	0.000205873	-8.35229e-15	1.17366e-15
	12159.2		10083.7	523.78			333	0.0054561	0.000205873	-8.35229e-15	1.17366e-15
	782.84		2502.27	4020.86			334	0.00544214	0.000205873	-8.35229e-15	1.17366e-15
	450.75		4837.17	8351.15			335	0.00544214	0.000205873	-8.35229e-15	1.17366e-15
	3053.68		1265.61	12548.1			336	0.00542503	0.000205873	-8.35229e-15	1.17366e-15
	4020.18		26157.4	3099.58			337	0.00541168	0.000205873	-8.35229e-15	1.17366e-15
	708.41		511.22	11889			338	0.00541168	0.000205873	-8.35229e-15	1.17366e-15
	3403.58		7901.68	4568.86			339	0.00539833	0.000200165	-8.35229e-15	1.17366e-15
	1750.59		10014.6	6670.91			340	0.00538545	0.000200165	-8.35229e-15	1.17366e-15
	7078.15		18004.4	7249.67			341	0.00538545	0.000193563	-8.35229e-15	1.17366e-15
	1931.15		5697.8	3659.43			342	0.00538545	0.000193563	-8.35229e-15	1.17366e-15
	12500.8		8978.02	5802.29			343	0.00534555	0.000186845	-8.35229e-15	1.17366e-15
	14320.1		18950.6	9895.23			344	0.00534555	0.000186845	-8.35229e-15	1.17366e-15
	95148		1483.36	661.17			345	0.00533473	0.000180719	-8.35229e-15	1.17366e-15
	16371		682.48	798.5			346	0.00533473	0.000180719	-8.35229e-15	1.17366e-15
	5532.06		6640	605.87			347	0.00533473	0.0001686	-8.35229e-15	1.17366e-15
	9812.72		1126.69	15893			348	0.00533473	0.0001686	-8.35229e-15	1.17366e-15
	6508.3		786.59	1375.82			349	0.00530703	0.0001686	-8.35229e-15	1.17366e-15
	430.38		834.25	699.89			350	0.00526809	0.000162593	-8.35229e-15	1.17366e-15
	8021.59		1064.7	410.46			351	0.00524187	0.000162593	-8.35229e-15	1.17366e-15
	3407.93		1128.68	923.11			352	0.00522968	0.000162593	-8.35229e-15	1.17366e-15
	43439.9		1334.02	705.83			353	0.00521679	0.000156406	-8.35229e-15	1.17366e-15
	7626.58		1571.9	2286.26			354	0.00519259	0.000156406	-8.35229e-15	1.17366e-15
	1908.21		2378.78	3332.95			355	0.00519259	0.000156406	-8.35229e-15	1.17366e-15
	5041.56		4206.64	3937.49			356	0.00516802	0.000143981	-8.35229e-15	1.17366e-15
	18791.8		2845.58	3009.49			357	0.00516802	0.000143981	-8.35229e-15	1.17366e-15
	130159		1824.17	3263.18			358	0.00516802	0.000143981	-8.35229e-15	1.17366e-15
	18306.7		4391.72	2499.06			359	0.00516802	0.000143981	-8.35229e-15	1.17366e-15
	514.9		1421.14	9822.91			360	0.00514345	0.00013818	-8.35229e-15	1.17366e-15
	31394.9		708.31	7443.46			361	0.00512949	0.00013818	-8.35229e-15	1.17366e-15
	748.96		14130.8	3093.19			362	0.00510191	0.00013818	-8.35229e-15	1.17366e-15
	646.96		15952	3511.87			363	0.00508856	0.00013818	-8.35229e-15	1.17366e-15
	15329.3		9341.98	20455.5			364	0.00508856	0.00013818	-8.35229e-15	1.17366e-15
	2567.57		25474.6	775.29			365	0.00508856	0.00013818	-8.35229e-15	1.17366e-15
	778.78		1100.67	605.38			366	0.00507648	0.00013818	-8.35229e-15	1.17366e-15
	1431.17		394.51	3222.4			367	0.00507648	0.00013818	-8.35229e-15	1.17366e-15
	513.52		7274.22	554.87			368	0.00507648	0.00013818	-8.35229e-15	1.17366e-15
	3659.96		755.42	2453.22			369	0.00507648	0.00013818	-8.35229e-15	1.17366e-15
	6849.03		12671.5	7746.8			370	0.00506439	0.00013818	-8.35229e-15	1.17366e-15
	29107.2		639.48	1009.62			371	0.00505317	0.00013818	-8.35229e-15	1.17366e-15
	1648.28		6426.23	1848.19			372	0.00505317	0.00013818	-8.35229e-15	1.17366e-15
	680.78		4604.65	1821.21			373	0.00505317	0.00013818	-8.35229e-15	1.17366e-15
	1278.73		1224.55	5436.29			374	0.00505317	0.00013818	-8.35229e-15	1.17366e-15
	8694.12		3745.8	790.66			375	0.00501508	0.00013818	-8.35229e-15	1.17366e-15
	9451.6		9841.77	1486.61			376	0.00501508	0.00013818	-8.35229e-15	1.17366e-15
	7802.27		1685.94	904.38			377	0.00501508	0.00013818	-8.35229e-15	1.17366e-15
	442.41		30176.9	5603.6			378	0.00501508	0.00013818	-8.35229e-15	1.17366e-15
	122378		4274.63	1241.45			379	0.00501508	0.00013818	-8.35229e-15	1.17366e-15
	1000.09		7520.26	26168.9			380	0.00500206	0.000132174	-8.35229e-15	1.17366e-15
	524.77		3655.96	6164.13			381	0.00499083	0.000132174	-8.35229e-15	1.17366e-15
	1482.93		1012.84	8816.76			382	0.00499083	0.000132174	-8.35229e-15	1.17366e-15
	13180		1564.19	20053.9			383	0.00499083	0.000132174	-8.35229e-15	1.17366e-15
	3494.02		491.92	2731.6			384	0.00499083	0.000132174	-8.35229e-15	1.17366e-15
	17441.2		1320.77	5479.6			385	0.00499083	0.000132174	-8.35229e-15	1.17366e-15
	3212.63		860.78	2699.78			386	0.00497875	0.000132174	-8.35229e-15	1.17366e-15
	6140.89		1434.62	11295.2			387	0.00496656	0.000132174	-8.35229e-15	1.17366e-15
	165302		2605.88	3610.47			388	0.00495353	0.000132174	-8.35229e-15	1.17366e-15
	976.35		4232.03	11540.2			389	0.00495353	0.000132174	-8.35229e-15	1.17366e-15
	34057.1		1922.68	5930.98			390	0.00495353	0.000125733	-8.35229e-15	1.17366e-15
	691.2		762.59	11285.8			391	0.00495353	0.000125733	-8.35229e-15	1.17366e-15
	14883.1		1486.82	500.35			392	0.00495353	0.000119131	-8.35229e-15	1.17366e-15
	26444.2		914.57	2897.16			393	0.00495353	0.000119131	-8.35229e-15	1.17366e-15
	626.02		483.07	3941.44			394	0.00494299	0.000119131	-8.35229e-15	1.17366e-15
	4156.82		824.83	3791.2			395	0.00494299	0.000119131	-8.35229e-15	1.17366e-15
	702.29		512.27	5018			396	0.00494299	0.000119131	-8.35229e-15	1.17366e-15
	1420.05		15236.2	2380.22			397	0.00493292	0.000119131	-8.35229e-15	1.17366e-15
	1232.59		3341.53	36642.1			398	0.00491581	0.000119131	-8.35229e-15	1.17366e-15
	777.15		2716.19	2359.34			399	0.00491581	0.000113143	-8.35229e-15	1.17366e-15
	25470.7		21127.4	7852.6			400	0.00491581	0.000113143	-8.35229e-15	1.17366e-15
	17939.7		2490.74	1026.87			401	0.00491581	0.000113143	-8.35229e-15	1.17366e-15
	1558.73		3367.65	6585.73			402	0.00491581	0.000113143	-8.35229e-15	1.17366e-15
	5638.49		1482.06	5648.91			403	0.00491581	0.000106426	-8.35229e-15	1.17366e-15
	4300.05		1749.45	2702.61			404	0.0048911	0.000106426	-8.35229e-15	1.17366e-15
	101090		995.61	16594			405	0.0048911	0.000106426	-8.35229e-15	1.17366e-15
	2255.19		3904.68	20678.7			406	0.00487822	0.000106426	-8.35229e-15	1.17366e-15
	7038.73		387.37	11089.5			407	0.00487822	0.000106426	-8.35229e-15	1.17366e-15
	4681.45		14841.3	4355.68			408	0.0048662	0.000106426	-8.35229e-15	1.17366e-15
	3449.17		826.36	5828.89			409	0.00485497	0.000106426	-8.35229e-15	1.17366e-15
	3900.14		7323.04	5750.01			410	0.00485497	0.000106426	-8.35229e-15	1.17366e-15
	2249.55		3941.62	12731.4			411	0.0048296	0.000106426	-8.35229e-15	1.17366e-15
	4486.63		3378.09	797.94			412	0.0048296	0.000106426	-8.35229e-15	1.17366e-15
	4390.07		605.32	697.33			413	0.0048296	0.000106426	-8.35229e-15	1.17366e-15
	2605.41		455.88	3439.33			414	0.00481697	0.000106426	-8.35229e-15	1.17366e-15
	574.25		1006.18	495.22			415	0.00480394	0.000106426	-8.35229e-15	1.17366e-15
	4474.44		1064.37	17438.2			416	0.00480394	0.000106426	-8.35229e-15	1.17366e-15
	11524.2		1598.61	849.49			417	0.00479059	0.000106426	-8.35229e-15	1.17366e-15
	1029.11		3639.47	3539.67			418	0.00479059	0.000106426	-8.35229e-15	1.17366e-15
	1746.09		562.6	3702.15			419	0.00479059	0.000106426	-8.35229e-15	1.17366e-15
	175333		22222.3	9775.18			420	0.0047773	0.000106426	-8.35229e-15	1.17366e-15
	33649.8		8740.52	8536.77			421	0.00476608	0.000106426	-8.35229e-15	1.17366e-15
	10239.1		4881.02	9761.86			422	0.00476608	0.000106426	-8.35229e-15	1.17366e-15
	125853		4912.59	4346.76			423	0.00475486	0.000106426	-8.35229e-15	1.17366e-15
	1997.82		1480.48	10643.1			424	0.00475486	0.000106426	-8.35229e-15	1.17366e-15
	12270.2		1622.26	4494.58			425	0.00474153	0.000106426	-8.35229e-15	1.17366e-15
	3231.11		4380.1	1730.2			426	0.00474153	0.000100169	-8.35229e-15	1.17366e-15
	49573.8		617.72	545.2			427	0.00472995	0.000100169	-8.35229e-15	1.17366e-15
	43306.6		18534.6	1446.33			428	0.00472995	9.36054e-05	-8.35229e-15	1.17366e-15
	2012.59		2211.47	1769.42			429	0.00471284	8.75986e-05	-8.35229e-15	1.17366e-15
	1645.72		7914.23	3281.8			430	0.00471284	8.75986e-05	-8.35229e-15	1.17366e-15
	4751.04		853.77	1679.25			431	0.00471284	8.75986e-05	-8.35229e-15	1.17366e-15
	31922.3		923.11	2698.18			432	0.00471284	8.75986e-05	-8.35229e-15	1.17366e-15
	10634.2		1837.2	3250.6			433	0.00471284	8.75986e-05	-8.35229e-15	1.17366e-15
	6289.29		21175.7	17443.6			434	0.00471284	8.75986e-05	-8.35229e-15	1.17366e-15
	43992.3		1200	4860.7			435	0.00469952	8.75986e-05	-8.35229e-15	1.17366e-15
	671.79		954.34	6312.5			436	0.00469952	8.75986e-05	-8.35229e-15	1.17366e-15
	970.2		5219.49	50514			437	0.00469952	8.75986e-05	-8.35229e-15	1.17366e-15
	17355.5		4459.96	8521.45			438	0.00468688	8.75986e-05	-8.35229e-15	1.17366e-15
	1483.24		1880.78	3795.14			439	0.0046613	8.75986e-05	-8.35229e-15	1.17366e-15
	586.16		1524.98	3535.64			440	0.0046613	8.75986e-05	-8.35229e-15	1.17366e-15
	5320.26		3169.97	2892.23			441	0.00464887	8.75986e-05	-8.35229e-15	1.17366e-15
	14647.1		1532.89	2811.03			442	0.00463176	8.75986e-05	-8.35229e-15	1.17366e-15
	728.2		9982.17	2869.42			443	0.00459239	8.75986e-05	-8.35229e-15	1.17366e-15
	5324.08		1436.98	7805.79			444	0.00457836	8.15918e-05	-8.35229e-15	1.17366e-15
	2729.9		1829.34	2834.88			445	0.00457836	8.15918e-05	-8.35229e-15	1.17366e-15
	16359		3794.08	10687.2			446	0.00457836	7.54053e-05	-8.35229e-15	1.17366e-15
	1327.2		2781.71	1903.63			447	0.00457836	7.54053e-05	-8.35229e-15	1.17366e-15
	14816.3		466.54	7172.8			448	0.00456572	7.54053e-05	-8.35229e-15	1.17366e-15
	2338.46		63136.2	4932.39			449	0.00456572	7.54053e-05	-8.35229e-15	1.17366e-15
	7321.4		1509.08	4152.04			450	0.00456572	7.54053e-05	-8.35229e-15	1.17366e-15
	4754.84		986.07	1846.52			451	0.00456572	7.54053e-05	-8.35229e-15	1.17366e-15
	13525.8		4148.05	2022.47			452	0.00456572	7.54053e-05	-8.35229e-15	1.17366e-15
	9835.01		1498.37	1277.3			453	0.00456572	7.54053e-05	-8.35229e-15	1.17366e-15
	2712.93		417.89	1158.44			454	0.00455371	6.91483e-05	-8.35229e-15	1.17366e-15
	2718.29		1158.72	4201.4			455	0.00455371	6.91483e-05	-8.35229e-15	1.17366e-15
	1025.84		884.82	3617.02			456	0.00455371	6.91483e-05	-8.35229e-15	1.17366e-15
	2130.25		1193.86	2649.87			457	0.0045278	6.91483e-05	-8.35229e-15	1.17366e-15
	12600.2		36255.8	32560.6			458	0.0044874	6.91483e-05	-8.35229e-15	1.17366e-15
	64562		1511.27	10179.5			459	0.0044874	6.91483e-05	-8.35229e-15	1.17366e-15
	3877.34		6096.09	1596.57			460	0.0044874	6.91483e-05	-8.35229e-15	1.17366e-15
	13084.3		1685.41	2166.85			461	0.0044874	6.91483e-05	-8.35229e-15	1.17366e-15
	3343.05		1558.39	5233.29			462	0.00447532	6.91483e-05	-8.35229e-15	1.17366e-15
	9057.46		482.34	20726.9			463	0.00447532	6.91483e-05	-8.35229e-15	1.17366e-15
	495.09		5057.16	5378.97			464	0.00446331	6.91483e-05	-8.35229e-15	1.17366e-15
	28643.6		4207.18	12535.9			465	0.00445065	6.91483e-05	-8.35229e-15	1.17366e-15
	518959		8681.06	3846.56			466	0.00445065	6.91483e-05	-8.35229e-15	1.17366e-15
	14580.7		15453.3	2315.24			467	0.00443906	6.91483e-05	-8.35229e-15	1.17366e-15
	5729.92		9412.61	5287.8			468	0.00443906	6.91483e-05	-8.35229e-15	1.17366e-15
	4050.26		902.59	5856.57			469	0.00443906	6.91483e-05	-8.35229e-15	1.17366e-15
	4232.65		5407.84	8344.18			470	0.00443906	6.91483e-05	-8.35229e-15	1.17366e-15
	46207		2862.16	2783.5			471	0.00443906	6.91483e-05	-8.35229e-15	1.17366e-15
	3035.95		1476.05	7593.87			472	0.00443906	6.24307e-05	-8.35229e-15	1.17366e-15
	12893.1		4622.86	3479.14			473	0.00443906	6.24307e-05	-8.35229e-15	1.17366e-15
	483.14		1466.27	1884.28			474	0.00443906	6.24307e-05	-8.35229e-15	1.17366e-15
	1293.15		6058.77	3354.16			475	0.00442703	6.24307e-05	-8.35229e-15	1.17366e-15
	2360.36		9226.24	6551.5			476	0.00442703	6.24307e-05	-8.35229e-15	1.17366e-15
	10071.3		2275.91	3513.63			477	0.00442703	6.24307e-05	-8.35229e-15	1.17366e-15
	36271.3		555.48	4398.96			478	0.00442703	6.24307e-05	-8.35229e-15	1.17366e-15
	3635.65		2598.83	2615.21			479	0.00441348	6.24307e-05	-8.35229e-15	1.17366e-15
	2686.89		1277.97	1587.65			480	0.00441348	6.24307e-05	-8.35229e-15	1.17366e-15
	31094.2		2634.93	3076.01			481	0.00441348	6.24307e-05	-8.35229e-15	1.17366e-15
	4622.31		3643.09	2268.85			482	0.00440082	6.24307e-05	-8.35229e-15	1.17366e-15
	2537.27		1411.58	1623.94			483	0.00438744	6.24307e-05	-8.35229e-15	1.17366e-15
	1509.87		31010	10833.1			484	0.00436296	6.24307e-05	-8.35229e-15	1.17366e-15
	15051.6		3980.25	7288.75			485	0.00435094	6.24307e-05	-8.35229e-15	1.17366e-15
	14994.1		1240.46	16643.2			486	0.00435094	6.24307e-05	-8.35229e-15	1.17366e-15
	789.28		1676.75	9889.48			487	0.00433763	6.24307e-05	-8.35229e-15	1.17366e-15
	2577.44		8857.6	24237.3			488	0.00433763	6.24307e-05	-8.35229e-15	1.17366e-15
	18546.4		4612.84	12227.5			489	0.00433763	6.24307e-05	-8.35229e-15	1.17366e-15
	12931.4		2739.67	2283.26			490	0.00432432	6.24307e-05	-8.35229e-15	1.17366e-15
	4622.04		630.15	3039.49			491	0.00432432	6.24307e-05	-8.35229e-15	1.17366e-15
	878.16		1343.98	2921.32			492	0.00431036	6.24307e-05	-8.35229e-15	1.17366e-15
	2030.64		729.72	9522.61			493	0.00431036	6.24307e-05	-8.35229e-15	1.17366e-15
	546.21		13173	16407			494	0.00431036	6.24307e-05	-8.35229e-15	1.17366e-15
	1055.84		1841.59	12347.8			495	0.00431036	6.24307e-05	-8.35229e-15	1.17366e-15
	999.12		573.74	6317.91			496	0.00431036	6.24307e-05	-8.35229e-15	1.17366e-15
	6086.42		704.63	6651.67			497	0.00431036	5.62994e-05	-8.35229e-15	1.17366e-15
	1386.58		1832.43	2265.95			498	0.00431036	5.62994e-05	-8.35229e-15	1.17366e-15
	1617.39		1570.81	10908			499	0.00431036	5.62994e-05	-8.35229e-15	1.17366e-15
	632.15		391.21	2348.28
	1953.47		3843.58	5167.47
	925.05		10457.1	486.08
	3077.39		12328	2372.66
	2335.07		18696.7	978.74
	518.93		1463.36	1311.38
	1160.73		1198.66	1166.45
	5875.64		515.45	10677.4
	2487.82		2244.77	1077.61
	1350.18		9726.77	1710.23
	2774.06		690.95	2948.88
	1818.37		2735.55	1195.42
	427.13		641.21	1469.44
	1398.01		22373	11372.6
	1013.35		3449.67	20664.2
	947.86		3754.91	12848.7
	62962.4		3753.8	937.74
	911.85		10979.1	2608.3
	1552.42		3752.63	2571.88
	1765.64		24085.6	9030.72
	10878.6		19252.9	13069.8
	3526.43		5487.4	5002.67
	1315.7		3476.18	33193
	1451.11		11392	6051.93
	7136.31		6668.82	2063.7
	822.7		7938.24	3921.43
	484.29		847.56	9551.49
	621.02		1687.41	26296.7
	18294.4		10790	11632.7
	330121		3826.63	6943.13
	838.8		8021.53	1161.85
	41152.9		3217.29	2346.34
	13475.6		4198.69	2145.69
	4075.52		1626.34	11159
	122405		1980.21	9270.81
	3677.84		2202.79	2490.59
	22192.2		1852.97	2206.7
	14893.8		2507.25	3821.12
	772.14		1773.34	21995.1
	144842		1903.96	887.3
	5915.05		4911.28	2504.86
	12783		1602.06	1547.85
	6768.84		2787.89	5138.38
	4110.51		9311.54	2536.39
	40405		4952.15	2508.68
	11088.7		1076.98	6452.19
	918.34		7062.85	2428.47
	395.54		4620.96	2453.92
	549.15		3771.17	1270.9
	90774.6		4897.82	1347.79
	7156.46		1774.26	5499.91
	5764.25		3166.92	1068.7
	5190.73		1210.55	1306.26
	416.08		1290.78	4481.14
	17359.9		1544.79	5326.37
	32938.9		6847.39	5794.05
	7413.55		593.16	8486.9
	7649.59		1986.32	3750.25
	62855.8		1571.13	5344.53
	569.68		10331.6	2587.72
	53463.7		974.06	9099.67
	5169.14		22159.9	5633.79
	987.22		1990.54	2431.21
	3035.18		1321.3	1905.67
	53316.8		20303.7	3927.54
	477.05		3589.79	10911.4
	1346.68		2044.79	3713.3
	42654.1		466.4	11369
	60718.6		5213.97	9648.09
	1321.76		1523.43	1054.11
	1533.34		29552.6	10623.5
	22474.7		1546.45	2769.45
	4592.69		6818.36	2084.52
	1259.13		9206.21	4075.87
	23205		1438.85	39368.9
	2095.18		969.24	969.69
	1706.26		1177.6	7345.17
	921.73		1877.78	8254.17
	720.12		580.27	5326.91
	1972.88		3448.62	3296.43
	2887.64		9930.66	7753.24
	2797.19		1376.47	2409.71
	4514.34		712.92	6678.12
	1262.67		7076.33	14281.9
	39950.7		1099.15	3100.98
	23766.5		1655.69	10004.5
	31212.5		528.46	1845.55
			5110.27	17120.7
			433.14	6114.38
			3054.42	3095.95
			792.81	7502.18
			86781.8	7842.41
			6101.55	1638.2
			2011.97	2873.2
			9439.86	2166.34
			2044.54	1712.23
			1088.93	3180.46
			4500.12	2156.98
			1007.64	11524.7
			5032.76	9869.49
			11089.2	1439.61
			859.43	13791.6
			16402.8	1047.39
			1463.85	11739.8
			6740.37	592.1
			2111.84	415.51
			443.98	11982.4
			4507.91	3924.26
			9304.32	5813.22
			4247.62	12056.8
			648.74	632.22
				5670.75
				8332.23
				822.4
				432.78
				18700.5
				2992.43
				10051.5
				445.61
				4037.26
				2166.19
				3493.44
				14259.4
				2699.57
				517.13
				6612.24
				15301.5
				3988.72
				4747.81
				429.27
				2076.55
				2323.78
				3312.86
				1183.13
				8342.65
				565.5
				9516.03
				4402.34
				9048.34
				1581.82
				716.66
				1516.36
				576.92
				13971.8
				702.06
				587.25
				613.58
				11565.1
				3394.67
				1581.99
				698.33
				391.48
				863.17
				735.06
				5820.76
				7819.73
				516.7
				3220.12
				31891.4
				1601.35
				2377.5
				3206.02
				544.89
				1143.1
				3594.89
				499.62
				535.45
				408.78
				3013.6
				7851.75
				3107.85
				480.76
				459.7
				709.52
				502.72
				10822.5
				6720.23
				458.15
				548.1
				408.01
				1230.69
				420.62
				1698.64
				2416.13
				396.83
				548.97
				26389.1
				456.12
				438.88
				439.48
				3260.32
				383.79
				600.91
				15304
				736.12
				427.21
				815.37
				489.06
				4801.34
				774.15
				765.72
				20744.7
				2985.77
				489.24
				11733.3
				5372.2
				3315.5
				9000.54
				6240.5
				2598.38
				4771.1
				1065.24
				2477.02
				3825.61
				9975.66
				3515.95
				4810.91
				5870.41
				5221.62
				1434.34
				9846.89
				3765.45
				4386.21
				8831.09
				8510.11
				6260.15
				9878.91
				6458.51
				13814.5
				997.54
				4189.19
				7749.95
				8519.3
				1960.52
				9627.33
				11479.1
				6390.28
				732.26
				2804.85
				1420.13
				4295.82
				13615.2
				3007.62
				1467.1
				6479.06
				1749.62
				1738.2
				920.98
				4741.65
				1525.18
				14694.4
				2163.8
				23649
				5228.92
				4468.48
				6052.24
				8398.19
				4091.78
				30364.6
				7579.63
				4245.14
				10631.4
				2872.97
				4730.68
				10278.4
				1475.34
				4843.83
				6396.26
				8274.78
				6708.71
				21701.2
				15026.6
				6585.15
				927.37
				5598.49
				2578.77
				3698.56
				2112.04
				5927.08
				7111.8
				11840.2
				6823.19
				7070.35
				27103.3
				7393.01
				6608.32
				598.99
				5973.29
				9719.49
				3191.47
				5052.95
				12062.5
				1216.86
				495.17
				406.57
				1397.01
				10202.5
				2805.57
				1149.48
				6977.45
				1861.57
				4531.67
				2239.42
				17171.3
				5202.14
				6511.8
				6639.13
				653.82
				2303.45
				12692.1
				3804.9
				6476.69
				465.78
				510.69
				428.95
				3825.59
				3634.77
				10432.9
				3098.78
				8083.18
				19171.3
				5796.03
				13706.9
				5854.11
				6283.58
				12041.1
				3482.11
				1909.23
				7845.4
				5271.16
				13295.5
				4827.13
				11480.3
				527.67
				1421.47
				523.84
				4321.46
				416.68
				6081.5
				7792
				4297.94
				5378.91
				11410.6
				1003.73
				1189.05
				4540.93
				6646.09
				3416.82
				4135.83
				3883.37
				4937.46
				1185.01
				15673.4
				496.75
				6019.52
				3812.92
				611.79
				1920.69
				542.75
				10896.8
				8934.51
				8953.12
				7855.28
				619.94
				8280.67
				394.84
				7236.65

## Sheet: Fig. 4
B	segment number			segment length median			C							G	segment number			segment length median			H						L	segment number							Segment length median
	control	sVEGFR3		control	sVEGFR3		Average network density (binned)	WT P11 (av)	WT P11 (sem)	sVEGFR3 P11 (av)	sVEGFR3 P11 (sem)				control	VEGF-C het		control	VEGF-C het		Average network density (binned)	WT (av)	WT (sem)	Vegfc (av)	Vegfc (sem)			P8 control	P8 CLP24	P11 control	P11 CLP24	P13 control	P13 CLP24		P8 control	P8 CLP24	P11 control	P11 CLP24	P13 control	P13 CLP24
	1.00144	0.269598		136.528	204.551		12.1825	9.77171	0.10223	13.4771	0.256891				1.03043	0.302204		153.542	207.862		12.1825	10.9746	0.163285	16.1217	0.570606			1.1173	1.57871	0.967887	1.54392	0.90216	1.4005		170.92	136.73	171.61	136.58	197	163.72
	0.989928	0.40153		120.672	224.142		14.8797	10.8133	0.0970223	15.2932	0.256383				1.22141	0.329486		144.38	259.208		14.8797	12.3186	0.157781	18.5639	0.661087			0.960954	1.33847	1.02261	1.38111	1.00951	1.7617		181.02	153.42	172.78	147.62	184.32	155.75
	1.00719	0.390057		134.549	251.1		18.1741	11.8862	0.12247	17.2115	0.308738				0.879328	0.405037		150.26	182.738		18.1741	13.6932	0.212518	21.0586	0.786979			1.12874	1.67023	1.09649	1.39202	1.08833	1.5786		151.44	134.3	178.66	150.01	190.3	157.12
	1.00144	0.32696		145.775	210.567		22.198	13.051	0.139538	19.5772	0.382864				0.868835	0.335782		145.747	218.711		22.198	15.1546	0.293497	24.4881	1.09081			0.953327	1.62066	0.925403	1.41144		1.84493		186.55	142.17	179.3	136		144.24
	1.08274	0.316785		120.278	214.623		27.1126	14.2842	0.143347	21.9244	0.428489				0.954195	0.273923		132.313	211.468		27.1126	16.6384	0.359113	27.7556	1.18357			0.907568		0.987615	1.38738				206.88		173.31	142.44
	0.917258	0.3026		140.253	228.239		33.1155	15.6069	0.198273	24.4292	0.488692				1.02132	0.139683		123.916	199.65		33.1155	18.2364	0.435663	31.8231	1.55449			0.932112			1.45715				174.46			134.57
	0.909677	0.293144		146.559	231.361		40.4473	17.0845	0.277299	27.9007	0.540529				1.01587	0.319274		140.417	165.456		40.4473	19.9081	0.489006	36.1803	1.94409
	0.851613	0.340426		131.971	213.632		49.4024	18.749	0.319024	31.0633	0.596894				1.00862	0.132426		135.1	178.356		49.4024	21.9927	0.66868	41.2367	2.41791
	1.02581	0.503226		132.3	199.158		60.3403	20.5682	0.366809	34.7268	0.782427										60.3403	24.0141	0.771328	46.6237	2.81147
	1.08387	0.464516		129.053	163.288		73.6998	22.7042	0.437056	38.3711	0.99113										73.6998	26.7514	0.841036	53.0332	3.83929
	1.16129	0.454839		131.542	170.051		90.0171	24.7631	0.620313	43.6257	1.21609										90.0171	28.965	1.03051	60.5468	4.31955
	0.967742	0.406452		136.4	194.696		109.947	27.2928	0.675822	48.8311	1.44028										109.947	31.2894	0.996315	69.5744	5.12985
		0.503226			165.504		134.29	30.7214	0.900667	55.1619	1.76279										134.29	35.3235	1.29305	79.6426	6.41941
		0.454839			158.642		164.022	33.8541	1.22715	62.0877	2.48986										164.022	38.0856	1.2974	87.8414	8.22417
							200.337	38.3204	1.34816	69.1648	2.35546										200.337	43.5025	1.63974	95.9067	8.84699
							244.692	42.1045	1.83973	76.5776	3.30468										244.692	47.0084	1.58345	122.567	14.6439
							298.867	47.3668	2.26562	85.2549	3.53894										298.867	51.5968	2.00268	132.709	15.2187
							365.037	51.6194	2.72605	90.1067	4.82945										365.037	57.6845	2.40915	148.551	18.546
							445.858	57.533	2.45761	101.438	5.24279										445.858	64.5676	2.86163	174.016	22.8591
							544.572	66.9319	3.50167	115.408	6.53542										544.572	70.4857	3.3498	207.486	31.8323
							665.142	72.3135	3.83215	134.267	7.80921										665.142	76.5712	5.45103	213.187	34.5297
							812.406	81.5036	6.52404	143.395	10.5238										812.406	92.9761	4.3815	231.496	44.2973
							992.275	90.5116	7.16072	170.741	16.9306										992.275	104.419	7.25824	246.675	57.5314

## Sheet: Fig. 5
B													D				E								F
Random			Isotropic			Directional			Directional + isotropic				Side-branch sensing radius (um)	Normalized density (mean)	Normalized density (SD)		Angle to side-branch [degrees]	Random points R=55.4 um	Side branches R=55.4 um	Random points R=110.8 um	Side branches R=110.8 um	Random points R=166.2 um	Side branches R=166.2 um		Side-branch sensing radius (um)	Side-branches – Density ratio (mean)	Side-branches – Density ratio (SD)	Random points – Density ratio (mean)	Random points – Density ratio (SD)
Branch number	Exponent (Average)	Exponent (SD)	Branch number	Exponent (Average)	Exponent (SD)	Branch number	Exponent (Average)	Exponent (SD)	Branch number	Exponent (Average)	Exponent (SD)		13.85	0.860325	0.0358733		-180	0.00622909	0.00376432	0.010744	0.0102941	0.0125347	0.013826		13.85	0.0500956	0.0604494	1.01629	0.0776854
1302.25	0.662854	0.00298384	1258.79	0.644726	0.00174123	1274.73	0.636026	0.00218208	1298.38	0.65447	0.00381731		27.7	0.819114	0.0559464		-175	0.00519149	0.00590292	0.00927292	0.0134227	0.0113431	0.014403		27.7	0.116126	0.112822	0.927421	0.0368833
1556.18	0.650341	0.00310416	1346.72	0.636247	0.00174923	1472.4	0.613147	0.00221857	1492.67	0.618782	0.00381221		41.55	0.797156	0.0625305		-170	0.00547307	0.00532469	0.00919964	0.0120723	0.0114002	0.0147259		41.55	0.178076	0.0900054	0.975395	0.0288628
1802.44	0.632267	0.00314961	1421.12	0.610776	0.00184127	1633.53	0.571744	0.0024196	1647.26	0.560247	0.00398082		55.4	0.781552	0.0730433		-165	0.00555192	0.00488522	0.00936156	0.0115241	0.0114528	0.0146743		55.4	0.24019	0.141154	0.99991	0.0214773
2047.2	0.614057	0.00294944	1531.6	0.587158	0.00200938	1747.57	0.548406	0.0023845	1761.9	0.528138	0.00387065		69.25	0.793593	0.0827867		-160	0.00539238	0.00459981	0.0097813	0.0103878	0.0115082	0.0129362		69.25	0.319001	0.167667	0.996406	0.0464521
2290.54	0.594392	0.00299592	1659.56	0.577417	0.00199632	1834.19	0.538105	0.00221893	1844.22	0.506523	0.00373546		83.1	0.812174	0.0745996		-155	0.00585426	0.00658078	0.00985091	0.0139588	0.0118364	0.0155241		83.1	0.422265	0.145364	0.999814	0.0534816
2525.84	0.579195	0.00303744	1794.26	0.573186	0.00195136	1908.74	0.528544	0.0021679	1925.72	0.485787	0.00371863		96.95	0.84828	0.0643867		-150	0.00610543	0.00559029	0.0101641	0.0131921	0.0124998	0.0144689		96.95	0.532736	0.148255	0.999095	0.0268499
2753.72	0.56374	0.00293138	1925.74	0.559381	0.00207071	1981.03	0.520379	0.00216879	2001.94	0.479001	0.00373361		110.8	0.884101	0.0652601		-145	0.00717309	0.0136634	0.0105515	0.0134912	0.0124929	0.0136068		110.8	0.614217	0.151465	0.982844	0.0236103
3003.11	0.552562	0.00272725	2071.89	0.557374	0.00195052	2045.66	0.510082	0.0021181	2060.38	0.486802	0.00343896		124.65	0.913825	0.0649192		-140	0.00649414	0.0149402	0.0102921	0.0144827	0.0120301	0.0135315		124.65	0.677103	0.149652	0.978075	0.0207121
3232.15	0.547139	0.00261899	2213.93	0.558174	0.00190326	2111.03	0.503703	0.00203598	2114.4	0.49047	0.00336137		138.5	0.930295	0.0550286		-135	0.00973351	0.0115972	0.0119849	0.014636	0.0132833	0.0151975		138.5	0.722266	0.126436	0.972937	0.0134669
3464.33	0.535275	0.00279506	2369.74	0.550984	0.00190819	2166.82	0.501328	0.00203118	2168.57	0.491419	0.00349534		152.35	0.948992	0.0501168		-130	0.0103221	0.0175338	0.0122157	0.0158488	0.0129426	0.014957		152.35	0.765584	0.104658	0.972895	0.0186126
3712.62	0.533183	0.00271932	2521.41	0.544975	0.00184253	2224.47	0.499324	0.00199498	2228.14	0.505268	0.00321314		166.2	0.969112	0.0445863		-125	0.0104407	0.0233107	0.0126175	0.0172316	0.0131544	0.015426		166.2	0.790632	0.0884596	0.976991	0.0190812
													180.05	0.979671	0.0363473		-120	0.014482	0.0321885	0.0144977	0.0189591	0.0145209	0.0161787		180.05	0.837472	0.0754083	0.975062	0.0144253
													193.9	0.991533	0.03222		-115	0.0133221	0.0361636	0.0145313	0.0215099	0.0141246	0.0162383		193.9	0.868669	0.0617823	0.974377	0.00878609
													207.75	0.996471	0.0327763		-110	0.0193984	0.0506217	0.0175006	0.0260705	0.0155326	0.0178348		207.75	0.882224	0.0719167	0.978652	0.00512792
													221.6	0.999411	0.0343708		-105	0.0313207	0.0357506	0.0215635	0.0247203	0.0177908	0.0202669		221.6	0.877361	0.0741242	0.982068	0.00596384
													235.45	1.00193	0.0348396		-100	0.0345077	0.0408416	0.0237295	0.0245931	0.0186806	0.0217153		235.45	0.889914	0.0766875	0.982662	0.00942509
													249.3	1.00641	0.0361199		-95	0.0321341	0.0448844	0.0216995	0.0294417	0.0175088	0.0204461		249.3	0.903912	0.0676618	0.981073	0.0106817
													263.15	1.01009	0.0378909		-90	0.0716598	0.031489	0.0360306	0.0216075	0.0247698	0.0158356		263.15	0.918548	0.0608935	0.981214	0.0116265
													277	1.01797	0.0394449		-85	0.0335489	0.030079	0.0231462	0.0233802	0.0183386	0.0175669		277	0.924803	0.048144	0.982402	0.0107862
													290.85	1.02385	0.0371639		-80	0.031154	0.0190649	0.0218819	0.0191238	0.0173732	0.0160589		290.85	0.936419	0.0436145	0.981968	0.0113744
													304.7	1.02538	0.0336838		-75	0.0204133	0.0165312	0.0182809	0.0155962	0.0158938	0.0155274		304.7	0.953695	0.0347284	0.983639	0.0088607
													318.55	1.02683	0.0298662		-70	0.0135261	0.00777941	0.0151425	0.0120666	0.0147027	0.0148111		318.55	0.967187	0.0275231	0.985062	0.00728747
													332.4	1.02459	0.0271628		-65	0.0151669	0.00792165	0.0157577	0.0109252	0.015344	0.0125207		332.4	0.971571	0.0283998	0.984193	0.006328
													346.25	1.02623	0.0248126		-60	0.0107226	0.00508631	0.0134581	0.00982552	0.0139056	0.0109226		346.25	0.974267	0.0223552	0.98168	0.00617535
													360.1	1.02733	0.0259448		-55	0.00998155	0.00446464	0.0121551	0.00748715	0.0132176	0.0101643		360.1	0.976648	0.0188912	0.981444	0.00538321
													373.95	1.0279	0.0269137		-50	0.00729672	0.00334639	0.0106953	0.00664009	0.0116158	0.0104294		373.95	0.977803	0.00861137	0.981654	0.00301234
													387.8	1.02819	0.0275762		-45	0.00990083	0.00243757	0.0120308	0.00801415	0.01298	0.0111618		387.8	0.981117	0.00817128	0.980473	0.000291733
													401.65	1.03011	0.0272693		-40	0.00693456	0.00271766	0.0104597	0.00741677	0.0120409	0.0118024		401.65	0.98777	0.0057472	0.981717	0.000953868
													415.5	1.03108	0.0282967		-35	0.00721564	0.00151335	0.0102129	0.00756771	0.0120919	0.0101346		415.5	0.996633	0.0052855	0.981834	0.00158285
													429.35	1.03013	0.0263905		-30	0.00696089	0.00173899	0.0104839	0.0085384	0.0123226	0.0103324		429.35	0.997019	0.00648061	0.981356	0.000333028
													443.2	1.0321	0.0243759		-25	0.00583294	0.00241684	0.010443	0.00934982	0.0120932	0.0106161		443.2	0.994491	0.00665905	0.98066	0.00166032
													457.05	1.03308	0.0215539		-20	0.00563347	0.0011889	0.0104024	0.00745407	0.0121132	0.0105193		457.05	0.988351	0.0129656	0.979891	0.00297126
													470.9	1.03447	0.0188101		-15	0.00534354	0.000466688	0.00955194	0.0064204	0.0115242	0.00941888		470.9	0.981766	0.0114026	0.979472	0.00171085
													484.75	1.03542	0.0163705		-10	0.00472622	0.000680514	0.00957939	0.00629395	0.0117551	0.00925466		484.75	0.978765	0.00926918	0.978391	0.000749865
													498.6	1.03641	0.0145497		-5	0.00398734	0.000594451	0.00954341	0.00607405	0.0114161	0.00944038		498.6	0.980571	0.00902436	0.979333	0.00044653
													512.45	1.03573	0.0146445		0	0.0062107	0.000424989	0.0108223	0.00567602	0.0125725	0.0102015		512.45	0.986087	0.00673939	0.980633	0.00124537
													526.3	1.03654	0.0138584		5	0.0048686	0.000338926	0.0103606	0.00546738	0.0117649	0.01194		526.3	0.992928	0.0106952	0.980985	0.00195187
													540.15	1.03667	0.0121358		10	0.00577813	0	0.0100791	0.00480217	0.0114911	0.0102225		540.15			0.980742	0.00309407
																	15	0.00598945	0	0.0102883	0.00555314	0.011967	0.01108
																	20	0.00582116	0.000169463	0.00936731	0.00629862	0.011704	0.00990414
																	25	0.00619404	0.000169463	0.010113	0.00633847	0.0122028	0.0109749
																	30	0.0060837	0.000552751	0.00882068	0.00610838	0.0112966	0.0112566
																	35	0.00725544	0.00199544	0.00947126	0.00533667	0.0112877	0.00992889
																	40	0.00632346	0.00286256	0.00927929	0.00528092	0.0110618	0.00896663
																	45	0.0106538	0.00209598	0.0118285	0.00590671	0.0125303	0.0100261
																	50	0.00918633	0.00298766	0.0111428	0.00798304	0.0121044	0.0106004
																	55	0.011389	0.00307106	0.0119007	0.00785601	0.0123313	0.011623
																	60	0.0143775	0.00628436	0.0143861	0.00952262	0.0137119	0.0121658
																	65	0.0139709	0.00725561	0.0151532	0.00963139	0.0141273	0.012238
																	70	0.0196907	0.0142794	0.0176167	0.0152934	0.0158392	0.014522
																	75	0.0295955	0.0182848	0.0209484	0.0180727	0.018001	0.0167009
																	80	0.0337212	0.0176205	0.022665	0.0189255	0.0184397	0.0156724
																	85	0.0308627	0.0290351	0.0222247	0.0217615	0.0181311	0.0157047
																	90	0.0769533	0.0319322	0.039982	0.0205863	0.0274853	0.0158994
																	95	0.0330921	0.0347972	0.0239839	0.0263761	0.0194533	0.0187785
																	100	0.02921	0.0460583	0.0216341	0.0301872	0.0179898	0.0200687
																	105	0.0188903	0.0375795	0.0176582	0.0216786	0.0160628	0.0176641
																	110	0.0129886	0.0298443	0.0145377	0.01838	0.0141975	0.016374
																	115	0.0142835	0.0371431	0.0141399	0.0227457	0.0142468	0.0171916
																	120	0.0118723	0.0309118	0.0137033	0.0194603	0.0139562	0.0162737
																	125	0.0102563	0.0247659	0.0128812	0.0190367	0.0133135	0.0160189
																	130	0.00734916	0.0176271	0.010517	0.0190736	0.0123577	0.0158789
																	135	0.0103775	0.00960365	0.0127098	0.0162256	0.0138566	0.0130376
																	140	0.00730592	0.011474	0.0107949	0.0134927	0.0128543	0.0132155
																	145	0.00735526	0.00501472	0.0112151	0.0120212	0.0131533	0.012802
																	150	0.00714314	0.00504461	0.0113039	0.0126855	0.0128636	0.012111
																	155	0.00600611	0.00443301	0.0107359	0.0126555	0.0120221	0.011957
																	160	0.00563529	0.0106288	0.0102161	0.0135742	0.0126318	0.0128903
																	165	0.00524451	0.0043561	0.00991248	0.015528	0.0119431	0.014835
																	170	0.00481167	0.00487897	0.00983873	0.0114383	0.0118718	0.0147597
																	175	0.00409463	0.00430166	0.00892222	0.00943288	0.0110219	0.0120777

## Sheet: S1
H	P8	P16	P21		I	LYVE1+	VEGFR3+		J	Average density (P13)	SD density (P13)	Average density (P21)	SD density (P21)
	94.1913	93.6562	92.5799			0.4869	0.4729			6.36343	6.78209	6.2636	6.86852
	98.754	93.8335	88.0977			0.5671	0.4766			7.573	7.59443	7.52444	7.61445
	99.5817	93.6154	90.6982			0.4864	0.4866			8.94	8.33765	8.81122	8.32442
	98.611	94.457	84.0274			0.4477	0.5036			10.3559	9.01258	10.2189	9.02258
	99.2496	90.0511	92.9917			0.5507	0.5035			11.9024	9.6996	11.7569	9.81293
	96.3453	86.9297	92.2678			0.483	0.4702			13.2992	10.3793	13.3841	10.5228
	98.1586	87.2301	90.1947			0.5008	0.447			15.2987	11.225	15.1094	11.023
	97.1878	90.9747	91.9196			0.5116	0.549			17.0393	11.8399	16.93	11.6245
	92.0034	90.0119	92.8641			0.5273	0.5032			18.8163	12.5042	18.9515	12.2165
	95.4598	88.2515	90.6706			0.4657	0.5109			20.78	13.3548	20.9012	12.6732
		86.7158								22.9861	13.7481	22.9926	13.3759
										25.4537	15.3876	25.0544	14.3686
										28.0035	15.5416	27.8185	14.4897
										30.3672	16.0523	30.2665	15.1734
										32.4688	17.7401	32.3533	15.825
										35.76	18.1827	35.2449	17.5345
										38.5255	17.5073	38.0925	16.7818
										41.4235	19.637	41.1579	17.3079
										44.3669	21.092	44.3272	18.3814
										47.6095	21.0266	47.0278	17.8054
										50.9097	21.7172	50.5121	20.4078
										53.9861	23.1211	53.5363	19.7167
										57.2708	24.0353	57.2227	19.8347
										61.1736	23.9085	60.4375	20.787
										64.6198	26.3427	64.4356	20.6119
										68.157	26.8374	67.72	20.0379
										72.52	24.9582	72.3214	23.5234
										76.14	29.7993	75.8061	24.6171
										80.46	29.3327	79.301	24.2636
										83.12	31.4799	84.4142	22.8324
										89.0617	31.1414	88.1716	26.0829
										93.2222	34.4688	91.9704	25.248
										97.5802	35.6079	97.6181	26.0142
										101.815	35.5806	101.729	26.1686
										107.641	33.3852	105.812	25.8419
										112.156	35.53	111.868	27.6097
										116.578	37.3935	116.62	29.0626
										121.469	36.559	121.066	28.2245
										126.859	38.146	125.496	28.089
										129.875	40.9556	129.413	30.006
										138.327	41.9039	137.29	30.9375
										143.673	42.2294	142.66	33.3359
										149	44.4935	147.72	32.8171
										154.102	46.6915	152.37	32.6174
										159.571	50.8768	156.59	33.0712
										165.694	51.6476	165.963	34.9318
										169.347	52.4033	171.21	35.5582
										177.25	53.9652	177.309	36.7318
										184.472	54.3816	182.901	38.5524
										191.361	53.5709	188.111	37.7856
										197.417	52.1586	192.988	39.4682
										203.639	52.4644	204.344	42.6645
										209.75	54.5412	210.047	41.9
										215.944	54.8158	215.844	41.0458
										223.5	55.632	222.906	37.0501
										229.083	60.4269	228.891	39.0401
										235.32	63.5684	235	40.7247
										241.52	65.6854	241.75	43.0018
										250.12	71.3506	253.612	47.4582
										258.84	78.7226	260.429	47.129
										267.56	77.6953	268.204	47.974
										275.56	76.4032	274.347	48.8285
										283.2	74.8144	280.959	50.6698
										290.08	72.3154	289.286	52.959
										297.16	73.4987	295.878	56.0844
										304.56	72.9488	303.224	57.985
										312.76	70.491	309.898	58.8194
										321.84	67.627	317.204	58.3599
										329.04	68.917	331.694	52.7783
										332.48	69.9663	340.722	51.247
										339.562	68.6431	348.972	52.9242
										348.5	67.463	357.417	51.3308
										358.5	68.8122	366.75	51.8777
										369.562	71.4029	373.417	55.3149
										377.375	72.1802	381.361	53.3428
										388.125	73.7223	390.472	48.7114
										398.812	80.8047	398.944	46.5068
										410	83.5681	406.917	45.0008
										421.062	83.7656	415.139	47.1788
										430.562	85.4188	423.25	48.8975
										440	92.0577	431.75	53.6793
										448.625	96.0513	450.68	52.8604
										458.188	104.05	460.4	57.1496
										466.312	105.035	469.88	58.858
										475.875	105.381	479.84	59.8803
										485.875	108.267	490.64	60.2348
										497.75	107.534	500.72	61.8298
										507.438	108.431	510.44	60.3941
										515.438	110.229	520.68	63.3023
										519.5	110.401	531.68	72.9996
										526.889	101.936	539.84	76.9076
										540.778	97.4061	549.16	75.3306
										550.889	96.1543	559.64	73.1453
										561.222	90.9613	570.64	67.8403
										569.667	89.801	579.92	65.429
										578.889	87.5905	590.88	67.5025
										590.444	88.4259	599.44	63.6623
										603.667	92.4866	609.48	63.4968
										616.556	98.4007	620.4	65.6427
										627	98.2469	626.36	73.1633
										643	97.1448	658.25	72.2457
										657	98.9669	669.438	77.412
										667.889	101.064	681.5	80.8564
										679.667	102.422	695.125	76.5252
										694.778	103.345	704.188	78.9194
										709	102.319	716.375	76.3576
										724.222	100.744	728	73.6334
										737.889	99.5238	740.188	68.0351
										753.111	103.746	753.438	64.6906
										765.444	103.361	766.625	73.4939
										778.778	106.688	779.75	86.0803
										789.667	106.278	791.25	85.7456
										801.556	107.929	804.188	86.9269
										814.556	112.281	817.375	91.7046
										825.444	116.617	830.75	91.261
										839	123.467	840.188	88.1747
										849.111	129.966	852.062	81.4528
										863.778	139.162	863.375	80.7077
										878.222	139.878	878.562	74.2235
										894	133.539	891.625	75.2736
										905.889	132.531	903.188	73.8387
										916.333	138.589	915.562	77.5008
										922	142.199	928.625	81.8175
										883	156.719	940	88.9037
										895.25	161.835	952.312	97.173
										903.25	159.66	967	93.6883
										911.75	158.686	975.188	97.2421
										922.5	160.805
										941.25	165.781
										957	160.7
										976.25	162.993
										996.5	163.165

## Sheet: S2
B	P6	P21		C	P6 ear pinna 1		P6 ear pinna 2		P6 ear pinna 3		P6 ear pinna 4		P6 ear pinna 5		P6 ear pinna 6		P6 ear pinna 7			P21 ear pinna 1		P21 ear pinna 2		P21 ear pinna 3		P21 ear pinna 4			F	Branch length (bin)	Cumulative probability (av)	Cumulative probability (SD)
	55.872	90.888			to closes hair follicle	to closest ear pinna edge	to closes hair follicle	to closest ear pinna edge	to closes hair follicle	to closest ear pinna edge	to closes hair follicle	to closest ear pinna edge	to closes hair follicle	to closest ear pinna edge	to closes hair follicle	to closest ear pinna edge	to closes hair follicle	to closest ear pinna edge		to closes hair follicle	to closest ear pinna edge	to closes hair follicle	to closest ear pinna edge	to closes hair follicle	to closest ear pinna edge	to closes hair follicle	to closest ear pinna edge			5	0.99547	0.00333321
	56.3332	89.152			50.9675	2.77	56.923	0	90.458	344.45	40.5612	174.36	60.741	445.58	48.0573	63.65	112.381	1126.4		87.6835	0	74.9215	0	66.017	0	41.0841	0			15	0.982201	0.00649412
	56.1205	94.754			49.9944	96.86	57.814	19.37	69.444	441.51	58.6835	135.61	60.741	439.51	48.0573	16.61	51.688	929.9		67.51	0	87.18	44.28	66.017	0	41.0841	0			25	0.935432	0.0142793
	58.1955	91.337			43.0966	59.74	56.923	5.54	64.185	397.62	45.0621	91.33	78.7405	429.19	53.9495	91.33	70.2915	835.8		67.51	0	50.824	58.12	61.7285	22.14	120.302	16.61			35	0.870377	0.0161286
	54.372				40.8108	16.61	36.3699	24.91	64.185	339.27	40.5612	135.61	78.7405	397.32	50.536	122.84	94.377	744.47		64.4735	38.75	50.824	33.21	88.83	0	71.8765	0			45	0.798596	0.0150886
	54.4165				40.8108	33.21	36.3699	30.44	63.0225	431.4	57.5015	52.58	80.2465	355.51	51.7625	97.93	74.556	619.93		47.5781	0	75.9095	0	67.9705	47.05	71.8765	38.84			55	0.73004	0.0137491
	52.573				48.9423	80.26	65.0645	93.97	67.4315	417.32	72.2445	0	68.563	304.43	40.9322	107.93	83.3815	523.07		47.5781	19.37	112.504	107.93	67.9705	30.44	154.508	113.47			65	0.664175	0.010815
					37.728	116.24	63.177	88.56	51.313	343.28	50.919	8.3	51.2605	379.15	40.9322	77.49	60.6025	451.11		55.3885	38.75	62.8025	205.49	78.1025	55.35	154.508	164.78			75	0.602978	0.0137609
					37.728	139.29	63.177	24.91	51.313	291.12	50.919	11.41	55.976	340.41	53.0855	46.06	57.476	395.76		54.5625	69.19	62.8025	144.89	78.1025	127.31	79.4555	314.87			85	0.545137	0.0116755
					62.875	203.86	36.4562	152.21	48.0095	233.08	77.6605	5.54	51.2605	415.13	46.2124	94.26	57.476	340.41		54.5625	121.77	94.5595	229.16	80.2715	207.57	79.4555	312.73			95	0.488099	0.0107003
					25.7976	135.61	46.7831	188.19	56.498	239.8	40.8674	83.03	69.4755	683.59	46.2124	128.21	58.879	373.88		71.7275	67	71.4605	177.12	86.0245	149.45	85.5595	226.94			105	0.437184	0.0117224
					25.7976	116.24	36.4562	132.84	87.8685	230.69	40.8674	100.74	69.4755	614.4	41.784	153.82	48.1566	310.96		83.848	124.29	51.3105	121.77	89.5175	246.31	150.751	69.19			115	0.397403	0.016571
					37.9138	77.49	52.9935	83.03	64.6875	240.71	58.196	118.88	61.565	601.99	41.784	196.55	36.9515	265.7		79.448	116.24	51.3105	71.96	40.942	166.05	61.833	88.56			125	0.358529	0.0160692
					37.9138	38.75	51.048	71.96	64.6875	298.07	34.2395	191.04	51.0845	542.23	43.1321	209.35	45.8921	243.54		57.3775	196.5	52.1745	71.96	40.942	207.57	61.833	35.98			135	0.319007	0.0176293
					43.9169	102.4	60.667	16.61	90.5585	332.11	65.7125	238.01	51.0845	497.85	50.449	174.71	45.8921	199.26		57.3775	251.85	71.4605	52.58	96.0815	105.17	82.5075	80.26			145	0.287374	0.0181375
					30.5888	135.38	60.667	16.61	80.8705	412.22	34.2395	224.79	61.55	563.85	46.592	152.84	49.3219	138.38		74.622	337.64	71.4605	99.63	61.7285	49.82	82.5075	132.84			155	0.257317	0.0187137
					30.5888	153.44	57.2335	13.84	77.429	479.75	54.9145	283.39	75.711	512.9	46.592	119	49.3219	91.33		62.0015	412.36	102.088	301.66	73.7965	0	97.767	193.73			165	0.231551	0.0197884
					31.3818	90.15	47.8633	13.84	77.429	547.56	40.2739	250.8	51.819	443.15	83.1585	96.86	52.9765	27.68		62.0015	473.25	73.11	344.04	73.7965	55.35	86.803	185.43			175	0.208603	0.0198398
					31.3818	61.88	52.0805	69.19	94.745	619.96	40.2739	262.96	46.259	392.51	68.592	188.19	16.9911	14.9		84.9975	462.18	56.8235	280.96	79.2975	66.42	101.51	282.29			185	0.188053	0.017424
					51.379	80.26	51.048	94.1	41.5653	675.22	56.3105	246.31	46.259	361.53	58.0385	232.47	16.9911	16.61		73.258	390.85	56.8235	234.13	82.976	69.19	137.249	329.34			195	0.169757	0.0173809
					65.2125	133.56	41.6639	143.91	66.904	612.91	54.784	205.49	68.4055	484.96	58.341	257.38	52.325	68.07		90.178	390.47	88.817	146.13	69.5755	35.98	108.439	235.31			205	0.155561	0.0156589
					53.092	141.15	41.6639	179.89	91.7915	478.72	54.784	171.59	68.4055	544	71.005	226.94	45.7371	90.36		77.8135	375.09	52.1745	56.99	79.09	30.44	111.158	294.48			215	0.142863	0.01588
					42.178	196.5	45.2183	141.15	85.698	559.48	58.1955	166.35	72.555	594.62	86.111	94.1	39.9369	124.88		77.8135	308.59	69.129	69.19	79.09	107.93	66.6945	233.08			225	0.128359	0.014551
					44.5512	196.83	32.0718	154.98	41.5653	655.23	52.845	113.47	72.555	645.89	58.905	326.25	39.9369	165.13		82.6215	242.66	69.129	22.14	77.7875	149.45	61.1515	175.49			235	0.11473	0.0156945
					44.5512	234.87	32.0718	121.77	62.3765	551.19	52.1645	63.65	61.55	626.93	62.5485	261.92	44.0504	179.89		73.8065	202.03	86.0895	49.82	69.5755	105.17	61.1515	148.78			245	0.105376	0.0136216
					36.2739	251.85	47.6888	110.7	51.941	531.64	56.3735	30.44	64.8395	707.51	43.1321	252.64	36.9515	229.72		71.6055	160.47	50.9225	0	95.0555	190.96	85.559	50.81			255	0.0927901	0.0138357
					74.583	204.07	46.245	166.05	51.941	487.73	52.1645	30.44	63.6205	717.54	63.2655	267.18	45.2434	122.9		68.5475	231.58	57.5185	16.61	83.3685	164.57	85.559	129.22			265	0.0823344	0.0159549
					58.0885	168.82	60.8215	163.29	65.2955	527.72	56.3575	66.42	65.7765	675.79	50.536	169.63	45.2434	91.33		70.147	218.64	57.5185	0	88.6915	111.97	101.695	185.43			275	0.0753347	0.0162063
					58.0885	221.4	53.4645	85.79	71.1725	457.99	56.3575	116.24	52.389	738.05	60.8895	135.61	43.7808	91.62		68.5475	302.73	50.803	0	90.426	198.42	81.311	107.93			285	0.0683977	0.0159779
					61.9475	265.68	49.8073	47.05	52.1935	389.16	58.3185	192.24	52.389	790.33	48.604	193.91	43.7808	125.79		73.258	326.57	79.0515	8.3	84.441	282.29	81.311	174.36			295	0.0621022	0.0141786
					55.42	332.11	47.6888	63.65	52.1935	343.01	37.6163	296.13	78.052	755.54	48.604	212.15	46.9623	169.93		101.824	482.52	50.9225	41.51	85.308	309.97	69.6365	240.78			305	0.0555417	0.0142036
					59.0175	318.27	28.4887	30.44	53.288	317.51	37.6163	307.2	112.961	946.51	51.763	249.46	49.2496	152.82		103.396	510.5	80.7305	142.98	83.3685	228.1	69.6365	307.2			315	0.0499146	0.0132734
					55.42	387.46	28.4887	5.54	50.797	277.43	49.587	351.48	81.0385	883.59	41.2536	271.22	29.0248	199.82		98.8975	408.19	60.219	158.5	82.5315	365.32	71.8765	323.8			325	0.0451596	0.0118175
					75.122	456.65	47.1605	38.75	50.135	231.22	43.6748	398.53	81.0385	862.67	41.2536	304.43	32.0101	234.39		82.8805	311.59	60.219	110.7	82.5315	412.36	73.5435	262.92			335	0.0405561	0.0103794
					53.6945	453.85	47.1605	16.61	48.0095	242.99	43.6748	359.78	101.053	1031.54	57.0825	420.67	49.3218	277.43		75.978	227.98	59.8875	163.29	76.141	426.2	73.5435	334.87			345	0.0371295	0.00976226
					48.9064	589.33	67.023	124.54	46.0938	196.11	35.3671	337.79	76.562	1016	62.3365	365.32	35.9119	262.45		73.1895	155.21	59.8875	224.17	86.9695	309.97	65.921	423.43			355	0.034033	0.00957004
					53.6945	402.74	61.7065	193.73	36.0036	148.34	35.3671	338.33	76.562	1091.11	53.5195	445.58	35.9119	226.23		69.8045	168.98	82.4945	264.25	86.9695	249.08	65.921	440.04			365	0.0301757	0.00768879
					57.4	367.25	64.9195	138.38	39.5681	183.24	43.4907	297.69	107.474	1118.1	53.5195	408.42	46.9623	193.33		71.6055	220.33	56.3845	273.67	97.3925	213.1	92.322	501.23			375	0.0275173	0.00739936
					47.1159	309.93	59.222	163.29	45.5637	148.03	59.7385	324.74	90.482	1217.73	53.6015	369.09	48.9607	127.49		53.7245	141.15	56.3845	224.15	77.261	49.82	215.846	628.23			385	0.0255928	0.00678225
					47.1159	278.36	59.275	66.42	45.5637	187.32	40.4286	275.77	104.674	1216.93	49.878	325.5	36.5649	75.29		37.7393	91.33	50.922	165.43	77.261	47.05	169.593	799.83			395	0.0236913	0.00610441
					71.778	328.05	59.275	24.91	57.7915	149.45	40.4286	262.74	90.482	1303.52	51.763	280.67	30.9195	49.27		37.7393	74.72	50.922	112.15	105.957	22.14	99.1785	913.29			405	0.0214879	0.00545073
					36.2739	283.44	43.9312	30.44	55.431	108.75	59.289	304.14	112.889	1416.99	48.9874	228.97	30.9195	41.51		62.427	57.79	86.952	105.2	124.151	38.75	46.5915	866.25			415	0.0202531	0.00570175
					50.933	301.97	43.9312	69.19	39.8738	63.65	48.2741	368.33	131.258	1439.5	54.4775	283.45	35.7801	66.42		57.245	135.13	78.2935	176.86	84.15	204.8	46.5915	841.34			425	0.0190475	0.00500479
					47.153	267.75	65.8925	99.63	43.842	53.16	46.772	361.82	106.819	1248.95	48.1489	514.76	35.7801	96.86		49.039	24.91	78.2935	253.73	101.423	127.31	135.255	1043.37			435	0.0170311	0.00512835
					42.178	238.01	62.3125	132.84	39.8738	24.91	38.2515	438.58	128.206	1090.48	43.0554	539.85	52.8655	154.98		49.039	0	93.715	235.24	93.6695	204.8	197.305	1333.97			445	0.0152518	0.00446083
					44.813	284.79	55.192	33.21	39.9506	94.1	49.7126	467.35	103.725	1025.15	39.9524	542.79	21.3706	207.57		88.285	35.98	88.8455	323.8	95.9115	166.05	197.305	1508.32			455	0.0141578	0.00443552
					44.813	327.1	56.629	66.42	39.3628	69.35	49.7126	419.47	171.014	1212.88	61.106	479.9	21.3706	226.94		60.77	88.56	72.4955	426.2	94.0615	271.22	216.923	1732.5			465	0.0128834	0.00420815
					50.933	348.6	63.457	168.82	39.3628	81.4	51.128	403.61	95.287	947.82	37.8292	433.17	39.9959	218.64		60.77	121.77	72.4955	498.16	87.2975	301.66	216.923	1519.4			475	0.0119506	0.0042087
					50.181	416.17	73.5675	119	54.1925	22.14	52.0965	389.48	95.287	923.54	37.8292	413.27	38.8251	179.91		71.5175	193.73	74.3895	543.01	85.786	376.39	242.585	1208.64			485	0.0114183	0.00381493
					72.144	444.03	76.8955	27.68	67.1305	17.5	52.0965	433.73	92.7215	832.33	37.9167	390.65	38.8251	151.51		67.8265	285.06	87.1795	448.35	85.786	426.2	183.685	927.13			495	0.0103681	0.00396417
					66.3945	516.02	53.1115	69.19	43.5639	95.31	48.1818	431.74	63.6205	771.26	56.7925	341.71	44.6375	305.6		67.8265	348.71	50.824	323	76.141	489.86	145.694	628.23			505	0.00950487	0.00309881
					78.1365	614.4	53.1115	22.14	43.5639	88.3	53.848	487.09	80.19	698.01	54.4775	334.54	43.9965	287.83		93.822	459.41	50.824	351.52	75.9795	373.62	145.694	523.07			515	0.00862447	0.00273448
					68.099	691.89	74.048	44.28	56.927	37.64	53.848	523.07	77.0425	648.3	54.4775	332.53	42.3245	323.33		61.286	307.2	93.0775	381.66	75.9795	398.53	143.598	528.6			525	0.00812709	0.00289156
					68.099	741.71	74.3575	13.84	40.2533	93.36	38.945	592.26	82.229	672.88	55.22	404.53	42.3245	348.43		69.714	116.24	57.863	463.87	89.3805	409.6	90.1485	556.28			535	0.00730232	0.00270855
					80.757	819.24	78.4935	74.72	72.902	52.58	38.945	570.54	68.3	735.36	46.3786	396.23	45.6853	397.8		69.714	80.26	57.863	487.09	108.7	301.66	156.798	686.35			545	0.00665228	0.00267257
					64.2825	757.72	76.022	91.33	37.0298	60.89	67.0035	511.66	68.3	799.67	36.1022	442.16	42.2098	350.29		81.732	121.77	64.98	503.7	91.237	531.37	183.685	797.06			555	0.00651019	0.00277136
					60.534	682.78	80.54	146.68	37.0298	99.21	50.2125	588.72	84.719	812.01	36.1022	473.83	45.6853	428.98		66.985	152.82	102.911	547.97	91.237	608.86	47.6031	982.48			565	0.0061549	0.00287982
					48.9064	635.13	80.54	190.96	35.8346	138.38	48.1814	621.14	84.719	888.08	43.9411	510.22	52.865	467.98		70.3085	213.1	88.256	564.58	57.547	689.12	47.6031	949.27			575	0.00577273	0.00283047
					61.985	649.76	81.9395	44.28	40.2533	63.65	50.2125	636.09	85.322	825.87	58.3415	449.72	62.2965	488.22		61.286	287.83	88.256	488.22	57.547	738.94	215.346	1170.68			585	0.00538344	0.00284183
					57.4815	592.28	81.9395	99.63	36.0036	126.74	60.643	601.43	94.147	736.53	53.9495	458.42	54.743	435.88		85.1015	370.85	98.5215	512.9	94.3215	830.27	215.346	1320.13			595	0.00465975	0.00231925
					57.4815	533.36	87.7435	69.19	39.5681	148.65	60.643	544.77	66.0635	616.47	52.439	509.87	41.8314	444.58		100.678	482.36	138.027	409.6	94.6675	929.9	354.77	1627.33			605	0.00441967	0.00222914
					48.8705	591.64	101.276	63.65	28.7818	198.9	69.4615	627.6	64.9505	559.04	53.272	505.25	60.485	503.24		82.0245	366.91	81.0195	254.62	106.112	863.48	282.983	2111.66			615	0.00379177	0.0017091
					48.8705	544.62	95.0375	130.07	28.7818	174.36	59.8135	600.79	73.675	524.38	39.9524	537.4	43.4278	554.41		65.2695	290.92	67.8145	199.26	101.06	888.39	282.983	2382.88			625	0.00350453	0.00134301
					63.844	501.48	95.0375	199.26	40.2532	136.29	43.9395	557.46	84.5595	566.06	43.6395	577.56	62.618	636.09		65.2695	282.29	67.8145	132.84	102.306	769.38	350.383	1969.61			635	0.00325965	0.00119581
					50.181	443.71	98.2435	271.22	45.9398	174.53	44.8041	521.63	63.6205	681.62	55.14	568.93	62.2965	547.74		66.985	204.13	84.9655	24.91	102.306	678.05	350.383	2259.57			645	0.00271598	0.0014991
					73.4295	424.29	110.091	365.32	50.054	237.57	38.2515	468.18	63.6205	656.91	34.2557	553.27	44.8489	594.17		73.875	288.78	84.9655	8.3	99.879	514.76	306.09	2455.42			655	0.00257304	0.0012864
					65.784	485.2	107.86	235.24	50.3165	321.86	40.5609	531.21	78.8775	755.28	33.6399	549.82	44.8489	639.95		71.938	216.15	117.716	35.98	84.683	570.12	224.053	2119.75			665	0.00240932	0.00151978
					55.145	464.5	107.86	271.22	50.054	281.94	40.5609	526.6	61.1985	760.23	33.6399	516.71	66.0585	719.38		53.3715	145.61	73.258	199.26	98.4775	534.14	232.906	1955.57			675	0.00216923	0.00137811
					65.042	453.28	84.7435	304.43	46.8133	253.36	55.351	621.17	61.1985	819.87	37.8293	509.95	83.1965	689.57		53.3715	108.92	114.73	190.96	93.668	484.32	191.161	1816.76			685	0.00207345	0.0014249
					55.145	410.94	62.3625	218.64	46.8133	254.01	55.351	570.63	96.0395	909.42	37.8293	474.06	92.8735	765.19		52.0805	30.44	114.73	301.66	88.0905	575.65	109.146	1739.98			695	0.00207345	0.0014249
					46.5163	385.8	62.3625	276.76	44.3244	197.35	52.3865	555.73	92.916	899.7	54.153	424.99	79.294	878.48		52.0805	63.65	103.581	368.08	53.954	603.33	201.491	1518.57			705	0.00182942	0.00151908
					46.5163	358.98	63.457	232.47	27.9611	180.72	62.154	514.56	98.263	996.05	54.153	384.57	124.687	1599.65		69.4425	575.65	73.258	268.45	53.954	631	150.285	1643.65			715	0.00154219	0.00113939
					54.247	297.06	52.5785	226.94	27.9611	156.19	60.643	443.72	115.879	1117.6	55.7555	296.13	122.496	1133.78		69.4425	561.81	79.7235	312.73	105.841	655.91	150.285	1500.14			725	0.00144025	0.00118962
					54.247	272.08	53.969	221.4	26.1646	186.58	59.0175	457.93	129.964	1234.05	55.7555	321.04	106.544	1020.34		69.7145	622.7	93.0895	47.05	84.683	653.14	216.217	1358.34			735	0.00129595	0.00108874
					44.5513	211.66	53.969	207.57	26.1646	161.21	46.772	404.73	115.879	1023.99	57.0055	409.6	92.516	918.08		83.184	661.45	160.599	11.07	85.02	733.4	216.217	1196.16			745	0.00129595	0.00108874
					44.0231	137.41	52.5785	174.36	55.3575	102.4	69.731	376.56	119.405	1009.01	55.2	484.32	92.516	827.48		83.184	736.17	166.123	91.33	91.371	769.38	135.6	887.74			755	0.00129595	0.00108874
					33.3158	85.44	56.4075	251.85	30.656	100.28	67.07	317.12	97.426	898.69	46.8511	553.51	85.7045	820.92		82.5145	802.59	81.9775	66.42	89.3805	642.07	99.7575	656.09			765	0.00115301	0.000822972
					46.5165	39.14	56.4075	307.2	30.656	101.5	56.183	271.97	97.426	877.42	59.1285	492.62	112.17	814.8		79.528	874.55	81.9775	138.38	119.315	512	90.1485	579.54			775	0.00101007	0.000611168
					33.3158	85.84	65.448	285.06	59.8575	74.72	56.183	310.41	96.0395	815.57	52.9615	426.2	71.262	924.55		79.528	952.04	106.228	188.19	99.5925	351.48	149.683	417.91			785	0.000867133	0.000523531
					51.379	47.05	68.318	210.33	47.7136	85.79	49.044	244.82	78.7665	766.14	52.9615	373.62	71.262	961.94		92.5785	925.3	64.67	379.15	100.41	409.6	111.437	554.45			795	0.000867133	0.000523531
					44.0231	176.63	59.2225	226.94	39.874	130.54	49.044	218.64	70.1975	722.55	62.601	315.5	77.9845	735.16		82.575	922.91	90.8155	495.39	86.828	309.97	128.312	467.98			805	0.000629261	0.000586307
					48.3654	133.07	46.245	213.1	39.874	139.29	60.481	178.5	70.1975	652.51	46.8511	146.68	67.6855	658.96		88.826	945.46	64.67	442.81	83.3695	285.06	79.353	635.46			815	0.000629261	0.000586307
					48.3654	87.52	49.3655	240.78	45.5636	202.26	61.0535	116.24	66.835	700.58	46.8511	102.4	67.6855	599.05		88.826	860.68	77.32	387.46	83.1235	376.39	79.353	683.59			825	0.000629261	0.000586307
					47.8059	83.67	51.779	262.92	45.5636	226.94	59.1535	154.91	66.835	651.17	48.6719	99.63	45.243	535		99.735	768.61	64.8715	221.4	56.7605	440.04	139.65	679.82			835	0.000383024	0.000394798
					54.344	35.98	53.6785	240.78	53.345	274.04	59.1535	185.76	75.186	581.82	48.6719	69.19	45.243	498.38		82.575	843.13	64.8715	174.36	56.7605	476.02	86.022	870.97			845	0.000383024	0.000394798
					47.8059	39.63	53.756	185.43	70.902	335.43	57.95	116.76	68.681	610.63	51.1635	105.17	47.4886	407.84		88.755	743.77	95.018	343.18	77.419	384.69	86.022	844.11			855	0.000383024	0.000394798
					50.657	83.07	67.95	113.47	70.472	392.11	57.95	63.65	68.681	575.66	51.1635	149.45	60.8555	333.77		103.676	694.93	98.954	420.67	77.419	307.2	114.171	985.34			865	0.000383024	0.000394798
					48.9662	175.76	67.95	110.7	61.345	428.11	60.4805	33.78	53.4095	501.42	61.751	113.47	40.7285	270.67		103.676	596.07	95.1775	290.59	83.3695	315.5	114.171	1098.72			875	0.000383024	0.000394798
					49.9358	131.57	43.4537	185.43	74.2915	481.43	46.7529	99.63	46.6656	449	56.1685	188.19	40.7285	236.46		109.263	621.69	95.1775	202.03	90.833	215.87	128.234	1095.66			885	0.000383024	0.000394798
					49.9358	161.66	50.741	224.17	84.6875	899.46	79.7015	42.15	59.574	403.62	52.6275	193.73	46.2772	245.86		88.0565	522.9	58.0225	495.39	62.974	135.61	61.4825	1278.58			895	0.000383024	0.000394798
					54.826	213.59	43.4537	226.94	84.6875	822.64	46.7529	142.84	52.4745	342.33	52.6275	152.21	41.9875	190.46		104.945	946.54	58.0225	550.74	91.192	196.5	61.4825	1264.78			905	0.000287239	0.000406224
					45.1899	245.07	54.2775	276.76	83.532	757.35	60.007	224.32	39.6913	315.16	75.5715	207.57	41.5342	162.44		97.988	833.08	77.18	545.21	84.8755	80.26	132.635	1320.77			915	0.0001443	0.000322665
					60.65	210.5	45.2416	315.5	102.803	813.53	64.021	257.78	33.8565	323.53	46.3787	272.88	36.6944	132.84		105.089	692.24	77.18	622.7	89.563	0	117.674	1186.98
					45.1899	272.36	45.2416	359.78	74.2915	716.8	52.1645	310.96	39.8868	369.49	61.178	251.85	36.6944	99.63		88.0565	556.28	81.3395	614.4	76.3025	0	117.674	1173.45
					49.713	142.47	49.3655	287.83	74.2915	658.48	38.0175	323.72	39.8868	407.22	64.0095	296.13	55.2295	70.88		93.822	545.21	62.971	666.98	62.974	71.96	122.004	957.58
					54.826	270.16	65.5115	290.59	82.556	656.9	49.6408	275.77	34.2028	331.98	49.8784	243.54	42.0157	52.58		105.089	642.07	99.566	647.4	51.7885	30.44	122.004	877.32
					57.968	325.58	57.8505	354.25	82.556	652.14	59.634	218.13	53.6115	402.68	62.6185	215.87	41.6481	91.33		97.988	769.38	62.971	702.96	51.7885	35.98	146.894	755.54
					47.1158	377.85	56.629	357.01	74.2505	569.13	59.8135	164.62	53.6115	430.26	57.944	171.59	39.3999	95.55		86.6425	948.33	45.4911	711.57	63.4915	91.33	96.9285	595.02
					47.1158	380.21	69.3935	287.83	50.917	536.43	70.1265	194.99	54.757	483.09	58.0385	202.03	56.479	97.85		78.955	854.57	98.6905	597.03	61.861	154.98	96.9285	500.93
					55.9555	304.58	55.003	362.55	50.917	485.23	64.631	287.32	54.757	518.25	62.601	348.71	46.5576	112.96		81.361	888.4	89.152	787.48	61.861	121.77	118.575	390.23
					34.4889	253.73	59.8005	379.15	74.346	615.09	57.6875	255.6	73.675	488.13	52.6275	287.83	45.5556	44.37		78.955	778.65	45.4911	754.82	86.9695	235.24	71.44	235.24
					34.4889	273.97	37.915	326.57	74.346	687.92	38.0175	317.26	73.8335	427.76	57.944	229.71	45.5556	92		74.639	608.48	89.152	866.58	66.3265	154.98	71.44	273.99
					55.6725	349.12	37.915	290.59	67.1305	749.18	52.5735	391.2	50.996	358.93	51.443	282.29	49.0814	141.69		74.639	575.82	106.411	891.15	63.4915	38.75	57.2045	107.93
					50.8415	310.08	60.27	384.69	67.1305	807.92	48.7522	377.21	75.234	506.47	50.536	298.89	37.2066	164.57		80.9725	495.42	54.1955	772.15	57.9015	102.4	115.154	221.4
					55.6725	369.12	54.5075	357.01	91.7915	799.48	58.1955	353.08	64.742	451.76	49.8784	268.45	37.2066	152.21		93.674	412.67	54.1955	716.8	70.335	69.19	89.1695	312.73
					61.8625	434.94	54.5075	326.57	87.8685	888.06	58.1955	406.79	45.6913	431.06	57.868	345.94	36.9833	131.28		89.0385	505.68	84.4025	738.94	60.1185	132.84	89.1695	392.99
					63.4765	411.56	60.9585	307.2	87.8685	948.72	49.5868	455.53	45.6913	389.87	57.868	401.3	36.9833	121.3		89.0385	575.92	84.8125	774.91	58.951	190.96	92.698	348.71
					65.042	470.97	68.638	345.94	104.504	1022.31	42.7456	477.28	73.0985	349.81	50.3835	359.78	38.9164	163.38		101.737	703.91	108.631	99.63	57.9015	149.45	73.15	523.07
					74.2135	499.54	101.585	453.88	126.149	1053.86	42.7456	485.99	41.7821	309.48	51.443	326.57	40.3786	203.54		94.9575	665.97	77.4885	107.93	58.951	235.24	98.9255	459.41
					61.938	528.49	76.228	387.46	168.902	1284.74	48.7522	424.48	41.7821	271.3	52.6275	326.57	55.995	243.69		94.9575	687.45	77.4885	63.65	78.05	312.73	86.168	559.04
					59.4815	463.05	76.228	401.3	155.516	1123.63	54.784	449.42	34.2028	298.29	55.0605	379.15	58.6375	208.38		90.888	780.65	87.9025	362.55	81.3335	249.08	122.97	669.75
					59.4815	517.35	101.585	503.7	146.005	1248.1	52.5735	433.88	45.6124	276.38	49.1444	451.11	43.7538	333.97		90.888	795.02	87.9025	293.36	102.305	365.32	61.768	559.04
					87.3925	604.75	83.8525	556.28	132.232	1175.44	52.3865	519.67	45.4885	218.97	54.011	569.34	43.7538	298.3		74.7745	1051.67	156.37	426.2	102.305	456.65	61.768	603.33
					86.748	618.84	81.927	459.41	105.314	1093.66	69.9225	711.26	58.008	268.45	37.2132	597.79	54.561	272.57		86.6715	1029.53	156.37	309.97	91.55	437.27	372.823	2620.89
					86.748	587.28	81.005	539.67	87.197	1016.39	48.1814	653.17	47.7127	290.07	39.1731	603.33	52.206	295.83		88.6985	1021.41	209.588	88.56	83.123	440.04	344.881	2698.38
					83.7225	668.29	81.005	498.16	87.197	940.55	52.25	683.07	53.561	326.36	35.8573	547.97	54.7335	360.19		81.9475	1092.47	209.588	49.82	93.363	457.82	311.906	3044.33
					48.2322	555.95	69.888	603.33	41.0752	851.13	45.4955	735.93	45.446	368.51	35.8573	561.81	60.2205	443.85		74.689	1131.04	57.76	351.48	71.4885	368.49	272.771	3262.97
					48.2322	522.18	60.339	581.19	41.0752	857.89	44.1018	738.16	53.9625	405.89	51.507	509.23	68.312	443.02		92.9175	1170.84	57.76	376.39	71.4885	327.29	272.771	3478.84
					52.727	546.58	60.339	570.12	72.9015	780.69	44.1018	782.02	68.119	578.76	62.4075	451.11	43.5098	523.5		76.8025	1223.26	53.348	534.14	83.123	376.39	228.484	3044.33
					52.727	575.82	69.9325	434.51	69.444	706.18	71.599	820.55	69.76	501	62.4075	478.79	43.5098	560.18		76.8025	1289.69	53.348	567.35	73.0725	326.57	228.484	3271.27
					66.2625	663.96	59.275	489.86	54.4905	645.01	69.9225	758.31	72.555	578.76	41.5726	547.97	66.646	458.11		74.7745	1126.4	41.8656	520.3	73.0725	265.68	271.259	3542.49
					66.2625	731.19	58.2275	445.58	40.4541	581.79	79.0385	852.77	55.003	512.83	41.5726	581.19	66.646	497.92		87.5685	1369.95	41.8656	561.81	76.942	213.1	303.003	3910.58
					67.936	711.01	53.1115	417.9	40.4541	618.87	66.119	771.47	55.003	462.98	55.6175	611.63	44.7168	571.38		91.6195	1461.28	58.47	622.7	60.1185	135.61	303.003	4170.73
					61.985	822.85	53.1115	464.95	55.3575	539.87	60.5695	708.43	54.2785	424.99	55.6175	572.88	44.7168	606.45		108.917	1312.25	162.105	697.42	64.26	135.61	269.517	4132.06
					61.985	871.42	61.3165	523.07	60.514	456.88	59.8135	661.26	60.198	358.51	55.617	514.76	72.9685	678.68		87.4965	1383.62	92.261	830.27	64.26	196.5	75.267	3907.81
					106.431	992.23	61.3165	567.35	61.2625	439.07	60.834	738.53	49.9043	0	48.4451	473.25	72.9685	702.6		87.4965	1470.57	92.261	910.53	63.1695	195.62	75.267	3869.07
					106.431	1100.73	61.3165	523.07	56.3905	378.75	56.1675	789.74	51.049	13.84	48.4451	517.53	29.0248	228.3		87.3235	1347.6	55.344	929.9	67.488	249.08	152.52	3877.37
					119.381	1216.88	67.9045	583.95	59.45	358.13	71.0115	701.42	25.0872	0	50.3835	409.6	48.2794	91.33		100.916	1374.41	55.344	982.48	75.5485	287.83	291.638	3550.8
					135.22	1052.11	49.3653	564.58	45.8959	309.48	62.797	700.54	25.0872	0	54.4775	464.95	46.1748	103.74		87.3235	1292.98	115.765	783.22	96.125	592.26	64.156	2900.42
					76.4415	852.14	74.9165	404.06	45.8959	262.44	62.797	763.69	38.4869	22.14	48.9875	437.27	48.8638	151.31		94.731	1240.34	60.44	766.61	96.0825	561.81	64.156	2931.12
					67.936	775.51	65.064	473.25	45.9841	216.68	67.2295	705.43	34.7966	47.05	49.8783	419.91	46.1748	135.61		74.689	1205.72	60.44	705.73	95.9125	525.83	172.772	2780.05
					74.6925	748.3	59.5035	476.02	31.823	140.06	61.679	640.69	28.6126	77.49	72.7055	337.64	49.2499	185.51		75.4285	1171.92	51.063	714.03	82.4815	468.79	172.772	2609.4
					113.35	902.47	69.4535	417.9	31.823	122.53	54.096	582.01	28.6126	99.63	48.9875	467.72	49.2499	235.31		75.4285	1105.79	51.063	763.84	92.0845	534.5	305.868	2717.35
					82.647	1072.1	52.0805	484.32	52.484	80.26	54.096	638.01	35.3745	99.09	37.9165	492.62	56.416	232.29		86.6425	1034.38	122.962	882.85	109.487	652.97	150.949	2890.36
					100.537	951.16	52.0805	534.14	51.569	84.72	51.4065	682.69	46.5791	49.82	37.9165	523.07	54.431	199.82		82.5145	1095.83	41.71	976.95	80.9815	590.4	150.949	3001.78
					76.7165	994.2	49.3653	583.95	68.6965	26.11	61.403	708.43	43.5655	60.89	41.546	547.97	46.7098	253.47		83.833	1166.88	138.758	774.91	85.834	619.93	266.533	3056.46
					76.7165	1028.73	70.423	453.88	39.2598	93.03	69.114	642.5	39.0575	102.4	41.546	585.76	46.7098	301.07		82.5145	1165.75	65.0715	993.55	96.125	675.28	266.533	3316.44
					84.5565	976.48	51.779	428.97	39.2598	112.96	65.4545	544.03	39.0575	135.61	50.4485	572.88	55.5765	374.53		81.361	967.56	120.378	578.42	85.834	694.66	47.2332	3447.22
					84.5565	907.3	49.1324	473.25	42.3139	157.95	46.7339	568.35	39.5733	174.36	50.4485	617.16	49.5372	367.83		103.041	921.4	50.803	0	80.9815	670.14	47.2332	3478.37
					92.021	862.15	49.1324	523.07	40.3037	193.43	46.7339	613.9	41.1417	226.94	59.74	614.4	49.5372	319.94		103.041	961.69	77.5165	83.03	80.118	748.79	159.02	3760.05
					92.021	892.45	62.713	531.37	40.3037	176.1	77.89	893.92	41.1417	218.71	45.0544	672.52	41.8465	274.34		100.427	1045.93	77.5165	44.28	80.118	769.05	72.208	3666.78
					97.3335	851.16	55.8125	542.44	46.6182	210.77	75.2925	885.78	43.6359	176.54	44.1163	616.47	54.431	207.47		99.406	1071.36	94.307	52.58	89.38	847.56	72.208	3724.18
					74.6925	794.19	58.2275	481.55	43.8419	271.45	65.509	977.05	41.2019	135.86	60.2535	665.07	66.2185	139.29		112.76	1072.69	53.104	0	107.679	911.41	173.581	3683.55
					61.862	719.25	38.8928	448.34	52.657	255.16	52.25	966.7	35.3745	135.13	45.2006	712.47	38.0555	80.45		101.824	1186.6	75.733	0	91.907	838.57	228.428	3601.18
					61.862	750.44	38.8928	412.36	43.8419	311.59	52.25	915.17	40.8872	198.9	45.2006	745.19	38.0555	58.12		99.405	1142.28	87.5065	49.82	98.602	791.52	267.191	3338.94
					83.946	694.93	53.678	434.51	66.904	372.59	65.509	1038.46	60.3715	256.43	45.0544	716.63	50.7875	30.44		96.065	1207.57	80.455	102.44	82.9265	929.9	55.9765	3842.83
					98.676	794.61	53.678	406.83	46.466	290.07	54.572	1140.89	40.8872	182.76	46.0214	708.49	56.6045	63.65		111.878	1294.73	57.873	60.89	82.9265	929.9	55.9765	3830.92
					43.4751	240.78	59.5035	412.36	141.546	1507.53	54.572	1159.61	43.9027	307.81	69.8485	675.28	48.1567	106.07		133.98	1327.86	53.104	27.68	63.1695	139.7	145.195	3887.6
					43.4751	199.26	60.684	444.89	153.398	1415.14	74.6735	1209.43	36.3177	290.59	52.5855	631	48.1567	154.91		87.684	1337.03	89.7825	146.68	56.3995	76.95	147.93	3778.98
					54.085	141.15	45.2183	505.02	126.662	1454.94	96.9265	1306.29	49.601	318.27	46.4499	644.84	60.328	163.29		87.684	1296.72	86.0315	226.94	69.1635	41.51	44.4445	3889.23
					38.8549	69.19	44.8709	532.24	117.788	1325.16	69.7305	1419.83	39.6913	277.87	39.1731	628.23	38.4577	202.05		74.1305	1555.37	70.7265	178.89	51.5505	77.49	44.4445	3934.27
					29.22	91.37	44.8709	509.23	81.432	1204.74	69.7305	1402.69	46.2612	254.62	37.2132	630.06	38.4577	214.41		74.1305	1610.73	61.929	63.11	51.5505	60.89	116.34	3944.17
					29.22	111.56	54.1425	476.02	74.5775	1131.17	52.6415	1342.45	36.3177	254.62	46.5682	614.95	35.1124	246.37		101.798	1492.15	57.873	110.7	49.9393	75.54	167.854	4077.27
					49.0975	147.33	58.9395	412.36	66.6615	1062.47	52.6415	1299.17	51.683	227.14	46.5682	611.1	39.9959	235.65		111.908	1508.65	79.3145	150.7	49.9393	30.44	56.1105	4189.65
					55.081	102.4	56.092	265.68	50.3165	995.96	68.4785	1234.71	51.013	180.42	42.2293	684.73	39.9959	231.37		114.689	1621.36	60.655	199.46	53.4195	60.89	56.1105	4145.43
					55.081	139.07	53.464	357.01	50.3165	947.05	79.533	1195.01	41.3951	141.15	39.9522	732.36	57.083	295.66		126.07	1713.94	60.655	221.15	73.2715	11.07	170.227	4114.21
					57.073	199.28	49.1111	312.73	60.397	859.39	65.7265	1119.14	39.199	91.33	39.9522	693.51	66.0755	340.18		114.689	1654.32	70.7265	234.87	53.4195	110.7	76.1285	4021.65
					37.3386	202.18	49.1111	334.87	77.1405	859.09	65.7265	1055.58	28.7624	63.65	44.5136	677.24	60.6995	360.61		53.371	1743.57	88.8455	332.68	74.403	113.47	76.1285	4052.33
					37.3386	240.71	60.9585	376.39	81.4695	952.66	56.31	1084.77	30.8253	121.77	55.0605	680.82	51.5735	401.76		53.371	1765.72	78.407	226.96	72.7925	249.08	196.131	4143.12
					63.449	308.78	52.5785	312.73	79.098	1002.83	56.31	1140.6	30.8253	146.68	35.888	723.32	51.5735	400.03		97.1485	1870.88	78.407	279.74	72.7925	196.98	177.24	4329.34
					53.037	260.21	53.756	254.62	79.098	1047.83	89.6575	1201.75	45.5112	149.45	35.888	750.01	52.573	378.86		97.1485	1890.54	65.371	335.56	65.2705	128.21	132.179	4241.03
					55.198	332.84	71.715	174.36	61.8545	1177.36	66.321	1271.93	47.8804	116.24	44.5383	788.75	41.8465	302.12		145.316	1841.21	65.371	398.77	56.615	149.45	148.066	4145.83
					56.2785	389.67	71.715	152.21	61.8545	1240.39	66.321	1336.64	47.6101	152.21	42.5151	722.33	52.053	342.2		78.6195	1857.54	83.42	477.15	56.3995	109.2	124.142	4286.97
					53.509	445.02	55.794	135.61	60.397	808.98	85.345	1380.42	38.6143	196.5	42.5151	700.19	47.4886	455.97		78.6195	1898.65	88.6885	386.99	69.222	168.37	124.142	4364.47
					53.509	490.66	47.227	188.19	56.677	781.46	123.451	1307.62	40.0519	196.5	51.25	689.12	63.239	503.74		109.229	1879.52	80.401	338.6	83.369	247.43	205.519	4420.2
					66.6055	411.04	47.227	207.57	44.187	719.66	56.6735	965.35	38.6143	226.94	51.25	738.94	100.568	1178.87		78.587	1750.65	80.401	381.58	43.5552	267.82	173.971	4533.29
					61.654	420.7	56.6475	249.08	44.187	727.89	56.6735	916.04	46.2612	224.17	53.0235	755.54	100.568	1092.94		78.587	1678.14	65.9045	280.67	43.5552	244.82	173.971	4627.39
					61.654	456.44	65.368	183.95	62.3765	658.68	56.1675	845.45	47.6101	174.71	54.4165	799.83	83.6505	924.57		104.015	1579.85	96.827	393.47	85.786	205.56	226.689	4357.26
					65.695	519.96	67.8275	122.9	62.3765	623.74	62.612	861.96	26.7932	289.38	59.3885	772.15	83.6505	971.41		83.562	1472.96	96.827	489.64	56.615	188.19	226.689	4391.21
					58.7595	497.13	72.7405	152.64	53.7045	559.6	83.677	928.16	26.7932	267.18	55.22	797.06	74.62	905		83.562	1504.46	72.214	548.3	78.884	289.73	103.725	4468.79
					58.7595	535.1	56.6475	231.17	62.002	535.71	74.3505	817.71	44.154	251.85	46.5919	823.17	74.62	844.38		90.276	1449.91	72.214	595.96	72.9045	243.32	75.765	4564.86
					63.587	607.46	46.1545	230.37	62.002	473.83	68.6995	813.91	38.4868	235.24	65.5895	800.86	80.2285	768.27		111.878	1406.62	82.323	743.77	75.494	296.64	75.765	4598.19
					69.164	683.05	46.1545	205.71	56.3905	402.58	40.9766	880.88	31.9802	239.5	62.3895	828.18	62.011	713.61		100.24	1480.69	98.8005	694.33	89.335	377.7	123.474	4643.99
					54.074	633.29	59.556	279.45	65.5275	406.31	40.9766	879.65	31.9802	221.77	66.1745	888.66	67.5805	679.2		129.23	1620.39	72.1835	789.41	82.4815	401.87	123.474	4522.22
					54.074	603.55	51.6175	338.2	42.0498	446.82	51.4065	730.98	34.7965	168.62	46.5919	866.21	64.26	627.53		113.973	1541.73	72.1835	756.23	74.568	334.87	144.225	4569.27
					64.907	723.23	65.512	309.04	52.83	510.05	70.646	779.51	32.1526	165.17	59.8135	871.78	53.6645	533.1		85.795	1533.55	84.2735	850.04	74.568	340.51	78.877	4477.94
					64.907	766.69	52.5785	302.48	52.83	554.65	77.7185	702	32.1526	185.45	59.3885	922.92	75.6275	432.92		81.361	1613.21	78.074	899.81	83.271	361.58	78.877	4486.25
					60.8905	823.97	64.92	378.75	47.1367	580.8	81.877	820.04	34.7965	132.64	59.3885	965.63	53.6645	487.65		81.361	1652.17	78.074	825.78	75.494	371.77	125.168	4586.8
					60.8905	767.74	54.3925	365.15	47.1367	627.51	98.0605	931.82	27.74	117.48	56.4035	872.97	69.7515	549.47		109.229	1779.43	115.013	776.89	97.267	447.57	81.7185	4535.62
					82.363	812.63	48.4481	386.37	55.3755	541.04	46.0612	894.15	43.9308	93.97	48.3088	780.78	55.4645	461.19		58.573	1695.13	117.993	685.47	86.2135	451.19	81.7185	4580.71
					92.907	905.63	56.092	431.53	44.3242	490.18	46.0612	933.09	47.829	127.31	51.443	725.84	52.5055	444.34		58.573	1724.41	92.214	567.25	86.2135	468.95	150.484	4470.43
					70.421	994.8	56.092	482.3	42.0498	446.68	77.4765	998.86	33.8475	55.35	45.1277	692.56	56.416	403.12		64.0025	1819.03	117.974	610	92.616	467.98	78.2075	4376.61
					62.698	852.08	48.4481	414.67	65.5275	377.55	70.7335	992.72	27.74	100.63	45.1277	676.67	56.416	455.3		64.0025	1812.59	72.5435	678.29	92.616	502.21	78.2075	4308.11
					61.985	774.16	51.435	430.6	55.813	323.38	51.8725	1075.37	45.2538	77.49	50.405	628.03	56.332	512.57		96.48	1901.31	72.5435	608.99	91.237	617.56	160.543	4137.47
					66.3945	694.93	51.435	475.9	50.6775	253	79.2975	1061.9	48.4039	60.89	52.502	622.71	56.332	517.01		101.027	2037.22	98.8005	496.39	91.237	708.2	155.063	4139.14
					61.9475	668.59	37.9975	537.36	39.0788	244.19	78.2785	1107.83	41.2019	96.86	34.2557	566.76	63.127	518.12		103.201	2079.56	67.814	1082.11	105.842	830.98	87.741	4052.15
					61.9475	673.1	37.9975	531.63	39.0788	206.55	86.2085	1030.71	38.4869	0	50.0545	646.28	55.1435	572.37		122.922	1957.76	66.945	1111.72	95.912	737.57	150.435	4193.64
					82.2565	781.71	45.1258	490.2	45.5636	143.94	48.422	997.16	56.3265	13.84	50.0545	645.41	47.6875	605.75		88.5985	1949.06	66.945	1052.1	95.912	671.39	157.389	4323.79
					62.7815	669.23	64.6785	550.69	30.5567	94.66	48.422	1034.38	28.7624	38.75	41.6517	595.02	47.6875	653.48		88.5985	2031.03	101.807	1058.07	98.27	583.82	104.95	4407.07
					71.778	652.04	53.5225	601.3	35.5793	134.93	86.2085	1115.33	61.471	30.44	41.0394	597.79	55.1435	600.3		95.3155	2129.21	65.2385	986.76	97.266	558.04	96.462	4389.45
					65.365	592	53.5225	606.09	44.4841	97.49	64.3405	1171.76	73.116	28.89	41.0394	639.3	59.737	579.47		83.123	2177.64	65.2385	957.41	86.966	547.98	96.462	4318.72
					50.006	571.79	63.621	603.33	30.5567	109.03	64.3405	1229.3	38.8207	160.52	56.384	705.73	59.737	631.89		83.123	2259.36	92.0255	1084.26	122.921	669.69	146.38	3952.9
					48.0257	524.3	39.9514	653.14	42.0256	72.64	117.163	1347.19	33.8475	83.03	50.536	761.08	56.73	699.15		89.039	2244.81	83.1595	1170.42	97.266	679.11	54.156	4079.99
					48.0257	489.51	39.9514	678.05	42.7898	142.12	59.3195	1313.91	42.5954	102.85	48.2631	813.66	56.73	694.68		89.039	2206.05	83.1595	1177.71	97.266	775.76	54.156	4106.36
					55.8195	545.14	47.7542	657.47	42.7898	121.3	59.3195	1260.24	42.5954	92.16	37.0946	846.87	65.283	762.22		92.086	2208.52	165.023	1209.42	104.089	819.49	85.819	4163.11
					57.2365	473.65	47.7542	611.7	52.83	174.55	72.244	1171.92	40.6763	145.29	54.0105	772.23	61.243	751.25		117.533	2034.21	65.0715	1043.37	115.13	821.04	141.982	4099.67
					56.1125	419.57	70.601	589.56	59.4505	192.74	51.8725	1123.72	41.1419	183.68	59.6845	703.88	67.4755	690.83		122.87	2011.05	75.4745	1300.75	104.089	902.84	101.155	4149.21
					68.5785	389.83	56.9045	665.07	59.314	251.73	80.7025	1218.75	38.8207	191.78	41.784	642.29	83.1965	826.02		96.7845	1979.66	75.4745	1234.33	65.27	962	101.155	4249.13
					68.5785	322.11	55.569	667.83	49.5662	226.13	48.3853	1272.42	48.1365	207.57	41.784	633.42	92.311	846.91		132.352	2113.3	126.646	1093.18	65.27	955.91	58.1295	4398.74
					61.3785	325.51	48.5343	719.76	49.5662	247.54	48.3853	1318.25	41.1419	176.82	55.399	687.29	94.6405	929.62		84.3725	2108.75	41.71	1018.46	110.454	1094.58	58.1295	4379.71
					54.085	307.04	48.5343	746.75	42.6475	316.29	57.7965	1280.8	45.9414	160.73	55.399	721.05	91.5905	895.03		84.3725	2190.58	149.563	1405.92	107.185	1079.32	177.438	4523.14
					52.091	255.83	64.8715	705.73	49.3411	288.9	67.0705	1187.44	53.5175	105.17	55.399	741.15	87.683	997.46		92.086	2208.53	70.941	1369.94	106.381	1205.16	90.9235	4372.5
					52.091	209.24	68.805	653.14	60.5975	318.64	48.1816	1090.59	48.4041	52.66	52.1865	768.61	87.683	1064.17		101.724	2310.92	70.941	1300.75	97.098	1036.04	90.9235	4363.08
					63.624	147.41	64.8715	719.56	58.0715	391.28	66.5495	1104.66	55.712	48.33	50.7535	792.73	84.9555	1188.39		103.396	2321.45	79.178	1187.28	109.263	978.3	139.363	4270.51
					68.51	91.66	63.703	763.84	56.0845	404.97	60.761	1179.19	48.4041	35.98	50.7535	832.92	84.9555	1260.84		114.59	2245.28	79.178	1115.32	90.427	962.86	101.051	4135.27
					56.7445	96.07	57.5065	655.91	62.3765	467.72	60.761	1142.17	50.0275	107.93	49.055	881.41	121.924	1380.96		145.533	2379.53	134.682	102.4	90.427	942.31	132.559	4259.74
					48.1836	137.21	57.5065	711.26	45.741	540.88	77.7985	1167.04	50.0275	143.19	55.933	844.11	137.667	1425.21		103.396	2425.48	215.758	260.15	85.308	1061.85	139.363	4402.93
					48.1836	184.12	60.89	733.4	64.531	746.53	66.5495	1058.77	52.5675	181.92	55.933	816.99	110.298	1263.4		92.578	2701.16	181.859	445.58	85.308	1133.37	106.938	4237.42
					55.0705	198.9	57.5245	614.4	62.5225	680.01	43.078	1019.31	52.5675	234.98	54.0105	817.48	105.73	1276.4		121.424	2836.76	50.076	644.84	115.022	1125.76	106.938	4161.13
					43.9167	253.95	57.5245	642.07	52.1935	608.64	43.078	1056.53	47.7127	267.25	48.3086	881.65	84.2195	1183.54		92.578	2666.74	50.076	691.89	99.2635	1232.46	119.427	4112.18
					43.9167	265.35	64.678	708.49	45.741	581.63	51.006	985.25	51.109	285.18	48.3086	917.58	83.693	1108.8		166.587	2537.86	113.704	794.29	84.4895	1259.76	80.2635	4010.52
					55.5885	248.91	64.678	766.61	57.1575	626.13	59.1385	905.2	41.7942	199.76	54.417	899.1	91.072	1110.49		125.025	2566.88	56.2765	904.99	84.4895	1200.73	80.2635	3943.3
					62.698	318.27	93.1635	705.73	59.2455	562.96	59.1385	888.77	39.9137	133.9	55.399	937.2	91.072	1027.97		92.0595	2651.81	56.2765	904.99	94.365	1046.14	108.336	3835.33
					44.354	271.23	77.5845	661.45	42.4572	506.67	47.0571	882.24	39.9137	97.81	47.7817	936.61	96.063	953.41		92.0595	2742.46	180.107	714.03	71.717	964.01	132.182	3714.43
					44.354	233.35	57.5245	741.7	42.4572	470.86	47.0571	927.73	53.6325	60.89	55.0805	926.14	59.3065	867.11		104.897	2782.34	180.107	534.14	71.717	997.74	93.607	3632.68
					57.847	179.38	57.5245	697.42	41.2718	436.44	65.14	827.33	48.6824	47.29	60.998	949.66	73.919	777.17		85.7555	2949.41	127.057	1029.53	108.247	1034.72	123.148	3836.18
					49.4299	107.65	118.664	631	41.2718	397.8	72.1455	825.03	43.2965	149.45	60.998	1007.48	54.5175	730.66		105.758	2853.15	137.613	1187.28	94.6675	1015.69	113.288	3948.87
					49.4299	73.07	109.864	608.86	42.6475	358.93	56.1675	755.22	26.6554	107.93	42.7216	1037.84	48.3038	679.02		127.026	2827.65	46.2478	1181.75	93.0995	1007.39	113.288	4031.15
					50.321	125.52	120.713	722.33	56.927	343.95	56.1675	766.41	26.6554	88.56	65.084	1101.61	48.3038	639.42		124.46	2698.52	46.2478	1134.7	88.0905	960.34	119.198	4151.3
					44.5513	95.23	79.4445	730.63	58.834	409.91	52.028	692.94	32.3811	69.19	65.084	1144.31	71.7585	569.77		129.939	2561.34	75.819	1342.26	88.0905	1010.16	143.457	4250.84
					44.5513	131.57	58.9215	799.82	75.535	594.9	69.114	694.71	42.8401	125.31	71.2835	1067.31	51.5965	497.7		157.751	2436.98	139.931	1394.85	94.754	1037.83	122.352	4388.13
					41.6054	170.54	58.9215	810.89	68.8585	668.81	62.612	650.46	29.7912	71.42	40.1721	987.25	41.5626	487.47		120.352	2402.37	75.819	1414.22	88.83	1131.93	113.753	4071.31
					41.6054	204.13	74.6235	827.5	68.8585	715.05	52.028	654.11	29.7912	83.26	49.1443	1043.46	36.2075	422.42		165.152	2250.6	139.57	1502.78	88.83	1220.49	71.5455	3911.76
					51.3905	180.72	69.873	938.2	76.4415	794.94	55.4155	603.47	42.8401	144.87	39.2853	1014.53	39.2192	411.06		117.605	2333.28	46.5748	1392.08	111.228	1237.88	71.5455	3839.47
					60.65	250.02	69.873	999.09	75.763	753.8	68.1125	549.3	56.1405	223.23	52.186	1022.3	39.2192	446.68		120.352	2423.97	46.5748	1345.03	120.27	1129.92	93.5605	3805.5
					60.5725	284.51	74.6235	899.46	75.763	703.68	67.0035	551.44	47.8292	250.26	39.2853	1053.19	36.2075	454.42		129.939	2561.94	173.782	1093.18	81.9345	1139.1	93.5605	3879.68
					60.5725	336.52	91.8105	935.43	64.531	775.14	56.8305	485.87	59.9625	190.64	40.1721	976.07	54.3875	376.47		133.97	2543.45	229.232	1167.91	81.9345	1098.72	96.3055	3972.94
					54.43	369.59	77.786	960.34	78.429	852.64	56.8305	471.12	57.2785	140.3	47.7817	891.49	52.053	340.32		130.594	2486.42	174.827	924.36	105.454	1148.53	72.2075	3955.17
					55.325	462.48	79.5495	869.01	95.448	1362.88	69.999	432.34	54.5975	242.79	44.1161	996.52	52.053	289.38		129.436	2627.4	193.721	938.2	99.8795	1317.7	72.2075	3936.66
					58.49	414.51	62.663	871.78	92.506	1296.76	62.7825	422.45	47.8292	298.07	54.9805	954.23	46.7099	245.94		114.086	2697.17	154.261	821.96	95.2275	492.62	97.9975	3800.04
					54.43	413.7	62.663	816.43	92.506	1230.34	52.6245	357.02	45.446	333.51	48.3088	737.84	49.8231	225.31		169.017	2991.75	154.261	694.66	80.931	512	55.391	3710.56
					55.8195	593.79	69.1675	841.34	96.786	1145.17	47.0575	308.21	41.7942	236.04	44.1161	1034.71	60.073	308.59		85.7555	2974.82	134.682	171.59	88.784	556.28	55.391	3658.18
					73.7395	688.74	43.9312	874.55	93.16	986	47.0575	340.87	74.581	350.53	52.186	1076.67	53.0435	354.26		116.466	2984.09	217.282	428.97	73.796	631	207.206	3869.87
					54.687	591.43	59.923	949.27	81.033	895.23	66.4285	365.12	55.679	362.64	58.4735	1117.55	53.0435	345.53		123.239	3107.46	241.077	470.48	77.2605	678.05	62.7335	3844.44
					54.4295	622.6	63.621	988.02	76.2825	944.36	51.5975	264.88	55.679	360.97	60.034	1075.19	54.626	364.18		123.514	3155.03	262.297	215.87	99.2635	777.68	62.7335	3889.03
					51.9335	570.59	64.9195	935.43	76.2825	934.4	51.5975	234.21	63.352	429.54	55.992	1142.13	47.3887	283.82		123.239	3229.88	282.699	35.98	109.86	863.48	135.329	4024.1
					51.9335	599.75	64.9195	990.78	71.1585	1059.38	55.5605	199.51	63.352	455.9	47.8508	1190.48	50.46	281.71		131.406	3359.83	51.4435	323.8	126.661	888.38	110.534	3990.03
					73.262	587.41	58.2275	932.66	71.1585	1110.21	69.423	245.33	55.046	465.8	48.3088	1231.01	45.243	237.19		144.864	3388.83	51.4435	351.48	107.185	882.85	82.9665	3881.42
					50.8295	496.14	43.9312	844.1	97.7435	1346.47	53.0295	177.12	55.046	475.25	48.3088	1271.32	45.243	193.83		132.732	3230.41	237.46	520.3	97.3925	733.4	82.9665	3877.68
					50.8295	480.2	39.2933	830.27	89.7495	1235.81	78.8235	112.69	54.157	380.03	43.6396	1227.19	37.555	151.23		86.642	3227.9	182.844	761.08	66.326	633.77	87.741	4025.31
					60.65	554.82	39.2933	866.24	102.033	1135.35	57.362	132.84	54.157	326.76	43.6396	1193.44	37.555	113.61		86.642	3161.35	182.844	885.62	66.326	625.47	130.559	3888.45
					60.65	567.52	58.2275	924.36	72.7345	833.15	57.362	83.03	55.4355	272.08	61.751	1163.33	56.479	70.88		116.466	2888.18	266.497	1065.51	89.746	708.49	76.4245	3767.1
					64.907	483.69	70.4825	917.2	65.928	767.59	73.675	52	58.5415	300.02	55.2	1218.04	46.5068	125.49		72.8615	2808.25	78.8485	1212.19	93.363	761.08	110.284	3857.27
					72.0305	473.99	52.08	857.76	48.1569	173.32	64.2575	49.82	45.4978	298.1	55.2	1185.1	46.5068	170.27		72.8615	2794.52	78.8485	1289.68	73.796	691.89	76.4245	3734.51
					74.308	408.03	52.08	845.42	71.1725	942.68	64.2575	110.7	40.9023	287.19	61.106	1110.62	46.7099	223.64		111.501	2755.08	43.9389	1397.61	94.365	625.47	127.647	3639.17
					57.654	347.05	71.8895	852.41	71.1725	877.28	53.0295	218.64	40.9023	245.07	41.7837	935.44	53.841	247.35		111.501	2686.66	43.9389	1353.33	90.878	19.37	134.809	3520.64
					51.413	423.72	58.1375	790.71	47.3083	803.42	68.034	290.59	40.464	191.9	37.0946	882.85	42.0158	173.28		130.346	2810.16	141.113	1414.22	90.878	102.4	101.97	3509.41
					50.4715	436.2	53.9305	727.69	51.234	793.07	70.583	417.9	40.464	157.34	45.0545	871.78	42.0158	131.22		147.732	2906.63	195.593	1220.49	84.15	190.96	96.1755	3596.34
					50.4715	385.55	49.6394	661.31	51.234	743.73	65.997	545.21	57.0745	95.43	57.0825	1073.81	32.7048	105.17		167.741	3009.05	73.6125	1394.85	94.668	290.59	96.1755	3625.92
					61.578	302.78	47.0499	647.02	65.1865	710.59	55.9445	797.06	53.322	47.61	67.0335	1004.63	28.7383	83.03		173.234	3179.27	135.693	1436.36	95.2275	420.67	103.216	3731.41
					57.654	331.7	33.8442	659.66	56.3545	655.31	64.1185	885.62	53.322	22.14	41.7837	930.49	28.7383	59.74		144.48	3070.17	73.6125	1328.43	110.343	365.32	172.189	3732.13
					60.0975	250.02	56.2035	719.44	56.3545	635.03	51.006	949.27	35.7033	70.56	51.507	965.8	43.1823	41.51		99.975	2978.14	118.414	1143	80.931	470.48	70.6995	3640.37
					52.6715	202.33	49.1325	714.36	52.1935	580.49	48.1816	1054.44	31.535	35.98	45.9972	1039.46	37.8375	85.97		96.9015	2936.01	147.753	996.32	99.0985	168.82	70.6995	3575.21
					45.8835	137.04	38.8122	777.62	52.1935	539.67	68.3875	1212.61	31.535	6.19	45.9972	1083.68	37.8375	89.64		96.9015	3032.04	189.681	1062.74	99.1405	71.96	109.188	3571.68
					48.2808	85.84	51.11	796.1	54.9165	480.63	78.027	63.65	38.9314	41.51	46.3787	1129.88	39.4299	94.66		130.926	3152.38	249.478	968.64	79.091	124.54	126.065	3461.81
					48.2808	55.35	49.111	780.69	63.646	442.48	68.5955	88.56	63.0015	99.36	46.3787	1132.7	44.0505	56.04		158.913	3250.7	137.928	899.46	86.8285	13.84	95.6535	3386.45
					45.8835	106.47	38.8122	756.21	54.9165	426.07	76.3275	83.03	76.8935	47.05	38.0034	1129.17	39.4299	132.03		135.327	3347.71	137.928	766.61	72.0015	96.86	92.21	3485.52
					51.9335	148.34	47.0499	605.75	56.1565	374.04	93.0185	97.81	66.707	113.47	38.0034	1154.07	55.036	180.42		122.16	3350.13	60.655	484.32	72.0015	105.17	92.21	3541.56
					51.9335	189.43	66.2715	601.3	59.739	316.58	62.2115	85.97	55.4355	181.92	46.3787	1201.12	35.1124	272.54		58.5515	3523.07	60.655	467.72	107.185	210.33	130.271	3652.74
					44.354	129.1	56.6475	518.6	49.0735	348.85	74.4465	190.96	66.096	232.54	49.5906	1237.1	63.089	53.45		58.5515	3537.34	166.867	210.33	106.381	193.73	130.271	3783.97
					44.354	93.93	45.6776	463.57	49.0735	298.07	68.5955	157.75	79.9505	157	43.1319	1218.35	37.4286	50.12		125.227	3567.66	207.225	442.81	106.381	279.52	89.9255	3793.01
					57.968	96.9	72.222	523.83	44.3242	278.59	67.3885	177.12	61.14	351.82	47.1321	1173.61	37.0473	74.93		85.2785	3548.18	155.536	141.15	97.14	404.06	89.9255	3784.78
					47.215	123.3	61.707	453.28	44.3242	234.26	47.2654	221.4	55.4355	233.67	43.1319	1192.23	35.5144	105.02		85.2785	3633.05	155.536	196.5	88.784	470.48	125.567	3615.54
					47.215	151.08	33.5038	460.82	47.8406	194.64	47.2654	254.62	61.9785	221.4	46.3551	1238.13	35.5144	125.15		101.935	3771.38	127.057	13.84	107.794	351.48	90.148	3634.44
					49.002	213.39	33.5038	494.37	47.3082	146.24	60.407	340.41	48.0341	168.3	46.3551	1276.68	40.6415	74.78		35.926	3735.51	127.057	138.38	107.794	390.23	90.148	3703.61
					47.5976	262.44	48.5558	593.71	34.4218	108.25	46.3697	398.53	48.0341	126.76	44.6375	1286.01	61.417	76.9		35.926	3748.04	157.434	279.52	111.669	279.52	101.255	3705.22
					45.9853	214.25	49.8909	412.7	34.4218	75.54	46.3697	406.83	52.298	86.68	54.1535	1292.45	53.0435	61.45		133.98	3667.39	87.3285	556.28	87.1105	149.45	114.39	3591.71
					45.9853	204.13	45.6776	417.57	53.5915	79.25	78.8575	329.34	55.046	31.56	51.056	1358.88	40.6415	40.3		93.795	3551.52	163.171	595.02	87.1105	116.24	117.161	3530.87
					44.341	241.67	47.8632	389.36	28.6054	73.54	72.133	265.68	68.075	44.63	45.2251	1436.37	52.618	142.01		93.795	3463.15	176.458	572.88	88.784	30.44	93.607	3581.13
					44.341	215.96	47.8632	342.33	42.8136	118.88	72.133	254.63	45.4571	111.56	39.9244	1469.67	58.7385	184.62		93.822	3330.23	167.217	788.75	150.119	55.35	111.953	3511.08
					48.5826	168.91	45.1489	349.29	39.6449	160.47	64.2295	495.39	67.958	88.6	40.3637	1400.39	55.7625	181.94		85.868	3390.48	193.216	827.5	110.453	49.82	96.507	3401.54
					76.5715	315.22	45.1489	374.52	39.6449	187.48	50.8655	600.56	66.67	129.16	40.3637	1389.45	58.7385	243.17		85.868	3474.76	152.18	918.83	85.3085	152.21	74.0245	3379.08
					51.151	299.52	51.678	292.85	57.211	149.68	55.9445	561.81	38.1017	172.68	46.069	1345.06	51.4125	305.51		111.693	3559.28	116.531	1015.69	85.3085	207.57	74.0245	3415.15
					59.0175	294.94	52.5785	283.75	47.3081	98.28	55.9445	514.76	38.1017	140.06	44.6375	1328.09	51.4125	303.98		111.693	3619.38	116.531	1115.32	102.983	354.25	109.371	3304.74
					59.0175	293.22	51.1095	300.29	47.3081	52.87	55.56	453.88	45.8343	168.07	44.9074	1342.52	63.426	366		62.9695	3787.64	69.986	1192.82	97.811	467.72	65.088	3484.32
					56.206	387.19	58.2275	337.64	28.6054	44.63	55.0765	425.67	45.8343	212.81	34.1596	1387.39	65.283	444.96		125.468	3894.24	69.986	1234.33	86.9695	357.01	65.088	3454.04
					56.206	360.85	52.02	248.59	40.178	74.78	63.7975	340.32	58.552	254.4	34.2561	1397.66	57.0005	513.14		188.609	4028.9	60.6555	1419.75	86.9695	296.13	115.415	3361.37
					65.9795	400.45	54.5075	236.86	40.178	96.86	56.1835	326.36	58.2045	343.89	34.2557	1430.17	55.036	558.8		137.865	3860.18	60.6555	1477.87	108.888	69.19	106.788	3118.91
					58.809	430.36	44.8711	302.29	67.492	30.94	66.321	254.52	55.358	421.2	34.2557	1439.9	50.7875	545.46		128.672	4008.49	113.202	1483.41	108.888	163.29	114.159	3214.8
					47.6954	399.38	44.8711	257.38	65.0315	84.17	68.021	168.62	47.0647	410.91	48.445	1475.71	45.5559	458.59		71.8855	4116.14	87.432	1320.12	90.4265	49.82	117.311	3211.74
					61.178	480.54	42.8978	174.36	68.327	47.05	44.243	193.73	47.0647	362.46	44.2653	1502.79	45.5559	432.6		71.8855	4169.39	87.432	1300.75	90.4265	135.61	55.3915	3286.76
					61.178	501.69	42.8978	200.22	46.9646	120.57	44.243	149.55	54.598	288.8	78.6975	1521.48	44.6073	459.95		113.662	4035.03	131.74	1400.38	97.392	24.91	55.3915	3245.08
					54.247	471.39	55.4935	143.19	46.9646	161.97	55.0765	136.29	49.2098	241.03	48.3315	1444.33	49.0573	432.53		113.662	4099.42	58.9875	188.19	76.7295	19.37	108.612	3302.16
					54.247	429.54	57.7775	106.47	49.4025	209.79	52.3695	22.14	49.2098	191.52	48.3315	1467.44	52.5055	363.13		115.029	4209.86	58.9875	232.47	76.7295	52.58	79.416	3409.82
					60.91	379.4	60.079	167.2	73.469	185.65	52.3695	47.05	55.0465	245	51.9115	1355.39	48.8884	415.13		115.029	4285.77	134.375	376.39	133.023	188.19	166.234	3413.35
					60.91	357.06	64.3545	158.62	62.6355	208.82	52.1645	41.51	66.152	330.65	51.9115	1317.69	44.7168	403.15		125.939	4137.64	70.0175	249.08	114.952	207.57	166.234	3303.85
					47.6954	395.45	76.882	1033.34	43.4473	258.87	49.5688	80.26	67.1205	402.25	53.9295	1340.56	44.7168	366.17		113.662	4019.22	98.3165	190.96	161.987	127.31	64.9715	3261.75
					51.151	260.15	76.882	1098.72	43.4473	237.33	92.18	19.37	66.152	345.94	49.7679	1533.17	46.9624	324.74		84.5665	3904.45	127.33	246.31	84.9235	69.19	64.9715	3244.62
					58.53	203.52	74.3575	1104.25	53.421	311.01	49.5688	97.85	67.349	315.61	49.7679	1496.97	34.7058	287.03		84.5665	3871.19	60.976	279.52	84.9235	130.07	105.402	3169.95
					70.504	133.99	74.3575	1115.32	71.1585	238.93	52.1645	91.33	68.3095	378.55	75.804	1393.65	34.7058	256.55		143.228	3753.65	60.976	340.41	105.841	141.15	144.154	3121.97
					59.166	171.59	74.3575	1010.16	33.8283	327.48	56.1195	136.06	72.914	441.3	80.2485	1374.06	53.863	204.46		110.878	3672.91	105.263	434.51	105.841	143.91	82.1465	3027.72
					59.166	141.15	82.384	1048.9	66.904	399.03	66.334	83.03	58.8455	365.87	75.804	1323.61	52.5055	165.13		110.878	3784.47	74.7815	415.13	109.45	52.58	112.311	2914.25
					65.8375	216.03	81.9775	1134.7	33.8283	352.03	63.137	149.04	41.0822	423.58	80.2485	1291.79	52.5055	116.76		164.577	3720.14	74.7815	487.09	115.697	240.78	137.753	2728.83
					68.099	218.01	82.334	1132.96	70.083	268.92	55.0765	184.62	41.0822	450.52	56.6955	1209.78	41.8462	89.81		72.723	3898.16	117.919	556.28	102.982	368.08	82.1465	2998.6
					70.6285	134.79	80.5395	1051.67	58.0715	352.96	66.321	239.9	55.4355	521.51	56.6955	1157.04	41.8462	129.69		72.723	3924.23	150.734	614.4	153.725	478.79	88.1235	2823.48
					59.166	120.67	49.3656	1086.27	55.4305	293.33	56.1835	309.98	55.4355	468.99	57.3135	1214.67	56.751	206.83		113.662	3924.12	87.3285	642.07	166.075	619.93	88.1235	2735.6
					68.305	292.85	52.3205	1052.61	55.4305	242.74	71.1115	383.09	71.415	493.73	57.3135	1271.69	49.5373	260.87		90.7215	4053.13	82.189	733.4	103.3	785.98	118.502	2622.94
					48.2927	217.44	52.0805	1016.65	65.79	180.91	71.1115	370.95	68.119	525.25	65.1855	1368.78	49.5373	277.49		90.7215	4060.32	82.189	813.66	103.3	888.38	104.279	2587.68
					48.2927	264.2	38.8659	1057.76	66.158	115.18	63.3345	370.37	69.434	574.93	65.1855	1352.82	47.9103	93.36		72.8445	4651.04	149.055	766.61	82.976	1010.16	104.279	2485.28
					65.114	265.18	38.8659	1050.75	73.179	116.37	44.1016	297.62	70.9925	548.99	78.0925	1386.55	34.1559	56.79		72.8445	4708.4	81.9775	968.64	82.976	1093.18	151.413	2408.61
					60.1365	324.88	53.5225	1000.16	59.4335	111.56	44.1016	304.24	67.413	519.77	82.467	1300.76	34.1559	90.36		87.1935	4663.44	81.9775	1004.62	98.27	1273.07	172.975	2422.76
					53.0255	300.15	45.1489	978.71	59.4335	170.11	44.2632	309.42	70.9925	618.97	66.688	1242	47.9103	130.63		39.31	4668.26	164.074	1170.67	98.27	1369.94	101.156	2593.65
					31.4375	252.96	45.1489	941.42	71.6265	250.12	67.1235	216.17	90.901	663.77	46.0692	1206.66	52.2345	161.38		39.31	4688.48	158.12	1347.8	91.5055	1563.67	101.156	2579.35
					31.4375	223.37	52.08	864.23	73.179	187.09	67.1235	210.35	75.3435	691.61	46.0692	1217.73	52.325	135.13		114.072	4599.37	132.587	1394.85	91.5055	1655	71.7895	2735.72
					47.5114	157.97	55.003	854.97	56.9975	259.18	53.0295	148.78	86.742	783.11	51.8265	1137.47	52.2345	196.67		65.732	4463.86	60.633	1497.25	67.9705	1815.51	71.7895	2727.15
					47.5114	181.16	52.895	794.79	51.016	306.2	71.2495	115.18	78.7665	756.05	54.558	1095.96	69.224	200.97		65.732	4411.16	110.236	1256.47	67.9705	1876.4	111.167	2842.35
					64.3095	96.86	38.2436	771.93	60.514	307.15	74.278	188.23	86.742	865.91	50.7535	1156.84	59.2	268.58		130.553	4296.37	163.079	1112.56	90.8325	1928.98	87.8105	2943.02
					52.4155	125.49	38.2436	739.12	57.932	485.66	71.2495	139.95	94.0905	934.88	50.7535	1143	59.737	250.26		124.49	4396.34	173.382	1004.62	90.8325	1884.7	87.8105	2931.57
					52.4155	152.42	52.1	734.42	57.299	542.23	79.0945	69.19	83.028	1008.34	38.6925	1082.12	59.737	306.1		124.49	4516.48	44.964	1026.76	109.001	1834.89	102.559	2890.41
					68.5785	130.07	44.987	645.77	59.7395	534.85	74.482	47.05	83.2345	888.07	38.6925	1084.89	62.769	304.58		46.6954	4276.56	44.964	1015.69	103.577	1942.82	134.512	3077.56
					70.5705	196.5	33.8442	632.52	51.5495	561.91	77.0725	110.22	68.963	859.16	47.7817	1062.74	47.0884	383.17		46.6954	4296.49	115.54	1245.4	87.718	1909.61	119.596	3275.12
					75.7115	137.41	48.5558	567.35	51.5495	541.08	63.8535	88.56	68.963	790.17	42.7216	1024	54.387	326.55		144.559	4448.91	110.236	1297.98	87.718	1992.64	137.824	3458.42
					66.517	162.53	54.908	512.89	73.469	471.34	63.8535	47.78	74.581	726.05	43.9412	979.72	47.0884	384.06		142.929	4519	89.388	1494.48	91.907	1984.34	119.596	3333.2
					65.114	224.24	52.1795	464.95	64.106	420.54	68.1125	705.73	83.2345	806.31	68.351	902.22	57.476	456.79		52.61	4476.73	83.368	1483.41	91.5495	1942.82	101.97	3410.06
					65.114	250.26	40.2375	407.59	58.0715	393.47	50.8655	644.84	91.6215	755.1	52.69	830.27	39.3895	522.18		52.61	4429.18	102.147	1488.94	94.408	1909.61	113.311	3334.86
					68.099	320.32	40.2375	379.15	59.5865	642.36	62.1545	628.33	82.493	666.54	52.69	857.94	62.2035	539.73		69.587	4371.19	83.368	1403.15	101.826	2009.24	80.6375	3321.93
					42.399	281.83	44.5908	347.8	59.5865	697.1	60.2445	562.08	81.3525	674.98	59.24	866.25	50.7875	507.49		137.617	4194.23	60.8335	309.97	93.3625	1945.59	80.6375	3402.17
					68.202	346.77	58.2275	296.13	47.3083	771.84	60.2445	514.79	77.6095	597.85	54.4165	810.9	75.015	612.53		89.038	4202.41	60.8335	357.01	93.3625	1884.7	118.755	3197.77
					60.1075	402.58	58.2275	271.22	52.368	720.97	55.0765	451.42	88.5305	505.18	56.169	918.83	58.5365	623.8		89.038	4281.34	87.9025	379.15	91.55	1793.4	112.601	3079.91
					67.729	383.04	60.7525	210.33	63.7255	815.3	57.175	470.71	72.551	583.53	58.0385	979.72	58.5365	670.42		143.571	4318.48	125.891	282.29	91.55	1762.84	101.846	2976.27
					68.68	394.92	44.0261	130.07	63.7255	879.54	50.866	496.76	72.551	601.13	56.169	929.9	64.9195	701.91		133.404	4224.22	118.597	481.55	103.102	1691	101.846	2912.31
					80.19	486.54	44.0261	157.75	80.72	987.42	50.866	543.01	81.322	582.67	56.87	938.2	77.9735	791.97		133.404	4310.55	122.04	539.67	104.715	1590.22	129.982	2783.3
					65.114	447.57	46.064	127.31	80.72	1057.03	48.2742	445.68	83.22	642.07	50.4705	1015.7	61.705	866.82		118.143	4390.04	95.382	603.33	96.125	1602.94	109.783	2782.14
					65.114	483.25	58.227	162.44	85.981	1158.07	48.2742	433.37	86.912	668.68	36.6468	1057.21	90.027	978.36		118.143	4275.6	95.382	683.59	96.125	1507.35	67.0975	2889.64
					50.6015	555.81	58.227	172.06	83.822	1034.75	68.2435	412.82	90.406	767.02	36.6468	1090.42	90.027	987.01		151.165	4126.25	149.983	833.03	100.655	1401.04	67.0975	2919.79
					91.792	578.21	60.3565	109.76	83.822	955.45	78.8575	408.62	84.503	662.65	80.125	1471.9	70.9125	1074.39		98.412	4015.11	92.987	833.03	111.598	1287.89	134.512	3052.63
					50.0065	662.7	64.4845	136.06	89.7495	1285.98	44.2632	352.65	84.503	629.62	80.125	1545.58	83.693	1063.41		98.412	4030.24	92.987	744.47	107.185	1180.95	142.212	3202.08
					55.21	569.13	73.3405	47.05	79.0465	1354.68	57.455	324.74	88.766	555.64	83.211	1604.74	61.705	826.12		44.1142	4353.79	106.777	766.61	122.993	1300.9	162.22	3150.15
					73.445	625.03	73.3405	110.7	79.0465	1426.42	67.7185	247.85	62.7575	581.96	71.2375	1513.23	60.0725	747.65		44.1142	4315.49	106.777	664.21	89.5635	1311.91	131.877	2978.62
					46.7233	678.05	63.572	168.34	87.1975	1363.27	57.455	290.29	69.8575	530.4	71.3765	1464.04	60.0725	700.78		173.415	4683.51	115.032	1012.92	89.5635	1320.99	138.116	2764.81
					63.753	583.95	63.572	113.97	79.8115	1278.8	65.943	340.06	62.7575	520.78	60.8535	1412.62	58.404	611.27		96.118	4507.34	114.389	1154.07	111.669	1435.14	57.0855	2854.4
					71.615	552.08	37.9149	199.57	79.8115	1213.7	56.799	281.8	61.1705	455.09	60.8535	1360.36	40.3787	595.7		96.118	4451.63	47.543	1051.67	93.1435	1371.64	57.0855	2877.51
					62.483	480.25	37.9149	201.18	74.686	1139.16	58.9725	237.33	59.012	461.32	57.8675	1272.99	40.3787	557.13		72.5665	4257.05	47.543	1093.18	88.968	1369.94	136.197	2993.71
					60.1075	417.1	46.2449	162.79	90.02	1186.08	55.0115	198.82	55.8	412.63	57.8675	1276.09	69.921	537.36		72.5665	4262.97	90.5285	1057.21	88.968	1309.05	105.617	3197.24
					73.541	512	51.779	184.35	74.686	1137.72	57.455	988.93	66.753	453.69	74.16	1207.88	57.476	471.43		100.415	4164.56	107.224	1112.56	135.489	1214.96	95.6535	3333
					73.541	512	40.5475	141.12	95.129	1044.69	57.455	943.68	66.753	397.24	59.6475	1134.34	68.312	663.04		133.074	4359.94	68.2285	1262	89.335	1076.58	128.234	3248.48
					73.644	434.51	40.5475	162.18	89.659	1168.53	49.5866	909.62	55.4355	366.66	50.536	1081.56	60.171	604.44		133.074	4314.09	68.2285	1331.19	89.335	1018.46	105.617	3166.64
					53.257	398.53	59.853	125.89	90.782	1080.92	37.9706	855.82	55.4355	328.82	56.0905	1024.76	60.171	639.17		148.074	4033.29	118.89	1322.89	107.642	877.31	111.909	3112.06
					59.9905	437.59	62.9285	119	74.005	990.25	55.9445	827.5	54.191	268.47	51.056	1043.23	66.415	694.72		119.247	3886.15	117.864	1237.1	114.453	752.77	111.909	3033.67
					53.257	367.46	60.7525	180.08	74.496	997.89	62.3695	783.22	54.191	218.85	47.7816	1001.51	41.4202	711.27		119.247	3864.4	100.196	1381.01	83.124	639.3	69.1215	2895.01
					42.399	311.9	52.519	201.48	79.5575	1046.5	72.5895	735.49	63.0405	302.12	47.7816	1007.48	41.4202	748.17		159.212	3644.69	85.7115	1500.01	83.124	556.28	69.1215	2847.25
					61.881	260.15	52.519	187.64	89.6145	1055.55	62.1545	704.9	63.0405	248.56	50.2085	1080.02	65.301	812.55		170.003	3966.57	58.023	1414.22	68.867	611.63	123.535	2734.29
					35.9503	177.12	53.7555	138.71	57.2105	941.88	62.1545	660.89	55.0465	244.08	50.2085	1116.13	76.9155	842.8		158.912	3873.53	99.0205	1439.13	68.867	606.09	104.687	2590.85
					35.9503	141.15	58.4955	147.38	50.797	954.55	57.3775	617.91	60.6555	194.36	60.998	954.38	68.537	763.22		170.003	3798.03	58.023	1361.64	119.178	451.11	136.363	2680.85
					68.202	166.05	56.7575	104.18	50.797	906.56	57.3775	600.79	72.9565	115.61	60.998	916.31	70.712	758.63		157.077	3773.2	114.389	1090.42	111.559	509.23	104.687	2545.25
					57.41	177.12	49.4498	161.21	80.908	833.51	57.8265	664.01	35.9776	123.92	43.0299	882.92	70.712	827.47		56.1785	3661.74	131.734	1209.42	100.084	398.53	135.551	2437.1
					68.202	226.94	57.506	176.3	71.2865	832.06	54.5065	720.19	35.9776	91.04	47.6894	833.26	80.3595	931.91		56.1785	3607.79	144.938	1311.82	100.084	337.64	115.675	2500.42
					61.654	307.2	57.506	135.72	70.7015	740.8	54.5065	729.15	47.6102	173.28	49.055	787.66	74.2805	970.98		130.346	3493.41	116.716	1414.22	98.768	207.57	115.675	2611.54
					80.263	326.57	57.796	189.43	70.7015	723.11	37.1152	666.54	64.5435	210.93	46.3551	798.39	81.878	971.8		214.346	3613.42	100.951	1297.98	86.969	218.64	84.285	2634.73
					79.3545	249.08	61.3165	223.13	56.1565	741.38	48.624	649.39	58.099	133.07	35.8881	849.64	44.611	887.03		237.563	3606.49	106.207	1226.03	86.969	282.29	84.285	2659.88
					45.538	127.31	49.4076	176.3	68.682	678.75	63.7975	573.39	56.064	84.9	35.8881	843.58	70.8395	844.14		159.212	3483.72	107.607	1167.91	97.811	561.81	112.155	2546.32
					45.538	174.36	49.4076	126.22	84.628	623.1	61.4615	489.25	69.434	94.46	43.0299	846.08	68.565	1139.38		222.962	3248.97	107.607	1062.74	119.726	470.48	126.046	2613.22
					54.719	190.96	56.259	195.09	71.2155	604.78	57.0655	495.61	54.372	158.43	41.3335	791.52	92.5545	1148.68		150.555	3189.83	98.162	1059.97	119.726	379.15	126.046	2653.88
					57.6545	268.45	58.9575	254.63	49.8109	548.91	57.0655	489.01	48.7958	133.56	39.0324	755.54	97.7035	1052.77		56.67	3307.79	97.385	1032.3	109.262	296.13	122.659	2518.27
					58.8885	282.29	58.9575	235.13	49.8109	506.05	60.834	561.26	40.7668	181.31	39.0324	747.24	64.627	1053.77		56.67	3281.08	97.385	1095.95	98.6025	476.02	79.416	3408.92
					69.223	188.19	41.1099	179.89	55.3755	461.86	63.6855	577.95	40.7668	191.94	71.2375	1543.82	64.627	992.16		201.438	3080.31	100.951	1259.24	77.7875	381.92	119.198	3078.48
					74.7475	124.54	41.1099	141.15	59.2455	426.71	42.5154	659.87	64.5435	261.3	71.8375	1471.78	71.39	929.67		148.949	3124.33	142.872	578.42	77.7875	307.2	121.859	3076.45
					54.6015	154.98	42.1124	196.5	44.6658	362.72	42.5154	617.39	52.591	250.75	80.795	1383.81	91.319	1123.63		138.093	3272.16	115.765	766.61	133.391	451.11	117.311	3148.57
					61.654	232.47	42.1124	157.75	44.6658	357	56.183	534.36	47.6102	141.88	90.1335	1407.08	44.611	904.27		138.093	3359.35	115.765	882.85	114.952	321.04	109.439	3049.63
					63.5875	323.8	49.8699	146.68	59.314	322.42	56.183	506.61	55.8	356.53	89.0765	1391.25	94.74	1137.48		234.867	2776.51	114.561	910.53	131.663	498.16	71.228	2951.94
					66.474	384.69	62.713	221.4	61.3945	373.14	68.139	618.51	52.591	302.29	63.8205	1295.91	94.74	1214.17		161.173	2700.77	67.3005	910.53	131.663	503.7	141.061	2876.95
					55.0815	487.09	62.513	190.96	65.4815	424.88	59.5145	427.72	56.3265	222.87	65.6905	1318.79	85.842	1221.04		57.1795	2788.26	67.3005	935.43	116.12	415.13	110.872	3031.27
					55.0815	448.34	62.513	149.45	65.6665	498.61	59.5145	437.28	48.5939	138.32	73.788	1327.78	78.461	1240.29		57.1795	2844.38	117.919	833.03	116.12	323.8	81.5035	2957.28
					58.65	381.92	63.309	215.87	43.8419	554.67	52.25	476.12	48.5939	135.38	67.361	1293.62	72.5615	1309.76		189.063	3032.73	85.779	606.09	85.786	326.57	106.821	2828.89
					56.154	387.46	64.42	174.36	43.8419	597.23	60.007	534.7	55.8	84.72	67.361	1231.16	72.5615	1313.21		244.964	3147.28	85.779	680.82	85.786	395.76	112.544	2735.33
					56.154	370.85	64.4195	107.93	51.016	647.12	50.3015	549.6	54.191	151.18	49.7455	1159.16	83.594	1409.14		243.581	2986.29	68.2295	750.01	109.45	279.52	119.198	2964.3
					36.9132	470.48	47.3155	135.61	51.016	668.56	50.3015	597.59	67.7405	196.32	48.2632	1123.82	60.171	1399.02		179.768	2730.63	68.2295	736.17	109.45	315.5	123.311	2843.2
					43.5288	487.09	38.2438	146.68	48.0094	613.78	42.7667	631.25	50.199	262.39	64.2845	1189.76	52.977	1422.52		259.534	2685.32	101.036	655.91	87.485	500.93	104.687	2766.97
					43.5288	448.34	38.2438	110.7	66.904	542.47	57.5015	460.74	50.199	312.54	64.2845	1254.3	52.977	1404.55		258.488	2464.14	81.8445	559.05	129.217	556.28	81.5035	2954.49
					36.9132	431.74	61.5035	152.21	50.917	516.17	52.25	450.76	47.6874	340.71	70.788	1202.07	77.6505	1336.81		59.2785	2320.91	81.8445	539.67	87.485	586.72	96.67	2719.85
					58.139	689.12	60.6835	163.29	51.4115	485.55	61.505	507.28	47.6874	387.97	75.542	1124.5	65.9935	1299.41		59.2785	2307.99	138.32	476.02	128.521	633.77	96.67	2627.41
					50.664	606.09	58.9395	160.52	47.3083	466.67	69.2815	365.17	63.816	274.11	68.0935	1140.5	63.0895	1225.51		49.728	2222.09	79.7235	318.27	68.6885	733.4	112.155	2555.91
					69.2485	550.74	58.9395	105.17	47.3083	427.4	56.799	283.24	63.816	250.8	66.919	1159.63	63.0895	1238.19		49.728	2194.56	79.7235	243.54	68.6885	802.59	92.21	2345.08
					68.978	617.16	45.2179	141.15	49.9935	380.8	47.7912	224.05	41.0374	174.27	63.7335	1188.37	66.7875	1301		223.438	2201.74	137.361	434.51	125.429	896.69	53.2215	2437.71
					47.2866	572.88	45.2179	182.66	65.6665	436.2	68.4525	161.8	41.0374	148.96	72.3415	1255.83	98.175	1162.38		112.469	2475.39	118.744	290.59	115.697	982.48	53.2215	2473.71
					67.1305	689.12	55.569	238.01	59.314	334.78	61.447	163.29	50.101	207.57	48.2632	1076.86	62.988	1206.92		200.955	2538.06	118.744	179.89	115.697	1071.04	127.312	2542.39
					55.746	630.63	52.9935	296.13	57.669	271.08	61.447	217.44	50.101	163.29	77.1145	1024.76	58.798	1119.75		112.469	2381.06	70.819	193.73	82.481	1220.49	114.171	2663.92
					54.762	798.91	33.3479	373.62	65.6665	291.45	63.7975	204.31	69.593	135.61	60.0155	985.33	54.972	1046.65		60.5205	2115.88	70.819	265.68	82.481	1264.77	93.2105	2649.67
					67.191	780.45	33.3479	365.32	68.03	227.21	59.6495	139.07	64.8855	260.15	55.558	1019.13	54.972	1050.36		60.5205	2054.82	87.4315	398.53	111.228	1333.96	90.2595	2541.04
					75.6185	852.41	60.941	419.22	57.669	221.21	59.6495	89.34	71.08	352.21	55.558	997.22	59.999	1026.92		154.162	1861.46	87.4315	417.9	111.228	1367.17	90.2595	2582.69
					67.478	893.92	66.789	478.79	72.0215	86.19	50.6895	156.75	81.39	499.66	60.4	949.52	69.6495	990.92		154.162	1973.43	122.059	179.89	111.669	1400.38	108.612	2474.21
					64.6815	810.89	45.9049	480.25	69.7935	127.49	60.037	270.09	81.39	568.75	44.1157	910.02	80.0515	956.48		184.408	1782.76	122.059	251.85	111.669	1508.32	53.783	2335.66
					64.6815	750.01	59.853	566.97	48.68	209.2	60.037	279.4	70.575	646	61.555	878.78	70.9125	942.91		62.9095	1722.76	123.857	160.52	112.362	1535.99	53.783	2357.57
					71.811	768.61	65.5115	567.35	48.68	188.03	47.7912	230.9	89.0355	742.82	55.0805	836.7	70.9125	870.76		62.9095	1777.74	100.757	260.15	129.471	1552.6	121.427	2220.14
					64.826	838.78	68.5165	655.91	56.6595	299.57	46.753	292.5	70.471	774.8	45.8058	786.15	57.524	825.57		108.36	2017.97	100.757	345.94	131.571	1660.53	79.4155	2064.47
					64.826	880.68	61.2825	643.63	49.0113	255.77	46.753	321.54	71.0355	701.72	45.8058	787.44	52.2675	875.39		108.36	2065.76	134.891	478.79	125.723	1663.3	79.4155	2006.39
					72.03	808.82	72.525	720.02	49.0113	250.12	65.14	386.64	76.372	633.92	54.7195	724.37	56.6905	768.05		83.441	1945.74	88.419	387.46	110.453	1782.3	88.5775	1883.82
					72.0305	740.1	80.605	734.65	54.9165	364.08	57.455	418.56	65.37	370.57	50.449	676.02	58.3745	813.66		83.441	2003.42	88.419	473.25	122.159	1721.42	88.5775	1818.78
					52.9045	719.1	101.77	937.38	54.9165	355.51	63.9235	332.68	88.354	409.61	51.507	631.18	58.3745	758.31		147.598	1740.15	112.086	437.27	71.6595	1762.93	125.488	1883.29
					60.4565	698.21	76.1185	934.11	52.503	429.19	57.455	450.92	69.2745	226.94	48.965	596.7	66.165	748.8		147.176	1624.35	88.493	597.79	105.144	1774	96.695	1997.41
					50.0065	667.81	72.395	1011.29	49.9935	358.38	60.9365	382.06	104.012	201.42	52.4595	544.37	66.165	762.66		65.4625	1490.61	88.493	556.28	71.6595	1699.28	105.901	2121.69
					72.588	681.48	72.395	1057.21	49.4025	757.83	72.405	361.8	58.929	165.8	57.944	467.87	44.9282	825.78		162.443	1606.7	136.473	761.08	123.756	1738.02	88.3505	2224.16
					74.7555	668.64	81.403	1023.99	49.4025	711.28	50.07	975.33	58.929	223.08	70.9275	386.23	44.9282	844.96		174.068	1352.76	136.473	725.1	91.5495	1851.49	116.626	2167.95
					64.6905	774.77	81.403	1062.74	48.0094	649.31	51.3895	922.6	68.075	101.76	46.3787	305.2	76.375	781.22		43.5972	1488.95	76.587	678.05	94.408	1832.12	87.4385	2273.13
					61.985	802.57	74.4555	1044.6	87.834	646	51.3895	881.24	74.2175	218.41	59.592	217.87	81.892	813.8		162.443	1677.15	76.587	708.49	121.757	1682.67	87.4385	2244.36
					64.6905	835.84	65.448	988.91	90.659	919.98	49.8739	865.4	64.8855	199.26	65.354	254.57	84.956	725.29		43.5972	1488.46	88.0995	794.29	108.812	1762.93	96.695	2084.42
					72.588	754.06	60.7525	956.43	54.472	908.93	37.9706	858.93	66.7625	290.59	59.592	159.71	65.065	666.57		129.55	1367.18	119.235	833.03	108.812	1757.4	107.475	2124.8
					72.942	886.43	53.151	933.47	54.472	913.87	49.8739	816.39	121.032	77.54	51.9115	143.91	58.308	645.77		137.947	1335.23	99.02	918.83	114.453	1710.35	82.3295	2015.7
					70.421	993.96	53.151	923.35	56.1565	781.38	57.455	785.96	67.586	146.68	51.9115	188.19	64.4255	792.05		65.4625	1457.92	99.02	943.74	106.266	1616.25	82.3295	1959.28
					121.517	1115.33	44.1918	822.13	57.2105	970.46	53.181	762.21	67.586	96.86	56.4035	225.28	54.191	728.45		114.105	1619.29	110.884	943.74	122.394	1597.21	134.418	2349.19
					94.9735	1034.75	44.1918	842.8	69.7785	918.36	66.119	715.21	68.0665	504.61	72.766	294.48	54.191	676.58		141.314	1461.53	110.884	1051.67	111.044	1486.5	114.171	2212.34
					94.9735	1031.86	39.0266	784.94	69.7785	858.8	58.79	790.83	82.0895	600.43	52.6275	306.95	67.5805	723.58		132.123	1415.86	130.493	1032.3	125.853	1418.68	82.8755	2062.05
					97.4175	925.06	33.5036	756.61	42.7188	861.37	57.455	865.2	70.471	707.09	65.8575	372.32	67.5805	663.41		60.7695	1287.59	120.826	1062.74	97.266	1527.69	94.041	2002.42
					43.2187	860.19	57.561	729.15	75.3205	855.67	47.3409	885.7	71.0355	690.03	70.4915	345.33	57.8245	676.24		60.7695	1283.93	115.22	1170.67	97.266	1488.94	82.8755	2102.23
					43.2187	896.36	51.678	703.43	70.256	866.47	44.6447	846.08	83.2715	775.08	57.944	442.89	57.8245	617.18		139.754	1176.69	117.606	1206.65	124.579	1422.52	100.059	2255.63
					73.9215	952.11	51.678	665.19	70.256	800.05	44.6447	807.83	84.0645	880.09	62.9515	492.32	62.619	555.94		72.306	1261.72	117.606	1162.37	109.001	1297.98	100.634	2339.37
					80.1465	1000.11	40.9062	598.08	53.7045	839.24	54.129	815.42	83.2715	804.14	52.4595	504.15	55.995	582.4		72.306	1198.45	98.7565	1455.73	83.1235	1181.75	105.901	2490.81
					70.1295	1035.32	40.9062	579.5	53.7045	839.74	53.732	795.36	66.6425	787.45	62.4075	553.91	41.2771	586.96		36.6548	1143	98.7565	1367.17	83.1235	1120.86	100.059	2341.37
					81.657	1113.43	60.7355	585.07	52.8875	783.22	53.732	741.63	66.6425	848.57	66.2575	425.02	57.9065	616.34		36.6548	1154.07	124.505	1331.19	87.1575	1126.39	78.367	2194.68
					84.39	1118.42	54.965	507.13	81.2325	733.4	44.4037	731.52	58.2045	674.79	56.501	464.19	57.9065	558.53		102.843	957.58	115.22	1284.14	112.544	1023.99	78.367	2114.42
					85.9015	1163.02	54.965	522.66	84.256	694.46	61.577	674.06	80.9435	700.63	56.501	419.58	56.605	548.07		93.4725	899.46	79.178	1408.68	88.83	907.76	113.687	1995.42
					98.6285	1124.83	56.647	468.17	76.508	642.5	59.649	686.32	80.9435	619.02	58.455	484.98	47.9103	491.29		61.286	1044.97	79.178	1480.64	88.83	819.2	98.4425	2086.75
					95.667	1060.03	56.647	429.72	70.773	570.04	59.649	746.12	82.0895	603.08	65.3035	522.33	47.9103	490.58		61.286	991.72	77.321	1500.01	91.55	727.87	98.4425	2180.85
					96.4225	1227.69	46.6269	378.3	33.3157	501.42	44.4037	765.01	68.0665	500.77	57.7915	555.73	49.7042	499.83		89.0525	945.23	77.321	1494.48	118.938	694.66	130.559	2338.6
					101.048	1249.95	46.6269	350.18	33.3157	494.66	55.351	704.27	84.211	689.36	57.944	515.31	52.5055	438.72		111.241	1051.36	23.0061	30.44	118.938	714.03	69.951	2463.96
					85.9015	1230.37	57.9405	296.06	51.412	479.56	42.7667	672.2	58.762	562.35	51.8265	580.01	60.0725	401.13		82.8315	855.37	23.0061	30.44	103.617	708.49	105.901	2465.91
					86.39	1256.07	53.151	295.52	51.412	429.62	47.959	628.53	58.762	536.74	56.812	590.84	47.7122	363.18		79.844	1199.03	90.4325	5.54	120.237	586.72	69.951	2406.55
					87.386	1225.31	63.3085	237.69	67.477	416.87	47.959	583.32	74.292	459.45	50.449	641.56	47.7122	359.14		79.844	1187.05	90.4325	94.1	78.6765	608.86	76.2605	2413.32
					76.968	1340.58	60.6325	222.25	43.2841	372.84	64.0205	559.6	71.035	496.97	50.536	660.93	54.59	280.11		133.385	1098.42	101.721	174.36	78.6765	680.82	133.313	2387.27
					82.5405	1344.54	52.18	232.47	39.1565	308.54	50.2125	655.39	46.7764	556.91	47.8508	656.34	53.819	335.61		115.739	1077.34	101.721	273.99	125.624	655.91	76.2605	2336.53
					70.13	1473.94	48.0154	240.33	39.1565	333.97	50.2125	692.27	71.035	471.64	64.0785	724.68	53.1155	347.31		70.9515	1005.57	78.7385	351.48	116.401	700.19	123.857	2260.1
					69.3585	1422.04	62.3625	307.2	55.4305	330.78	54.129	615.28	50.0275	421.56	44.1162	699.54	53.563	317.12		70.9515	1045.63	102.887	509.23	136.421	788.75	109.531	2158.8
					55.61	1333.03	62.3625	358.48	59.773	256.43	57.996	599.7	110.971	337.2	44.6372	636.52	49.8318	247.35		72.009	1002.55	110.883	381.92	150.12	672.52	115.59	2260.14
					73.8105	1276.76	48.0154	273.54	53.288	209.79	76.433	522.8	79.981	285.06	44.1162	656.44	58.8995	192.42		72.009	996	78.7385	412.36	78.8835	697.42	123.635	2265
					53.268	1161.35	46.7831	301.97	53.288	185.76	54.0465	533.21	67.0105	759.94	67.947	736.25	37.2384	202.05		78.121	890.11	110.883	282.29	78.8835	639.3	108.218	2135.01
					72.918	1083.59	46.7831	279.91	44.6656	130.63	54.0465	478.79	67.0105	731.83	43.9413	803.76	37.2067	171.54		78.121	868.58	99.3695	177.12	120.644	819.2	108.957	2028.18
					52.86	1011.22	47.6886	301.6	35.6929	140.06	59.5145	420.61	58.2045	666.31	43.9413	846.73	37.2067	145.21		86.2785	782.47	81.845	229.71	120.644	921.59	115.59	2168.4
					68.706	1080.45	42.5071	268.97	35.6929	162.72	62.269	327.43	46.7764	581.49	53.127	870.6	46.0779	82.93		72.5495	969.93	81.845	309.97	140.379	1079.35	108.957	2016.91
					57.4105	1057.73	54.5075	213.53	74.0045	226.5	50.7775	310.78	58.51	587.14	59.0915	816.66	51.711	80.69		79.7805	900.56	109.98	415.13	122.993	1001.85	109.531	2074.06
					74.943	1130.74	63.621	221.56	55.504	259.99	63.3625	376.14	47.4029	538.76	59.0915	838.54	50.0835	107.93		75.2945	968.86	109.98	481.55	100.735	885.62	123.393	2181.73
					53.268	1204.83	54.3735	266.56	98.7025	117.45	56.2465	393.94	81.692	505.31	51.2495	893.63	50.39	128.77		75.2945	933.8	110.923	572.88	100.735	827.5	78.208	2258.1
					75.402	1199.09	40.7784	267.9	104.387	29.94	41.4958	437.28	63.2065	414.89	53.7655	933.31	37.2067	170.8		93.189	845.86	125.252	608.86	117.901	935.43	100.857	2344.13
					55.61	1280.42	40.7784	276.49	39.2599	56.99	41.4958	472.83	50.0275	386.92	51.2495	932.32	37.2067	205.36		62.2455	780.04	108.81	617.16	73.7955	946.5	100.857	2244.5
					26.1798	1229.67	62.713	240.79	39.2599	95.23	53.499	472.54	71.0355	334.64	54.011	1015.36	62.0115	109.76		62.2455	728.25	113.704	766.61	73.7955	902.22	78.208	2179.66
					81.829	1116.09	64.8715	213.39	42.7188	819.39	61.5775	561.26	64.315	300.02	54.011	990.41	68.6915	83.21		79.7805	820.42	113.704	866.24	91.192	802.59	123.393	2072.56
					26.1798	1202.04	49.4498	121.33	51.4115	771.05	56.7045	561.92	51.3605	356.63	44.1157	895.96	64.26	166.1		121.995	730.49	70.0175	974.18	91.192	863.48	91.883	2128.38
					74.2765	1287.59	66.019	249.08	83.532	752.29	53.181	640.17	64.5155	419.91	64.0785	1089.91	50.2255	138.18		87.6785	676.84	89.9505	982.48	94.754	808.13	74.5635	2125.49
					67.443	1361.68	66.019	265.82	83.532	704.3	53.181	625.86	50.0275	407.21	68.0935	1073.02	50.2255	119.04		102.843	855.18	70.0175	910.53	94.754	799.82	63.37	2070.14
					67.443	1413.43	57.814	322.42	73.359	593.11	45.2008	626.35	50.0275	420.7	71.975	1086.95	53.8625	182.51		130.229	725.1	129.492	940.97	103.617	799.82	63.37	2014.79
					43.7565	1345.39	57.814	267.55	73.359	583.82	45.2008	580.3	83.3235	313.96	72.721	1113.01	65.41	229.06		79.3535	785.99	111.974	833.03	107.49	849.64	82.39	1906.86
					43.7565	1319.01	50.3075	334.64	44.21	518.6	49.6948	526.02	78.531	232.9	43.2597	1171.33	58.5365	246.86		67.3595	773.95	125.615	788.75	107.49	946.5	82.39	1848.74
					81.3125	1113.8	50.3075	331.05	44.21	497.52	49.4245	476.57	84.262	246.61	59.592	1248.14	58.476	322.33		92.918	788.88	111.099	683.59	94.6675	999.09	64.971	1805.3
					67.6855	1174.55	60.7355	315.5	49.5051	443.52	56.673	570.77	101.76	293.36	63.7335	1251.59	49.7043	397.42		81.144	781.38	98.778	1126.39	94.6675	913.29	64.971	1805.61
					67.6855	1202.66	60.7355	290.59	49.5051	441.18	39.4684	631.1	119.232	163.29	63.8205	1233.97	49.7043	434.94		81.144	704.25	98.778	1057.21	111.559	946.5	67.693	1907.92
					87.386	1214.62	59.853	254.62	66.3875	399.27	39.4684	669.51	102.465	1108.47	43.2597	1188.11	63.37	370.75		56.7375	710.59	102.062	1118.09	111.559	949.27	67.693	1965.13
					68.51	1120.86	67.889	273.99	66.3875	361.95	56.9565	743.05	83.028	1019.62	62.969	1162.19	46.8615	413.96		78.587	711.26	102.062	1118.09	103.3	1048.9	55.301	1987.9
					61.3495	1114.62	63.309	273.99	51.941	315.67	56.8305	683.95	89.284	964.86	67.574	1120.18	49.7042	470.69		56.7375	656.9	110.728	1007.39	125.722	1084.88	55.301	1950.13
					67.5215	1104.9	51.557	257.38	51.941	265.05	64.341	714.75	84.043	1043.21	100.043	1338.97	68.881	495.21		90.513	593.04	118.726	1284.14	62.715	1109.79	73.9235	1869.37
					72.338	1093.09	51.557	204.8	60.3795	283.45	59.6345	679.32	100.6	978.55	75.6735	135.38	60.0725	518.42		80.1435	512.9	83.55	1403.15	62.715	1084.88	73.9235	1806.75
					63.0605	946.46	61.453	243.54	63.199	313.33	64.2575	731.94	100.6	881.2	73.5635	177.66	60.171	480.54		80.1435	498.97	83.55	1486.18	131.818	1101.49	91.1435	1741.81
					51.753	1008.28	49.302	218.64	54.4725	382.46	34.4728	780.79	98.5255	874.27	56.4035	246.45	52.932	449.9		80.3475	434.29	118.87	1381.01	75.494	1253.7	113.375	1842.99
					51.753	1000.39	49.302	224.17	65.047	452.43	34.4728	814.4	98.5255	973.68	55.933	248.54	60.171	429.98		49.4487	367.88	121.328	1262	75.494	1314.59	120.494	2042.57
					59.9905	1031.84	62.713	301.66	81.73	545.85	49.2801	796.5	92.29	1040.86	55.933	198.82	57.249	399.64		49.4487	323.33	123.173	1480.64	111.228	1237.1	114.017	1935.3
					42.6604	962.27	57.5605	417.9	75.428	619.34	46.1385	786.52	126.515	1162.58	53.4985	126.25	42.2405	336.69		81.732	412.36	81.0185	1364.4	125.624	1234.33	114.017	1822.2
					65.9705	875.06	72.5245	500.93	66.3875	679.14	46.1385	745.21	91.541	1260.74	53.4985	110.74	42.2405	302.99		51.25	512	77.404	1212.19	124.052	1273.07	97.625	1894.17
					51.787	934.65	69.4085	553.51	74.5095	740.73	37.6164	775.14	110.794	1246.28	58.5485	186.17	62.845	277.1		51.25	561.81	77.404	1284.14	104.871	1162.37	114.103	1906.54
					42.6604	979.47	65.448	619.93	66.3875	669.07	37.6164	783.49	103.497	1490.68	53.189	207.64	53.8625	223.56		78.1855	597.79	106.31	1436.36	103.3	1115.32	80.1695	1809.11
					71.1565	1020.04	60.8895	678.05	73.027	594.17	71.749	1287.57	103.497	1492.29	53.189	261.09	55.571	178.18		75.695	66.42	81.0185	1441.9	117.763	1051.67	80.1695	1737.49
					50.1695	1007.63	60.8895	700.19	75.428	574.59	71.749	1282.9	110.794	1295.53	47.6895	322.11	55.571	163.29		75.695	55.35	115.69	1483.41	125.364	1087.65	89.946	1684.64
					72.395	915.09	72.1935	769.38	68.0305	514.75	64.23	1207.32	91.541	1353	47.6895	363.56	57.4345	171.59		82.8055	135.61	104.332	1356.1	108.888	1098.72	101.55	1711.25
					57.329	841.99	72.525	789.06	75.4415	491.88	67.6	1064.65	85.7445	1393.51	43.6395	338.56	64.4255	113.77		101.614	290.59	108.945	1411.45	109.001	1286.91	101.55	1807.48
					54.3435	793.66	69.7085	847.69	73.813	462.9	68.3875	1147.91	85.7445	1474.49	43.6395	379.71	62.2395	123.55		101.614	390.23	130.273	1436.36	96.1255	1466.8	106.09	1942.93
					47.6346	740.8	78.187	860.71	54.4725	389.92	47.341	1111.5	119.669	1129.87	51.9325	433.74	67.7555	201.42		84.5515	370.85	120.197	1386.54	96.1255	1502.78	106.09	1868.11
					49.7127	827.46	78.187	932.66	59.382	384.13	47.341	1065.66	81.2015	990.25	51.9325	453.24	53.9285	246.33		70.308	323.8	116.716	1007.39	97.1395	1616.25	86.139	1707.59
					49.7127	819.76	62.229	940.97	59.382	325.51	44.9037	1016.39	89.5935	951.01	48.4452	492.86	53.9285	251.85		90.5125	273.99	116.716	1004.62	80.881	1552.6	86.139	1749.1
					57.968	862.49	55.7565	846.87	62.6355	295.82	44.9037	1020.81	87.8615	1023.1	48.4452	456.86	64.2415	329.34		70.308	332.11	123.894	1090.42	80.881	1563.67	69.0815	1646.7
					37.0238	939.11	71.4675	877.31	57.6685	227.16	52.5225	947.21	81.2015	1068.01	48.3315	371.77	64.2415	315.85		103.93	226.94	123.894	1201.12	82.9265	1533.22	96.695	1804.46
					37.0238	964.22	62.229	963.11	62.6355	222.04	52.5225	991.9	105.158	1296.35	56.7925	326.44	58.577	270.37		90.5125	188.19	125.822	1134.7	82.9265	1591.34	96.695	1901.32
					53.169	994.66	53.6785	968.64	62.49	318.22	61.751	1093.65	82.805	1209.3	53.4985	243.87	58.577	286.36		68.5665	107.93	102.592	1259.24	95.9115	1594.11	80.731	1884.57
					43.3135	941.42	53.6785	921.59	62.49	367.46	58.547	1147.64	95.33	1152.33	53.4985	291.43	49.2499	381.28		68.5665	60.89	102.592	1270.31	115.272	1403.15	80.731	1811.61
					43.3135	969.14	58.2275	924.45	78.4285	435.35	80.2595	1274.3	84.619	1389.17	74.426	227.14	65.065	364.08		89.3775	0	104.332	1262	124.579	1422.52	106.185	1724.2
					58.139	1034.17	54.3735	906.06	68.0305	522.33	71.5985	1261.51	129.378	1526.57	69.9905	155.21	46.8615	432.7		102.256	0	94.8575	1126.39	125.331	1378.24	74.7325	1658.75
					58.139	1056.79	54.3735	894.69	75.9095	584.52	61.0395	1190.62	87.651	1664.31	68.399	116.37	41.2771	597.09		90.624	177.06	94.8575	1140.23	112.362	1264.77	74.7325	1643.94
					68.6805	1019.34	54.297	849.06	54.3785	662.46	61.0395	1158.84	61.471	1607.68	57.944	157.85	58.577	554.98		67.51	250.52	104.83	963.11	106.15	1237.1	103.022	1743.41
					70.1295	1041.88	39.0269	803.08	41.8565	153.72	63.853	1190.76	84.6695	1640.18	38.0322	107.65	58.577	520.75		85.941	185.76	119.671	592.26	106.15	1245.4	103.022	1835.51
					68.6805	965.88	39.0269	770.09	41.8565	185.76	63.5035	1136.86	79.65	1562.2	38.0322	125.31	63.7425	560.07		52.778	192.58	88.3695	694.66	99.8795	1361.64	95.4695	1782.84
					73.8265	923.54	54.3735	733.53	67.6565	237.96	63.5035	1074.73	58.352	1523.29	44.6126	127.31	49.2499	419		52.778	141.58	88.3695	755.54	99.8795	1339.5	95.4695	1701.6
					67.478	947.02	33.5036	732.79	67.6565	174.79	54.7835	978.96	58.352	1477.25	50.7535	174.38	68.104	434.46		80.3945	581.85	70.481	882.85	98.3945	1450.2	131.038	1684.13
					53.694	988.7	39.7419	687.36	67.07	231.29	54.7835	925.74	80.753	1405.2	67.0335	125.06	74.7625	498.08		79.5285	630.15	70.481	844.1	95.9115	1508.32	96.695	1553.14
					53.694	938.27	39.7419	670.48	41.4923	149.81	54.833	893.46	76.3725	1380.55	64.37	66.65	59.4195	556.66		79.5285	554.59	113.952	697.42	103.617	1574.74	96.695	1576.2
					55.367	910	63.4575	639.26	41.4923	179.72	54.833	892.14	73.015	1373.81	64.37	129.72	59.4195	602.95		78.8755	479.39	90.9825	578.42	178.533	38.75	99.057	1477.74
					64.5005	847.38	48.0155	555.79	79.748	109.17	69.2815	967.97	85.335	1464.71	45.0545	183.77	67.5805	615.69		71.8865	400.26	90.9825	666.98	109.001	262.92	112.758	1589.34
					48.9665	781.38	64.42	545.89	56.498	140.52	48.1074	1028.48	79.981	1473.28	64.0785	242.69	54.626	586.68		71.8865	385.18	127.482	589.49	84.15	190.96	76.26	1704.82
					48.9665	820.11	64.8715	495.14	63.9315	214.18	61.1705	540.04	58.0885	1556.07	70.5385	224.05	52.2345	517.53		88.241	318.46	97.8075	877.31	84.15	273.99	108.612	1588.58
					54.762	785.5	50.8845	411.43	59.04	300.05	37.1152	636.77	58.0885	1591.92	54.336	193.83	52.2345	467.72		70.9505	230.84	87.8775	788.75	91.55	370.85	87.438	1571.98
					50.3675	709.36	50.8845	365.95	52.964	333.6	48.1074	1066.21	89.9425	1497.72	73.713	193.33	58.879	543.35		91.179	129.72	87.8775	835.8	91.55	459.41	76.26	1702.06
					50.3675	669.66	55.0025	427.17	45.8297	282.2	47.6791	1109.69	84.619	1426.78	61.43	266.17	55.741	484.7		91.179	160.52	105.408	19.37	191.824	462.18	110.534	1664.53
					52.3595	605.06	53.5225	415.04	45.8297	271.87	47.6791	1154.45	79.981	1487.65	54.336	247.07	63.2955	484.12		62.4275	246.19	113.951	77.49	163.695	365.32	83.2975	1653.83
					55.272	659.97	53.5225	462.57	52.964	361.53	45.4175	1142.47	73.015	1390.86	58.4735	295.86	58.577	407.84		62.4275	301.47	84.582	116.24	148.723	290.59	83.2975	1696.71
					55.272	619.27	58.1555	358.82	66.904	451.76	62.5405	1060.2	65.602	1298.06	63.9235	329.29	56.143	369.08		110.228	419.98	84.582	182.66	202.846	58.12	87.582	1613.06
					62.0605	556.58	57.1425	391.2	61.658	498.48	55.9445	1009.55	59.9105	1248.19	55.8545	345.95	56.143	312.73		78.6195	565.1	97.0955	293.36	148.723	141.15	89.946	1638
					51.6515	630.73	48.5341	366.21	80.116	1101.98	55.9445	959.45	54.7325	1329.96	63.7335	376.57	53.9285	246.31		78.6195	617.19	97.0955	384.69	196.227	226.94	88.038	1615.55
					60.804	721.4	57.94	440.35	62.6355	1030.34	56.7045	905.37	54.7325	1306.44	56.7925	402.96	69.7515	178.09		95.592	498.16	100.843	462.18	179.969	16.61	88.038	1597.06
					60.804	737.2	46.6267	501.04	86.8595	953.52	60.481	854.21	67.44	1387.45	63.3875	464.4	61.243	113.5		87.5975	370.85	121.202	423.44	197.495	218.64	73.8895	1591.35
					67.1565	862.93	42.9465	571.44	62.6355	972.14	59.5145	821.22	58.5835	1278.02	44.6125	543.08	40.1142	138.38		87.5975	307.2	99.5655	442.81	206.204	105.17	73.8895	1519.4
					69.2905	747.76	47.7542	538.68	75.3205	895.48	48.9896	832.73	57.0745	1321.03	44.6125	500.77	40.1142	168.12		95.5925	177.12	105.161	426.2	158.543	321.04	69.0815	1577.51
					47.6346	769.56	42.9465	555.34	79.6595	830.43	68.6875	880.77	62.058	1377.12	41.2269	590.76	51.228	163.92		95.5925	147.07	98.2505	345.94	158.543	340.41	96.3055	1583.05
					58.1995	683.59	37.5	517.02	75.361	729.15	49.4246	901.6	62.058	1434.46	51.8265	565.62	51.228	146.24		98.82	242.69	83.342	293.36	79.452	193.73	96.3055	1571.95
					78.6145	698.66	37.5	481.94	75.361	762.3	49.4246	935.96	87.616	1386.33	41.2269	564.31	64.627	148.96		88.755	337.15	83.342	210.33	79.452	232.47	109.805	1536.25
					51.6515	654.41	54.2965	431.19	45.5635	607.46	42.933	980.14	70.9055	1353.21	39.952	635.85	53.9285	248.59		100.929	434.46	105.408	110.7	157.275	166.05	109.805	1534.12
					72.5885	564.02	48.5341	365.48	54.3785	632.97	42.933	993.88	49.5835	1284.77	39.952	642.57	59.18	258.82		111.241	533.51	136.918	254.62	157.275	262.92	127.627	1398.5
					55.145	516.07	42.5071	306.65	45.5635	563.94	45.3386	1063.53	49.5835	1271.26	51.507	690.54	65.301	338.83		68.712	457.82	111.877	121.77	99.2635	182.66	99.057	1461.32
					64.6905	587.41	46.2448	290.92	58.679	496.1	45.3386	1107.8	83.028	924.68	49.7679	756.89	65.301	351.23		68.712	395.38	111.877	166.05	99.2635	254.62	120.811	1376.69
					55.145	532.35	51.069	312.44	58.4195	466.57	52.0275	1125.33	77.973	1009.61	49.7679	761.41	48.888	291.17		82.025	325.8	126.492	130.07	325.661	160.52	109.806	1310.42
					60.6015	614.48	54.45	356.46	61.658	527.12	72.8835	1053.03	77.973	1086.27	52.502	714.15	48.083	223.09		59.279	156.56	136.458	35.98	176.876	141.15	108.219	1180.27
					60.6015	575.15	40.2896	434.51	54.7505	422.36	53.432	984.58	80.875	1106.43	54.417	696.25	51.136	182.66		59.279	97.85	127.89	193.73	176.876	240.78	108.219	1262.69
					58.1995	627.72	40.2896	468.17	54.7505	389.67	62.3405	983.17	70.992	1237.59	54.417	647.54	48.083	232.47		66.7015	110.7	118.433	257.38	203.911	63.65	125.166	1064.43
					59.4915	1009.13	52.5785	486.6	56.677	346.58	66.2265	918.92	80.875	1178.72	53.6015	582.53	68.312	146.68		66.305	177.12	96.9165	307.2	203.911	251.85	103.143	1167.62
					53.694	950.47	50.576	505.03	60.044	295.31	61.403	979.73	67.413	1266.82	57.944	558.54	67.9645	202.03		66.305	240.78	96.9165	392.99	306.091	763.84	111.167	1284.93
					59.8245	862.33	54.908	470.26	54.0805	192.54	60.037	917.73	57.0745	1309.27	81.9445	627.66	59.915	196.5		79.019	271.22	135.389	426.2	310.546	1012.92	100.059	1351.78
					68.893	756.84	44.8478	411.04	54.0805	207.57	60.037	862.24	56.6635	1246.27	68.27	477.76	57.2485	273.99		82.9415	487.09	106.961	467.72	301.812	1032.3	100.059	1440.53
					38.3279	695.54	36.1111	419.01	62.765	130.54	61.8085	809.8	57.5035	1143.52	55.8545	397.3	74.413	304.43		92.0865	487.09	96.4905	359.78	203.592	1472.34	101.526	1455.74
					38.3279	658.96	36.1111	390.85	48.5754	111.25	47.2086	854.34	40.6007	1208.25	49.3234	436.98	33.029	296.13		70.326	415.13	96.4905	309.97	100.043	1433.59	101.969	1483.42
					60.069	604.95	50.245	367.99	48.5754	79.3	47.2086	827.46	40.6007	1176.28	57.887	333.13	33.029	323.8		70.326	351.48	107.527	561.81	100.043	1519.39	101.526	1378.25
					62.9955	550.8	56.2595	332.39	51.569	74.72	51.6145	779.92	45.9411	1146.78	60.2535	302.89	65.7705	392.99		93.1885	401.3	107.527	666.98	183.032	1757.4	116.775	1273.08
					34.9102	467.75	57.814	308.64	60.514	86.86	51.6145	740.39	65.564	1192.15	60.2535	364.08	58.577	417.1		84.9235	177.12	106.88	924.36	183.032	1845.96	106.09	1199.53
					40.0732	435.99	50.535	311.21	35.5791	143.91	64.631	691.54	58.3525	1200.05	50.208	389.48	61.243	503.7		87.6785	683.34	113.876	990.78	104.872	1998.17	106.09	1100.54
					34.9102	434.51	50.535	325.5	35.5791	177.15	43.2639	743.05	50.88	1181.07	43.132	426.07	72.1035	406.83		112.827	792.51	98.7785	855.17	104.872	1951.12	103.894	988.98
					52.27	376.39	52.895	382.08	58.6785	190.64	43.2639	760.53	43.2545	1132.5	43.132	382.78	60.7	351.48		93.7955	939.53	98.7785	788.75	237.962	1931.75	102.338	981.64
					59.8245	318.27	45.1259	367.99	58.6785	143.91	54.833	725.59	57.876	1117.69	43.2086	395.41	60.7	343.19		93.7955	940.97	113.876	918.83	225.596	1635.62	102.338	931.51
					61.654	251.98	45.1259	414.89	55.3755	207.42	54.8165	672.26	46.4201	1047.09	57.944	501.3	57.2485	224.17		123.311	840.83	81.1265	888.38	244.286	1560.9	107.521	1056.45
					61.654	192.58	53.7365	435.07	55.3755	249.46	54.8165	677.51	61.0595	984.21	53.6015	531.21	51.596	419.22		136.745	761.26	81.046	833.03	143.234	1220.49	84.136	1159.82
					61.947	121.77	49.8909	424.53	60.044	336.97	69.282	622.51	62.4825	935.37	52.439	469.1	66.646	415.13		89.884	599.64	81.046	761.08	143.234	1212.19	84.136	1217.96
					53.037	182.66	51.232	369.53	49.8111	388.14	60.98	612.09	46.4201	1024.54	50.208	421.54	51.596	469.81		82.9415	570.12	119.943	619.93	255.268	968.64	119.24	1328.53
					53.037	235.24	51.232	344.51	49.8111	339.24	56.83	183.26	48.7956	989.92	52.439	465.65	62.7695	528.63		106.482	725.1	119.943	578.42	159.853	672.52	114.696	1100.87
					59.727	179.89	40.855	391.64	72.957	332.52	50.6895	136.29	48.7956	1037.06	51.4215	535.94	42.3247	578.42		106.482	671.33	94.56	556.28	159.751	442.81	121.096	1472.35
					59.727	155.08	40.855	384.25	81.4325	1205.16	59.8135	86.11	45.9412	1081.83	51.4215	584.29	42.3247	564.58		104.451	586.72	94.56	650.38	159.751	556.28	79.731	1295.22
					45.2933	238.15	51.6785	435.06	79.812	1198.9	59.8135	88.95	45.9412	1035.47	49.8562	582.59	54.626	614.4		59.279	1063.22	130.494	772.15	194.973	542.44	94.174	1167.91
					40.71	282.29	59.556	486.9	54.472	1130.32	64.6175	65.61	47.9701	1008.84	49.8562	531.17	62.866	680.82		59.279	1051.97	84.966	63.65	67.79	534.14	105.259	1062.74
					48.4258	340.87	60.7355	512	54.472	1094.87	64.6175	106.47	78.586	1062.23	52.2705	481.28	68.1385	693		84.029	1168.65	84.966	149.45	67.79	500.93	80.917	1140.24
					48.4258	388.97	66.5855	448.34	73.027	1034.64	57.175	43.32	75.4655	926.75	55.439	426.28	63.131	657.05		92.1015	1261.25	122.767	179.89	128.68	531.37	80.917	1118.67
					52.816	432.21	44.0971	424.77	72.9295	983.46	46.0611	98.16	55.679	840.78	63.734	387.64	67.194	594.84		84.029	1189.82	99.828	71.96	128.68	453.88	84.2855	1148.9
					59.521	486.69	44.0971	398.53	92.67	944.68	46.0611	142.01	57.664	821.87	50.7535	556.72	90.0275	913.29		90.108	1385.25	99.828	30.44	148.723	487.09	84.1655	1212.19
					38.6014	550.69	52.1005	362.55	92.67	871.76	65.577	145.66	44.8583	888.57	50.7535	511.85	55.571	860.46		165.464	1546	105.469	13.84	101.826	489.86	100.782	1251.08
					60.8905	615.18	55.7375	390.23	76.904	778.94	58.836	220.05	44.8583	910.35	61.178	448.15	71.577	732.32		90.108	1382.52	110.413	124.54	101.826	570.12	111.549	1332.13
					52.6715	693.16	55.7375	340.41	91.3605	688.87	50.7775	312.38	59.303	873.95	52.1865	387.46	64.26	665.52		106.66	1250.86	94.375	232.47	121.32	498.16	79.731	1345.04
					57.2675	774.84	57.2885	390.23	98.456	792.06	63.179	245.8	64.315	121.77	52.1865	364.52	84.956	549.94		98.5905	1155.54	89.469	398.53	112.362	517.53	98.9255	1360.41
					57.2675	831.05	58.102	340.41	91.7145	655.91	56.8775	276.27	56.0965	163.29	55.22	311.2	55.571	1127.27		98.5905	1090.44	89.469	434.51	71.546	473.25	89.1415	1329.31
					49.4178	907.92	37.0241	326.57	69.75	528.6	57.6875	345.42	56.0965	215.87	54.011	275.99	51.401	1104.1		147.314	1004.71	94.375	265.68	71.546	470.48	89.1415	1277.36
					43.0698	945.84	37.0241	312.73	68.4305	546.66	57.6875	293.48	80.0195	293.36	54.011	306.19	78.454	1141.55		71.0935	207.57	97.919	226.94	89.791	559.05	76.424	1234.42
					43.0698	961.2	51.2935	323.8	82.224	640.59	60.8335	235.49	54.327	361.8	56.6955	240.32	72.1035	951.32		71.0935	271.22	103.266	381.92	37.174	561.81	76.424	1194.37
					68.4845	860.66	51.2935	296.13	75.6425	598.42	51.5625	211.93	46.4337	452.14	44.5384	205.4	56.416	961.68		104.367	326.77	103.266	304.43	37.174	528.6	105.688	1307.52
					50.933	903.45	51.859	285.06	45.8296	501.87	47.4352	166.63	56.5335	517.83	49.8782	157.95	56.416	998.68		104.367	427.4	102.465	323.8	176.018	575.65	102.117	1436.25
					50.933	874.49	61.707	348.71	45.8296	486.91	63.3625	122.53	44.1403	618.21	83.2115	67.34	63.426	1054.7		48.7045	523.54	97.9185	415.13	78.884	697.42	87.582	1557.75
					63.8895	902.76	48.4481	392.99	86.5795	400.77	63.0095	174.18	56.5335	574.33	57.275	140.52	63.426	1076.03		48.7045	570.75	67.1715	498.16	71.4885	639.3	88.3225	1544.46
					68.817	832.04	48.4481	401.3	71.1725	316.29	60.111	130.63	71.8185	682.29	79.6975	38.75	64.26	1024.01		107.226	358.98	67.1715	556.28	71.4885	708.49	96.902	1454.48
					54.943	793.68	58.227	379.15	34.1856	315.5	60.111	75.59	74.4165	802.04	71.005	56.79	49.5372	970.62		82.1465	199.82	97.9185	512	115.801	846.87	87.323	1466.81
					53.998	738.41	49.1959	440.04	56.9445	312.73	76.0585	90.66	47.7648	737.02	59.4255	119	50.39	972.93		82.1465	125.15	104.665	534.14	91.9065	999.09	87.323	1458.78
					73.8265	755.16	52.8955	470.48	68.4305	373.62	79.354	45.64	47.7648	772.24	70.492	125.89	71.7585	927.13		67.38	113.47	97.885	545.21	105.842	802.59	87.438	1554.54
					49.8537	809.28	66.5855	470.48	45.5638	459.41	91.0795	111.39	56.5335	707.15	43.2596	193.99	36.565	856.87		67.38	171.59	112.631	678.05	105.842	805.36	102.117	1385.45
					49.8537	780.72	51.293	536.91	68.5485	451.11	76.0585	149.27	45.4571	661.45	54.5985	203.62	50.084	845.95		69.6405	218.64	99.566	689.12	78.884	752.77	69.735	1510.56
					70.504	802.13	51.293	528.6	67.657	379.15	74.912	209.24	52.7075	625.77	54.5985	255.61	48.6453	778.9		88.0285	287.84	116.531	619.93	73.5185	932.66	69.735	1504.79
					61.7205	874.52	60.322	586.72	75.1585	240.32	69.731	248.77	43.4807	558.39	44.5384	199.34	59.7365	708.3		88.071	360.02	99.479	650.38	113.88	979.71	75.1005	1461.47
					48.8586	745.34	65.448	644.84	60.798	129.72	69.986	203.86	42.364	549.1	44.6126	83.03	48.6453	732.35		88.071	279.74	100.779	780.45	114.952	866.24	78.367	1500.88
					48.8586	702.44	71.526	752.78	70.773	85.79	67.123	272.88	42.364	585.38	51.6775	828.15	45.8919	716.82		76.474	183.77	100.779	874.55	158.311	716.8	75.267	1422.7
					45.6409	619.96	50.8845	802.59	65.5275	58.12	52.6245	337.17	53.5175	467.85	73.7875	758.82	41.79	744.48		76.474	110.22	103.998	932.66	120.135	982.48	75.267	1386.61
					50.309	559.6	50.8845	808.13	52.964	135.61	59.7385	393.98	50.3335	476.21	60.8355	698.78	41.79	781.38		99.4695	188.52	94.445	855.17	108.248	794.29	78.111	1411.46
					40.6528	578.68	52.5785	722.33	54.472	154.98	52.6245	354.26	50.3335	469.87	51.6775	824.55	42.9075	762.21		114.535	337.44	83.834	747.24	108.248	689.12	78.111	1342.27
					38.6014	530.71	58.2275	680.82	54.472	204.8	75.233	391.64	58.3525	374.18	60.0155	776.89	36.565	823.38		100.075	790.35	83.834	785.98	166.542	938.2	82.3295	1309.06
					59.2845	450.4	68.1345	639.3	42.719	238.01	49.4245	437.67	64.085	413.96	60.8355	732.91	35.5146	860.75		48.3918	873.85	102.126	813.66	84.924	758.31	109.532	1270.31
					49.9357	479.3	52.5785	702.96	34.1856	279.52	59.319	470.69	46.4337	408.19	49.4127	672.07	39.4299	834.21		48.3918	891.91	102.126	916.06	140.671	633.77	93.4255	1159.61
					49.9357	526.93	51.232	780.45	94.509	1166.19	43.078	542.5	58.772	340.22	60.2535	784.67	57.4755	845.86		136.994	780.68	90.433	996.32	112.362	625.47	81.503	1062.74
					58.1995	539.62	51.232	827.5	104.746	1168.89	56.673	524.53	54.327	329.44	59.592	877.49	48.6455	901.16		96.8635	813.27	90.433	1051.67	113.304	755.54	93.4255	1093.19
					56.424	599.64	51.4355	851.39	81.0335	1065.65	59.319	465.55	55.046	276.37	51.507	915.91	48.6455	921.77		96.8635	717.1	90.9345	1137.46	121.657	750.01	81.503	982.48
					62.586	659.26	52.9935	837.93	81.0335	1094.87	53.4485	417.39	63.8255	205.56	51.507	934.65	46.8617	979.33		88.671	637.03	86.91	1217.72	163.794	705.73	100.633	794.29
					37.9754	697.87	52.9935	831.31	50.5375	1011.67	69.731	309.48	53.3335	132.29	62.1425	942.41	39.4297	988.14		119.413	482.2	117.476	1126.39	152.524	816.43	109.348	888.39
					37.9754	728.45	46.5148	828.31	50.5375	965.24	72.405	315.8	53.3335	80.69	62.1425	989.83	47.0632	939.68		94.7315	449.84	107.224	1046.14	152.524	949.27	82.845	996.32
					60.0975	726.22	66.2715	755.09	74.5095	940.15	59.8135	259.77	55.0575	116.4	72.842	1000.43	39.4297	986.7		84.923	506.31	93.6145	1151.3	113.844	1043.37	82.845	1022.73
					49.418	670.92	64.144	688.97	102.507	1050.86	55.351	227.76	57.8765	188.19	72.8415	1050.84	55.379	925.54		74.402	591.61	93.6145	1184.51	73.5185	1065.51	96.9025	1049.76
					49.418	644.46	61.4185	671.12	56.1565	967.38	56.31	172.32	50.565	231.96	66.688	1035.5	55.379	878.22		66.0375	659.12	108.99	1015.69	73.5185	993.55	83.5975	1163.14
					50.7835	560.58	56.3335	598.36	49.0738	914.55	61.765	624.27	50.565	278.58	60.2535	956.06	59.836	849.33		66.0375	703.11	108.99	1062.74	124.151	1057.21	107.709	1079.35
					50.7835	565.91	63.457	616.09	49.0738	885.43	56.2465	652.92	70.2085	246.31	59.8135	934.97	59.439	886.33		87.324	976.76	124.312	1023.99	170.04	940.97	79.226	1123.67
					55.0815	488.2	49.7024	554.41	49.3204	837.12	56.2465	708.95	64.1615	221.4	59.8135	929.94	45.0332	879.83		142.008	1136.18	103.602	1090.42	121.657	855.17	79.226	1051.98
					55.0815	480.42	60.4945	489.36	53.421	785.39	61.881	582.01	57.3645	168.82	56.6955	908.66	45.0332	833.26		79.844	1306.75	99.675	1178.98	113.304	869.01	80.9165	947.14
					60.65	419.69	49.7024	559.6	72.707	871.34	61.881	521.71	57.3645	124.54	43.3358	873.72	54.561	777.49		79.844	1262.9	87.902	1223.26	134.611	791.52	80.9165	868.01
					61.4925	427.91	37.9974	542.67	64.4835	819.2	54.963	524	86.593	41.51	43.3358	857.85	54.561	737.03		101.439	1301.18	87.902	1292.45	84.924	819.2	75.267	805.53
					60.302	359.37	37.9974	563.62	74.9025	725.1	43.078	550.49	59.603	153.52	59.0915	803.27	49.9181	726.99		98.0275	1217.18	115.52	1428.06	132.467	1123.63	75.267	741.01
					44.7085	339.24	52.34	624.52	64.4835	784.29	62.2685	475.54	50.771	68.74	64.0615	738.9	44.9282	779.85		98.0275	1121.67	89.855	1325.66	121.32	1220.49	85.73	819.62
					44.813	394.95	47.6885	696.72	61.789	691.14	53.4485	377.94	50.771	116.8	54.558	703.48	44.9282	769.84		67.4535	1154.84	89.855	1386.54	91.9065	1090.42	116.13	948.47
					44.813	423.94	49.3021	737.57	49.0117	741.48	56.1675	329.23	58.5415	155.87	49.4127	650.42	57.825	826.78		67.4535	1090.03	114.389	1450.2	121.32	1201.12	99.1535	964.69
					49.3232	370.12	52.34	631.12	43.8419	751.8	55.8005	397.01	68.4895	243.88	52.5855	597.09	61.8775	775.14		113.34	925.81	90.4315	1408.68	134.428	1068.28	109.805	852.45
					67.7115	381.58	47.1607	684.55	34.6273	805	56.1195	441.37	50.1375	241.35	52.5855	596.18	52.573	824.85		135.327	998.12	90.4315	1328.43	87.11	1178.98	84.0465	1050.12
					52.56	291.54	59.7135	674.54	34.6273	768.61	62.5975	469.09	50.1375	282.29	47.9426	510.14	38.2107	773.97		153.495	1694.33	107.224	1267.54	73.5185	1004.62	80.8855	931.43
					42.6057	203.52	47.645	772.33	58.6785	746.34	56.1195	410.66	59.023	309.97	44.9076	548.09	38.2107	761.81		64.7855	1537.94	107.224	1162.37	113.88	1035.06	77.0445	854.03
					42.6057	237.64	47.645	785.1	49.7093	710.83	66.321	378.76	58.8455	307.21	51.6775	593.11	57.4345	697.91		64.7855	1536	97.9175	1178.98	87.11	1259.24	77.0445	786.54
					55.42	282.29	49.6393	745.46	47.1153	660.72	44.2229	323.44	54.968	501	64.0615	676.02	53.7305	641.89		88.0705	1449.16	97.9175	1239.86	110.491	1192.82	122.495	715.09
					44.7085	318.56	62.9285	663.32	56.713	659.47	44.2229	352.7	63.07	583.48	70.6785	718.1	61.4745	580.8		95.2745	1470.24	90.144	1444.32	110.491	1173.44	107.685	552.68
					47.1156	274	70.5415	691.89	56.713	655.39	55.8005	346.22	57.653	641.55	53.5195	811.33	53.7305	634.64		95.2745	1463.02	109.756	1316.9	78.05	1134.7	107.685	584.64
					47.1156	236.41	56.9965	694.66	44.6884	558.97	53.4655	264.59	57.653	676.04	69.024	860.28	55.9955	682.64		123.677	1454.09	90.144	1425.29	78.05	1170.67	109.805	658.59
					41.7882	185.43	57.5065	769.38	36.4786	615.58	53.4655	289.15	51.0125	758.56	69.024	816.66	44.0505	664.66		67.454	1508.89	117.55	1300.75	91.55	1098.72	79.163	763.79
					41.7882	226.94	57.1425	617.16	36.4786	611.37	56.183	230.31	39.3708	808.85	68.351	683.5	62.4675	602.51		67.454	1548.9	93.2665	1353.33	89.3805	1140.23	102.924	828.85
					88.5035	112.96	62.1785	564.58	41.3699	573.79	62.5405	186.74	39.3708	820.66	68.351	615.6	44.0505	665.88		150.623	1699.62	116.94	1261.14	89.3805	1051.67	87.094	740.06
					74.0005	135.38	56.259	481.55	41.3699	542.45	58.73	118.23	34.4413	805.09	64.0785	531.43	38.4577	621.76		50.2075	1870.46	93.2665	1267.54	119.486	1093.18	87.094	652.77
					54.0745	205.94	59.24	478.79	41.37	501.42	49.2617	132.84	34.4413	820.64	44.9076	508.81	38.4577	589.49		50.2075	1874.05	85.0185	1132.91	65.831	1090.42	111.37	707.84
					48.6064	286.04	72.8695	406.83	41.3697	487.32	49.2617	96.9	44.1401	750.78	47.9426	471.86	55.4645	538.54		162.613	1595.97	85.0185	1108.08	65.831	1129.16	91.9105	829.7
					47.4869	237.45	69.4535	495.39	41.3697	502.22	67.07	49.82	44.1401	735.98	51.954	421.87	58.5365	462.9		65.174	1738.5	50.3785	1197.97	120.644	1065.51	56.156	925.79
					48.6064	239.26	50.1415	561.81	50.135	443.51	58.7295	82.56	46.115	692.59	61.178	414.1	94.69	403.51		65.174	1743.67	50.3785	1247.26	124.151	1115.32	64.1165	988.23
					81.1185	152.21	50.1415	572.88	50.135	404.73	69.7305	91.33	47.8804	623.7	47.4117	356.36	58.049	493.73		176.15	2052.03	96.378	80.26	160.236	1358.87	101.156	937.48
					37.2914	179.38	59.2225	613.39	50.917	392.03	61.967	152.21	53.781	683.29	47.4117	310.76	58.049	467.72		121.705	1844.52	97.9175	157.75	65.8315	1353.33	85.261	947.89
					45.947	54.51	47.0277	566.88	43.0256	473.51	58.7295	141.44	61.85	768.93	61.178	285.06	48.8881	536.91		135.477	1987.34	125.407	282.29	65.8315	1392.08	56.156	893.63
					45.947	100.32	47.0277	601.13	65.7125	561.51	61.5775	141.25	53.781	673.38	43.0298	218.64	48.8881	533.86		142.69	2127.71	112.496	415.13	79.091	1403.15	90.592	813.61
					45.4349	133.99	50.5555	570.58	65.9285	605.23	56.1675	177.49	50.6745	673.94	37.0949	174.36	24.6609	433.34		49.8549	2242.38	89.5875	417.9	79.091	1325.66	69.5555	764.89
					37.2914	196.05	52.1005	503.13	66.904	537.05	56.1675	216.95	50.6745	648.68	37.0949	138.38	24.6609	412.23		49.8549	2292.4	89.5875	415.13	170.089	1292.45	69.5555	716.2
					50.0995	220.31	50.5555	519.87	66.904	575.65	64.9205	217.65	52.1215	594.12	60.998	190.96	47.9104	359.37		143.228	2309.78	109.288	243.54	51.7885	1378.24	74.126	709.15
					47.4869	234.13	52.974	488.8	48.4713	484.32	53.732	281.83	71.1045	589.54	48.4451	252.03	50.0835	301.26		71.305	2452.6	89.927	91.33	51.7885	1428.06	74.126	741.71
					58.9285	305.31	54.908	548.41	48.4713	444.81	53.732	297.06	47.8804	605.31	43.2596	202.71	45.8921	348.71		71.305	2502.42	89.927	69.19	129.692	1458.5	60.289	669.75
					64.5455	350.53	47.0498	526.72	57.211	439.98	70.5315	66.42	67.1115	559.05	50.2085	121.77	45.8921	359.78		136.551	2720.64	109.288	226.94	99.469	1364.4	60.289	619.93
					45.947	396.34	47.0498	570.69	63.0385	383.29	66.1185	96.86	70.2085	510.47	64.643	58.12	42.5474	417.9		96.9015	2935.37	99.217	337.64	99.469	1270.31	86.4295	589.49
					45.947	358.98	61.5035	619.98	68.4305	392.99	68.8555	130.07	60.4935	496.97	44.2657	47.29	61.8775	254.62		65.269	2885.91	111.878	459.41	126.984	1297.98	86.4295	517.53
					62.399	387.7	47.1607	689.96	45.5638	459.41	45.6523	185.43	83.4705	394.44	44.2657	93.03	54.626	221.4		65.269	2837.87	119.618	323.8	126.984	1422.52	69.158	553.54
					48.7747	444.76	70.7775	91.33	56.9265	358.31	45.6523	202.03	65.1125	459.41	53.7655	89.12	53.8405	174.36		47.2058	2652.32	117.106	185.43	115.272	1309.05	69.158	496.9
					48.7747	486.12	46.8715	83.03	56.9265	319.15	60.584	143.91	58.3525	415.36	65.5895	66.65	43.5369	218.64		47.2058	2608.53	94.307	110.7	126.661	1367.17	93.1835	614.5
					60.881	583.37	61.317	77.49	66.2805	272.57	48.5504	235.24	54.055	308.29	37.0947	99.79	43.5369	193.73		180.258	2427.55	94.307	16.61	79.658	1483.41	62.4535	627.55
					57.359	628.21	61.317	119	59.6035	307.2	63.9235	221.4	49.8921	417.03	37.0947	126.74	90.812	214.55		119.458	2806.71	84.582	16.61	99.469	1480.64	62.4535	633.41
					45.0085	672.08	53.679	185.43	60.514	296.13	52.3695	445.58	47.1693	397.24	55.7755	133.56	64.4075	124.54		173.088	3162.61	79.314	99.63	60.1185	1441.9	80.7315	548.58
					40.7245	675.02	53.679	187.91	42.719	238.01	52.3695	404.06	45.2403	360.85	55.7755	155.6	43.1823	160.52		159.941	3318.15	103.413	202.03	60.1185	1389.31	88.5775	528.78
					40.7245	703.22	52.9935	265.82	52.964	163.29	61.4615	448.34	45.2403	316.29	49.1221	161.38	43.1823	204.8		70.898	3090.06	79.3145	318.27	134.611	1358.87	78.111	519.04
					53.998	761.2	62.379	196.81	65.2955	94.1	46.3697	404.06	49.5833	326.86	49.1221	192.54	47.7125	185.43		56.7365	3127.44	79.3145	395.76	125.95	1369.94	86.4285	413.51
					70.5955	628.79	77.866	119.23	58.506	77.49	46.3697	368.08	49.5833	318.22	48.6719	259.93	59.737	152.21		56.7365	3090.52	106.31	500.93	125.95	1469.57	79.1635	333.05
					62.698	679.2	45.1258	168.82	54.4725	132.84	63.4755	265.68	48.136	255.16	46.5919	236.56	80.228	144.87		101.028	2999.24	72.454	489.86	111.045	1508.32	79.1635	400.26
					54.3435	770.65	45.1258	174.71	65.605	196.5	47.0575	307.2	48.136	259.06	40.0898	316.29	83.424	135.7		119.458	2715.72	72.454	420.67	138.03	1602.41	84.285	425.78
					62.698	664.68	62.9285	116.76	59.6035	257.38	59.334	339.01	67.6315	196.5	40.0898	352.7	60.622	217.23		49.4492	2903.58	104.664	440.04	131.663	1754.63	76.4235	419.22
					58.65	583.32	79.6675	130.07	38.7145	225.26	63.728	544.9	62.9725	130.07	39.4252	375.09	60.622	223.95		147.997	2823.57	103.413	340.41	133.298	1893.01	82.5725	365.33
					48.4255	531.17	56.5	86.46	38.7145	201.29	63.728	539.21	62.4235	71.96	55.6175	435.67	65.4095	265.68		49.4492	2861.77	81.4725	249.08	143.092	1956.66	94.4925	412.36
					48.4255	512.18	65.3205	41.88	54.4725	149.45	61.287	514.77	70.515	168.34	65.69	489.76	51.1355	272.36		106.506	2662.63	67.236	138.38	85.308	1815.51	94.4925	334.87
					60.65	497.67	49.1113	401.98	58.5055	80.26	48.6238	536.91	61.501	241.93	44.6372	570.14	45.8921	316.14		54.006	2717.16	67.236	74.72	85.308	1749.09	71.264	283.01
					58.3	430.72	50.1415	349.82	42.6479	131.95	58.5475	617.16	50.236	283.56	44.6372	585.06	45.8921	295.39		54.006	2675.24	81.4735	143.91	111.045	1571.97	70.805	248.23
					54.5585	457.06	57.5605	365.32	58.5055	49.89	51.1975	650.38	57.0205	212.26	52.5855	536.56	63.983	230.22		116.844	2558.51	81.4725	243.54	163.62	1732.49	82.3285	325.6
					62.8745	518.6	50.1415	370.02	63.0065	58.12	62.154	638.72	57.0205	200.57	51.099	539.85	63.983	212.26		94.0365	2450.26	104.664	428.97	163.62	1895.77	71.684	266.15
					65.338	599.72	58.066	319.15	42.6479	113.47	62.154	698.11	57.653	152.42	36.2239	473.77	64.9015	286.14		82.8805	2392.23	90.9825	307.2	114.418	1937.29	63.054	292.48
					57.654	537.77	35.675	259.77	44.6884	197.35	63.335	705.73	64.582	123.43	56.6565	442.43	60.622	353.99		60.5205	2504.57	90.9825	218.64	93.669	1798.91	63.054	251.85
					41.5494	588.82	35.675	262.35	54.3415	390.66	56.83	821.96	70.0155	88.08	39.4252	383.02	46.2771	415.04		60.5205	2523.39	96.0165	132.84	99.469	1574.74	50.5155	180.91
					57.654	549.09	62.663	250.26	50.9565	365.41	56.6735	783.81	55.6675	147.54	57.0825	315.85	46.2771	462.61		82.8805	2386.01	72.6635	22.14	47.3334	1613.48	60.825	165.61
					41.5494	548.29	65.655	328.51	40.7783	339.86	56.6735	769.96	52.8935	106.07	33.3441	317.63	53.7305	418.57		76.3585	2254.59	71.245	55.35	47.3334	1635.62	84.76	174.36
					58.0885	520.9	61.2825	307.31	40.7783	307.21	55.8165	784.57	52.8935	145	33.3441	289.59	55.995	502.36		76.3585	2281.82	71.245	99.63	93.669	1848.73	67.1725	208.82
					55.5885	493.16	61.5885	194.32	49.8923	245.05	53.1975	837.54	55.6675	136.99	46.5919	233.87	42.7417	598.82		169.913	2145.84	92.4955	240.78	148.393	1970.5	55.436	163.12
					57.8165	428.53	61.5885	232.89	44.6884	193.37	57.377	877.99	45.4572	203.52	41.5724	227.36	48.3037	553.86		114.371	1893.72	106.452	332.11	101.342	1754.63	55.436	141.25
					57.8165	453.24	71.1305	166.05	68.342	249.08	59.3195	932.67	45.4572	238.03	41.5724	251.59	42.7417	569.77		165.745	2009.77	97.2515	445.58	101.342	1726.95	69.447	171.95
					70.6285	346.61	63.703	215.83	54.6765	135.61	64.3405	929.98	59.303	309.3	59.091	185.45	62.2965	695.85		139.176	2120.73	70.757	460.22	79.658	1558.13	70.805	191.6
					48.6786	256.55	56.5	106.51	54.6765	111.56	52.7095	827.33	59.303	365.34	50.645	186.74	69.921	661.03		107.976	1960.29	70.757	403.13	169.294	1563.67	80.731	215.87
					48.6786	278.75	50.39	154.61	63.0065	52.58	52.7095	853.27	50.138	426.28	60.9075	137.41	57.661	607.77		64.8045	1854.36	87.209	351.48	114.845	1796.14	86.139	312.73
					65.3295	157.77	66.7735	212.16	56.9445	35.98	59.1385	877.65	50.138	442.89	45.1276	169.02	50.6005	554.6		64.8045	1847.91	92.4955	315.5	114.845	1906.84	70.6985	226.94
					51.967	188.07	50.39	146.05	42.4576	13.84	76.5145	938.3	54.3725	423.64	50.645	225.47	38.4885	485.36		122.911	1758.65	95.199	213.1	91.1915	1995.41	70.6985	157.75
					44.8133	229.31	79.759	74.93	48.576	52.58	62.4555	1022.31	52.8935	387.47	55.14	276.38	38.4885	451.8		67.3975	1648.77	86.984	119	143.803	1865.33	62.213	94.1
					56.206	269.31	53.9305	131.83	42.4576	55.35	50.497	944.62	31.0636	335.42	40.1719	334.78	45.2691	491.39		67.3975	1711.01	86.984	35.98	177.245	1765.7	62.213	124.54
					69.7955	355.37	48.0157	74.52	57.2815	86.19	78.994	983.42	31.0636	319.47	40.1719	305.69	45.2691	457.82		114.371	1786.28	104.165	63.65	164.218	1624.55	61.606	82.56
					63.844	427.93	48.0157	92.83	49.8921	161.38	82.572	968.27	46.2614	261.3	54.9205	274.04	60.622	383.02		156.37	3626.72	87.6055	41.51	91.371	1530.46	58.602	44.63
					55.272	405.09	44.801	25.52	49.9939	194.32	72.294	882.47	46.2614	250.26	53.6015	326.96	39.9369	320.96		78.33	3602.83	72.872	115.58	91.371	1616.25	28.3217	24.91
					60.6495	485.2	44.801	2.77	49.8921	145	59.1385	873.15	48.7075	268.45	59.0725	359.37	57.228	231.71		78.33	3573.65	89.7345	196.5	127.53	1881.94	50.066	13.84
					54.5585	464.22	45.3338	58.12	49.9939	188.38	64.673	804.23	50.674	483.59	44.5139	403.61	43.9968	143.62		113.218	3471.05	81.686	184.62	127.53	2003.71	28.3217	13.84
					55.272	401.87	95.607	1044.99	50.135	105.17	71.5995	805.35	50.868	533.05	49.3235	377.06	42.3243	116.24		141.01	3280.94	102.909	285.71	128.52	1956.66	50.5155	132.87
					55.83	354.12	97.1655	948.95	33.2239	116.24	64.188	743.17	50.674	506.13	49.3235	329.29	42.3243	106.07		57.793	3386.21	65.0715	285.06	62.7795	1912.38	58.1315	201.58
					53.825	264.89	105.484	919.1	49.8111	65.32	64.188	678.61	47.1693	441.77	36.2239	439.59	61.609	193.37		57.793	3442.27	65.0715	235.24	62.7795	1879.17	61.1565	146.47
					53.257	338.89	97.903	821.44	49.8111	90.11	52.8955	734.15	61.85	758.3	40.3091	491.51	61.609	193.73		68.9325	3354.56	71.6705	138.38	192.122	1666.07	76.9465	246.31
					53.257	284.3	82.788	821.98	54.935	137.41	64.673	785.98	55.4465	716.3	40.3091	519.53	64.2415	246.61		68.9325	3414.53	57.7605	174.36	170.089	1541.53	76.9465	311.57
					44.8133	205.94	82.788	845.98	59.45	197.1	52.8955	714.03	52.121	722.29	57.275	459	46.8871	286.18		182.758	3103.05	63.4515	199.26	97.8945	1782.3	79.7315	393.75
					57.3185	150.57	85.308	762.59	47.394	248.59	64.9205	633.7	55.4465	671.6	63.1265	397.5	46.8871	261.69		68.933	3152.02	60.8335	120.82	97.8945	1879.17	78.111	465.29
					57.3185	96.55	63.7035	710.44	47.394	287.11	64.9205	576.36	51.109	624.12	52.6275	78.77	39.9369	314.02		68.933	3085.04	53.1045	132.84	147.204	2009.24	71.6845	602.82
					66.4035	80.83	63.7035	761	54.917	354.61	51.1975	642.07	51.9085	590.4	50.536	65.32	57.435	411.14		99.709	2987.13	40.0656	47.05	221.591	2014.78	71.4045	571.55
					43.5958	121.8	76.228	694.74	55.668	416.84	47.4352	564.58	51.9085	538.6	44.5384	116.27	59.994	359.25		132.122	3082.32	40.0656	8.75	163.195	1751.86	71.4045	516.77
					43.5958	162.16	67.9045	641.88	64.3575	354.47	65.14	566.24	52.121	495.69	44.5384	107.79	60.7	381.37		104.103	3103.66	39.629	0	171.668	130.07	92.3185	440.95
					43.0966	217.3	60.9585	626.92	50.317	277.93	46.8294	517.53	41.157	575.7	51.056	74.93	52.977	437.07		70.4695	3205.99	39.629	0	171.668	44.28	92.3185	533.1
					43.0966	255.88	60.9585	615.85	49.0736	265.74	46.8294	514.77	41.157	597.24	58.039	67	55.1435	489.36		70.4695	3273.47	23.7487	0	455.107	30.44	86.949	474.55
					47.8791	284.3	52.32	537.62	49.1353	273.6	61.185	453.88	50.0885	527	51.056	112.69	50.107	436.83		145.809	3303.93	23.7487	0	281.4	381.92	82.2075	437.7
					56.8985	316.43	60.079	515.34	64.922	213.66	69.423	456.65	52.121	450.64	66.771	152.84	38.9467	515.6		73.0515	3874.57	50.379	16.61	400.181	561.81	82.2075	406.16
					55.83	348.54	52.32	491.72	78.1575	201.25	45.6521	444.89	63.128	389.95	46.5919	113.47	38.9467	540.43		73.0515	3825.55	44.1843	41.51	250.548	758.31	85.818	323.8
					46.554	377.37	78	456.44	73.703	265.3	45.6521	474.17	46.7765	436.97	56.812	154.98	52.053	594.1		68.4005	3990.99	44.1843	83.03	138.355	606.09	85.818	311.46
					46.554	333.6	79.5625	519.22	49.1353	309.5	57.175	376.89	55.9325	518.15	50.9915	224.17	37.4286	583.74		68.4005	4055.5	54.315	52.58	138.355	561.81	82.8455	331.6
					55.42	354.1	57.796	387.9	44.6657	391.47	53.332	370.85	44.1538	459.82	50.9915	214.82	37.4286	551.64		84.8045	3986.47	47.1291	49.82	350.407	918.83	91.1715	419.24
					64.5455	430.79	57.796	415.7	53.7045	465.69	53.332	390.23	47.3643	414.07	42.0204	177.06	62.4675	643.63		112.268	4063.77	47.1291	83.03	162.566	1306.28	74.4295	226.94
					67.087	463.9	66.2715	379.67	44.1411	559.6	44.2631	321.04	65.8635	350.3	42.0204	196.67	59.18	679.34		53.371	3812.05	57.7605	121.77	312.201	1383.78	75.765	213.55
					59.9805	372.34	55.588	434.08	44.4839	592.57	47.0575	354.25	57.1495	353.09	45.1276	174.36	41.8463	629.99		53.371	3762.92	57.7605	96.86	301.812	1082.11	70.271	268.28
					64.282	97.85	55.588	378.1	54.1925	558.39	66.5495	190.96	44.6935	272.57	44.6125	248.36	31.7131	589.64		157.958	3600.2	71.094	182.66	67.487	1397.61	53.2235	318.85
					61.34	165.17	59.8005	319.13	44.1411	531.96	73.469	116.24	83.028	893.92	51.9115	302.89	54.431	532.24		131.741	3785.95	81.339	254.03	67.487	1436.36	53.2235	282.29
					61.34	222.87	66.789	295.21	46.6184	506.22	87.97	27.68	75.595	813.01	54.7195	223.08	31.7131	581.84		106.696	3918.31	96.2875	351.87	249.68	2222.34	47.8669	285.71
					57.7655	267.12	71.072	286.72	46.6184	494.96	50.0705	85.79	133.947	654.34	69.1035	418.95	46.1748	736.08		98.8595	3889.17	60.4045	487.73	123.093	2136.55	47.0738	239.61
					57.196	277.38	77.9065	219.21	55.5765	497.4	60.407	171.59	50.0885	481.94	51.9115	338.7	46.1748	774.91		98.8595	3981.64	60.4045	544.9	123.093	2014.78	47.0738	193.37
					59.9805	317.03	70.0665	231.75	50.4775	479.18	69.513	174.36	46.7765	391.12	30.2635	290.38	54.5175	830.73		117.103	3761.63	80.401	464.13	165.878	2139.32	50.3165	143.91
					43.3131	441.74	58.656	241.14	59.8405	434.99	71.137	249.08	73.711	288.38	30.2635	260.21	52.2345	787.7		108.855	3747.94	80.401	431.82	215.284	2202.97	50.3165	102.4
					41.1106	479.75	58.656	297.28	40.0765	355.12	44.2631	318.27	45.4571	221.15	36.7067	269.61	35.5146	873.81		106.565	3616.97	82.5305	381.72	227.921	2003.71	63.41	102.4
					41.1106	475.58	54.908	236.43	40.0765	364.58	62.455	265.68	45.4571	182.11	52.6275	307.2	41.0472	732.54		106.565	3607.9	82.0575	309.42	111.045	1815.51	82.5725	143.91
					53.694	454.49	54.908	187.48	54.342	340.87	60.481	224.17	57.7485	277.64	52.6275	343.18	52.2345	739.95		133.913	3495.14	82.0575	246.19	111.045	1724.19	79.4165	196.5
					53.694	487.5	49.111	167.34	59.4505	428.12	43.8177	138.38	44.6935	249.08	58.342	362.9	51.5735	694.68		174.647	3440.98	67.1715	256.96	250.14	1657.76	70.271	199.76
					61.9095	488.8	46.6269	175.49	47.3937	445.24	66.95	260.64	66.9825	249.83	58.342	418.37	67.5805	622.51		114.269	3329.35	67.1715	191.78	227.921	2095.04	47.4969	88.6
					52.3595	555.04	46.6269	151.71	41.8809	463.84	50.1945	188.88	65.6675	117.29	56.384	412.36	49.2499	601.7		91.771	3461.44	59.645	117.48	69.811	2137.87	78.6545	30.94
					69.594	520.16	58.6555	99.01	41.8809	431.77	50.1945	172.15	48.1364	203.41	46.9216	467.72	55.9105	675.25		69.931	3540.96	42.9412	74.52	69.811	2087.48	47.4969	114.58
					61.9095	429.86	38.8927	100.28	40.1777	124.05	43.8177	102.4	60.2385	141.12	46.9216	501.26	41.0472	721.57		69.931	3512.69	42.9412	47.61	111.376	1925.69	73.446	135.72
					65.033	391.67	38.8927	62.62	40.1777	86.11	50.0705	49.82	63.507	76.95	68.592	520.75	43.7808	753.1		93.728	3390.5	50.421	69.19	63.1695	2017.78	85.1135	88.56
					56.662	406.53	44.6142	68.47	33.2239	141.15	52.3865	94.1	58.0145	174.79	60.618	592.49	54.9715	712.73		93.728	3435.07	60.4035	149.27	63.1695	1973.27	74.4295	174.36
					64.898	398.77	39.9509	104.44	50.317	740.84	52.3865	106.79	58.0145	143.19	60.618	652.02	55.9315	668.15		98.7565	4005.13	40.0114	121.77	136.691	1702.05	61.115	130.07
					58.44	422.31	39.9509	80.83	47.7132	693.46	41.2588	58.12	91.702	102.44	52.6275	616.82	55.9315	616.28		98.7565	3961.17	40.0114	96.86	136.691	1785.07	58.7715	77.49
					67.365	370.82	48.0157	121.3	47.7132	659.83	41.2588	24.75	61.8695	189.37	52.6275	664.21	48.6456	620.33		114.688	4076.76	54.514	58.12	202.059	1630.09	58.7715	30.44
					55.1555	288.64	42.9468	171.19	57.246	737.48	69.999	151.71	57.8235	153.09	81.9445	693.16	49.2499	612.33		130.714	4212.91	74.5195	0	162.566	1430.82	92.5615	102.4
					63.172	226.48	45.3565	24.91	46.9431	722.14	66.2265	282.29	57.8235	105.96	80.631	706.92	44.7963	678.1		105.984	4085.53	64.3005	11.07	172.048	1500.01	73.9235	166.05
					58.49	215.53	45.3565	35.98	54.935	662.51	53.6985	373.71	86.252	229.37	53.6015	631.1	44.7963	665.36		79.385	3882.44	74.5195	58.12	172.048	1339.5	73.9235	207.57
					59.4915	203.17	56.2595	90.36	53.874	647.21	58.425	370.74	75.661	208.32	51.099	586.86	61.2625	564.27		79.385	3807.49	53.389	121.77	242.673	1165.14	96.6945	273.99
					59.873	146.79	56.2595	105.93	69.444	582.4	68.3355	385.97	69.177	311.11	77.754	671.96	53.3995	555.86		113.128	3949.27	65.0715	173.39	280.483	907.76	108.335	404.06
					45.6404	127.31	56.333	26.26	52.484	563.77	57.175	320.1	69.177	283.82	64.643	776.99	57.0005	545.78		105.984	4015.31	53.389	138.38	227.365	539.67	92.047	514.76
					45.6404	152.21	56.333	80.69	54.491	631.25	43.0162	257.49	52.3335	388.64	69.99	848.18	59.915	610.53		75.2775	4067.15	75.2445	213.1	170.927	287.83	111.189	467.72
					57.6845	124.32	63.5555	161.11	54.491	646.69	43.0162	214.41	52.3335	387.03	69.2155	927.85	62.2395	559.74		75.2775	4116.93	80.4015	290.59	304.053	74.72	84.403	509.23
					57.6845	156.09	63.5555	178.24	54.546	607.78	59.5745	241.6	59.4275	329.44	52.836	1010.72	53.9285	499.33		100.478	3912.46	80.4015	357.01	123.259	235.24	74.431	517.53
					48.0379	192.24	65.782	241.03	46.5311	542.13	58.425	311.59	61.8695	250.26	52.836	1010.25	53.9285	459.6		90.888	3801.48	80.4005	451.11	123.259	359.78	74.431	464.95
					48.0379	235.83	52.974	223.4	47.5004	551.74	75.953	516.44	62.4235	445.99	79.767	1118.11	58.6375	400.23		84.566	3656.54	84.5825	384.69	227.365	683.59	88.7205	321.04
					56.237	236.86	66.0035	306.81	47.5004	577.8	53.6985	426.43	55.48	471.63	70.9275	1233.55	58.6375	369.91		90.888	3756.07	70.941	254.62	191.14	708.49	69.9855	404.06
					55.441	202.71	65.2565	373.78	50.4775	493.85	55.6085	429.33	55.0575	424.81	77.8955	1255.92	49.2261	453.58		100.478	3833.05	69.333	185.43	231.782	387.46	78.623	428.97
					55.441	148.34	60.684	319.31	55.357	502.03	55.6085	482.71	63.0405	375.26	77.385	1340.32	49.2261	492.63		108.855	3827.98	54.5145	127.31	176.852	395.76	69.9855	334.87
					52.0235	123.3	42.1124	268.97	54.472	449.68	61.577	534.94	63.0405	316.06	67.2305	1206.36	53.3995	508.21		98.641	3655.14	37.5499	71.96	176.852	232.47	72.899	345.94
					52.0235	82.93	42.1124	284.3	68.8435	409.99	72.2445	707.48	66.0125	527.96	76.957	1269.52	61.7815	478.97		112.464	3547.99	37.5499	35.98	205.429	177.12	72.899	290.59
					53.879	320.57	52.5785	364.18	30.0217	347.8	72.245	604.93	49.6945	565.27	67.2305	1158.39	60.6215	445.78		87.3235	3466.23	50.076	71.96	180.242	27.68	78.4	254.62
					53.879	268.81	52.5785	358.31	30.0217	319.61	70.646	582.85	49.6945	518.13	70.1315	1208.92	51.3435	428.33		96.941	3446.76	50.076	121.77	174.455	160.52	79.415	232.47
					49.854	304.74	80.2805	450.4	65.2955	272.36	54.914	654.27	43.9306	498.84	70.1315	1178.92	34.5695	346.49		96.941	3495.29	78.6005	188.19	88.646	157.75	64.9715	163.29
					49.854	304.44	83.778	545.73	51.569	208.03	54.914	663.99	45.6597	543.43	70.304	1111.95	34.5695	312.78		57.7935	3533.17	53.1035	271.07	88.646	246.31	74.0245	160.52
					63.4765	339.88	61.4185	547.53	79.659	201.8	75.953	578.42	43.9306	457.99	70.304	1134.82	63.239	357.06		57.7935	3562.92	53.1035	315.5	129.186	445.58	79.3535	179.89
					63.4765	348.54	72.352	471.63	76.189	126.22	88.1225	783.76	50.199	645.43	77.385	1073.08	69.7005	311.46		119.363	3647.41	94.858	383.74	139.152	354.25	104.447	639.3
					47.4003	333.97	71.4965	399.7	65.2955	83.03	84.5895	758.72	51.013	682.65	76.584	1081.58	38.825	386.95		80.661	3722.24	97.918	433.34	105.454	268.45	92.047	583.95
					47.4003	291.91	61.4185	547.95	60.8475	50.12	76.468	863.84	32.457	760.4	69.675	1044.13	38.825	385.42		80.661	3681.24	100.174	337.92	102.506	376.39	99.1525	664.21
					44.3868	235.24	86.438	655.72	53.1355	14.11	76.468	904.36	32.457	786.54	66.307	1020.55	52.2345	445.92		87.3235	3543.95	85.017	316.25	102.506	334.87	73.923	763.85
					48.1338	160.52	48.7273	569.37	53.1355	66.42	83.848	895.57	49.583	780.63	66.307	955.71	56.938	513.93		52.008	3554.39	71.246	231.29	131.818	476.02	73.923	761.08
					40.2481	298.9	48.7273	522.33	38.32	139.7	101.951	948.17	53.0565	740.9	56.6565	921.17	55.932	534.8		52.008	3541.2	71.246	248.56	129.186	559.05	87.093	844.11
					40.2481	274.42	58.656	587.62	51.569	218.01	80.148	848.54	52.121	680.84	56.6565	862.56	55.932	509.69		56.914	3723.38	75.099	180.04	110.046	550.74	122.659	910.53
					40.1313	214.27	70.9105	679.68	52.252	169.02	80.148	780.45	37.9236	694.74	64.643	782.05	58.9595	452.34		56.914	3750.08	78.4075	102.06	147.73	570.12	92.482	957.58
					49.4297	152.21	70.9105	717.03	38.32	145.29	93.8965	716.2	37.9236	683.67	73.6685	790.58	61.475	453.08		99.063	3841.45	75.733	184.76	131.818	608.86	92.482	1048.91
					49.4297	111.7	71.715	727	55.4305	96.82	81.844	800.91	45.1315	649.39	69.9905	874.53	36.6944	420.1		84.566	3659.18	75.733	124.54	133.298	614.4	103.894	946.51
					35.31	157.75	107.132	863.13	66.3875	24.91	74.243	787.56	38.4388	592.86	68.2705	806.5	36.6944	401.13		51.9105	3711.82	68.514	11.07	69.163	664.21	85.26	852.41
					35.31	179.89	92.456	829.76	55.4305	82.19	78.2785	690.23	38.4388	558.59	68.2705	846.46	44.7169	355.39		51.9105	3690.17	68.514	19.37	69.163	733.4	85.26	774.92
					48.2321	149.45	66.161	796.18	68.549	142.47	50.4075	616.47	59.427	602.24	66.1745	932.66	64.2415	284.86		120.55	3568.6	56.3925	52.58	164.219	827.5	58.388	866.25
					48.6787	142.98	66.161	854.03	47.0508	78.67	50.4075	616.18	50.199	621.93	67.2795	935.58	56.9385	261.69		103.676	3604.88	57.1935	99.63	148.696	896.69	48.4389	785.99
					73.238	87.52	47.2271	708.81	46.466	48.96	87.196	727.97	50.7835	853.65	70.3035	957.85	56.9385	303.64		88.869	3499.96	75.8185	182.85	148.696	954.81	58.388	816.43
					51.288	194.54	61.2825	626.13	46.466	95.23	75.7645	687.92	51.7665	864.32	70.3035	951.83	50.2315	240.32		88.869	3413.18	57.1935	154.98	171.406	758.31	48.4389	747.24
					48.6787	178.89	69.047	624.27	78.391	13.84	75.7645	656.54	36.7049	931.42	73.414	1025.57	49.7762	296.64		98.757	3370.88	85.017	268.45	159.852	791.52	97.804	653.14
					64.2825	247.07	47.2271	693.66	86.533	25.52	69.513	578.84	51.361	952.67	66.1745	993.55	51.136	369.34		122.377	3379.11	89.152	348.71	135.85	719.56	106.397	678.05
					61.559	247.3	72.2365	568.4	98.9485	31.56	58.593	560.51	52.859	1018.01	67.736	842.62	51.136	340.42		89.0385	3520.38	52.446	326.57	110.046	650.38	90.122	547.97
					63.061	280.19	72.2365	516.65	52.2515	107.47	56.1675	528.78	54.157	980.34	76.7705	828.07	46.2516	280.19		89.0385	3516.98	48.7594	273.99	81.8855	663.9	90.122	464.95
					40.1313	204.31	78.2135	605.08	52.2515	156.6	71.35	638.39	37.2697	890.11	58.039	762.65	46.2516	324.88		148.303	3380.99	48.7594	257.38	81.8855	583.33	77.3045	359.78
					57.6545	323.8	100.178	720.33	65.605	114.41	45.6912	552.76	37.2697	881.3	58.039	717.57	58.9595	293.84		120.421	3212.34	74.5785	196.5	95.869	541.49	76.128	348.71
					94.585	1315.44	68.073	609.88	59.8405	61.45	45.6912	568.16	72.075	865.79	73.3085	718.5	58.9595	244.69		81.965	3315.37	67.172	121.77	126.983	719.87	76.128	279.52
					94.585	1335.5	75.9125	478.28	59.8405	104.18	55.3025	584.58	47.6231	939.41	76.656	694.66	60.0725	231.82		127.589	3105.17	56.3925	55.35	84.49	896.69	89.226	207.57
					116.102	1194.69	60.7355	407.07	64.0425	164.41	70.101	500.47	47.6231	917.4	76.3825	772.15	40.6414	204.97		95.526	3169.57	98.2505	564.58	143.69	412.36	72.8985	179.89
					82.647	1114.39	60.7355	364.82	60.195	197.6	53.499	502.64	49.7933	867.2	79.532	739.85	55.738	266.4		95.526	3217.94	92.4485	579.7	105.957	525.83	64.9715	166.05
					109.652	1368.64	71.715	481.63	47.7346	226.5	53.499	459.82	37.9237	812.18	62.952	628.23	40.6414	226.48		131.549	3293.16	92.4485	543.15	84.1505	476.53	70.308	235.24
					96.4225	1321.98	70.66	424.33	54.472	235.65	59.319	417.1	37.9237	784.74	69.7535	639.3	74.429	149.68		121.009	3256.86	80.4005	517.53	84.1505	399.27	88.663	202.2
					109.652	1431.51	68.073	546.78	54.472	285.7	60.452	412.92	49.7933	829.76	64.6935	613.19	46.7857	152.21		121.009	3379.09	76.0195	570.12	109.488	345.72	73.1045	290.21
					135.458	1464.99	70.66	453.28	47.8193	350.74	62.882	381.93	53.0565	777.7	64.6935	634.5	46.7857	166.51		98.45	3419.63	76.0195	621.91	105.803	440.12	73.1045	355.42
					117.618	1564.97	55.8125	381.64	63.215	374.64	49.8741	399.96	76.63	1285.25	79.0315	555.78	57.0835	273.2		129.877	3366.17	96.9165	712.91	84.441	381.92	76.522	417.9
					117.618	1630.05	59.556	302.02	61.13	313.43	49.8741	369.08	74.358	1217.43	59.5925	513.44	46.2769	241.35		112.76	3171.53	68.006	799.61	107.642	539.67	83.928	405.03
					95.2505	1521.43	54.5075	302.22	58.7825	342.65	53.332	338.79	49.8919	1213	59.8135	570.12	47.6872	285.54		98.1425	3070.42	68.006	862.84	99.879	683.59	66.5725	298.65
					105.26	1465.42	54.5075	265.37	47.7346	259.06	33.0458	268.68	50.089	1230.37	56.501	564.58	47.6872	245.57		78.7155	3007.09	94.192	857.94	84.49	894.72	94.067	204.59
					69.1895	1609.69	46.5149	293.48	93.7345	291.59	33.0458	250.76	49.8919	1185.29	54.558	512	69.4965	342.92		78.7155	3034.9	92.4955	733.4	134.883	1022.73	66.5725	316.14
					69.1895	1550.66	55.8125	356.63	64.216	141.25	41.2375	270.97	45.6729	1163.81	54.558	492.62	46.2769	197.04		128.946	3211.77	94.445	631	157.301	1112.56	97.5475	412.82
					86.6065	1551.96	64.16	428.58	61.2125	199.76	64.4655	329.14	45.6729	1134.58	45.7095	484.32	73.34	179.38		136.579	3354.13	105.757	642.07	188.643	1095.95	97.212	491.25
					64.473	1689.9	64.16	366.21	42.7188	272.02	54.914	314.39	43.2545	1140.42	45.7095	473.25	80.1255	143.91		137.865	3373.71	87.5065	583.95	147.62	1051.67	98.136	559.04
					64.473	1624.62	46.5149	284.09	42.7188	245.21	54.914	355.77	50.199	1063.7	56.384	460.62	70.46	208.76		116.293	3234.2	80.8855	672.52	184.811	1076.58	77.3365	647.61
					84.722	1566.6	42.8978	226.08	40.4542	964.74	41.4312	330.65	44.362	1068.87	69.167	411.33	70.46	277.93		101.277	3254.32	67.846	697.08	125.559	1259.24	56.378	639.42
					72.548	1494.37	42.8978	226.08	40.4542	924.22	40.6924	294.83	44.362	1032.37	56.384	411.06	51.515	227.71		101.277	3178.91	67.846	653.14	125.559	1195.58	56.378	605.21
					72.548	1424.18	30.4705	301.6	64.813	870.11	40.6924	289.66	52.062	1083.88	62.0005	404.06	59.3595	304.88		85.868	3017.39	82.9245	628.23	177.314	1419.75	99.43	736.66
					78.3235	1441.21	30.4705	321.15	39.5681	877.73	67.5465	287.19	32.7589	1109.69	42.2033	398.53	59.3595	347.18		85.868	3052.43	91.6715	761.08	89.0595	1311.82	110.171	873.93
					79.8395	1465.99	46.5821	223.23	39.5681	842.95	59.153	207.05	57.364	1138.26	42.2033	390.23	56.917	414.67		110.775	3161.59	91.6715	788.75	89.0595	1223.26	94.3855	756.67
					97.3215	1405.82	65.4475	221.4	50.7975	808.63	56.799	156.26	44.5281	1130.75	58.0385	417.9	55.229	413.12		70.713	2878.28	94.445	561.81	77.6825	1148.27	87.8105	663.72
					78.3235	1385.01	63.177	193.73	54.4725	785.41	53.2315	235.44	32.7589	1093.37	58.0385	368.08	47.5132	466.47		98.8965	2805.63	97.5635	509.23	77.6825	1151.82	68.0995	575.28
					97.4835	1240.72	62.713	132.44	49.5052	835.17	53.2315	186.74	67.4405	1034.73	73.6685	285.06	47.5132	513.82		92.141	2781.53	101.038	523.07	105.144	1073.85	68.0995	525.03
					78.4725	1325.16	64.4845	100.74	41.37	942.28	64.3405	229.31	36.7049	963.34	73.6685	307.2	69.4115	555.34		91.1095	2847.71	97.885	536.91	116.12	1224.76	112.174	839.68
					78.6145	1201.62	44.3094	145.1	63.5345	906.89	40.0741	158.5	50.7835	902.43	72.4625	326.57	62.011	634.07		98.8965	2900.37	94.6745	716.8	84.683	1110.34	70.699	728.02
					56.1225	1190.17	41.0844	102.06	64.358	866.63	56.072	112.08	49.8302	958.43	67.2305	340.41	55.932	680.55		91.1095	2929.74	102.466	808.13	204.172	1558.13	70.699	657.96
					56.1225	1233.22	42.2856	76.15	64.358	843.58	40.0741	141.25	42.6675	968.79	44.6371	352.74	59.915	621.76		135.067	3030.11	93.267	899.46	82.5315	1486.84	95.653	521.95
					78.4725	1290.25	41.0844	82.93	42.9077	834.08	50.778	84.49	38.6143	927.26	69.0405	294.77	54.0165	649.53		120.759	3138	104.229	988.02	82.5315	1471.17	81.5035	384.01
					63.6975	1267.18	43.717	145.66	42.9077	794.25	47.9589	181.31	38.6143	888.15	71.299	262.92	49.25	609.08		120.759	3243.56	93.267	985.25	68.629	1327	84.0385	283.64
					63.6975	1314.62	78.334	79.68	46.9431	767.71	47.9589	201.58	53.2295	900.02	63.8205	249.08	49.25	579.39		136.625	2998.96	72.9025	918.83	68.629	1299.43	77.207	357.01
					84.7775	1337.77	52.08	58.18	73.703	774.91	58.547	110.49	61.1	954.05	63.8205	229.71	53.5105	542.38		110.091	3015.3	87.581	774.91	197.391	1522.81	84.6395	290.59
					54.826	1255.11	46.0866	16.61	50.437	718.28	50.778	45.81	54.3605	1030.32	65.304	166.05	67.018	477.75		109.482	2907.26	72.9025	857.94	147.064	1721.42	87.8105	199.26
					53.694	1200.93	46.0866	33.21	58.9715	695.76	51.615	30.44	56.794	1046.89	62.3895	188.19	53.3995	382.56		125.285	2837.57	87.581	738.94	129.313	1812.75	87.5815	116.8
					53.694	1148.3	43.717	182.76	63.4705	822.52	51.615	38.45	58.3525	1084.35	48.9651	163.29	53.3995	333.08		95.943	2626.11	120.538	606.09	107.185	1741.78	38.0622	105.17
					58.49	1074.29	47.8195	72.17	64.437	732.52	64.6725	49.82	54.372	1151.15	44.4641	113.47	54.5615	307.2		128.614	2520.48	96.175	644.84	107.185	1643.02	38.0622	141.15
					68.305	1132.03	47.8195	71.42	59.3135	649.81	56.799	104.77	46.5791	1062.52	59.3515	91.33	52.932	273.99		137.081	2373.28	96.175	741.7	77.261	307.15	58.7725	196.5
					68.305	1190.62	51.7185	79.25	47.7134	595.66	66.482	145.03	48.632	1030.4	49.3235	168.82	45.2629	246.44		77.0155	2295.62	92.4955	744.47	89.0595	390.23	82.3295	208.38
					63.172	1132.43	43.5493	158.14	64.437	757.73	42.9331	214.25	56.5335	990.68	52.8365	116.24	48.2793	229.04		77.0155	2355.63	100.779	835.8	84.441	456.65	80.885	158.36
					86.207	1180.67	43.5493	130.1	69.619	689.32	62.5695	265.06	54.3605	990.35	49.3235	188.19	51.711	224.19		111.547	2436.41	104.581	935.43	67.9705	618.45	34.9748	95.43
					61.34	1131.04	52.02	209.24	54.935	732.61	42.9331	196.05	53.2295	898.95	47.5738	157.75	48.8887	410.73		132.085	2486.13	88.982	541.57	67.9705	571.81	34.9748	129.01
					61.34	1098.82	52.02	170.54	54.935	677.29	61.7655	137.63	58.5415	844.72	47.5738	204.8	43.3194	712.33		78.5875	2650.54	99.0195	617.78	78.1035	625.5	84.76	211.22
					56.919	1124	45.3338	96.86	47.7134	579.54	61.3015	62.19	48.4039	824.44	69.215	13.84	42.9072	1022.33		78.5875	2677.93	74.7815	770.36	121.657	745.75	84.76	275.94
					56.919	1067.03	68.5005	100.74	57.3695	700.04	61.3015	41.51	39.9905	759.59	65.5555	41.51	42.9072	1031.96		107.449	2734.72	104.228	868.26	133.298	878.72	63.6455	131.95
					74.677	1061.19	93.0295	191.94	52.116	673.03	44.8046	82.19	47.8289	700.63	48.1489	44.28	52.2345	402.68		70.713	2817.87	100.197	838.54	79.091	958.18	63.6455	80.26
					58.49	1021.6	53.9305	157.58	67.07	586.72	44.8046	113.87	39.9905	753.83	43.4372	52.58	119.672	1487.89		84.6855	2657.42	93.7315	841.45	79.091	940.24	55.9765	190.96
					55.872	938.2	71.4965	258.44	50.1355	620.23	52.6245	181.92	40.4641	766.91	58.0385	55.35	115.373	1686.54		84.6855	2603.4	102.147	810.64	112.144	829.62	55.9765	138.38
					54.826	994.11	62.3625	330.87	50.1355	643.27	53.7815	236.6	54.191	820.43	43.4372	94.1	83.9755	1735.63		92.0595	2501.4	106.737	724.07	57.1905	783.03	71.964	143.91
					54.826	939.1	52.08	347.31	64.295	595.18	67.2295	311.9	55.046	765.18	60.089	41.51	67.6855	1748.93		92.0595	2455.32	91.483	649.9	57.1905	728.08	70.805	58.84
					71.23	916.35	60.27	414.87	62.765	537.6	61.534	376.6	55.0465	712.94	60.089	94.1	84.9415	1730.97		121.715	2605.94	79.3145	763.67	97.6005	678.05	70.805	129.4
					71.23	988.1	60.27	415.36	46.5311	533.59	61.534	435.69	54.8785	714.7	46.5919	83.03	66.575	1607.99		114.601	2680.91	79.3145	747.37	97.6005	581.24	60.496	113.61
					65.114	1040.42	62.513	362.08	51.5885	488.2	62.097	478.97	51.683	658.8	59.5925	553.3	66.575	1636.05		106.742	2717.19	80.13	686.35	80.0665	517.27	60.496	116.24
					78.301	1082.63	56.8495	279.58	37.3564	470.36	56.1675	470.92	56.097	665.67	38.0033	680.91	53.841	1673.06		112.29	2614.39	86.6345	740.14	80.0665	438.99	69.122	143.91
					58.2395	1024	52.08	335.61	37.3564	440.47	59.1685	394.75	56.097	618.99	56.501	686.14	53.841	1724.91		135.206	2560.65	74.7815	732.36	68.628	233.08	69.122	174.36
					58.2395	1007.39	56.8495	258.35	58.7825	395.45	55.8165	319.85	66.0125	556.91	91.611	621.67	72.3165	1667.47		137.627	2695.78	99.0195	607.87	83.3695	232.47	77.7245	232.47
					41.2242	952.04	56.3525	193.21	56.927	483.7	42.6828	407.77	51.683	607.6	68.399	527.35	72.3165	1627.61		106.742	2821.72	93.0795	504.1	111.376	352.36	60.9095	171.34
					41.2242	954.81	70.556	499.06	51.941	382.45	64.1465	303.49	53.506	583.61	34.4163	504.11	82.051	1546.99		100.928	2806.89	93.0795	426.62	143.434	942.71	60.9095	221.56
					45.6278	916.06	47.8413	419.26	63.407	441.12	49.153	343.89	57.5675	539.21	34.4163	536.8	60.171	1457.18		100.928	2870.28	89.152	420.67	83.712	1059.38	73.6515	162.18
					56.6105	950.86	52.1005	481.54	42.8136	349.46	42.6828	368.35	48.3022	618.84	82.9465	467.61	67.5455	1552.31		101.724	2816.73	94.123	510.14	83.712	1131.66	74.43	154.98
					74.7085	914.36	47.8413	412.18	51.313	328.13	49.153	296.64	48.3022	653.76	82.9465	403.76	50.3895	1633.96		101.724	2907.55	113.36	628.42	88.784	1209.1	91.3625	75.99
					61.034	892.73	61.2825	365.15	40.7783	520.9	57.455	246.45	37.7613	494.11	86.519	292.48	50.3895	1585.84		137.388	2965.56	91.3625	547.97	88.784	1192.44	49.7154	116.24
					48.474	891.16	52.1005	467.05	48.6798	533.51	53.7815	212.65	55.046	553.52	86.519	319.24	51.1355	1535.16		90.888	2546.29	91.3625	464.95	75.711	1097.1	49.7154	80.26
					48.474	855.18	52	500.63	62.002	514.24	59.1685	435.85	71.174	482.67	44.6371	324.89	55.1435	1481.72		90.888	2565.46	92.8	420.67	98.7265	1012.25	84.7595	13.84
					48.6666	783.22	59.853	562.79	63.215	458.75	63.0095	355.67	66.864	453.24	89.336	225.82	51.4125	1529.36		159.861	2361.91	77.824	489.36	102.506	910.57	58.258	86.86
					51.413	821.97	69.873	549.98	52.6575	385.05	63.0095	387.9	77.205	401.97	73.7135	129.63	51.4125	1479.16		117.605	2225.65	98.801	588.27	75.711	1034.83	115.132	612.29
					51.413	841.34	45.9049	451.25	62.002	468.24	61.185	497.58	63.4195	439.51	73.7135	119.78	47.0631	1494.05		90.7215	2179.77	121.667	1010.16	86.0245	813.5	92.0465	748.49
					59.245	804.31	50.1415	417.94	48.325	448.26	49.153	529.17	43.1258	435.28	75.221	55.14	47.0631	1537		90.7215	2242.84	116.81	948.89	86.0245	730.89	87.982	840.34
					51.1165	796.79	69.047	556.58	54.1925	401.45	34.3433	459.49	50.3335	373.17	58.53	102.4	67.5455	1499.43		99.431	2168.48	107.224	1044.28	117.553	941.07	87.982	926.16
					51.1165	843.16	95.519	130.07	48.325	420.75	36.4603	472.83	60.0345	349.46	58.53	52.58	62.0115	1456.9		99.431	2266.23	102.147	943.94	69.5765	835.82	92.2105	931.82
					72.4915	848.18	112.648	44.28	58.5575	334.68	49.153	522.95	42.4943	283.45	68.8325	204.8	54.038	1405.57		113.173	2278.63	96.6255	888	69.5765	777.35	98.544	827.98
					56.6105	980.67	138.253	5.54	71.3855	264.59	82.4415	602.13	68.847	282.52	48.3086	196.05	49.25	1381.43		109.263	2383.92	96.4355	808.41	99.0985	702.11	83.3275	800.13
					73.19	774.64	106.889	63.65	72.8605	280.18	65.7125	694.93	49.2351	390	48.3086	201.12	49.25	1365.55		89.884	2440.04	73.7005	866.97	117.242	577.15	83.3275	717.76
					64.5005	745.54	106.889	27.68	52.1935	346.52	56.1675	650.38	37.7613	471.92	102.553	1071.04	69.649	1414.83		89.884	2424.21	73.7005	939.1	111.669	500.59	90.1205	636.09
					65.114	705.66	111.895	49.82	52.1935	367.46	56.1675	592.26	45.7133	518.96	77.385	1013.15	63.239	1341.86		109.263	2283.06	79.2595	1058.8	111.669	586.21	90.1205	552.1
					70.9505	766.07	102.158	30.44	45.5415	348.85	65.9025	564.81	45.7133	555.75	91.4185	961.14	63.538	1241.68		99.063	2137.91	79.2595	1118.33	77.207	378.3	93.4255	547.06
					74.497	865.89	102.158	102.4	45.5415	311.75	78.8915	597.8	51.109	565.97	92.579	929.46	55.571	1179.46		99.063	2061.19	74.17	1154.07	72.7925	302.73	93.4255	629.26
					55.872	892.52	86.859	188.19	59.4505	299.93	34.3433	437.39	51.109	612.66	77.157	839.74	30.9196	1138.78		93.7685	2022.15	74.17	1107.02	72.7925	273.54	92.0465	700.89
					68.893	808.09	86.859	193.73	56.4445	236.86	67.0035	496.63	56.108	577.65	77.157	890.34	30.9196	1166.32		93.7685	2018.23	97.8075	1127.89	100.451	440.1	95.653	499.33
					47.6957	699.28	142.971	271.22	71.8385	204.97	67.0035	513.93	48.1367	519.9	74.2045	821.18	72.936	1222.87		101.662	2109.55	112.09	999.64	100.451	516.71	77.207	395.38
					47.6957	703.5	142.971	340.41	60.4135	297.3	63.052	523.07	48.1367	483.7	67.736	864.6	53.399	1296.52		103.201	2231.73	61.0535	290.59	61.3965	634.86	110.828	309.82
					42.1222	647.83	133.898	329.34	83.7255	144.87	63.052	484.32	52.8935	519.37	79.9045	791.52	53.399	1303.99		99.9745	2322.15	75.0135	259.04	61.3965	596.17	71.79	285.06
					46.5162	625.6	89.5675	448.34	62.425	125.06	63.798	462.18	58.0885	461.38	56.501	731.65	58.879	1324.46		99.9745	2247.92	73.2575	163.29	126.112	693.51	71.79	267.75
					46.5543	583.56	89.5675	445.58	61.2625	233.54	69.011	412.36	65.4515	495.42	38.0033	696.16	66.2185	1295.97		125.734	2105.03	73.2575	94.1	102.187	459.02	74.1935	402.55
					46.5543	538.43	95.519	163.29	37.3564	50.81	55.8005	416.8	58.762	398.32	61.7155	627.22	48.0581	1225.26		105.913	2012.55	46.5755	131.95	94.321	354.29	75.765	419.08
					52.56	491.98	79.4445	528.6	37.3564	25.52	55.8005	368.08	61.979	406.09	57.0825	598.8	54.9715	1238.61		113.606	1898.68	39.7938	154.71	100.735	310.16	85.084	217
					59.482	498.93	79.4445	481.55	51.0955	236.86	59.289	372.59	47.0517	430.78	57.0825	652.63	54.9715	1211.5		114.105	1884.78	39.7938	173.32	134.427	166.9	67.21	461.22
					54.311	549.47	85.808	597.79	67.8955	138.18	66.9105	457.99	47.0517	418.11	84.485	541.15	47.7865	1266.68		95.5265	2116.5	69.239	94.02	96.0825	268.85	67.21	513.13
					54.311	562.82	107.327	691.89	64.5465	103.74	66.9105	416.37	47.8806	371.36	78.8645	529.75	47.7865	1218.28		96.48	1948.8	69.239	134.79	61.7285	125.52	74.194	629.87
					42.1222	629.57	109.864	556.28	72.0635	186	67.269	372.32	47.8806	353.99	78.8645	469.96	62.2205	1156.68		95.5265	2062.82	71.2455	200.43	61.7285	63.11	70.0935	587.93
					63.477	683	115.312	581.19	70.7875	195.74	70.2785	307.31	59.551	344.89	80.1385	432.81	62.2205	1109.3		78.6195	2035.19	85.4245	258.7	67.971	224.92	83.5985	493.49
					45.6409	620.23	123.65	736.17	66.707	54.58	71.811	242.6	64.3625	334.4	81.864	359.75	58.5365	1103.49		88.528	1964.31	68.8625	105.17	73.7955	292.12	83.5985	502.85
					75.0055	697.42	119.897	857.94	50.2965	135.72	73.76	331.19	82.314	200.43	61.052	265.37	35.4143	1145.45		88.528	1907.02	54.1955	119.23	73.7955	366	75.0665	409.61
					41.1105	608.86	115.646	979.71	50.2965	182.09	65.5085	258.35	100.177	180.66	61.052	207.73	35.4143	1130.81		120.204	1818.51	54.1955	70.88	122.393	1933.14	75.0665	363.56
					41.1105	608.86	95.607	960.34	68.5485	227.36	60.481	290.92	44.6246	237.9	72.7665	279.1	52.663	1066.03		124.491	1687.36	56.661	74.72	115.802	1613.96	74.1935	460.09
					46.792	647.61	97.4225	833.03	94.198	69.19	60.481	231.17	44.6246	276.38	71.3765	365.33	48.0829	1057.64		120.204	1754.04	56.661	96.86	91.684	1747.4	92.21	914.39
					48.6666	752.78	96.3565	910.53	55.5765	25.06	55.5605	151.23	57.8235	187.64	62.601	459.92	57.249	952.03		62.103	1652.87	59.244	112.69	91.684	1763.69	124.445	1042.4
					53.037	752.78	86.184	971.41	55.5765	51.48	44.9036	138.99	42.4943	325.31	49.0548	472.3	26.2864	1011.6		62.103	1697.23	64.3345	184.33	68.867	1543.82	92.319	1200.75
					50.8755	708.61	97.4225	808.13	42.8136	372.59	61.0535	206.25	45.0225	304.43	49.0548	422.82	26.2864	1010.31		108.15	1862.71	99.828	291.8	68.867	1531.94	107.148	1254.93
					50.8755	658.25	86.341	869.01	51.941	430.12	55.8165	264.67	45.0225	286.29	65.9075	362.85	63.9835	989.48		78.6195	1969	90.8145	346.22	97.14	1451.92	92.319	1154.55
					59.9905	666.13	85.3325	952.04	64.311	523.85	63.8535	246.31	48.1877	328.98	61.7155	299.1	55.91	1028.35		89.4205	1952.15	77.824	435.35	114.453	1322.68	93.533	1055.81
					53.037	702.96	85.3325	924.88	98.7025	1178.36	72.1335	215.41	65.676	1319.94	63.509	267.18	37.0473	1097.16		89.4205	2041.08	109.141	536.91	85.8335	1318.3	92.21	963.51
					56.4965	603.87	89.0655	751.86	98.7025	1082.46	61.8085	151.23	65.676	1271.49	66.9515	163.5	41.5628	1084.1		106.672	1811.44	91.483	599.05	80.271	1344.42	110.26	834.41
					60.611	590.53	112.416	848.24	62.571	1112.35	59.8135	182.66	53.506	1255.11	66.9515	99.36	57.4345	1147.34		94.0495	1698.66	93.568	634.25	80.271	1376.01	104.687	731.52
					51.379	608.86	102.84	810.89	61.213	1117.64	44.9036	152.21	53.506	1203.38	63.2655	76.9	48.0581	1178.95		94.0495	1603.13	83.783	520.68	133.514	1185.87	77.5955	1112.72
					66.746	576.99	102.84	722.33	45.5636	1070.07	68.7645	99.63	59.4275	1191.28	56.6955	139.62	44.7169	1165.75		105.244	1743.97	97.608	504.35	136.57	1050.15	77.5955	1139.41
					63.89	646.43	111.447	653.14	49.9935	1028.73	68.7645	88.56	85.8875	1211.88	73.8025	60.89	44.7169	1143.47		105.244	1653.72	90.432	399.3	133.514	1133.73	106.82	1033.04
					63.477	617.8	111.447	578.42	60.0435	985.97	77.488	66.54	44.7487	1127.57	59.426	146.68	61.2625	1075.76		110.56	1898.65	87.6055	385.49	71.716	1082.2	102.73	1049.33
					65.123	519.07	121.135	406.83	54.1555	953.36	45.5937	156.78	44.7487	1084.22	67.099	202.03	61.2625	1070.35		110.56	1816.13	87.6055	301.66	66.3265	942.88	96.6955	935.77
					68.689	449.49	89.9855	390.23	54.1555	906	45.5937	140.3	46.579	1119.63	59.2955	286.18	62.77	1130.58		103.506	1557.85	64.3345	213.01	66.3265	878.29	110.534	834.95
					73.038	526.02	89.9855	476.02	55.5215	936.7	37.9703	144.82	46.579	1134.38	59.2955	230.31	58.7785	1131.78		103.506	1492.55	66.9455	116.4	74.3475	927.88	120.015	922.83
					46.9545	452.77	85.893	462.18	61.444	1012.96	37.9703	105.75	53.091	1060.8	63.82	172.79	54.3875	1188.14		105.244	1592.4	69.8315	201.8	71.716	817.95	106.397	735.69
					46.9545	416.95	51.779	520.3	63.789	1000.89	72.331	8.3	53.091	1019.62	79.0315	267.55	59.994	1249.31		114.425	1690.35	96.0165	297.48	125.56	963.13	87.8095	994.63
					64.79	384.49	51.779	567.35	41.37	980.35	61.287	69.19	46.5791	1107.11	71.3765	360.85	57.565	1308.58		112.469	1744.28	69.8315	178.27	87.7185	861.62	87.581	907.73
					63.6975	420.17	67.689	622.7	62.571	1048.47	67.269	6.19	44.5281	1086.91	67.736	187.64	47.8607	1359.03		85.1935	1597.59	74.7815	288.11	78.051	774.45	87.581	821.83
					59.9905	506.31	67.689	578.42	63.4705	831.56	61.287	76.35	49.7933	1006.7	56.7925	107.79	65.4455	1440.47		112.469	1782.55	74.7815	355.55	78.051	712.66	94.2805	682.86
					44.9824	534.14	130.641	653.14	52.6575	786	40.1851	60.89	52.8125	1015.21	56.7925	63.89	47.8607	1374.97		97.057	1437.64	83.783	438.99	104.91	655.3	70.0935	594.28
					53.257	559.04	93.5665	767.61	52.213	836.17	56.167	11.07	54.236	1003.01	65.3035	30.94	73.7265	1407.2		97.057	1357.1	104.892	441.3	125.624	541.74	103.385	600.41
					59.037	517.53	100.178	802.59	52.213	884.5	40.1851	72.17	68.075	933.23	65.3035	16.61	64.2785	1355.74		100.126	1270.05	83.9645	373.14	125.331	633.93	98.213	703.42
					42.8518	456.65	79.1815	665.97	60.8475	905.5	53.432	147.7	43.126	872.13	77.385	105.49	67.282	1308.47		104.741	1351.14	92.0725	503.97	56.9755	670.57	105.331	900.18
					40.0149	464.95	71.7295	594.73	61.262	872.22	53.432	167.55	61.501	803.72	43.2597	90.49	57.804	1231.55		94.0375	1490.89	94.3075	548.09	56.9755	728.28	109.325	873.53
					40.0149	478.79	59.0105	614.48	58.6785	950.3	64.021	164.78	44.6935	719.44	43.2597	56.79	56.4165	1212.81		94.0375	1582.05	105.409	665.36	109.86	556.47	111.167	854.75
					44.9824	489.86	59.0105	560.18	46.6182	799.28	77.1765	231.45	57.236	667.2	48.3084	123.43	65.5905	1277.87		85.9265	1554.32	92.178	776.38	106.15	448.65	93.5595	743.57
					56.0915	437.27	66.7735	494.15	57.0865	809.8	65.126	320.68	58.636	611.6	58.4545	153.49	51.5965	1098.05		103.797	1440.59	102.323	855.57	144.372	394.22	93.5595	770.22
					52.8595	392.99	60.89	454.43	52.6575	770.65	53.432	311.46	37.9236	659.08	83.528	82.56	39.9366	1038.2		85.9265	1492.5	107.365	976.54	83.1235	321.54	96.384	629.91
					54.4615	409.6	64.144	575.56	52.116	724.33	53.432	287.83	48.8336	618.97	38.8346	225.26	43.3193	969.78		82.024	1488.02	84.068	1029.39	83.1235	242.05	97.5475	708.46
					53.5085	357.01	64.144	636.04	59.2455	640.21	57.996	323.8	43.126	830.2	38.8346	192.14	52.325	906.08		82.024	1534.27	84.068	1036.6	101.342	201.75	108.957	805.79
					41.7735	340.41	74.6235	710.38	46.6182	764.57	56.183	340.41	53.4025	896.18	81.7295	111.94	47.6878	854.07		106.423	1371.03	88.9815	873.93	106.15	429.97	109.805	761.2
					49.1924	348.71	74.4555	664.06	55.522	721.23	56.183	285.06	42.6529	960.95	54.477	238.27	54.3655	755		106.423	1267.44	81.3405	895.81	74.4025	338.07	99.431	711.35
					49.1924	376.39	39.027	598.84	55.5035	769.68	69.114	185.43	42.6529	956.47	72.5845	294.25	51.228	708.95		109.471	1362.28	81.3405	890.38	74.568	250.52	98.136	599.56
					31.3629	351.87	39.027	559.69	64.358	701.29	73.893	218.64	50.868	919.84	78.7665	338.7	52.6185	620.92		86.8025	1273.76	111.877	786.01	74.4025	273.41	90.6755	498.61
					31.3629	320.71	57.288	444.75	56.0845	652.23	58.349	202.03	27.8064	870.11	92.959	443.02	43.0726	553.62		86.8025	1192.87	101.636	704.51	74.568	182.09	101.65	422.2
					53.5305	293.22	67.535	379.71	58.506	593.48	49.4428	211.22	27.8064	885.03	85.598	487.91	47.3885	510.14		111.15	1157.31	66.1625	604.73	75.0595	120.16	90.592	548.18
					61.492	358.55	51.8595	433.77	52.6575	638.2	49.4428	239.26	53.5065	852.08	85.598	563.55	42.436	452.54		133.829	1149.59	66.1625	626.29	106.266	135.27	99.431	642.07
					59.7265	300.17	58.9575	376.24	59.9255	638.94	81.779	153.52	47.8289	708.11	96.6175	658.66	42.436	414.15		77.8135	1304.39	83.9645	391.2	112.797	197.2	59.4935	512
					66.746	258.75	47.82	300.19	49.3409	586.96	62.8395	97.49	50.88	822.08	68.319	708.69	48.9607	361.58		77.8135	1375.4	60.44	508.39	174.97	16.61	59.4935	489.86
					66.2095	275.71	47.82	285.7	40.7783	530.27	64.021	102.1	59.963	824.18	68.319	698.26	60.9525	290.86		128.613	1488	60.44	532.78	127.017	188.19	92.32	453.88
					63.061	336.62	51.2925	254.52	49.3409	571.08	75.1025	49.82	40.6004	774.73	103.865	563.94	50.6005	244.19		96.967	1343.81	108.311	648.56	90.427	261.16	96.3055	352.34
					37.1655	346.02	61.3675	340.87	52.213	589.12	62.8395	34.23	40.6004	761.94	102.296	552.44	51.136	256.41		114.711	1222.81	108.311	607.41	90.427	235.24	96.6955	296.13
					37.1655	383.88	48.0158	336.55	52.734	547	67.719	76.55	51.588	703.99	98.031	452.54	51.136	214.55		114.413	1112.45	95.2	726.4	82.531	137.63	81.503	221.4
					55.83	384	48.0158	313.47	38.8449	485.91	59.048	63.65	44.6935	730.89	79.3655	360.02	48.9607	320.3		89.9405	1060.7	95.2	775.32	56.976	127.31	81.503	326.57
					55.83	440.6	36.9108	231.05	38.8449	460.22	59.048	110.7	46.3277	785.25	54.1535	282.85	51.1355	367.18		110.785	1010.63	75.819	901.94	56.976	71.96	81.503	406.83
					47.8914	0	36.4562	195.7	59.433	451.8	57.8105	146.68	44.6935	749.82	88.7425	245.8	66.219	439.51		89.9405	1122.18	85.6275	866.03	102.665	63.65	87.352	473.39
					37.5416	74.72	36.4562	191.14	56.659	389.67	80.868	38.75	37.9236	690.36	54.1535	256.73	38.9472	509.21		129.346	1257	82.3995	1187.49	102.305	88.56	87.352	387.4
					37.5416	69.19	60.4775	252.64	31.9816	393.82	53.765	110.7	47.1039	906.19	63.509	107.93	38.9472	546.84		99.9235	1265.02	82.3995	1119.77	57.2625	179.89	87.7815	351.48
					59.4915	135.61	60.4775	311.94	60.4135	460.4	53.765	132.84	43.2539	960.76	68.0765	143.83	47.0629	615.45		99.9235	1363.33	102.571	1031.96	57.2625	177.12	57.3925	254.62
					55.441	124.54	59.275	378.75	31.9816	396.25	43.511	119	47.1039	905.13	63.509	63.65	47.0629	655.3		125.519	1432.16	75.819	973.56	129.471	326.57	57.3925	202.03
					44.813	105.17	58.8155	483.85	59.4505	329.25	43.511	77.49	64.238	943.41	115.773	2.77	47.7868	689.56		96.065	1139.86	100.671	1046.74	122.993	312.73	57.0845	210.04
					54.7195	251.85	58.8155	538.96	45.2289	251.01	59.6345	74.72	37.1872	880.04	92.959	19.37	55.4645	735.53		100.126	1214.61	108.311	1113.6	115.661	217.53	57.0845	267.9
					56.112	202.03	86.715	622.7	45.2289	283.45	73.481	13.84	37.1872	869.25	133.919	1018.59	44.849	800.4		96.9015	1151.2	111.877	1227.49	83.1235	127.31	87.323	221.56
					40.7677	185.43	70.438	606.71	58.5575	393.78	57.7965	1332.81	44.3762	784.72	102.811	1063.18	44.849	834.12		92.918	1110.14	104.581	1307.62	83.1235	83.03	96.3055	291.45
					53.092	251.85	70.438	538.96	51.313	336.52	54.768	1362.12	44.3762	827.4	108.56	932.08	40.1141	866.47		92.918	1052.18	97.162	1162.43	92.306	90.36	73.6515	220.36
					41.7735	301.66	49.8068	467.08	57.792	502.94	54.768	1402.83	58.8035	851.27	72.265	847.81	40.1141	898.55		90.9295	956.91	97.162	1239.66	100.735	247.54	91.3625	164.38
					53.5085	304.43	49.8068	419.69	51.313	380.7	66.843	1459.06	45.0224	792.79	72.265	776.07	53.6645	961.02		97.058	1018.11	118.743	1131.58	100.735	232.47	90.26	182.01
					31.5858	296.13	51.8595	405.66	54.099	302.89	66.843	1525.39	45.0224	768.53	102.907	793.09	39.4001	1024.42		78.619	1068.41	108.331	1223.11	67.9705	127.31	102.73	261.88
					31.5858	276.76	96.0425	83.03	67.1305	237.9	69.577	1594.49	33.3536	718.22	95.252	607.41	57.661	1040.56		78.619	1050.21	70.757	1333.01	67.9705	63.65	73.6505	345.94
					63.292	202.03	105.157	260.15	62.002	166.63	67.2695	1472.58	49.7934	752.23	69.99	652.4	52.325	996.34		102.466	1029.05	70.757	1354.77	106.15	249.08	73.6505	409.38
					64.7895	154.98	98.36	171.59	62.0505	189.59	67.2695	1449.37	53.276	692.36	80.9585	47.05	48.3038	944.36		100.54	901.6	122.016	1481.47	106.15	154.98	90.6755	481.94
					53.5525	318.27	105.157	196.5	51.0955	202.05	81.5275	1529.95	53.276	675.56	75.6585	92.12	41.3915	946.9		115.913	905.63	122.059	1438.33	68.628	176.52	61.483	579.64
					50.841	278.97	46.6716	44.28	66.707	96.67	76.5615	1593.9	49.6449	735.3	68.0765	99.98	45.892	904.87		112.459	842.01	80.0215	1594.11	89.5635	148.78	61.483	627.22
					44.7087	252.51	46.6716	63.65	74.019	35.44	81.2535	1516.59	56.108	627.89	73.249	160.52	40.2615	888.97		105.913	950.24	80.0215	1541.53	84.4415	116.37	71.1045	749.11
					44.7087	206.7	98.36	121.77	62.002	104.44	81.2535	1437.01	51.073	564.1	91.4305	372.3	40.2615	848.41		90.9295	867.13	109.029	1533.22	83.3695	154.98	95.836	655.39
					59.7265	240.32	81.005	41.51	54.6765	86.68	83.304	1365.12	49.645	637.29	69.754	550.91	44.0503	816.02		79.907	761.41	109.029	1610.72	84.489	135.61	118.168	765.85
					56.61	193.43	67.9965	44.28	69.3135	16.83	90.065	1370.22	48.8963	648.53	58.3035	519.6	38.2107	786.54		97.4855	736.53	87.034	1684.3	45.7529	133.76	117.203	637.41
					63.7435	103	67.9965	60.89	71.965	2.77	69.7825	1402.86	48.7077	696.68	65.5895	651.22	38.2107	749.46		91.4965	774.56	87.034	1656.23	45.7529	159.1	111.167	514.75
					56.61	152.84	92.456	127.31	71.965	61.26	49.4245	1464.72	33.3536	685.38	65.5895	590.47	30.2231	718.53		56.737	806.48	103.999	1645.12	56.7595	149.68	87.929	472.03
					52.6715	174.36	66.2715	218.64	43.5409	0	49.4245	1439.75	46.5391	588.13	55.6175	600.86	30.2231	687.03		56.737	802.04	123.858	1481.89	56.7595	91.66	78.1105	396.14
					52.6715	124.54	66.2715	240.78	43.5409	38.75	54.833	1412.21	41.5583	583.98	55.6175	559.24	35.3811	676.29		97.006	709.59	116.193	1494.67	99.593	207.57	91.337	543.46
					40.7677	146.68	78.706	293.36	69.56	99.63	54.833	1361.59	46.5391	542.61	77.74	512.57	57.4345	624.88		87.453	606.67	122.962	1565.69	99.593	285.71	91.337	457.79
					43.4346	0	77.0855	357.01	82.5195	150.01	62.269	1321.61	65.4515	509.18	58.3035	488.13	55.4645	572.51		87.453	539.67	113.782	1432.49	97.894	379.15	85.2025	438.39
					43.4346	0	77.0855	373.62	82.5195	215.55	58.7905	1284.63	54.609	576.99	59.887	461.15	54.626	524.99		90.9295	448.34	116.81	1373.94	97.894	476.02	85.2025	377.95
					94.8075	44.28	58.102	448.34	52.194	208.03	58.7905	1239.31	58.3525	463.01	59.887	405.55	48.1569	492.75		84.163	419.1	68.704	1291.74	93.012	470.48	111.909	269.14
					85.499	101.5	42.9463	481.55	54.6765	137.43	65.943	1219.27	47.4031	434.37	47.4117	348.36	48.1569	456.72		84.163	381.93	68.704	1325.5	93.012	404.06	105.617	344.78
					30.5889	182.09	42.9463	495.39	70.0825	280.63	65.943	1282.25	63.507	374.15	47.4117	321.32	43.319	385.49		106.801	501.42	71.8235	0	51.1535	427.93	78.1105	343.11
					30.5889	160.54	70.067	373.62	52.194	256.44	61.5045	1366.36	63.623	333.68	60.9075	371.51	41.9875	381.92		90.513	605.44	71.8235	58.38	51.1535	375.62	76.514	189.33
					51.2995	262.92	56.7575	357.01	54.1925	320.38	60.922	1306.39	68.4265	414.74	59.6845	430.82	40.3787	340.42		90.513	673.63	64.3	110.7	92.084	329.34	108.859	1833.71
					38.4039	49.82	56.7575	340.41	49.8312	350.07	60.922	1301.82	47.6875	466.63	59.6845	427.61	40.3787	309.97		91.4965	761.26	62.5215	52.58	118.937	224.17	105.688	1706.57
					38.4039	69.19	57.7235	376.39	57.669	471.34	85.251	1201.02	60.4935	242.32	61.5545	472.82	46.7857	262.92		92.3735	339.27	62.5215	19.37	75.711	251.85	106.207	1594.43
					108.822	13.84	57.7235	426.2	57.669	433.88	48.2739	1220.51	60.4935	285.27	61.5545	413.7	78.4385	193.73		94.2515	313.31	73.1695	0	127.53	301.66	102.753	1614.75
					67.035	121.77	76.228	489.86	62.5225	398.6	38.8992	1193.85	48.1877	375.59	57.7915	412.4	41.5626	237.69		94.2515	407.77	73.1695	41.51	75.711	179.89	97.547	1515.14
					40.71	271.53	60.322	503.7	53.136	365.03	38.8992	1160.95	64.772	226.94	55.0605	360.77	43.319	360.53		92.3735	425.54	68.324	63.17	78.0495	110.7	81.7175	1412.07
					52.56	325.13	60.322	521.71	53.136	318.12	63.8535	1132.59	88.593	142.87	50.9915	349.2	53.311	382.81		96.6545	522.14	88.982	158.6	96.7605	124.54	54.479	1333.38
					44.3868	211.93	63.703	461.15	66.3415	441.46	46.5999	1062.7	72.635	149.47	50.9915	320.7	53.311	430.62		100.138	609.14	64.6035	248.73	100.124	595.34	54.479	1350.49
					48.1338	168.82	51.6175	400.3	55.266	466.24	46.5999	1071.48	61.8195	242.95	44.6371	277.87	52.393	495.46		114.864	660.96	84.787	307.04	100.124	597.79	92.0475	1249.38
					53.904	141.15	51.6175	350.51	55.266	521.63	50.497	992.57	66.9825	175.78	61.9825	319.47	41.3913	551.64		74.824	544.28	73.6415	266.61	114.381	736.17	102.73	1151.11
					47.2866	525.84	66.773	289.87	36.451	556.99	70.088	1031.23	60.341	240.14	75.7895	341.53	44.2918	609.88		74.824	475.74	64.6035	193.43	66.5115	827.51	98.443	1292.89
					46.7233	636.54	51.232	337.96	36.451	572.4	67.5475	1083.06	50.8805	216.6	60.6175	264.83	29.1873	650.96		97.1745	510.79	79.3145	127.79	66.5115	888.39	96.67	1374.85
					50.6015	551.43	71.715	411.58	42.7901	609.52	70.532	1107.11	50.8805	267.6	42.4372	267.12	29.1873	678.54		97.1745	600.31	98.7785	185.43	88.8295	934.06	107.592	1425.87
					59.8505	347.93	62.979	412.36	62.765	592.86	62.4555	1077.7	58.205	298.31	42.4372	255.83	39.2193	674.19		79.907	693.49	73.6415	315.5	88.8295	859.38	66.119	1532.48
					38.8549	35.98	62.9785	213.1	54.0995	515.09	68.4785	1190.13	66.0965	307.2	54.153	258.21	39.2193	711.01		88.228	758.01	68.767	226.94	79.091	701.51	59.113	1546.52
							68.8045	168.82	54.0995	519.84	65.468	1054.6	54.8785	378.47	52.1235	204.31	49.2496	785.76		108.36	913.67	68.767	205.49	82.927	621.62	59.113	1582.2
							55.756	179.89	48.9703	569.87	82.572	1045.13	45.7133	356.63	63.4395	164.43	53.3995	854.57		76.4735	1020.6	73.2575	262.26	79.091	707.18	111.234	1492.24
							62.9785	251.85	48.9703	620.98	55.6725	1150.46	43.9308	351	61.9115	207.42	48.3038	900.02		76.4735	1018.37	67.59	205.71	81.3335	541.57	86.167	1375.4
							64.888	268.45	62.051	645.41	55.6725	1164.59	55.535	417.57	60.6175	204.87	42.9072	960.57		115.477	1010.4	76.5865	127.01	81.3335	589.49	117.802	1258.13
							46.2448	373.62	57.37	670.21	73.905	1253.98	64.8855	476.02	58.0385	146.79	42.9072	1003.19		107.554	936.5	61.9295	71.96	91.5485	671.81	116.145	1099.17
							46.2448	403.44	45.4745	689.79	46.6573	1369.31	59.3545	499.16	58.0385	111.43	43.564	974.41		99.52	844.12	61.9295	63.65	92.2175	694.66	117.843	1220
							59.275	365.48	45.4745	681.74	46.6573	1348.43	63.671	455.13	57.256	99.79	47.7125	1013.47		103.812	741.13	71.307	52.58	135.488	827.5	86.167	1387.47
							46.8724	304.39	53.478	734.95	72.921	1303.09	63.352	524.24	57.256	60.89	37.0473	1077.61		97.006	624.88	72.214	13.84	87.157	1043.61	76.424	1469.9
							46.8724	258.79	52.83	803.26	77.0725	1116.48	47.6875	513.79	46.4498	76.55	49.7042	961.79		111.784	537.17	72.7525	105.17	71.716	1102.29	76.424	1455.36
							42.1124	8.3	71.1585	767.59	73.905	1229.38	43.9308	395.77	57.7155	125.31	59.3795	926.67		105.949	555.73	71.307	121.77	71.5465	1270.46	89.618	1383.55
							42.1124	13.84	52.83	782.05	70.8985	1168.55	51.588	573.05	53.086	182.51	55.1435	889.61		97.006	686.58	66.1955	145	71.5465	1342.37	72.8305	1310.72
							44.4972	77.49	44.3242	721.4	115.235	1413.94	53.137	626.13	53.086	232.89	49.7042	925.1		80.848	833.79	56.851	50.12	78.676	1297.99	72.8305	1237.5
							44.4972	102.4	44.3242	730.07	100.549	1453.58	46.3012	618.21	55.439	255.58	47.8611	864.42		80.848	830.2	50.337	105.17	90.291	1309.63	90.7305	1300.32
							51.0485	55.35	55.5035	784.94	81.877	1530.47	38.4388	679.72	43.0298	190.32	59.8555	820.08		108.068	891.14	49.9897	106.47	90.291	1272.17	90.7305	1237.71
							51.0485	102.4	46.3349	835.27	92.209	1546.55	48.6318	753.12	44.6371	239.55	50.9735	805.84		95.6055	772.84	49.9897	57.79	110.009	1160.56	96.174	1164.04
							58.531	88.56	54.379	872.29	89.419	1598.13	48.8966	742.72	43.0298	149.19	40.8736	758.72		91.5925	688.34	52.197	42.96	110.009	1051.99	100.134	1049.06
							41.3628	58.12	61.2625	922.86	70.101	1599.32	47.6745	687.17	46.4498	121.39	34.569	699.18		91.5925	648.04	74.17	49.82	76.3025	1171.62	90.261	1106.73
							32.4597	16.61	58.0715	947.17	70.101	1661.22	48.7077	740.16	48.9651	33.33	35.681	735.36		88.228	677.62	120.341	399.04	81.9345	1166.88	92.5635	1238.38
							32.4597	11.07	46.3349	866.1	76.5615	1662.07	58.51	741.28	48.9651	77.93	55.741	623		99.735	570.45	120.538	548.3	76.3025	1103.79	92.5635	1256.67
							34.2427	63.11	58.9715	829.74	101.811	1761.75	50.9645	679.58	45.395	137.88	54.387	610		99.735	537.16	96.8945	670.19	91.012	1012.75	117.843	1122.64
							34.2427	76.75	53.288	885.24	95.18	1815.75	53.137	589.28	42.722	205.99	48.0829	563.18		95.908	450.1	88.37	750.19	102.984	1074.57	90.261	1099.59
							51.7185	133.13	53.288	879.58	95.18	1727.95	38.4388	641.79	42.722	241.33	48.0829	524.53		74.8915	443.12	82.189	694.72	80.525	1541.54	86.429	997.16
							77.5845	210.33	54.1925	930.63	104.27	1749.27	47.6745	702.44	53.189	290.29	42.2406	565.27		74.8915	369.34	89.6615	631.49	122.393	1831.51	86.429	977.09
							56.978	168.82	48.5757	978.92	77.211	1794.77	41.5583	621.63	54.9	571.92	42.2406	526.98		97.7825	358.76	68.7045	494.14	117.276	1784.68	71.1045	819.61
							51.8595	196.5	59.382	1004.88	68.66	1720.86	54.553	568.75	82.667	676.47	55.931	468.26		81.113	261.16	68.7045	440.04	117.276	1688.08	117.843	866.58
							51.8595	246.31	48.5757	1026.63	169.078	1592.32	36.8553	815.67	53.6015	679.73	54.3875	448.26		97.899	351.48	92.449	380.15	62.975	1547.09	100.134	1049.03
							57.234	334.87	63.0225	1112.78	117.102	1280.41	36.8553	794.52	108.022	771.65	52.393	485.23		80.285	251.85	93.1505	335.09	62.975	1498.15	97.2125	1096.63
							71.715	301.66	58.402	1087.1	82.615	1165.62	50.0025	840.4	95.009	793.37	58.0495	426.78		80.285	177.12	103.77	436.26	117.241	1461.48	95.1275	902.33
							73.893	304.43	54.99	1029.59	61.577	1137.77	51.361	793.67	102.811	1140.71	55.464	364.02		53.371	107.93	99.3045	569.75	86.8285	1574.52	103.216	768.69
							51.779	313.5	54.99	1008.61	66.4815	1053.89	46.7897	818.86	126.121	1165.84	41.7901	281.71		53.371	88.56	80.131	544.39	86.8285	1560.72	54.4795	667.28
							65	251.85	55.4305	1077.73	66.4815	1090.45	46.7897	846.34	130.143	1294.66	49.8231	227.09		72.9815	154.19	114.711	476.12	120.135	1377.62	54.4795	716.28
							56.2035	188.19	67.1305	1214.18	80.0255	1090.34	54.157	887.56	147.022	1457.01	62.335	276.71		66.7585	196.5	110.551	353.17	179.492	2054.22	94.9565	688.81
							49.1958	163.29	57.2815	1145.44	41.2373	1167.15	47.0645	888.25	84.978	1442.99	58.879	132.84		66.7585	257.38	79.5875	242.62	70.741	2349.04	107.475	779.35
							49.1958	113.47	57.2815	1129.44	82.442	1138.95	47.0645	925.65	84.978	1377.52	58.879	137.49		74.825	315.12	72.5425	168.37	70.741	2334.29	91.144	925.89
							27.4069	132.84	49.8313	1068.88	94.926	1220.17	59.4275	1001.22	129.124	1303.35	44.7168	177.34		95.5255	289.79	82.163	181.57	181.665	2421.61	91.144	1003.44
							27.4069	105.17	45.5636	1099.98	121.88	1319.2	59.4275	970.46	104.467	1001.51	44.7168	142.98		52.778	192.14	72.3035	231.85	148.695	2369.03	97.2125	1117.61
							65.32	185.43	63.963	1184.94	143.876	1398.68	55.932	1064.5	96.4465	925.71	64.407	118.23		52.778	141.39	100.67	340.18	148.695	2507.4	95.1275	972.62
							42.8734	110.7	61.789	1247.01	103.72	1489.93	65.3485	1133.77	84.7835	829.01	64.407	179.57		83.5615	61.88	100.67	432.49	206.204	2674.43	82.844	797.35
							42.8734	132.84	34.3923	1202.8	89.509	1573.52	65.3485	1130.32	82.667	756.13	68.6055	245.94		82.575	110.7	101.55	475.92	98.27	2553.4	71.65	1066.43
							42.8976	94.1	34.3923	1185.2	89.509	1618.9	58.131	1059.53	90.56	841.2	55.464	313.72		78.1855	149.45	112.727	357.9	45.7529	2604.71	68.685	1132.37
							42.8976	124.54	42.7901	1206.18	85.0095	1656.49	54.066	1016.1	96.731	931.54	55.143	383.17		56.178	217.64	103.266	245.21	45.7529	2647.62	110.284	1236.53
							46.5821	168.82	65.481	1265.77	85.0095	1578.3	43.2539	978.52	118.935	1116.28	44.2913	419.58		56.178	254.62	80.022	135.04	144.597	2382.21	94.4665	1365.92
							65.016	230.92	53.7045	1337.91	115.235	1465.48	59.963	925.1	108.813	985.76	49.2495	316.16		71.0035	177.15	71.823	43.23	125.95	2282.61	97.547	1419.5
							51.779	268.47	53.7045	1306.05	135.943	1455.53	61.331	1234.28	107.827	889.25	54.3875	260.21		71.0035	194.54	72.3035	163.85	117.554	2330.58	96.1495	1512.43
							51.232	287.67	52.657	1246.78	109.315	1318.15	68.57	1243.1	91.105	894.02	45.2696	248.59		22.5655	105.93	71.823	96.86	117.554	2438.25	96.1495	1517.89
							58.012	231.37	52.657	1281.39	91.636	1278.77	68.57	1178.48	90.5595	803.32	45.2696	296.35		22.5655	103.74	78.6	0	138.592	2144.91	94.4665	1411.97
							58.012	204.46	83.1305	1376.97	70.8985	1240.24	80.7835	1316.29	68.3995	750.53	55.144	377.49		44.5689	41.51	62.4865	69.19	95.912	1974.14	87.5815	1471.9
							55.192	165.06	66.158	27.68	81.429	1231.79	46.6317	1322.25	90.6205	784.27	48.8887	368.7		44.5689	85.79	59.6455	116.24	95.912	1997.76	67.209	1584.26
							35.1447	119.78	65.187	91.5	81.429	1177.71	46.6317	1316.99	77.385	689.88	41.4203	470.65		73.3095	152.29	59.6455	173.01	194.785	2094.42	125.387	1636.68
							21.8584	117.74	62.3765	121.3	81.2535	1041.53	70.436	1376.36	93.384	765.57	55.036	484.58		81.113	204.29	103.266	285.5	120.949	1912.6	113.753	1518.6
							21.8584	96.55	62.3765	59.23	81.2535	1047.75	70.436	1432.15	59.8135	677.42	52.325	511.87		85.867	105.93	73.6125	389.98	120.949	1847.72	119.239	1424.86
							26.5165	67	49.1561	184.45	99.3985	1077.53	73.7105	1497.81	59.8135	617.91	37.4601	562.04		58.2925	11.41	73.6125	357.01	177.245	1732.01	87.5815	1393.82
							31.6793	85.93	51.8045	173.72	79.365	973.65	73.7105	1565.68	61.4835	576.21	51.894	538.96		58.2925	52.58	93.941	375.76	191.782	2717.74	117.482	1282.33
							50.7205	126.25	54.99	134.13	79.365	896.72	70.165	1684.07	61.4835	616.37	53.5105	540.87		80.6605	143.7	76.275	276.76	83.369	2784.16	68.685	1138.69
							42.1867	160.47	54.99	184.62	74.243	852.91	70.165	1652.27	53.929	562.04	66.646	606.12		74.2325	222.04	73.6115	232.47	83.369	2867.18	99.758	1240.87
							34.6968	231.05	63.167	225.26	75.387	1029.06	76.203	1725.91	53.929	613.51	44.0505	594.97		74.2325	253.68	66.424	166.05	57.9015	2920.11	75.533	1259.76
							34.6968	219.82	49.1561	234.9	162.99	1332.76	73.0235	1580.79	59.8135	580.76	55.741	637.25		82.5755	365.32	45.8242	116.24	57.9015	2871	75.533	1332.93
							49.0261	182.74	63.199	289.79	108.406	1221.04	87.9315	1416.38	68.3995	684.66	54.387	676.29		97.317	458.86	45.8242	69.19	72.398	2723.82	120.369	1752.91
							42.1867	168.91	63.199	298.07	94.0485	1102.17	101.379	1781.99	74.189	632.61	44.0505	637.89		90.066	367.88	128.28	967.75	72.398	2655.59	115.849	1613.29
							52	130.19	58.6265	287.68	108.406	1144.11	101.16	1708.96	76.8425	697.38	62.4675	680.37		82.5755	362.55	106.452	846.97	144.711	2442.79	106.184	1489.95
							43.9314	77.49	40.2786	344.78	96.326	1094.33	81.057	1612.44	76.8425	759.39	43.3194	739.68		81.2835	271.22	83.731	883.89	78.676	2523.9	87.782	1579.3
							43.9314	38.75	40.2786	379.41	111.137	1219.36	81.057	1563.22	52.271	622.36	42.4358	754		71.1635	199.26	108.311	1042.87	78.676	2603.4	87.782	1664.74
							53.4445	0	47.5005	360.53	103.686	1131.79	65.873	1422.18	38.1481	552.66	42.4358	730.39		71.1635	143.91	133.371	1131.29	183.1	2349.31	102.729	1742.17
							37.8047	60.95	64.688	382.78	96.326	1054.48	62.0285	1393.58	38.1481	528.05	52.932	780.68		68.271	91.33	83.861	1021.25	142.977	2248.25	79.353	1841.17
							31.6793	69.19	51.3325	397.47	88.254	995.74	62.0285	1333.07	53.6015	625.57	54.1915	852.14		68.271	22.14	83.861	985.44	142.977	2349.54	79.353	1902.1
							38.7583	97.49	51.3325	445.16	41.2373	1183.92	63.507	1363.9	64.0095	666.61	48.8641	803.05		60.353	60.89	114.18	1030.62	166.074	2086.51	97.006	1749.18
							43.3573	71.96	52.2515	453.08	86.92	983.36	80.0505	1284.02	62.0005	468.53	43.7268	818.77		60.353	113.47	106.737	920.79	186.221	2253.45	97.006	1694.89
							45.3336	88.56	52.2515	419.98	86.92	895.99	61.331	1241.17	68.319	388.61	55.741	889.65		66.3235	163.29	121.257	872.54	91.371	2092.03	94.493	1583.57
							33.5971	91.37	56.3905	508.42	83.3885	919.84	45.7138	1249.9	55.8545	513.45	63.7425	954.66		74.1305	199.65	122.538	797.87	91.371	2021.54	94.493	1541.3
							33.5971	102.96	46.094	558.83	92.8745	1046.99	64.886	1125.3	48.5132	461.09	66.0755	885.28		74.1305	274.09	112.65	957.05	159.572	1871.11	99.153	1642.88
							39.6631	163	46.094	555.79	83.3885	908.98	73.41	1149.14	39.5928	381.28	30.8046	767.38		96.8925	397.39	95.904	831.31	119.418	1745.12	116.129	1730.95
							39.6631	201.65	58.367	541.94	64.466	838.49	67.994	1131.04	43.2086	489.24	30.8046	778.77		84.8925	74.72	106.738	730.89	160.363	1859.89	107.661	1601.08
							63.7685	166.08	51.5885	597.3	64.466	786.71	56.14	1073.39	72.0365	559.91	52.325	503.69		84.8925	84.17	83.731	815.23	141.598	1699.87	99.153	1575.32
							47.7542	138.4	61.2625	616.19	75.6585	693.82	56.14	1022.24	52.271	582.67	49.2494	481.55		61.5755	58.12	82.189	746.28	101.181	1877.72	85.5545	1484.21
							41.8889	96.27	50.4775	684.46	69.3205	786.01	45.2403	1029.9	66.688	510.22	39.3097	469.81		67.8425	138.38	100.088	675.22	70.7985	1656.57	100.059	1420.87
							26.5165	39.14	53.5725	654.62	78.21	961.22	45.2403	1065.37	59.8135	523.15	39.3097	439.55		61.5755	24.91	80.131	592.57	70.7985	1624.58	85.5545	1399.71
							43.3573	35.98	58.558	709.28	93.82	991.58	53.3105	1008.46	61.4835	466.77	46.2769	425.77		67.8425	91.37	97.9185	613.22	65.8315	1526.08	107.592	1453.87
							47.7542	91.33	51.4115	707.22	75.387	1003.21	47.0388	960.07	52.6905	431.85	51.5735	431.74		40.5706	71.96	79.7505	617.22	65.8315	1535.99	126.997	2049.68
							41.8889	86.11	51.4115	757.52	71.811	884.95	57.418	951.22	52.6905	398.81	44.2912	381.92		72.05	99.63	91.3625	760.68	93.363	1391.96	101.649	1919.97
							48.1027	148.78	50.4775	714.36	78.21	896.5	39.7441	927.58	55.2	349.06	44.2912	368.08		55.65	154.98	91.3625	802.82	93.363	1332.4	103.603	1786.28
									64.922	814.89	71.212	826.17	39.7441	890.35	55.2	385.91	31.5632	301.66		79.0265	171.59	103.581	934.8	144.258	1458.72	107.499	1676.86
									63.4705	895.51	69.3205	803.5	56.588	885	58.304	374.96	31.5632	326.57		39.023	146.13	69.52	816.71	132.221	1210.45	97.7525	1766.62
									56.012	831.74	72.9205	697.19	47.8292	940.05	62.6015	431.96	52.3025	278.14		82.5835	220.43	69.52	787.88	130.665	1172.33	105.688	1706.92
									58.558	767.47	72.9205	669.11	49.085	826.02	34.6076	369.34	68.3295	243.54		76.9865	224.17	89.152	709.21	135.64	1299.71	97.7525	1846.58
									56.9265	837.34	60.5255	732.16	42.4941	774.55	43.2086	469.19	47.5137	160.52		39.023	111.56	99.0195	563.55	137.555	1425.68	101.649	1901.48
									56.9265	857.3	86.3735	799.18	54.609	822.95	63.8205	395.38	47.5137	138.38		68.5445	135.61	83.003	495.39	97.14	1269.18	109.187	1994.77
									56.012	887.44	87.4825	869.05	45.7136	811.29	62.5485	325.63	49.537	183.68		68.8435	188.21	99.0195	645.43	97.14	1180.32	94.067	2006.85
									64.295	954.3	65.468	791.54	43.9029	854.32	39.5928	413.14	52.9765	209.35		68.8435	258.02	88.5665	701.13	84.1015	1053.83	94.067	1948.37
									64.295	957.19	65.468	811.5	53.644	769.96	52.836	271.87	52.9765	246.37		98.894	321.33	79.7505	648.58	84.1015	1040.12	101.254	1893.32
									54.379	905.16	72.8965	887.59	42.4941	773.35	45.395	97.18	55.379	325.8		92.493	430.72	83.003	525.99	134.975	920.08	100.633	2200.72
									40.2531	953.27	72.8965	897.41	43.7345	742.28	31.1594	27.68	38.4576	371.82		92.493	401.63	100.001	482.45	93.144	812.63	92.8875	2102.06
									40.2531	992.49	80.4255	721.69	46.6185	714.08	31.1594	41.14	38.4576	379.24		92.899	293.22	113.189	1198.4	93.144	817.42	92.8875	2065.16
									51.589	1022.2	60.5255	712.31	50.9645	657.59	51.1635	106.51	43.1001	392.27		92.899	235.44	76.2745	1302.34	149.628	967.05	100.633	2241.96
									39.3629	1066.43	82.8635	633.43	55.756	641.4	51.1635	143.51	60.9525	267.48		79.0265	249.08	76.2745	1332.17	104.089	879.83	71.685	2370
									39.3629	1033.58	70.583	542.36	29.2708	639.42	52.836	218.71	60.0725	221.35		60.482	174.18	115.032	1513.64	104.089	804.59	71.685	2385.83
									60.514	1023.58	61.039	589.53	29.2708	669.87	62.5485	266.15	60.0725	166.05		55.65	122.06	112.767	1618.8	116.119	693.46	83.208	2255.04
									67.0705	1108.84	61.039	529.24	29.584	674.22	60.563	180.04	55.762	88.56		58.993	127.7	141.374	1534.6	107.186	660.94	83.208	2185.34
									59.8575	1155.44	60.452	473.6	29.584	705.73	55.7755	136.15	52.5055	138.38		77.9795	174.55	122.869	1457.34	84.489	569.88	96.306	2063.84
									59.8575	1102.95	63.923	485.09	46.6185	694.22	52.836	90.15	64.26	154.98		33.3489	85.84	117.919	1431.78	84.489	486.33	96.306	2145.53
									44.4837	1127.32	56.1675	507.86	56.2065	601.38	40.0625	77.54	52.5055	182.66		33.3489	92.16	117.919	1312.93	59.7085	441.92	85.7005	2440.43
									59.79	1064.04	55.3515	596.05	53.264	589.91	40.0625	49.51	48.6452	215.87		38.0909	107.79	96.489	1337.84	59.7085	400.15	97.7155	2595.56
									44.4837	1166.6	55.3515	555.94	61.4705	579.71	52.836	75.29	44.0771	226.94		49.8089	105.17	76.0185	1389.62	98.4775	562.08	104.95	2420.35
									62.684	1179.65	61.4615	675.49	51.766	521.65	53.272	172.26	44.0771	207.57		49.8089	146.68	76.0185	1412.36	106.84	765.37	85.7005	2354.46
									52.503	1218.43	53.3815	682.49	42.0726	501.61	29.6759	222.18	65.7165	301.66		54.406	109.66	109.624	1262.45	98.4775	580.1	107.707	2639.16
									63.167	1199.58	53.3815	630.45	40.9024	528.61	29.6759	201.88	61.8395	155.23		53.6775	98.16	123.314	1143.89	101.18	526.56	107.148	2506.14
									57.3695	1278.08	61.4615	612.78	40.9024	498.16	46.5914	269.7	48.8881	323.38		53.6775	64.79	96.489	1241.13	97.811	495.38	107.148	2613.49
									57.3695	1286.39	67.6	544.39	55.668	457.59	34.6076	337.17	61.243	459.41		34.558	110.7	94.3075	1170.12	97.811	441.18	94.0675	2775.85
									67.1305	1249.6	64.1465	568.86	71.8955	404.06	46.4496	310.41	62.845	415.98		34.558	119.9	94.3075	1108.55	98.602	337.11	71.228	2906.76
									59.382	1346.8	64.1465	588.45	72.3725	315.5	58.3415	323.99	63.239	351.87		92.567	209.35	100.779	1009.95	87.719	241.14	107.848	2963.64
									61.4605	1348.11	65.9835	526.48	72.644	334.87	46.5923	220.59	49.8231	392.99		85.2745	181.92	103.581	1038.2	83.3685	156.41	98.9765	2883.85
									59.739	1306.2	68.1255	512.6	52.9515	370.2	37.4495	179.61	49.8231	401.3		96.919	268.11	122.59	990.05	83.3685	239.37	98.9765	2843.56
									57.299	1382.69	41.7318	431.17	52.9515	318.56	37.4495	144.89	57.104	404.06		92.954	264.37	96.7345	1328.74	91.6825	190.96	84.759	2766.25
									57.299	1357.63	48.0888	447.57	54.054	246.33	43.2596	127.31	54.3875	337.64		82.728	195.62	119.344	1216.04	95.869	152.84	84.759	2700.04
									79.811	1465.23	48.0888	479.46	60.0035	138.38	59.6845	187.64	51.711	309.97		73.3675	239.04	100.52	1077.69	95.1845	217.07	70.0935	2537.46
									79.811	1543.36	51.976	431.19	118.263	91.33	45.2009	243.54	48.6452	262.92		92.9545	254.4	100.52	984.23	91.6825	254.88	42.2467	2482.69
									98.023	1444.47	51.976	423.94	60.0035	166.05	57.7915	297.56	51.1355	257.38		73.3675	309.22	71.822	853.86	85.3075	331.6	135.255	2653.28
									89.659	1200.14	41.7318	393.59	54.054	190.64	60.9975	259.15	51.1355	293.36		96.937	350.79	103.412	1048.06	85.3075	416.06	109.805	2783.12
									108.497	1304.28	57.5015	393.15	77.989	0	57.313	329.25	60.68	262.92		82.1055	321.33	112.11	1065.29	106.841	300.49	109.805	2709.29
									115.312	1419.16	56.3575	340.71	67.44	14.11	44.4641	274.04	62.2395	331.7		82.1055	352.45	92.0255	1120.37	63.9415	188.52	116.259	2640.04
									107.682	1352.57	56.3575	384.28	67.44	30.44	44.4641	252.82	61.069	403.96		110.078	527.67	92.0255	1211.71	116.683	60.44	115.589	2564.79
									82.899	1326.41	49.5689	278.14	79.03	96.86	54.4375	205.47	61.069	359.78		97.6755	532.29	116.195	913.42	98.7265	129.22	44.4442	2516.58
									79.812	1267.94	49.5689	239.69	29.1658	60.89	43.8406	172.92	63.295	477.76		83.572	472.41	95.745	842.51	95.1845	71.96	44.4442	2503.86
									84.6275	1286.51	57.8265	319.41	29.1658	88.56	62.0005	152.21	46.7857	478.79		83.572	465.61	89.598	803.87	66.756	116.76	90.2595	2378.35
									97.4115	1406.84	53.582	357	68.579	2.77	44.2657	94.1	46.7857	473.25		102.813	468.97	71.822	903.6	66.756	128.42	90.2595	2319.46
									103.099	1316.06	59.5145	277.87	49.2471	85.44	42.799	35.98	50.741	525.83		87.492	572.29	120.197	1505.55	63.9415	221.71	105.901	2344.22
									87.9725	1468.61	57.8265	293.78	49.2471	134.96	42.799	58.12	50.741	519.3		87.492	617.14	108.945	1511.08	92.217	286.18	103.094	2404.81
									63.9635	1516.3	34.2393	238.6	60.524	176.82	68.351	60.95	49.4417	560.39		79.0905	670.97	86.81	1613.48	93.494	235.36	107.661	2288.78
									96.9945	1489.11	34.2393	244.2	60.524	185.61	43.6647	120.89	44.3714	587.41		79.0905	683.59	86.81	1657.76	93.494	323.38	42.2467	2440.74
									119.834	1586.13	42.4311	125.4	52.5795	218.64	43.6647	159.71	44.3714	579.26		100.32	773.73	100.541	1724.19	85.834	401.45	127.017	2538.35
									63.9635	1521.76	42.4311	96.86	19.3944	265.68	50.9915	210.21	47.8607	600.56		104.676	882.43	121.667	1798.91	85.834	476.67	74.7325	2184.86
									103.813	1686.69	75.5645	138.99	19.3944	257.38	43.2596	106.9	50.0835	534.14		112.659	777.47	118.799	1708.54	82.4815	551.79	74.7325	2146.55
									121.045	1611.47	39.446	205.94	57.876	214.95	46.4496	264.67	46.3793	542.44		82.8315	594.15	110.55	1813.24	82.4815	489.36	51.5465	2062.68
									87.8685	1444.89	39.446	244.63	57.876	266.96	45.2009	264.59	50.296	594.12		82.8315	677.12	110.413	1848.73	97.728	390.39	51.5465	2012.2
									112.105	1558.35	33.7143	174.73	58.0885	209.2	61.124	518.98	49.6566	570.09		85.174	637.44	119.744	1718.65	78.883	430.93	114.192	1944.7
									86.8135	1464.25	39.3101	99.79	54.7325	264.59	44.9076	474.42	42.7695	567.96		118.752	510.94	104.83	1690.97	78.883	356.63	115.262	1909.33
									77.0615	1539.31	39.3101	132.9	54.7325	303.8	65.891	482.86	44.0505	549.54		102.813	398.69	104.83	1621.79	95.228	341.61	123.494	1753.75
									77.0615	1594.27	51.959	151.31	58.856	308.89	44.9076	434.65	44.0505	531.37		82.728	278.55	113.781	1765.7	98.3945	246.45	97.8035	1966.04
									157.052	1564.94	75.5645	67.85	59.137	387.7	50.4485	459.65	49.0572	499.39		78.7655	379	95.405	1870.87	86.214	144.34	97.8035	1891.01
									116.803	1734.15	52.0275	192.74	44.473	473.99	50.4485	413.22	43.3462	511.21		75.8445	457.72	80.885	1948.36	75.0585	86.9	94.1475	1909.49
									116.803	1770.29	63.9655	481.63	51.968	529.83	54.0105	359.78	42.7695	542.11		75.8445	530.37	110.413	1912.38	75.0585	157.36	94.1475	1985.18
									118.397	1848.7	66.8435	417.74	50.6135	546.02	49.856	383.88	46.3793	542.13		100.507	473.99	111.644	1976.9	87.158	110.7	63.33	2068.21
									103.813	1740.26	68.946	437.89	48.8337	503.92	43.03	339.42	51.228	681.97		103.757	386.95	110.55	1850.39	99.2635	178.18	63.33	2009
									103.138	1962.72	53.765	362.64	48.8337	482.36	43.03	325.23	49.1538	619.27		92.567	275.34	84.966	1728.14	105.957	283.39	90.9235	2169.08
									117.942	1912.08	61.505	315.08	40.3579	431.68	49.5906	288.94	46.2516	652.14		82.648	186.17	84.966	1706.22	109.45	730.79	90.9235	2249.46
									132.561	1816.36	52.692	361.45	47.1693	399.83	41.9939	268.49	43.1823	670.83		117.534	281.16	88.0995	1844.47	95.912	647.21	129.982	2387.47
									82.654	1686.3	54.784	436.01	47.1693	434.44	41.9939	230.31	44.717	708.89		72.8055	361.45	95.2	1938.12	133.514	560.04	116.625	2288.78
									82.654	1645.04	52.692	365.33	36.7383	471.66	43.132	242.55	54.561	739.12		72.8055	434.65	85.8055	1903.09	105.143	710.59	109.371	2212.43
									61.4605	1541.83	44.2429	318.27	36.7383	433.67	42.2034	194.32	44.717	755.32		115.137	417.57	112.168	1751.37	75.0595	694.94	129.731	2053.09
									61.4605	1538.16	44.4041	291.12	51.588	556.58	51.9115	234.13	32.341	791.52		115.137	532.52	88.0995	1803.98	91.371	659.57	55.3915	1789.73
									98.7025	1649.22	43.8173	252.03	40.4641	358.93	57.62	213.53	32.341	787.33		117.302	620.48	92.2375	1684.78	75.0595	770.95	55.3915	1757.06
									98.7025	1734.15	50.866	240.27	40.4641	374.64	50.4705	140.96	52.393	727.87		117.302	715.02	87.902	1618.98	88.322	829	67.209	1622.13
									100.482	1813.65	44.2429	280.19	53.3335	365.37	42.2034	153.22	52.393	725.1		118.406	761.2	87.902	1570.27	107.643	966.6	74.5315	1673.95
									100.482	1717.98	58.684	275.94	55.5355	343.09	60.618	174.36	64.407	650.38		109.204	641.12	86.3085	1511.37	98.7265	880.68	74.5315	1737.65
									64.484	1620.21	56.7515	217.3	40.3579	391.44	43.8406	211.35	43.1823	631.49		109.204	559.58	130.044	1621.44	78.5205	942.99	136.215	1878.79
									64.484	1574.23	48.2555	223.13	57.5355	361.58	50.3835	96.86	36.4681	659.22		112.34	600.94	105.14	1707.62	72.904	1010.99	97.212	2087.18
									113.863	1635.9	38.5532	176.63	41.8382	301.66	48.445	92	55.741	713.28		100.132	677.96	102.825	1685.44	72.904	1081.33	80.7305	1956.67
									108.758	1520.85	53.4985	136.54	57.5035	312.73	48.445	49.89	36.5652	768.41		101.894	773.26	86.3085	1448.74	160.236	1317.79	80.7305	1903.38
									74.018	1424.04	53.4985	101.84	52.7075	359.78	59.37	71.96	36.5652	768.29		92.456	718.8	81.0195	1548.18	119.486	1441.58	126.541	1770.25
									80.2675	1450.68	55.6085	157.34	52.7075	409.6	50.208	94.66	41.5625	731.02		92.456	690.41	81.0195	1546	92.6155	1322.61	99.1525	1675.65
									73.8405	1529.79	68.764	145.66	40.6009	481.55	53.0855	107.93	41.5625	693.16		129.543	822.34	102.825	1617.82	92.6155	1261.58	99.1525	1587.1
									75.5485	1491.57	33.7143	208.38	40.6009	459.41	59.8135	190.96	56.938	641.79		82.5005	917.27	121.453	1497.16	63.941	1170.94	95.7515	1824.97
									74.4685	1434.91	60.481	220.36	53.241	440.26	26.4181	113.47	55.762	66.42		82.5005	959.29	123.173	1422.78	63.941	1136.48	101.031	1916.61
									77.1405	1459.01	53.2315	143.94	53.241	486.1	45.3952	63.65	44.9282	708.49		101.895	1073.94	107.366	1388.01	74.183	1109.83	75.766	2014.64
									74.0595	1358.31	62.7965	103.63	53.5175	514.76	26.4181	98.78	44.9282	736.17		105.572	965.03	96.7345	1251.49	74.183	1039.92	75.766	2052.1
									82.801	1370.27	37.1395	180.97	61.381	575.65	34.6395	59.61	44.6375	712.04		83.8785	900.9	120.033	1164.67	90.4275	913.85	80.886	2134.42
									55.5765	1292.98	37.1395	195.74	45.2539	642.07	34.6395	26.11	44.6375	715.47		83.8785	930.35	120.033	1283.82	65.8315	922.41	80.886	2177.16
									55.5765	1277.45	48.2555	249.46	45.2539	680.82	34.2562	72.17	50.39	656.38		96.849	853.46	103.267	1341.08	65.8315	980.28	93.318	2297.12
									59.8575	1192.68	53.03	326.27	47.6874	730.64	34.2562	63.71	47.7867	658.89		95.943	741.38	113.265	1411.27	111.522	1248.86	93.318	2374.01
									73.455	1227.01	55.0115	353.99	38.8684	777.68	144.85	1206.89	45.7371	661.45		110	815.32	113.265	1298.43	121.32	1104.75	66.7975	2424.67
									44.6659	981.36	59.048	424.53	28.2232	774.92	137.425	1146.46	56.3325	575.65		104.676	910.18	103.267	1237.98	136.691	1051.59	93.13	2530.9
									53.648	1003.84	46.6002	426.64	28.2232	794.29	99.9545	978.52	45.7371	631		95.943	834.26	86.1445	1522.15	136.691	978.48	66.7975	2412.58
									53.648	1057.28	46.6002	472.86	31.2216	855.18	120.699	1027.34	55.229	603.96		100.115	969.04	92.4955	1652.23	145.275	845.5	109.188	2274.4
									60.0435	1066.21	54.784	488.88	31.2216	860.71	113.245	971.76	50.39	608.77		83.6535	1069.82	92.4955	1704.81	55.0055	722.25	103.603	2215.63
									63.215	1078.76	85.094	923.49	42.4941	838.79	78.697	838.44	62.011	852.41		100.115	959.13	116.81	1751.86	55.0055	704.65	131.725	2136.26
									62.002	1153.92	54.784	840.5	42.4941	846.3	89.6435	884.13	72.104	938.2		92.659	1080.98	141.959	1619.02	121.32	1024.84	123.657	2209.85
									43.5406	1114.23	54.784	794.98	54.3605	876.8	78.697	766.09	60.5435	910.87		83.6535	1094.87	103.769	1671.6	104.363	863.48	125.567	2338.76
									43.5406	1136.36	71.137	725.36	54.699	871.45	79.032	760.52	60.5435	941.63		76.5855	1244.51	103.769	1754.63	60.1185	757.33	106.788	3068.88
									56.498	1197.43	87.889	795.72	57.074	860.73	72.478	876.75	53.841	872.71		92.659	1164.67	102.571	1845.96	60.1185	733.5	94.0675	2744.13
									52.83	1254.13	69.7305	656.59	47.0388	918.28	73.8025	809.65	53.841	832.5		82.105	1120.89	102.571	1887.47	82.975	632.78	111.017	3292.1
									41.2722	1324.18	57.5015	687.47	55.712	789.69	73.8025	800.05	38.9164	763.61		125.6	991.36	75.704	1857.03	82.975	571.22	116.129	3123.34
									41.2722	1363.72	74.422	752.47	55.712	804.24	49.3233	734.42	48.1565	812.6		82.105	1182.48	75.704	1934.52	108.097	462.74	119.198	3030.48
									51.745	1385.03	51.3195	696.9	54.609	784.4	72.478	879.83	55.741	844.15		94.488	1253.51	80.885	2025.85	119.418	611.93	99.8585	2941.73
									51.745	1354.77	51.3195	647.63	55.4355	779.11	68.608	669.53	57.988	788.75		76.5855	1274.96	109.208	2095.65	91.371	624.57	99.8585	2982.84
									41.3699	1307.94	52.9285	622.58	50.783	714.68	49.3233	716.62	50.7875	766.74		106.346	1392.7	130.842	2083.97	88.322	748.99	108.957	3089.4
									41.3699	1282.07	52.9285	631.1	47.8291	683.59	62.478	667.13	38.9164	769.98		106.346	1470.51	88.615	2006.48	95.8685	577.22	80.916	3206.38
									56.0845	1319.11	65.984	567.52	45.8341	650.75	62.478	606.4	42.4361	787.44		85.1935	1595.62	107.527	2012.01	99.263	428.07	80.916	3273.98
									52.811	1230.9	59.1685	561.9	57.225	584.12	77.5125	526.29	39.9072	928.17		92.954	1658.95	88.615	2086.73	99.263	431.97	72.933	3338.21
									52.811	1197.08	68.1785	540.38	51.4445	553.8	59.8135	448.67	39.9072	915.66		92.954	1573.94	106.554	2211.27	114.273	442.16	72.933	3346.15
									65.605	1167.27	64.7415	540.24	46.579	512.41	49.1445	440.04	59.3795	959.29		95.497	1506.19	112.168	2193.48	117.381	459.49	96.507	3423.47
									46.3352	1100.13	45.9057	476.74	46.579	525.76	49.1445	484.32	40.4665	890.42		116.424	1390.12	98.2505	2048.94	85.1355	348.36	115.263	3230.53
									46.3352	1086.7	45.9057	438.16	47.6228	578.21	55.0805	521.49	40.4665	871.96		92.7885	1318.77	89.7345	2009.86	85.021	289.38	115.263	3142.99
									68.9755	1005.52	60.834	379.32	44.8583	596.52	64.643	582.96	38.9468	840.22		92.7885	1257.66	89.7345	2095.85	85.021	340.59	54.8915	3514.12
									55.4305	1035.34	40.074	323.19	44.8583	628.42	57.868	530.92	38.9468	847.7		111.007	1443.83	96.6475	2190.34	68.749	188.19	54.8915	3502.44
									55.4305	1020.72	40.074	308.05	44.1399	672.48	68.608	601.3	51.1355	898.27		108.26	1625.41	127.074	2038.22	84.1015	107.93	136.803	3582.65
									74.564	925.46	57.5015	251.36	44.1399	662.72	49.8782	689.41	49.0573	960.07		91.6885	1527.86	85.8055	1951.2	89.0595	200.74	93.211	3445.94
									113.354	1546.93	53.4995	254.62	54.609	728.8	49.8782	638.65	49.0573	993.34		100.32	1393.08	72.901	1844.39	54.632	305.29	93.211	3449.61
									113.354	1603.97	53.4995	202.03	37.5163	711.74	52.69	586.67	52.2575	978.08		101.895	1132.09	72.901	1855.24	54.632	314.02	81.134	3306.15
									116.709	1745.28	50.07	164.8	37.5163	745.77	56.6955	534.96	46.1749	937.35		109.892	1040.42	102.254	2131.39	81.2825	225.26	76.3635	3419.36
									114.74	1832.21	50.07	152.21	39.5733	723.84	64.3695	477.59	38.9164	875.34		123.993	906.7	89.927	2014.88	91.2375	138.71	99.1285	3367.06
									144.359	1804.23	52.625	303.49	39.5733	732.36	49.1222	429.89	60.309	924.25		99.6175	1039.23	89.927	1935.55	91.2375	151.08	82.581	3261.7
									112.656	1976.37	52.625	353.08	46.6317	778.77	63.872	375.35	40.2612	870.9		99.6175	1053.95	144.818	1870.86	106.265	121.68	92.7795	3208.19
									103.138	1938.63	42.6826	122.56	49.8303	665.14	41.5727	391.56	40.2612	829.93		109.892	1147.07	123.049	1726.11	88.2755	218.64	112.155	3167.45
									114.881	1992.87	42.6826	79.3	48.632	605.08	52.6275	420.86	53.8625	816.21		110.698	1168.77	106.697	1603.79	88.2755	258.35	99.1285	3269.39
									74.1275	2086.6	53.1815	130.07	47.6228	626.5	57.868	477.15	38.5498	797.35		93.779	1121.2	112.168	1677.95	99.592	294.94	81.134	3295.24
									125.827	1898.56	57.8265	179.23	52.121	661.09	52.6275	386.37	38.5498	807.6		93.779	1164.47	112.168	1788.87	86.214	113.47	112.512	3182.41
									106.472	1757.2	41.4741	272.57	48.632	604.24	50.5355	323.72	38.9164	856.13		98.112	1315.29	82.056	1952.21	101.544	1713.43	97.213	3086.16
									81.033	1700.61	41.4741	308.48	45.4571	902.22	41.5727	351.84	35.1124	1048.82		101.759	1238.38	82.056	1876.15	82.5315	1619.99	97.213	3058.73
									70.083	1644.61	47.2089	290.07	47.8675	916.1	45.1279	312.93	40.3789	1103.84		101.759	1307.11	106.392	1782.12	82.5315	1595.2	118.311	2923.33
									70.083	1576.14	47.2089	248.77	47.8675	928.78	45.1279	290.07	35.1124	1081.78		119.097	1260.02	130.027	1669.35	66.0175	1615.23	112.445	2927.77
									82.6175	1557.97	51.873	255.85	86.2375	990.79	46.0928	256.41	58.9595	1110.26		100.32	1398.57	81.6595	1541.32	66.0175	1579.33	112.511	2979.09
									95.4475	1448.95	51.873	205.71	41.2614	1051.68	52.6275	238.93	35.912	1145.44		98.112	1320.66	81.6595	1528.54	94.3205	1424.93	48.9019	3088.95
									56.0845	1359.35	52.5745	157.26	41.2614	1058.02	40.09	182.07	66.165	1100.48		112.172	1426.78	131.387	1680.53	80.88	1342.91	48.9019	3102.64
									74.0185	1419.1	52.5745	135.16	60.656	985.91	25.268	280.23	31.5634	1056.13		112.172	1517.43	60.08	1624.55	80.88	1394.43	102.728	2981.62
									74.0185	1345.83	45.4363	177.12	57.621	979.55	25.268	261.92	31.5634	1040.99		131.027	1621.51	60.08	1674.37	58.673	1505.97	120.993	2843.38
									62.393	1230.65	45.3584	218.64	42.4362	1036.39	41.387	223.23	44.7167	1060.64		80.909	1738.64	121.328	1774	58.673	1564.5	85.818	2727.79
									61.394	1131.39	57.795	99.63	42.4362	1065.77	44.2654	177.12	35.912	1163.42		80.909	1809.03	118.743	1655	70.3355	1546.85	69.4475	2869.28
									66.1585	1096.93	51.959	340.81	49.583	1043.21	48.6042	182.85	57.249	1185.41		116.6	1734.08	108.671	1619.02	140.38	1717.62	69.4475	2814.12
									66.1585	1105.53	47.2654	300.76	49.583	1074.11	40.09	146.13	69.4965	1161.21		129.934	1679.61	107.102	1724.19	108.887	1738.69	85.818	2704.08
									51.431	1187.44	47.2654	321.19	58.046	1060.64	35.2696	133.13	38.5804	1095.64		81.917	1572.62	86.8095	1774	61.397	1840.89	93.13	2612.54
									70.2995	1269.01	64.1325	395.15	45.4707	1000.16	35.2696	118.23	38.5804	1056.94		81.917	1506.13	73.139	1818.28	61.397	1863.59	115.589	2467.03
									62.393	1262.89	49.7128	379.89	45.9413	975.95	37.3607	135.61	67.5455	1003.04		82.1055	1395.92	73.021	1887.47	160.363	2017.68	103.603	2262.84
									61.394	1162.59	49.7128	426.26	47.0649	930.47	44.6371	91.33	47.3887	1039.09		82.1055	1356.85	73.021	1890.24	92.0835	2134.13	112.445	2815.1
									51.431	1161.23	61.287	457.99	54.699	926.42	43.6395	66.42	47.3887	1008.76		90.718	1521.23	112.496	1862.56	92.0835	2081.02	83.328	2759.07
									52.83	1246.45	61.287	516.29	45.4707	992.77	43.6395	30.44	57.249	1015.7		90.718	1488.45	92.2375	1859.8	101.423	1871.14	83.328	2685.69
									221.818	1962.21	60.5255	596.72	65.4515	1141.72	57.275	354.25	57.249	1007.39		95.496	1799.13	75.1	1951.12	101.423	1786.43	89.1415	2619.9
									74.1275	2034.76	60.5255	638.83	55.6125	1132.91	52.102	337.64	47.5134	1084.89		95.496	1759.37	84.582	1984.34	106.765	1843.13	133.314	2539.86
									87.834	1996.3	52.6925	657.18	55.6125	1186.49	51.9325	287.83	47.5134	1126.4		108.576	1743.53	84.582	2000.94	143.234	2042.07	91.3635	2933.66
									190.434	2059.03	57.1745	616.74	44.14	1279.34	43.8406	257.38	29.5899	1181.75		108.576	1708.12	112.727	2014.78	65.2075	2185.97	91.3635	2852.89
									87.6955	1918.23	43.0167	594.97	44.14	1253.49	67.6875	293.36	29.5899	1195.59		91.6885	1588.24	66.685	2106.11	65.2075	2240.52	125.327	2822.94
									77.807	1845.84	43.0167	561.21	43.4665	1309.06	54.92	221.68	69.921	1154.82		109.907	1800.11	66.685	2122.71	78.05	2362.48	150.484	2687.22
									77.807	1811.11	47.735	512.92	43.4665	1275.85	43.8406	218.64	64.7735	1104.83		94.7585	1925.89	79.3145	2144.85	78.05	2403.02	120.909	2536.91
									87.6955	1863.31	47.735	466.86	52.579	1212.19	33.8682	160.52	71.345	1251.12		94.7585	1923.09	79.3145	2164.23	80.118	2326.94	101.97	2407.75
									102.042	1802.27	49.4426	730.39	40.8874	1176.22	44.2654	132.84	69.2235	1264.81		132.637	1876.25	74.5785	2144.85	122.993	2205.26	101.97	2457.83
									141.574	1904.13	52.6925	684.95	40.8874	1203.89	40.3635	96.86	63.8165	1245.4		137.898	1936.79	74.5785	2202.97	97.2665	2019.79	111.346	2612.35
									86.918	1704.17	49.4426	778.63	50.3335	1156.93	33.8682	143.91	63.8165	1306.29		64.427	2060.01	95.0175	2313.67	112.145	2017.33	85.7005	2688.59
									84.8785	1632	72.7855	789.66	40.1745	1153.07	39.173	179.89	54.4305	1389.54		64.427	2069.46	95.0175	2399.47	97.2665	1925.88	85.7005	2624.14
									94.9375	1647.44	73.905	842.29	31.044	1187.23	35.642	151.41	54.4305	1430.83		82.728	2001.03	112.477	2348.38	135.157	1828.85	114.74	2741.48
									84.556	1588.95	72.1825	923.49	31.044	1189.94	39.173	110.18	43.3191	1513.86		142.631	2203.97	85.703	2303.68	104.872	1772.09	123.494	2698.61
									82.6175	1516.27	72.1825	905.09	44.8446	1203.21	39.173	80.45	93.9505	1545.98		71.4055	2131.47	93.3595	2375.79	104.872	1785.3	87.0945	2829.75
									109.916	1482.97	61.577	1075.86	21.4128	1259.08	54.437	74.72	100.698	1480.19		71.4055	2079.99	122.909	2218.99	106.765	1757.4	87.0945	2862.01
									60.0605	1515.41	81.429	990.11	21.4128	1265.72	40.3635	58.12	76.499	1537		96.0695	1977.67	88.9815	2338.58	138.326	1599.15	81.1645	3000.65
									76.2825	1577.95	77.7295	1080.46	52.5905	1246.29	48.4452	22.14	60.2405	1462.79		118.304	2087.15	88.9815	2252.79	86.5455	1546.86	81.1645	3067.06
									60.0605	1456.06	64.9205	949.78	45.6732	1281.38	38.6926	33.21	64.5745	1441.8		88.812	2132.64	89.951	2261.09	86.5455	1628.34	113.752	3684.6
									47.3938	1383.67	64.9205	933.72	31.5351	1299.05	38.6926	0	61.8775	1371.58		88.812	2189.59	102.254	2231.61	83.1235	1205.03	113.752	3778.8
									60.0605	1434.11	76.6545	857.34	31.5351	1306.17	74.249	238.01	57.496	1344.48		119.155	2300.2	91.6715	1563.67	83.1235	1268.26	126.065	3755.87
									47.3938	1359.58	65.2495	875.22	49.2471	1331.2	46.592	223.49	51.688	1264.13		136.939	2273.97	99.37	1516.62	101.1	1350.73	96.695	3914.64
									53.799	1293.74	65.2495	809.55	49.2471	1358.88	46.4734	244.25	75.518	1235.29		110.992	2466.34	99.37	1571.97	161.861	1414.03	96.695	4005.76
									53.799	1262.6	76.1525	770.28	43.0546	1414.23	46.5921	209.35	57.0835	1315.19		95.943	2549.17	77.488	1555.36	64.2605	1251.21	67.6925	4078.4
									86.0165	1342.55	62.369	698.09	27.74	1455.74	46.592	178.5	61.3015	1210.05		140.163	2423.16	77.488	1616.25	64.2605	1194.28	67.6925	4084.76
									50.4375	1300.53	68.1125	759.67	26.6553	1458.51	47.5741	163.29	48.6454	1315.72		64.7715	2289.27	123.243	1724.19	151.96	1143.49	101.051	4036.34
									75.7625	1305.37	68.1125	693.16	26.6553	1483.42	47.5741	116.24	48.6454	1286.98		64.7715	2244.1	105.078	1787.84	80.118	1308.21	116.34	3843.1
									75.7625	1379.71	74.7695	643.07	81.0575	1463.05	60.526	88.6	54.3875	1208.97		96.0695	1933.35	105.078	1685.44	104.91	1416.5	135.273	3758.99
									76.9695	1218.92	39.105	569.47	69.221	1397.76	60.526	29.81	50.7875	1175.68		112.766	1807.63	95.949	1732.49	80.118	1323.35	89.59	3873.89
									71.471	1191.56	39.105	530.71	50.3335	1355.56	33.8358	99.09	50.927	1383.57		104.987	1667.88	91.6715	1646.69	144.208	1297.35	89.59	3795.63
									69.444	1230.75	67.4285	560.36	76.4365	1340.93	33.8358	95.59	50.927	1416.01		104.987	1743.95	101.807	1699.28	89.0595	1425.29	65.8525	3862.43
									50.4375	1248.84	68.9585	470.09	36.5877	1405.89	25.2241	52.22	71.065	1469.31		111.744	1806.84	94.743	1807.21	89.0595	1454.34	65.8525	3924.59
									64.6875	1198.21	69.577	404.15	36.5877	1444.41	25.2241	26.11	57.804	1272.56		123.877	1795.87	84.2475	1928.98	160.364	1614.17	133.633	3967.66
									79.761	1200.11	61.6785	385.05	45.7138	1204.26	49.1222	71.96	72.087	1603.87		115.878	1888.87	47.2225	1915.15	103.102	1580.19	102.313	3943.15
									81.1705	1121.92	58.562	446.81	84.3275	1430.22	38.0032	80.69	83.254	1693.75		103.756	1967.68	47.2225	1881.94	103.102	1624.03	102.313	3878.83
									64.185	1036.57	50.778	323.82	86.059	1504.92	38.0032	118.84	83.254	1655.4		103.756	2027.37	133.582	1984.34	131.57	1504.11	109.805	3748.35
									70.787	1100.94	57.0655	425.46	47.6873	1547.07	40.0896	145.29	93.9505	1621.71		123.954	2114	118.743	1959.43	83.1235	2178.06	119.24	3853.64
									59.79	1153.49	57.0655	368.33	47.6873	1530.47	40.0896	148.65	103.251	1721.88		86.371	2135.62	118.743	1848.73	83.1235	2261.09	123.21	3793.43
									52.8105	1121.46	59.289	333.68	51.193	1583.05	53.602	165.43	82.6975	1672.03		71.4775	2196.52	91.672	1774	69.164	2330.28	104.183	3726.83
									52.8105	1077.01	47.2275	277.25	57.5245	1632.87	48.9873	116.27	77.1615	1542.24		71.4775	2247.11	97.63	1679.9	118.109	2219.58	128.723	3691.95
									82.224	1130.96	47.2275	230.24	75.942	1645.51	43.8157	177.12	51.1355	1517.44		92.7885	2061.88	107.923	1566.43	69.164	2363.49	110.873	3557.87
									75.3605	1016.97	43.8175	232.51	91.6215	1662	43.8157	216.31	59.915	445.58		115.878	1928.58	85.7115	1569.2	93.669	2454.82	110.873	3527.5
									51.4115	941.83	48.9896	291.76	91.6215	1640.68	33.1786	281	36.4681	636.77		96.5545	1860.3	88.981	1638.39	126.92	2225.11	103.603	3630.57
									62.425	982.17	54.244	310.46	103.911	1561.76	33.1786	248.91	51.5735	351.61		145.199	2003.01	94.777	1796.14	223.062	2283.23	103.603	3672.25
									72.693	1034.47	52.895	279.25	57.217	1775.06	53.272	209.4	59.8675	1535.15		131.904	2126.44	88.981	1724.19	102.665	2225.11	115.263	3675.11
									55.5215	975.3	50.8655	230.9	96.814	1780.92	46.0213	158.94	54.191	1263.03		100.179	2214.26	97.385	1735.26	102.665	2327.51	113.022	3677.33
									62.002	973.32	48.4216	243.8	96.814	1754.46	44.637	121.39	50.7875	1157.69		91.843	2217.55	91.672	1807.21	180.173	2463.12	68.356	3667.06
									69.0345	1036.08	48.4216	217.44	81.5335	1937.14	36.3755	113.06	51.5965	1170.26		84.7105	2140.97	117.31	1857.03	211.255	2554.45	68.356	3635.06
									67.851	1034.79	50.4075	169.93	81.5335	1956.21	30.263	138.38	64.2785	1358.32		84.7105	2162.7	117.31	1976.03	99.469	2609.8	76.3635	3495.54
									66.021	1008.04	28.1787	163.29	120.488	1870.88	30.263	110.7	41.7901	242.32		92.7885	2126.6	83.3415	1920.68	99.469	2703.9	114.038	3525.61
									66.021	941.38	28.1787	166.05	99.8395	1942.83	55.2	309.42	56.332	339.88		102.346	2362.43	83.3415	1923.45	221.517	2845.04	141.699	3511.09
									63.167	945.1	47.9577	116.24	99.8395	1843.2	84.589	326.57	44.2913	375.02		102.346	2288.64	93.6145	2000.94	84.1015	2803.53	65.279	3342.52
									59.4335	896.78	48.4216	71.96	129.116	1690.98	46.4734	290.61	46.7856	337.65		122.147	2349.84	75.1	2025.85	84.1015	2734.34	65.279	3384.49
									59.773	963.97	36.68	94.1	113.663	1513.86	57.0825	453.88	49.2261	464.79		122.147	2443.62	80.401	2081.2	80.881	2488.03	102.117	3377.82
									56.962	932.45	35.3674	129.01	121.579	1526.15	51.8265	426.35	37.4601	540.24		145.046	2540.14	80.401	2158.69	80.881	2501.87	93.3185	3288.23
									47.308	864.94	55.7845	186.07	121.579	1648.8	40.0896	409.05	34.569	699.67		77.9795	2426.64	101.229	2219.58	165.286	2537.85	93.3185	3211.91
									56.962	947.16	37.4262	53.23	89.867	1775.26	40.0896	443.44	40.8736	755.14		77.9795	2398.49	69.2385	2136.55	65.7695	2753.72	141.841	3535.71
									59.4335	898.78	37.4262	90.66	89.867	1863.66	43.3358	476.99	44.7168	805.74		93.6145	2692.16	69.2385	2202.97	65.7695	2817.37	140.616	3468.2
									43.9566	758.3	35.3674	142.25	131.258	1550.49	43.3358	509.26	47.6875	848.18		105.572	2551.96	73.139	2197.44	132.035	2753.72	140.616	3359.47
									57.634	729.95	35.4926	210.93	115.439	1344.13	51.6775	550.74	39.4001	987.25		80.037	2467	73.139	2128.25	78.05	2883.79	98.621	3242.6
									62.0505	715.53	40.9772	250.31	115.439	1421.06	49.167	589.49	39.9366	1070.65		80.037	2446.16	69.2385	2310.91	78.05	2952.98	98.621	3164.77
									62.0505	775.94	41.8385	207.64	141.984	1577.49	49.167	639.3	43.3193	971.4		105.588	2570.07	69.2385	2380.1	85.786	3094.12	94.4925	3265.82
									63.0225	767.59	54.963	236.28	123.565	1665.22	50.645	673.03	44.7167	1046.45		105.588	2656.86	113.418	2393.93	62.715	3147.35	83.087	3398.36
									57.37	832.57	39.4459	163.85	87.651	1715.35	58.3035	621.34	51.688	1244		93.6145	2710.13	87.8775	2355.19	62.715	3083.52	83.087	3479.49
									57.37	855.09	23.3671	193.73	92.6885	1838.21	42.4891	577.83	41.5626	276.23		109.482	2795.54	87.8775	2277.7	148.613	2909.7	88.7185	3462.7
									61.1295	909.33	23.3671	172.61	92.6885	1796.28	41.2268	535.41	50.6005	205.47		71.4055	2860.01	109.029	2366.26	46.5502	2897.89	89.1695	3422.45
									51.4115	894.35	32.9921	141.58	71.08	409.6	41.2268	496.97	41.4203	430.26		141.329	2714.33	109.625	2421.69	46.5502	2930.71	89.1695	3334.91
									70.472	973.67	32.9921	114.11	73.7925	309.97	60.2535	540.74	41.3913	569.15		71.4055	2886.95	70.7265	2487.04	157.689	2841.34	94.4925	3238.69
									52.6575	912.43	58.8355	90.36	65.37	416.84	65.0335	604.85	117.074	1809.99		112.233	2982.82	70.7265	2490.53	85.786	3103.34	159.115	3034.28
									37.5999	838.75	34.0563	150.7	88.354	459.19	53.745	483.05	43.3191	1508.32		100.677	2921.72	103.412	2402.24	74.5675	2985.05	78.111	3112.38
									34.3927	825.06	35.0632	224.19	54.116	553.52	41.0397	433.19	82.6685	1934.53		105.96	2805.96	112.65	2319.21	74.5675	2946.97	78.111	3190.36
									34.3927	792.15	49.7127	124.54	59.3205	1541.69	41.0397	400.62	83.7635	1956.67		105.96	2700.35	52.2385	2250.02	165.062	3047.08	119.366	3271.4
									45.2291	662.56	32.5286	258.7	57.217	1720.41	33.8353	336.83	82.6685	1980.35		129.225	2630.18	52.2385	2269.39	67.001	3024.94	104.925	3170.82
									45.2291	696.88	32.5286	284.21			33.8353	362.81	124.687	1724.2		51.829	2743.44	118.799	2125.48	67.001	2984.88	100.857	3141.34
									45.8296	777.3	57.8265	291.64			70.351	373.88	105.293	1695.01		51.829	2788.13	58.3215	2053.52	77.26	2828.86	100.857	3074.48
									45.8296	790.44	70.898	325.63			59.8135	467.18	105.293	1671.72		124.285	3055.93	58.3215	2111.64	77.26	2796.94	101.378	3069.43
									59.2285	846.46	64.797	359.33			65.1855	261.75	128.52	1846.87		90.492	2966.76	76.586	2172.53	140.816	2846.11	90.9235	2971.15
									62.425	922.64	40.096	419.57			35.642	185.26	128.52	1854.11		89.561	2958.86	76.586	2202.97	140.816	2704.3	60.826	2756.22
									55.5215	922.39	60.348	401.56			86.0595	785.99	103.251	1800.8		89.561	2946.23	87.966	2144.85	97.266	2526.27	60.826	2798.19
									43.2845	820.96	55.817	343.11			63.924	697.42	72.757	1545.34		110.404	3144.49	103.267	2294.3	97.266	2622.83	80.731	2806.18
									43.2845	779.7	43.5108	442.96			50.645	722.81	72.757	1515.52		110.404	3135.35	59.681	2363.49	151.771	2621.76	84.0475	2852.91
									61.13	853.31	43.5108	479.94			65.0335	666.64	126.254	1390.17		81.965	3295.29	59.681	2333.05	68.2115	2641.16	84.0475	2937.21
									71.796	723.07	68.113	516.65			71.6685	616.29	69.514	1421.07		80.803	3295.6	103.412	2418.84	68.2115	2582.72	120.93	2983.64
									56.8195	641.89	50.496	559.25			66.6555	688.14	69.514	1392.13		78.657	3217.19	95.836	2496.33	61.861	2469.09	120.013	3087.69
									76.123	645.18	50.496	531.32			74.5595	686.59	79.5915	1314.03		78.657	3142.91	98.25	2532.31	44.668	2407.9	83.117	3012.57
									54.7505	705.73	68.021	576.85			66.6555	748.06	99.752	1018.52		101.944	2795.06	135.628	2436.12	44.668	2422.84	83.117	2967.91
									50.477	773.93	38.7382	491.86			56.87	801.26	51.688	899.47		83.469	2956.14	88.6885	2351.24	34.3144	2446.55	107.031	2881.78
									50.477	805.02	38.7382	460.33			56.87	857.23	62.618	664.98		83.469	2983.48	88.6885	2315.75	34.3144	2416.5	120.201	2784.33
									64.9065	893.21	76.246	646.13			72.341	925.05	43.4278	594.12		100.32	3063.56	95.836	2510.5	97.6015	2320.16	107.031	2925.21
									63.167	882.68	57.065	615.52			82.307	946.36	107.681	1064.39		115.109	3090.81	88.566	2434.79	148.697	2318.87	80.3885	3600.44
									52.213	843.74	81.6155	779.12			82.307	866.37	161.308	1394.86		94.994	3253.77	88.566	2466.31	117.555	2103.58	127.017	3580.84
									52.213	799.84	67.6395	768.01			88.9285	778.11	161.308	1449.49		53.7735	3258.18	95.382	2336.99	117.555	2068.58	80.3885	3520.06
									64.0585	737.02	67.6395	704.64			53.189	858.59	50.657	41.51		53.7735	3312.52	95.382	2318.32	95.4415	2083.37	142.827	3515.85
									50.357	700.85	49.8738	665.89			53.189	902.26	41.8314	433.47		107.689	2624.24	95.6485	2165.44	95.4415	2171.98	107.218	3400.15
									46.3348	660.07	49.8738	616.37			81.284	1026.77	52.7905	352.03		108.402	2436.22	125.407	2171.82	72.904	2249.03	95.836	3292.54
									50.677	740.39	64.6175	921.6			81.284	1101.49	59.4465	368.51		108.402	2373.58	97.6305	2176.69	114.595	2130.44	95.836	3275.34
									59.8405	833.22	64.6175	934.52			88.2575	1085.22	42.2098	386.74		109.158	2279.94	97.6305	2077.91	92.0845	2178.42	143.876	3382.15
									62.0505	628.58	75.2095	827.11			78.655	1037.76	52.087	387.64		121.6	2418.77	79.26	2178.44	92.0845	2261.17	81.5035	3362.99
									43.0732	576.73	75.2095	869.72			78.655	1023.33	52.206	318.09		107.689	2539.08	117.106	2436.89	109.262	2327.57	81.5035	3302.19
									43.0732	618.26	74.518	1008.32			108.022	1040.73	39.3895	562.71		101.944	2696.58	99.369	2352.08	56.9765	2422.12	97.5475	3218.53
									49.6478	627.7	73.177	1100.13			113.245	1140.03	44.6073	493.22		63.706	2634.28	99.369	2257.5	56.9765	2421.29	128.722	3227.47
									64.0585	717.57	106.939	1002.96			103.249	1179.65	49.8318	296.02		63.706	2598.14	79.26	2148.28	72.904	2312.1	163.467	3064.17
									64.311	768.61	127.799	1199			98.781	1300.89	46.0779	119.52		98.4605	2453.38	98.0955	2054.2	94.754	2670.5	90.26	3120.25
									48.0094	824.34	127.799	1261.68			98.781	1395.44	46.5816	880.09		94.8505	2460.77	92.025	1961.59	80.88	2714.15	90.26	3115.98
									47.308	824.46	132.642	1368.14			111.561	1506.75	70.8395	896.32		115.952	2576.3	92.025	2052.86	80.88	2642.34	126.423	3204.46
									47.3081	760.74	155.928	1375.4			107.858	1472	75.54	1044.49		92.8995	2752.63	120.754	2119.12	108.887	2533.67	126.423	3126.13
									47.3081	715.4	126.627	1282.35			107.858	1572.61	68.565	1141.51		92.8995	2818.84	104.478	2225.59	118.937	2652.91	85.261	3019.11
									43.0727	739.4	126.627	1218.92			80.3445	1627.52	78.461	1223.1		127.008	2888.39	90.744	2347.66	97.728	2778	85.261	2932.93
									43.0727	697.98	73.177	1095.79			75.089	1706.45	59.3065	858.68		120.795	2717.74	90.744	2381.68	115.802	2602.07	74.833	2894.97
									55.576	646.6	93.5445	1278.86			75.089	1738.37	64.0465	1261.34		92.4565	2493.57	91.3635	2311.27	115.802	2577.52	74.833	2824.38
									55.576	595.44	79.7015	1184.72			81.4865	1813.08	52.2675	827.72		92.4565	2463.12	91.3635	2253.74	93.144	2627.17	110.261	2822.27
									35.0051	567.99	79.7015	1107.03			102.424	1901.42	56.6905	720.97		121.614	2571.06	108.99	2141.68	93.144	2664.49	87.438	2938.62
									60.6815	547.11	115.421	1085.79			69.88	1798.62	57.138	636.54		53.7725	2562	108.99	2040.07	121.387	2834.07	90.9235	2907.18
									53.136	592.35	97.3305	1009.4			69.88	1799.06	58.308	621.56		53.7725	2544.05	85.903	1911.93	108.888	2793.27	87.438	2856.21
									53.136	571.92	81.2535	891.08			99.9545	1888.68	49.7762	251.25		112.902	2644.17	111.066	1854.77	97.728	2760.5	120.494	2764.95
									63.6465	651.08	102.405	999.09			93.9015	1883.24	80.942	157.36		77.98	2695.6	88.958	1839.2	72.341	2889.74	115.567	2644.1
									43.5639	714.18	50.778	946.51			98.7135	1799.83	47.2127	232.11		100.047	2773.09	133.452	2040.95	72.341	2959.95	115.675	2523.04
									60.397	674.79	50.778	902.5			83.2245	1767.96	43.9235	275.99		77.98	2759.79	130.494	2231.77	132.684	3020.57	132.578	2580.11
									66.342	779.97	97.4405	841.34			99.9545	1799.93	66.3105	134.13		85.174	2922.54	85.703	2254.12	158.544	2988.96	78.8775	2524.5
									70.6585	852.57	63.461	755.54			83.2245	1696.46	55.276	127.31		80.3145	2858.37	131.487	2126.47	121.657	3011.1	78.877	2629.08
									57.37	1010.21	63.461	714.03			98.121	1625.33	64.9535	90.36		80.3145	2932.67	123.384	1998.32	98.602	3110.73	129.363	2731.64
									62.6355	1153.77	82.0185	759.04			99.1925	1529.56	62.6525	151.31		71.165	3132.66	123.384	2012.57	129.566	3246.96	115.567	2685.54
									44.6659	949.32	68.2305	686.35			136.541	1401.54	45.2629	204.31		71.165	3062.83	118.89	2140.35	135.64	3024	78.877	2560.78
									53.648	857.85	37.9707	575.71			145.842	1325.65	50.1025	179.89		111.76	3095.04	106.88	2054.74	129.566	3120.9	42.6008	2335.29
									53.648	816.71	37.9707	597.79			134.174	1332.69	57.5885	157.75		116.82	3308.39	93.5715	1549.83	88.6455	3113.16	42.6008	2357.54
									56.012	760.55	61.185	550.74			99.5905	1468.81	69.919	127.7		101.463	3299.04	60.633	1541.53	88.6455	3201.58	77.0445	2307.3
									43.5639	722.12	63.8535	614.4			99.5905	1567.23	56.215	1336.73		88.9865	3172.55	88.4185	1627.32	121.657	3121.8	77.0445	2236.08
									57.0865	674.86	85.585	754.22			118.935	1201.88	68.2055	1420.59		88.9865	3093.9	54.3155	1580.27	91.0125	3213.13	127.647	2293.24
									49.709	620.95	81.5605	842.01			112.269	1590.54	57.496	1401.85		70.319	2905.42	54.3155	1627.32	164.988	3060.91	115.675	2412
									49.709	584.77	56.1675	672.58			111.482	1704.46	59.8675	1492.09		70.319	2840.22	89.388	1571.97	72.9045	2479.73	112.83	2392.11
									67.4915	513.97	56.1675	618.38			93.2075	1697.03	59.6535	1291.54		79.026	2889.03	115.746	1632.86	72.9045	2551.68	75.7655	2592.03
									55.6675	490.35	79.6345	538.39			56.812	1728.21	57.013	1425.67		93.9795	2935.85	67.814	1740.79	144.003	2568.29	75.7655	2552.03
									55.6675	464.19	65.9835	617.22			56.812	1782.62	51.401	1153.55		113.446	2842.71	67.814	1785.07	83.369	2739.88	79.5105	3602.92
									58.0715	496.04	63.8535	571.81			129.387	1575.05	59.999	1024.7		113.446	2773.62	68.229	1959.43	83.369	2822.9	79.5105	3526.48
									35.0051	535	64.1465	507.49			89.0765	1436.33	63.911	1031.02		110.001	2688.07	68.229	1923.45	83.124	2817.37	139.704	3438.71
									65.6045	475.32	74.9955	432.46			135.902	1478.31	71.345	1319.02		106.924	2604.35	89.9275	1942.82	76.9955	2764.79	131.033	3374.06
									45.896	517.27	64.1465	365.33			84.589	1647.54				106.924	2560.4	78.5995	1942.82	119.486	2623.64	52.272	3119.31
									45.896	473.39	64.1465	333.13			84.589	1727.85				103.543	2456.44	78.5995	2012.01	117.798	2562.75	52.272	3078.42
									47.0508	483.06	55.222	420.67			88.4565	1819.95				114.269	3224.18	80.401	1829.35	145.275	2402.24	193.469	3005.34
									47.3082	413.27	55.222	448.05			88.4565	1846.2				57.821	3168.47	69.863	1782.3	76.9955	2734.34	176.076	2961.97
									47.3082	395.6	42.2415	321.04			88.145	1746.03				57.821	3113.55	69.863	1812.75	61.5965	2208.51	68.0985	3062.65
									74.2235	387.56	42.2415	282.29			54.7395	1719.92				133.357	2981.71	113.202	1547.06	61.5965	2266.63	68.0985	3126.51
									70.773	325.03	28.5562	265.68			93.9015	1796.51				141.801	2914.63	119.018	1646.69	103.617	2299.84	137.479	3215.37
									44.2099	361.58	21.5802	260.15			96.446	1712.43				53.3585	3005.3	76.587	1666.07	38.8941	2202.97	157.898	3370.79
									51.254	279.25	21.5802	240.78			96.6175	1622.02				53.3585	3057.49	76.587	1738.02	38.8941	2233.42	137.479	3108.98
									59.3135	209.26	30.5198	207.57			78.6975	1585.42				131.34	3139.95	136.346	1743.56	118.109	2205.74	159.666	2982.42
									52.9445	152.44	30.5198	177.12			32.5757	1513.86				104.103	3031.96	61.5075	1884.7	145.949	2360.72	159.666	2823.61
									52.9445	188.52	35.8935	196.5			32.5757	1497.25				105.182	2933.65	61.5075	1937.29	143.803	2003.71	71.685	2858.44
									64.0585	250.4	39.6488	229.71			38.1481	1513.98				113.386	2897.17	143.009	1906.84	102.667	2017.55	71.685	2788.23
									62.684	138.38	35.8935	171.59			41.5725	1492.75				113.386	2818.04	135.389	1937.29	91.1915	2053.52	145.195	2661.21
									71.059	86.86	37.4976	168.82			44.2653	1543.25				147.294	2764.08	110.394	1710.35	110.009	2036.92	77.628	2575.85
									60.195	152.29	27.7966	127.31			98.6465	1688.36				104.791	2605.87	63.4855	1821.05	123.093	2280.46	77.628	2570.85
									59.841	193.81	27.7966	102.4			38.1481	1552.65				145.717	2734.83	63.4855	1868.1	135.157	2416.07	82.147	2406.71
									59.841	212.89	24.847	121.77			39.201	1534.23				62.0465	2877	99.217	1945.59	149.71	2454.82	82.147	2348.68
									68.46	287.31	24.847	135.61			38.2921	1583.4				62.0465	2927.62	159.747	2003.71	83.3695	2421.61	99.153	2339.99
									56.444	346.77	36.6801	135.61			46.3549	1619.03				157.064	2766.53	89.589	1901.31	83.3695	2429.91	70.272	2350.34
									56.444	404.03	34.0563	143.91			39.8142	1571.98				104.726	2785.61	89.589	1848.73	109	2202.97	70.272	2305.83
									53.4965	426.32	40.185	85.79			39.8142	1591.35				104.726	2721.14	161.676	1682.67	109	2194.67	40.0533	2114.91
									53.4965	411.7	36.6801	99.63			54.7395	1679.31				106.347	2670.84	135.452	1530.46	123.093	2286	40.0533	2080.93
									55.3575	332.3	34.6794	77.49			34.1596	1409.56				107.781	2573.04	135.452	1535.99	121.353	2106.11	174.188	2169.74
									55.3575	339.27	34.6794	44.28								99.243	2406.07	112.189	1508.32	110.008	2034.15	54.156	2105.48
									73.524	250.52	44.2226	182.28								87.602	2388.14	74.665	1552.6	110.008	2050.76	54.156	2053.86
									64.813	138.82	32.0874	138.38								74.894	2330.87	74.665	1616.25	93.494	2153.16	141.079	2131.74
									64.813	175.91	32.0874	171.59								119.14	2490.2	108.491	1649.46	93.494	2189.13	206.103	2402.07
									64.9065	229.77	54.833	215.87								83.141	2428.51	108.491	1655	138.828	2263.86	101.969	2563.57
									54.917	127.97	28.337	293.36								83.141	2485.53	127.619	1768.47	126.984	2294.3	101.969	2665.95
									51.4115	41.51	28.337	265.68								86.707	2424.52	141.652	1859.8	126.984	2421.61	176.475	2821.55
									51.4115	81.02	29.6591	240.78								86.371	2349.6	106.737	1776.77	134.884	2429.91	72.2075	2683
									61.4605	141.25	58.196	179.89								105.895	2274.68	83.003	1879.17	82.5315	2418.84	72.2075	2612.58
									54.917	99.21	36.4603	147.1								84.841	2160.57	83.003	1904.08	79.091	2338.58	115.263	2644.34
									86.299	2.77	36.4603	163.54								71.4055	2263.23	117.974	1995.41	79.5035	2227.88	156.942	2456.08
									77.742	85.79	49.2615	204.14								71.4055	2276.28	114.711	2003.71	79.091	2277.7	43.4748	2357.74
									61.789	225.53	72.244	13.84								127.573	2436.47	67.236	1583.04	129.313	2119.95	43.4748	2322.54
									55.431	287.24	52.71	83.03								104.791	2551.87	67.236	1649.46	116.683	2244.49	101.526	2304.5
									49.3204	343.95	52.71	135.61								94.362	2591.97	108.448	1652.23	134.672	2377.33	101.526	2204.65
									49.3204	389.05	46.6575	177.12								45.763	2694.86	161.801	1894.67	124.283	2465.89	56.021	2090.46
									44.6883	450.91	46.6575	164.5								45.763	2655.6	66.945	1859.8	106.15	2335.81	56.021	2034.89
									40.5041	476.73	47.2276	107.65								118.217	2541.36	143.735	1796.14	106.15	2227.88	168.303	1973
									40.5041	481.47	47.2276	67.56								86.371	2423.34	143.735	1940.05	108.887	2128.25	155.932	1919.97
									74.2235	566.56	47.8839	59.16								48.5564	2474.2	66.945	1926.22	147.038	2034.15	331.207	2679.61
									65.928	552.99	73.5785	392.14								48.5564	2430.56	125.321	1965.55	90.291	2255.56	204.329	2566.85
									48.6798	486.1	67.9035	275.71								85.6945	2353.57	125.321	1852.23	90.291	2344.12	160.339	2358.33
									62.8295	412.96	57.996	255.83								85.6945	2398.05	121.685	1575.63	120.135	2457.59	65.395	2318.44
									44.2099	347.1	78.993	370.85								148.416	2612.58	73.877	1605.33	68.748	2067.36	32.0577	2255.34
									51.254	294.06	93.2095	459.41								66.595	2634.05	68.704	1724.4	68.748	2131.02	32.0577	2245.27
									52.6765	355.81	55.817	479.43								66.595	2592.62	90.9345	1777.38	111.669	2261.09	157.135	2248.92
									52.6765	402.85	55.817	428.79								107.26	2484.9	68.704	1790.17	103.656	2460.35	126.701	2071.35
									37.5726	304.14	73.5785	464.3								78.4835	2391.88	112.9	1888.69	106.15	2460.35	132.294	1982.91
									64.9065	224.05	56.705	395.76								78.4835	2332.77	77.768	2018.4	100.938	2402.24	126.701	1944.32
									51.0955	606.96	62.0965	334.87								129.49	2254.47	77.768	2036.71	117.659	2297.07	60.248	1816.16
									41.4922	580.86	56.705	448.34								129.49	2249.26	104.664	1946.85	88.09	2349.65	60.248	1755.48
									41.4922	584.84	60.17	512								70.9005	2212.03	86.8095	1793.8	75.0595	2263.86	88.209	1673.92
									61.74	520.21	60.17	572.88								70.9005	2164.59	58.8025	1948.85	75.0595	2191.9	82.3295	1800.4
									47.7343	533.13	74.912	647.61								102.797	2162.53	58.8025	2008.11	114.418	2042.45	82.3295	1757.97
									48.5755	527.73	49.587	540.38								129.02	1994.59	110.571	2055.17	97.6025	2067.36	92.0465	1761.54
									51.234	546.56	49.587	590.02								74.363	1920.69	99.217	2200.11	97.6025	2164.23	159.115	2416.61
									47.3083	487.65	74.0975	636.44								74.363	1869.86	78.517	2161.46	110.685	2413.87	159.115	2299.25
									53.1355	429.19	51.128	694.1								111.759	1936.51	78.517	2089.5	70.625	2554.45	224.053	2121.69
									29.3394	466.81	51.128	664.36								114.752	2088.49	71.58	2081.2	70.625	2530.82	216.09	1888.74
									29.3394	446.81	64.23	711.26								114.752	2179.38	71.58	2070.13	103.656	2554.45	109.146	1687.34
									47.3083	482.64	75.387	778.79								111.759	1992.65	105.408	2153.16	133.023	2591.46	96.28	1479.91
									52.945	393.59	75.387	853.86								111.759	1830.42	99.217	2167.21	80.88	2427.77	96.28	1461.96
									58.971	335.42	91.782	885.62								67.335	1600.84	123.858	2068.12	80.88	2377.73	135.699	1344.17
									34.6269	374.61	145.48	1022.73								67.335	1659.58	123.858	2106.34	105.662	2269.41	83.9275	1278.08
									34.6269	341.32	201.936	1389.32								115.776	1540.58	83.5505	2204.02	132.055	2338.66	86.9495	1196.93
									46.1816	392.51	158.376	1123.63								100.983	1593.09	109.129	2280.46	104.989	2526.99	83.9275	1236.67
									47.3086	367.83	137.178	1446.13								100.983	1692.09	91.458	2236.18	116.119	2505.79	68.9755	1077.41
									41.3695	446.4	138.538	1594.38								68.8435	1793.93	91.458	2155.92	78.1025	2634.71	68.9755	1044.28
									58.4195	283.28	143.497	1695.87								68.8435	1862.14	131.553	2053.52	78.1025	2604.27	103.216	989.48
									40.4795	309.98	133.58	1509.07								91.526	1802.46	110.473	2175.3	86.4505	2515.71	103.216	915.08
									47.5005	264.49	133.58	1552.56								83.5725	1843.69	85.399	2252.79	86.4505	2562.75	104.159	820.59
									53.345	219.07	135.865	1860.33								83.5725	1901.59	115.822	2133.78	111.229	2529.54	80.3885	760.76
									47.5005	271.46	135.865	1790.62								92.5115	2070.67	73.376	2061.83	143.234	2706.67	61.156	704.6
									54.0805	241.79	122.289	2169.78								92.5115	2014.58	73.376	2070.13	95.184	2643.01	61.156	644.07
									51.333	192.14	70.848	2072.97								109.283	2105.56	106.228	2225.11	51.551	2726.04	73.15	570.12
									60.7975	142.47	70.848	2003.75								131.976	2268.81	106.228	2225.11	51.551	2768.01	104.448	512.89
									53.705	60.95	150.419	1879.18								117.578	2179.04	110	2321.98	109.451	2667.03	104.448	469.51
									56.444	49.82	186.195	1836.14								117.578	2122.12	85.399	2338.58	104.989	2507.32	97.804	392.99
									60.397	117.74	119.545	1696.23								111.377	2000.43	88.9815	2363.49	144.711	2663.5	97.804	298.89
									51.333	168.34	107.173	1668.13								95.496	1969.03	112.65	2357.89	51.551	2667.46	103.095	207.57
									59.79	188.52	105.807	1604.98								95.496	1919.07	110	2411.1	51.551	2714.75	103.095	105.17
									59.79	249.46	105.799	1668.59								111.377	1890.57	112.65	2360.72	147.62	2827.45	57.2045	52.58
									58.782	90.66	91.6365	1777.02								128.827	1763.62	118.743	2414.62	111.669	2881.02	64.6235	110.7
									56.444	17.5	121.294	1782.98								141.339	1837.04	119.617	2460.35	111.669	2886.56	64.6235	171.59
									35.8345	59.42	91.6365	1848.16								88.986	1677.79	120.034	2034.15	111.669	2814.6	94.7045	262.39
									63.47	341.77	111.129	1899.42								88.986	1647.21	114.786	2180.83	114.381	2745.41	77.595	77.69
									51.804	405.66	80.437	1930.84								130.333	1520.92	114.786	2294.3	127.882	2587.66	106.749	116.24
									57.0865	558.07	80.437	2006.34								70.5135	1399.33	72.3035	2119.95	101.182	2562.75	106.749	99.63
									41.3695	460.51	78.1755	1936.79								70.5135	1448.64	72.3035	2103.34	103.102	2554.45	77.595	145
									42.8134	613.51	78.1755	1902.17								121.049	1650.64	99.8275	2095.04	70.6255	2559.99	104.495	254.93
									42.8134	656.47	97.66	1804.33								150.476	1580.73	87.966	2189.13	70.6255	2587.66	102.729	297.56
									69.75	661.65	104.175	1805.31								144.548	1666.66	59.572	2269.39	138.592	2548.92	104.374	354.08
									50.857	610.03	68.66	1652.14								102.028	1456.93	59.572	2305.37	137.555	2720.5	119.429	428.25
									69.75	593.48	91.8595	1598.39								91.5375	1426.03	115.22	2230.65	122.827	2867.18	126.065	566.56
									55.5035	530.01	91.8595	1533.87								102.028	1366.39	89.468	2482.49	122.827	2814.6	55.0735	692.28
									55.5035	516.93	71.7475	1465.66								132.102	1235.29	123.367	2457.59	110.38	2692.83	55.0735	702.34
									55.9225	451.18	104.773	1529.18								114.408	1425.68	51.4435	2429.91	147.065	2759.25	157.134	855.98
									51.804	393.55	119.545	1602.42								114.408	1538.31	51.4435	2476.96	101.182	2631.94	141.841	1010.71
									49.4025	460.61	97.5495	1518.78								69.634	1297.7	89.468	2506.47	117.901	2770.32	65.5475	1159.61
									49.4025	511.21	97.5495	1424.86								69.634	1240.47	111.78	2440.73	95.0555	2955.75	65.5475	1151.31
									46.9861	374.03	73.2245	1343.63								151.835	1048.94	124.992	2385.45	83.369	2966.82	65.2025	1040.6
									46.6837	354.47	73.953	1390.24								144.434	1022.91	94.8575	2358.56	83.369	2889.33	65.2025	976.95
									46.6837	318.21	110.702	1497.5								140.936	902.04	84.248	2360.59	90.877	2911.47	92.6985	830.27
									57.2105	263.5	67.9035	311.74								109.533	816.33	84.248	2273.72	90.877	2875.49	88.719	758.31
									52.213	210.5	66.338	107.65								109.533	891.57	86.0315	2250.63	119.451	2897.63	98.544	617.26
									53.345	149.78										100.115	1035.41	86.0315	2164.74	98.602	3060.91	49.7154	525.83
									53.345	108.92										85.595	1133.23	66.8475	2070.97	143.434	3030.47	49.7154	476.02
									46.3346	177.12										115.376	1285.1	95.9045	2084.36	91.55	3033.24	69.7355	282.29
									41.4919	287.88										85.595	1184.32	95.9045	2058.33	86.024	3030.47	69.7355	329.34
									51.0165	320.68										115.004	1055.47	70.7575	2182.06	86.024	3113.5	88.8035	392.99
									34.6564	247.17										115.004	1114.87	70.7575	2247.89	123.259	3099.12	88.8035	343.18
									34.6564	238.01										113.386	1261.68	98.2505	2173.41	97.2665	3166.08	91.8015	251.85
									46.3346	130.07										70.683	1371.33	93.731	2283.46	97.2665	3203.88	138.406	121.77
									49.341	104.77										70.683	1381.62	93.731	2235.26	131.57	3251.87	97.212	146.68
									49.6481	80.26										115.894	1317.33	97.9185	2077.73	130.446	3175.84	97.212	206.53
									52.1935	25.06										115.894	1257.78	97.9185	2121.65	70.626	3068.5	79.416	301.97
									39.1562	33.33										130.621	1150.73	94.3145	1938.38	70.626	3117.64	115.132	301.78
									39.1562	0										114.751	1019.67	94.995	1899.46	92.0845	3038.83	79.416	376.19
									37.5726	294										74.57	990.64	89.0545	1952.14	66.5115	3009.2	106.209	413.48
									40.4795	349.06										132.21	812.06	54.315	2050.03	66.5115	2947.86	108.057	470.97
									54.6765	123.55										74.57	932.27	54.315	2029.64	92.2175	2787.32	87.4385	514.76
									35.8345	80.45										115.894	885.26	85.0935	2135.72	92.2175	2754.74	87.4385	579.18
																				131.027	969.96	68.767	2220.76	120.678	2607.04	100.359	668.56
																				115.894	837.82	68.767	2154.01	135.609	2727.38	88.719	741.71
																				69.2655	747.57	105.263	2181.4	137.495	2671.79	141.93	600.56
																				69.2655	701.44	101.443	1941	115.802	2698.66	93.533	453.88
																				94.4155	572.15	116.745	1811.96	68.867	2781.87	100.359	685.84
																				94.4155	614.93	101.443	1945.82	68.867	2849.11	68.0985	540.64
																				103.659	725.53	89.6615	1780.23	77.26	2926	68.0985	498.17
																				103.659	792.51	89.6615	1795.92	117.381	2986.01	63.4095	629.59
																				163.458	929.81	95.746	1711.25	79.657	2822.91	63.4095	677.51
																				76.1145	778.15	104.145	1730.06	93.363	2852.23	101.649	773.79
																				76.1145	763.57	75.8185	1833.68	93.363	2851.77	72.208	870.96
																				123.734	660.49	75.8185	1864.51	98.6015	2446.52	72.208	912.78
																				98.8765	626.35	131.816	1957.63	86.024	2398.44	95.0215	818.4
																				91.563	504.91	102.592	1947.29	86.024	2433.2	129.885	839.15
																				91.563	410.98	102.592	2023.96	132.035	2463.81	64.117	908.52
																				122.44	354.87	83.5505	2139.52	63.2985	2497.25	64.117	964.68
																				94.1975	468.21	81.6595	1904.84	63.2985	2441.51	83.087	958.28
																				99.1535	548.57	81.6595	1832.99	86.9705	2470.05	121.365	979.72
																				98.8765	662.39	135.26	1780.91	86.9705	2427.74	125.467	1119.07
																				131.027	673.02	86.8095	1707.97	105.221	2491.86	58.6015	1070.89
																				87.746	614.5	68.3245	1571.77	106.381	2536.13	58.6015	1068.27
																				87.746	551.19	137.186	1474.11	95.0555	2930.24	110.261	1116.27
																				151.471	664.36	55.8905	1591.42	102.664	2839.04	100.134	1164.85
																				88.671	576.57	55.8905	1595.33	91.55	2750.59	116.259	1279.42
																				104.791	500.13	126.801	1789.44	91.55	2690.7	110.261	1224.12
																				104.791	403.21	70.941	1663.96	85.02	2701.12	126.105	1339.2
																				93.778	376.39	70.941	1652.33	85.02	2700.17	126.105	1323.55
																				93.267	290.59	128.331	1527.9	110.38	2834.54	97.547	1470.54
																				95.9255	283.93	47.906	1425.42	110.38	2944.87	97.547	1490.3
																				53.6785	181.31	47.906	1384.4	103.34	3063.98	194.747	1705.63
																				53.6785	227.9	68.3245	1588	123.259	3013.88	71.123	1883.02
																				45.0472	183.77	41.6582	1307.03	106.15	2855.48	71.123	1933.67
																				45.0472	210.41	41.6582	1266.15	106.15	2895.57	183.576	1920.58
																				87.1205	290.92	113.647	1474.36	106.266	2861.25	221.678	2329.84
																				107.754	377.33	73.877	1559.17	101.076	2564.49	71.685	2133.85
																				87.649	400.77	166.018	1394.64	110.008	2630.23	71.685	2100.78
																				87.649	486.6	117.522	1475.77	82.9265	2668.55	149.062	2107.43
																				103.758	471.64	179.383	1273.15	124.579	2642.8	72.5195	2073.46
																				99.9095	345.33	83.342	1183.3	82.9265	2586.27	72.5195	2023.24
																				133.202	485.02	83.342	1110.18	102.665	2471.25	153.781	1954.34
																				94.7955	350.34	135.449	1513.85	102.665	2382.19	183.603	1806.38
																				85.6955	120.06	62.7995	1685.44	100.043	2274.8	84.7595	1626.33
																				77.804	250.26	62.7995	1713.22	71.4885	2256.72	84.7595	1650.51
																				85.6955	138.63	104.581	1620.52	71.4885	2268.79	191.462	1925.43
																				94.7955	258.87	126.526	1708.37	137.288	2412.25	135.329	1708.29
																				90.6615	417.9	126.526	1796.14	120.678	2516.23	135.329	1604.43
																				90.6615	388.61	50.163	1715.88	114.524	2503.82	81.5035	1447.13
																				104.185	318.27	50.163	1666.07	76.899	2503.51	71.79	1441.35
																				98.112	157.75	87.2085	1500.01	76.899	2427.25	71.79	1405.56
																				77.7825	160.52	69.239	1546.37	98.547	2330.93	132.294	1855.21
																				77.7825	203.69	69.239	1527.43	120.958	2722.08	80.6375	1638.71
																				90.945	111.56	110.295	1512.64	96.0705	2606.2	80.6375	1586.84
																				85.6945	190.64	86.9845	1393.49	96.0705	2572.08	98.1365	1613.71
																				98.0595	260.71	86.9845	1350.74	101.076	2502.1	58.2585	1747.38
																				85.6945	133.07	93.985	1230.53	96.706	2520.93	58.2585	1708.15
																				78.067	204.8	63.246	1142.2	128.733	2475.68	97.2125	1797.43
																				78.067	130.07	63.246	1140.86	110.982	2375.29	193.04	1647.5
																				82.8315	171.59	102.761	1154.93	91.14	2391.87	147.251	1497.08
																				81.9185	117.74	102.761	1256.07	80.5305	2265.13	104.183	1439
																				81.9185	200.57	155.828	1393.93	80.5305	2189.73	104.183	1342.27
																				85.514	275.76	70.018	1295.29	114.638	2211.71	177.014	1331.7
																				76.047	287.08	70.018	1239.24	91.14	2302.13	67.988	1440.71
																				76.047	291.76	97.896	1115.31	133.316	2368.86	67.988	1448.11
																				94.831	211.86	64.3005	1032.04	112.371	2216.89	64.468	1299.64
																				96.3525	131.25	64.3005	997.37	97.8395	2059.8	64.468	1255.5
																				73.181	102.4	101.23	899.05	126.526	2009.88	71.7895	1218.19
																				61.2695	48.96	93.424	879.83	120.169	2133.11	86.9495	1108.4
																				61.2695	111.32	78.296	786.5	119.791	2180.21	87.323	1175.95
																				65.4025	99.79	63.349	789.51	101.366	2039.76	74.531	1153.62
																				65.4025	75.29	63.349	744.14	101.366	2026.36	74.531	1080.22
																				52.5825	105.93	118.725	884.65	111.788	1903.92	71.4045	1061.19
																				52.5825	66.42	115.765	990.23	93.4415	1857.61	71.4045	999.46
																				88.194	163.45	61.26	971.8	101.043	1794.52	86.9495	1046.67
																				102.563	231.82	61.26	913.9	101.043	1710.5	87.324	944.06
																				104.644	303.42	116.046	784.59	115.029	1665.81	87.324	904.28
																				118.218	419.08	78.738	708.3	93.4415	1818.29	92.7795	785.69
																				97.8335	481.21	82.083	662.75	106.359	1916.7	92.7795	696.91
																				123.734	584.48	78.296	709.6	97.8395	1996.53	101.328	613.19
																				94.325	432.68	85.399	626.4	91.3195	2058.73	93.533	541.89
																				77.2745	448.86	96.017	575.66	132.245	2379.93	93.533	530.63
																				92.9535	539	105.818	475.54	110.685	2392.98	74.43	680.12
																				77.2745	445.19	69.2385	491.51	91.4975	2269.39	74.43	694.66
																				100.643	331.58	69.2385	421.11	100.938	2382.86	111.953	650.59
																				114.408	286.18	105.387	345.94	95.1725	2042.45	98.4425	804.81
																				80.4015	183.99	102.486	285.54	137.952	2259.81	98.4425	843.96
																				66.3125	96.07	86.1075	203.24	132.411	2244.66	111.234	955.2
																				46.5784	90.15	104.664	272.88	98.671	2109.78	115.567	542.44
																				46.5784	80.26	67.4615	389.35	98.671	2055.67	115.263	539.13
																				96.8305	178.18	67.4615	384.54	89.33	2122.05	108.312	401.3
																				80.144	230.37	91.5055	399.93	103.872	2208.52	64.117	448.34
																				75.9125	267.37	79.587	486.81	89.33	2171.87	64.117	440.32
																				67.259	158.82	107.526	534.36	89.01	1928.13	136.307	392.38
																				43.1461	92.16	79.587	552.46	89.01	1859.84	98.4425	445.2
																				43.1461	51.03	65.9045	232.74	118.423	1859.88	107.592	273.99
																				40.5706	85.79	79.1775	238.01	61.0955	2015.62	64.0385	168.82
																				40.5706	116.24	75.7045	149.45	149.626	2039.36	64.0385	132.84
																				77.8925	193.73	75.7045	157.75	67.932	2227.56	76.26	190.96
																				45.7629	168.82	70.819	171.59	67.932	2268.38	92.3185	166.05
																				45.7629	124.54	96.647	113.47	103.242	2209.29	45.0043	166.05
																				32.3065	232.54	70.819	107.93	61.0955	2070.83	45.0043	133.56
																				32.3065	242.66	79.751	80.26	91.3195	1977	58.6015	114.58
																				55.6495	151.18	69.8625	5.54	68.709	1865.96	58.6015	174.71
																				55.6495	135.61	69.8625	0	68.709	1806.15	43.4751	235.24
																				62.8955	185.43	75.129	27.68	101.366	1698.66	43.4751	234.26
																				74.57	258.11	80.374	30.44	101.366	1606.64	78.2075	304.43
																				75.9125	337.47	80.374	75.29	125.781	1693.48	78.2075	376.39
																				86.0535	467.4	86.1075	185.12	112.044	1814.34	92.78	242.6
																				101.81	683.32	61.684	105.17	112.044	1833.22	92.048	187.09
																				101.81	764.62	61.684	160.66	58.2905	1694.77	46.5909	124.54
																				130.294	891.9	52.446	46.39	58.2905	1660.62	46.5909	85.79
																				113.973	791.58	52.446	83.03	140.736	1534.28	79.794	76.95
																				98.53	899.46	72.4535	63.65	99.0425	2100.57	69.1225	196.96
																				103.741	746.45	71.671	80.26	112.08	2080.14	69.1225	201.48
																				84.1425	697.87	71.671	121.77	112.044	1988.46	64.5855	293.22
																				84.1425	614.2	83.342	142.47	107.581	1887.83	64.5855	300.65
																				86.0535	509.3	77.0955	141.15	107.581	1892.09	107.148	425.63
																				117.841	635.63	72.4535	130.07	105.235	1796.42	107.148	519.53
																				127.761	694.72	85.6275	158.53	122.725	1629.78	98.5445	661.31
																				125.6	597.8	99.37	300.15	117.489	1461.41	98.5445	758.49
																				93.4865	458.29	104.145	363.86	94.008	1353.23	89.17	827.17
																				105.701	553.36	82.531	323.8	94.008	1345.26	89.17	912.15
																				113.022	504.1	106.697	276.76	109.126	1211.35	141.133	955.95
																				107.355	385.97	79.5875	210.33	97.0855	1115.11	99.38	1023.63
																				107.355	354.65	82.531	270.5	100.679	1055.11	99.38	1091.18
																				93.4865	378.75	120.034	481.85	100.079	962.04	84.713	1185.63
																				107.865	466.8	108.73	428.97	113.888	831.74	91.9105	1272.24
																				104.397	359.02	89.7825	206.6	85.9755	705.56	67.1725	1364.62
																				121.614	331.42	72.931	340.22	85.9755	638.82	67.1725	1410.98
																				92.067	258.32	72.931	408.71	99.084	538.93	79.794	108.5
																				87.7075	239.13	92.261	480.25	86.966	549.91	86.0215	44.28
																				68.8435	99.63	112.553	550.74	101.285	413.03	60.247	110.7
																				81.9175	108.08	113.704	541.03	102.448	320.49	60.247	154.98
																				36.4849	119	113.704	576.25	81.739	331.42	82.116	104
																				36.4849	110.49	97.5635	724.45	81.739	254.63	100.757	190.96
																				74.959	201.25	109.921	631.1	80.8335	265.68	111.953	208.36
																				44.7426	159.49	109.921	738.9	61.5615	185.43	132.559	318.27
																				44.7426	158.82	77.18	867.5	40.6187	44.28	97.624	309.98
																				86.963	246.82	77.18	922.48	40.6187	16.61	97.624	404.06
																				86.963	311.67	82.9505	935.03	62.939	99.63	110.261	373.2
																				54.027	186.41	108.07	922.13	70.063	116.76	119.176	484.26
																				70.0265	127.43	81.845	838.13	60.085	60.7	127.784	549.18
																				33.7572	146.68	78.738	755.59	61.3615	152.84	119.176	596.95
																				33.7572	141.15	81.898	642.13	61.5615	163.29	141.203	685.89
																				54.027	203	81.898	638.48	61.3615	169.93	139.721	793.55
																				72.05	50.12	142.385	786.1	52.6975	110.7	73.1045	714.87
																				71.1895	118.23	91.7425	1071.94	52.6975	153.09	73.1045	782.22
																				80.0365	193.75	102.147	1099.13	78.632	205.94	74.5645	768.02
																				84.7305	278.33	146.279	854.08	83.3225	130.63	93.747	859.03
																				80.0365	224.24	122.537	984.68	64.478	183.99	110.17	816.05
																				72.8995	350.07	94.9945	1014.62	63.134	196.5	78.399	925.74
																				86.963	297.69	92.8	1098.13	63.134	260.15	78.399	983.17
																				72.8995	389.67	92.8	1172.81	79.2525	261.16	146.637	1074.99
																				113.581	489.76	78.6	1332.52	78.632	247.3	84.713	1136.5
																				113.581	584.23	78.6	1311.37	82.88	328.55	53.831	1193.75
																				140.066	604.4	116.363	1195.97	77.217	400.38	53.831	1195.19
																				121.838	756.66	79.0405	1077.99	68.1725	324.76	114.434	1317.21
																				110.652	752.29	79.0405	1004.23	68.1725	362.55	93.13	1428.6
																				128.296	619.45	100.022	1117.56	101.486	462.18	93.13	1460.14
																				110.652	745.21	89.855	1212.34	77.217	428.78	62.734	1362.25
																				71.1655	865.75	89.855	1213.95	75.937	529.67	62.734	1406.86
																				114.825	938.7	122.963	1313.5	74.799	516.29	84.76	1539.44
																				114.825	1011.76	96.625	1370.68	74.799	533.1	76.0295	1608.7
																				126.252	862.54	75.8185	1450.19	102.328	756.67	76.0295	1673.74
																				125.6	672.98	75.8185	1491.29	102.328	672.88	92.0465	1730.16
																				125.422	796.48	174.194	1577.7	89.7405	616.41	70.805	1572.5
																				125.422	921.83	137.061	1740.53	84.054	705.1	70.805	1503.74
																				95.9435	913.43	137.061	1671.41	89.695	784.18	176.091	1569.6
																				95.9435	910.83	96.625	1506.9	74.7995	757.1	68.5025	1326.81
																				99.773	989.49	96.625	1431.29	74.7995	832.19	68.5025	1261.4
																				132.102	1123.65	112.957	1361.65	84.054	765.25	155.805	1136.48
																				140.699	1229.63	112.957	1267.85	102.248	871.08	118.86	1205.8
																				98.669	1329.08	77.824	1134.7	100.679	972.34	187.667	1392.87
																				91.861	1123.56	77.824	1091.68	97.0855	1029.33	106.09	1202.19
																				91.861	1157.07	92.8	970.78	99.823	931.35	106.09	1103.97
																				114.691	1071.24	92.8	878.85	79.4585	885.49	137.479	971.29
																				152.206	1225.11	117.863	985.38	79.4585	920.57	144.553	1146.28
																				91.5375	1401.75	84.351	1075.16	101.487	1018.68	100.133	1242.77
																				107.547	1515.29	109.624	1184.32	103.559	1062.78	76.522	1118.18
																				136.564	1630.84	84.351	992.41	131.122	1151.31	76.522	1146.87
																				96.5665	1593.63	119.181	933.35	82.2865	1183.49	98.366	1024.09
																				85.695	1407.3	119.181	837.61	82.2865	1255.2	108.612	1049.47
																				85.695	1377.52	122.325	716.26	71.5055	1255.05	74.833	980.53
																				91.019	1321.01	131.223	664.05	71.5055	1284.3	74.833	906.09
																				107.547	1439.29	105.818	760.43	86.921	1392.32	91.4735	876.31
																				147.432	1255.44	105.818	818.24	86.921	1475.11	99.1535	896.29
																				138.246	1126.45	131.223	576.42	111.605	1446.75	99.1535	820.11
																				71.1655	894.71	148.32	493.84	96.071	1387.5	114.28	732.61
																				92.567	950.4	104.83	658.7	96.071	1462.04	96.9285	784.7
																				63.221	1069.56	104.83	666.54	84.054	1566.24	95.2995	700.63
																				63.221	1102.73	120.539	798.45	82.929	1566.67	43.2437	601.08
																				128.296	1210.11	120.539	874.83	122.725	1662.07	43.2437	559.8
																				101.474	1289.76	115.746	718.8	111.46	1777.39	128.585	450.37
																				110.99	1201.04	97.5635	641.84	82.929	1646.23	94.995	317.12
																				148.092	1158.8	115.746	606.66	102.448	1691.54	96.3055	254.03
																				49.7053	1029	128.483	522.6	102.448	1629.94	96.9285	185.98
																				49.7053	1022.69	100.065	485.33	111.605	1738.71	69.9865	328.5
																				146.711	869.77	94.376	416.31	97.211	1800.92	69.9865	368.66
																				105.442	808.13	94.376	367.46	97.211	1896.34	97.547	455.27
																				96.2845	922.72	93.08	266.1	108.451	1987.88	123.393	589.49
																				126.55	761.58	93.08	268.28	85.786	2097.69	71.964	677.73
																				105.296	626.13	100.606	380.64	99.0425	2169.76	71.964	740.28
																				105.296	545.91	95.745	283.45	95.1725	2106.11	108.704	628.33
																				93.101	578.05	96.597	164.8	91.4975	2211.27	93.747	520.31
																				78.8745	669.75	102.881	179.89	70.2955	2307.56	93.747	429.08
																				78.8745	704.07	104.145	293.57	72.863	2324.4	100.634	521.16
																				105.442	743.21	108.07	411.84	70.2955	2238.42	98.366	540.13
																				113.988	628.87	108.07	442.23	73.477	2146.17	83.5985	492.79
																				104.152	496.23	67.4615	348.43	73.477	2078.09	78.2075	421.77
																				129.013	383.36	67.4615	312.75	118.869	2274.6	78.2075	348.34
																				104.152	396.93	83.003	221.4	106.321	2221.71	110.828	234.84
																				92.9545	511.61	83.003	142.87	142.839	1913.22	78.623	137.41
																				92.9545	453.92	87.8035	48.33	133.958	1826.9	78.623	96.86
																				128.615	327.19	84.9915	91.33	111.605	1697.52	62.3725	114.68
																				109.205	545.17	70.0175	97.22	133.805	1565.34	62.3725	55.35
																				109.205	469.87	61.6835	96.67	115.808	1434.24	65.8535	33.33
																				106.024	448.48	70.0175	143.83	102.925	1286.8	66.119	107.93
																				76.7415	183.99	61.6835	158.43	102.925	1186.79	66.119	141.69
																				73.1305	106.07	74.52	227.04	115.207	1025.66	87.5815	116.37
																				96.5665	1691.69	74.52	261.3	95.858	909.57	79.92	238.97
																				114.422	1699.46	104.145	190.64	93.3105	823.68	79.92	264.59
																				94.361	1858.02	88.9815	69.19	93.3105	745.77	80.8855	214.41
																				94.361	1925.69	88.3315	79.83	92.3425	642.38	80.8855	292.22
																				85.2735	1862.57	68.862	66.42	90.8265	599.04	82.3905	374.04
																				85.2735	1827.7	72.303	8.3	90.8265	531.29	127.94	377.77
																				125.803	1679.66	68.862	80.26	90.376	414.6	96.9285	265.7
																				92.493	1581.17	59.6825	64.79	76.952	326.57	97.9315	265.7
																				92.493	1488.29	59.6825	91.33	77.376	232.47	82.9665	210.33
																				100.32	1611.87	77.4885	144.58	71.676	154.98	82.9665	135.72
																				88.194	1471.72	63.588	55.7	61.8265	127.31	72.3465	107.93
																				88.194	1525.17	57.911	0	61.8265	155.99	72.3465	135.61
																				84.841	2103.38	57.911	38.75	53.3905	99.98	82.3905	30.57
																				90.719	2023.23	46.0127	52.58	53.3905	131.22	61.4825	101.61
																				102.596	2059.94	46.0127	58.12	68.709	166.42	52.4625	63.65
																				125.804	2127.63	67.462	119	71.6195	247.85	52.4625	96.86
																				42.1834	2174.84	81.3395	138.18	71.6195	260.28	56.378	27.68
																				42.1834	2215.12	104.415	247.35	72.863	323.32	56.378	24.75
																				105.895	2006.83	81.473	189.85	75.0175	146.68	70.1485	113.06
																				100.166	2005.06	116.939	328.92	75.0175	88.56	61.4825	154.39
																				100.166	1987.86	81.0195	109.87	77.2165	224.17	94.995	224.04
																				112.371	1914.35	54.0755	34.23	83.0765	232.47	70.1485	118.23
																				123.442	1717.97	54.0755	85.79	92.342	309.97	99.128	66.42
																				119.956	1805.41	61.929	63.65	104.03	284.24	67.507	75.54
																				117.725	1801.43	58.987	47.37	95.1735	369.58	67.507	18.57
																				141.814	1791.28	38.0096	98.9	93.3105	410.42	89.563	88.56
																				105.895	1921.99	38.0096	131.95	90.7815	365.32	90.0645	53.74
																				87.179	2170.5	79.1775	141.39	90.7815	409.6	51.1565	83.07
																				74.894	2301.98	92.8005	224.05	93.3105	462.18	51.1565	130.07
																				79.458	2340.76	92.8005	312.78	99.208	490.18	65.087	154.98
																				79.458	2326.33	140.006	435.57	95.1315	566.06	75.2675	208.65
																				87.7275	2265.22	109.921	247.85	92.7395	517.53	75.2675	265.58
																				102.162	2145.11	109.921	330.12	83.077	595.02	118.502	218.43
																				80.6545	2048.63	103.581	354.47	117.28	647.61	101.378	176.52
																				80.6545	1985.79	129.408	481.55	83.077	678.05	72.5195	187.15
																				95.569	2060.69	134.887	629.36	92.3425	653.01	98.1375	316.16
																				61.4915	2061.3	130.443	546.79	108.187	750.44	98.1375	278.33
																				61.4915	2122.05	112.727	433.23	105.898	783.22	89.4785	309.48
																				129.225	1963.99	130.443	427.61	95.8575	888.39	89.4785	389.98
																				94.506	2083.97	58.987	88.56	108.451	858.54	112.155	420.27
																				94.506	2155.92	67.075	122.27	95.8575	932.87	84.4935	346.22
																				111.99	2214.04	56.045	60.7	106.205	987.6	81.1325	458.75
																				53.9315	2399.47	62.4875	125.79	108.939	1040.66	110.272	590.01
																				53.9315	2371.79	41.7103	83.03	106.205	1089.74	95.2995	681.43
																				88.426	2316.44	41.7103	124.54	117.697	1145.1	141.203	722.46
																				81.9385	2410.54	65.2385	181.33	84.9725	1231.37	141.203	640.93
																				89.102	2310.91	65.2385	202.71	84.9725	1288.45	57.392	520.57
																				89.102	2252.79	106.697	288.68	104.03	1388.49	57.392	489.86
																				134.887	2158.69	98.779	296.68	131.372	1507.02	75.1005	450.93
																				100.949	2036.92	76.587	199.57	113.456	1643.13	107.148	532.99
																				131.977	2047.99	48.6259	123.68	90.3755	1714.6	81.1325	464.6
																				98.1125	1937.29	48.6259	76.95	90.3755	1703.86	119.198	375.5
																				132.059	1785.07	50.3355	110.77	102.008	1587.39	101.452	360.85
																				103.063	1583.04	59.2435	143.91	114.781	1532.36	55.0735	271.22
																				106.025	1505.55	41.2394	154.98	68.709	1414.23	55.0735	231.96
																				103.063	1619.02	41.2394	127.31	68.709	1347.81	72.933	246.61
																				98.1125	1870.87	45.4912	98.28	83.3225	1198.36	72.933	185.76
																				103.674	1796.14	45.4912	144.39	83.3225	1154.07	114.281	218.79
																				70.683	1823.82	112.785	944.91	91.1855	1026.09	65.087	94.1
																				70.683	1893.01	132.029	865.2	115.03	896.69	47.8653	52.58
																				91.096	1857.03	75.2445	764.09	101.366	1202.59	47.8653	44.28
																				97.7455	1738.02	75.2445	731.29	116.054	1315.89	58.2155	0
																				122.161	1616.25	83.862	666.05	103.558	1352.29	75.2675	37.64
																				111.576	1513.85	84.4025	511.49	114.887	1463.43	75.2675	113.06
																				101.893	1643.93	84.4025	425.57	102.008	1536.49	56.997	107.93
																				137.408	1533.22	125.008	555.09	111.312	1641.74	56.997	69.19
																				91.114	1667.68	101.55	641.05	117.489	2031.88	51.059	44.28
																				91.114	1749.8	101.55	693.46	108.752	2070.22	66.119	116.24
																				90.189	1876.07	122.591	737.84	64.6675	1985.67	51.059	85.79
																				90.189	1892.3	117.106	856.23	64.6675	1922.36	63.646	0
																				110.141	1817.76	112.785	1004.59	103.519	1804.36	63.646	49.82
																				141.607	1718.35	152.962	1119.85	103.519	1875.91	36.4495	0
																				94.361	1637.5	108.311	1158.59	81.3375	1986.98	36.4495	0
																				96.5655	1503.56	108.311	1051.99	81.3375	2030.86	82.9795	190.96
																				77.186	1534.58	152.962	973.44	118.424	2114.05	108.404	404.21
																				77.186	1470.12	58.913	831.04	60.0845	1963.92	90.12	909.13
																				115.893	1408.24	58.913	773	60.0845	1944.39	90.12	816.8
																				109.564	1548.35	115.42	1281.93	134.898	1919.95	98.213	875.69
																				100.983	1678.92	120.88	1316.62	106.36	1820.65	147.931	716.39
																				48.5566	1697.09	89.952	1225.11	134.596	1632.97	113.51	520.2
																				48.5566	1742.71	89.952	1169.24	117.489	1678.64	135.975	505.02
																				91.601	1530.2	50.032	1106.78	89.7405	1750.15	93.5325	589.96
																				98.393	1354.22	50.032	1077.09	89.7405	1761.79	74.531	676.35
																				91.601	1568.46	125.84	1008.52	134.353	1732.68	74.531	638.82
																				108.765	1476.55	103.057	906.93	69.5365	1603.55	138.478	809.75
																				93.596	1595.48	102.401	810	69.5365	1539.84	141.628	819.89
																				93.596	1691.25	102.401	743.98	111.312	1531.15	67.172	971.6
																				113.084	1661.65	129.96	641.72	116.336	1400.54	67.172	959.81
																				95.227	1578.77	123.648	573.05	108.639	1339.8	133.989	1015.16
																				95.227	1594.58	97.385	445.2	103.558	1251.77	69.1575	892.12
																				64.8505	1468.82	97.2515	303.49	115.207	1184.1	69.1575	823.62
																				64.8505	1406.15	70.727	235.13	101.003	1066.27	51.058	693.47
																				112.978	1325.74	70.727	203.62	103.242	974.64	51.058	671.31
																				112.978	1350.55	93.6145	87.52	103.242	912.48	99.4315	647.33
																				115.642	1461.74	57.308	74.72	98.215	1009.65	99.1785	814.41
																				127.693	1439.92	57.308	107.79	88.596	1065.37	125.303	821.44
																				127.693	1318.8	90.4325	141.04	92.0325	1155.73	110.602	942.64
																				106.642	1203.14	93.3595	196.67	88.596	1133.8	110.602	997.71
																				102.564	1349.59	86.0315	232.47	97.3375	1141.43	46.1045	1134.7
																				70.0265	1237.5	86.0315	247.06	116.336	1245.08	46.1045	1171.06
																				70.0265	1283.76	95.405	335.33	116.336	1293.2	104.708	1123.56
																				101.474	1310.74	100.951	419.18	142.381	1398.18	133.357	973.82
																				94.8505	2381.29	106.085	315.37	85.7855	1288.58	111.437	806.42
																				130.294	2265.9	106.085	330.65	85.7855	1219.36	65.798	763.37
																				95.227	2245.95	97.385	457.22	115.03	1364.74	123.331	671.21
																				83.572	2205.16	97.2515	339.82	103.597	1400.71	96.384	705.04
																				119.57	2081.69	80.3735	120.89	103.597	1445.34	112.757	637.14
																				119.57	2036.92	48.8036	113.47	73.031	1623.45	89.5905	576.2
																				100.644	1961.73	56.852	63.65	73.031	1602.78	89.5905	515.75
																				113.385	1988.38	48.8036	74.72	105.162	1498.64	72.5195	475.51
																				96.193	2083.19	49.9895	27.68	105.162	1510.78	72.5195	413.29
																				83.572	2156.66	49.9895	70.01	109.537	1769.99	134.486	274
																				91.114	2095.1	79.177	66.42	102.129	1636.74	104.95	311.16
																				91.114	2020.07	111.157	518.21	102.129	1539.18	86.1675	388.64
																				128.389	1893.92	111.157	548.91	119.247	1487.92	126.996	415.36
																				104.448	1862.72	140.546	384.73	111.788	1399.35	107.662	471.73
																				98.338	1867.7	110.394	244.82	90.375	1406.14	96.384	612.69
																				98.338	1796.45	106.961	427.93	90.375	1357.47	73.6515	486.98
																				134.329	1752.54	106.961	510.95	109.127	1248.17	73.6515	487.4
																				71.454	1753.82	131.156	595.38	98.339	1261.31	92.2375	454.28
																				71.454	1741.41	112.784	772.24	98.339	1267.4	65.0875	344.12
																				80.3145	1797.51	112.784	682.51	79.253	1166.19	65.0875	361.83
																				108.402	1877.61	120.754	618.97	79.253	1123.91	82.9795	226.69
																				131.904	2003.16	107.607	464	118.147	1082.29	114.281	182.26
																				88.5805	2043.54	107.607	416.8	74.3615	1202.03	73.0615	16.61
																				88.5805	2118.8	70.941	317.41	74.3615	1249.97	49.2757	11.07
																				115.774	2019.91	70.941	267.98	106.09	1215.31	33.6604	49.82
																				77.65	1832.92	89.4675	179.89	119.385	1102.85	33.6604	47.05
																				108.402	1795.51	71.246	108.5	116.581	1000.16	79.1315	80.26
																				100.166	1675.91	74.17	46.97	108.602	1072.77	68.356	0
																				89.4845	1583.9	71.246	121.58	89.695	1008.62	68.356	0
																				89.4845	1584.46	75.819	141.25	89.695	967.31	80.916	44.28
																				110.001	1572.85	69.238	204.07	112.77	827.61	120.015	202.03
																				90.8125	1665.49	69.238	254.98	108.451	866.68	144.363	326.25
																				90.8125	1639.58	93.73	319.47	98.6715	888.57	79.731	241.55
																				102.412	1697.18	91.743	226.96	109.387	939.21	79.731	311.9
																				77.65	1790.62	47.4969	136.74	107.277	965.66	104.83	364.18
																				107.26	1679.63	47.4969	155.82	93.31	1342.5	104.83	270.16
																				117.258	1578.07	53.0225	149.68	107.277	970.38	120.015	145.29
																				117.258	1523.02	67.1715	152.64	105.434	816.05	50.067	58.12
																				105.96	1404.29	57.61	235.24	98.6715	829.98	50.067	80.26
																				100.728	1304.37	57.61	238.15	99.208	794.94	69.5555	30.44
																				90.2645	1279.95	60.7265	200.51	88.0395	720.76	36.1035	66.42
																				100.592	1400.22	74.17	1521.97	80.0725	634.3	36.1035	59.87
																				100.269	1521.5	74.17	1450.72	80.0725	699.14	71.9645	116.4
																				84.3665	1493.16	85.627	1405.15	108.451	760.09	103.725	176.99
																				84.3665	1419.51	80.482	1246.62	91.1855	1036.6	126.996	307.25
																				130.91	1435.51	80.482	1179.36	71.448	1076.18	78.8775	220.36
																				90.2645	1284.21	98.954	1206.38	71.448	1007.12	78.8775	151.08
																				102.162	1182.65	110.237	1074.4	80.531	971.45	85.818	30.44
																				108.576	1100.24	92.9865	941.17	90.3755	901.43	53.924	92.83
																				100.728	1203.02	92.9865	894.59	73.477	807.92	41.2863	116.24
																				95.997	987.12	161.744	772.86	73.477	748.9	41.2863	151.99
																				96.512	1080.45	130.143	841.49	103.044	733.4	81.9935	102.4
																				99.961	1167.48	123.735	954.3	100.027	656.7	51.5475	58.12
																				122.44	1301.98	114.617	795.67	110.281	592.26	51.5475	110.7
																				122.44	1411.25	79.3145	696.95	102.925	478.79	46.1567	37.64
																				95.561	1329.19	146.531	658.61	89.33	376.39	63.053	93.03
																				122.216	1250.91	108.81	655.92	77.2165	273.99	120.909	1859.14
																				90.322	1231.85	108.81	588.14	58.9175	185.43	95.338	1717.81
																				90.322	1208.14	86.4085	495.39	58.9175	127.31	95.338	1646.09
																				98.946	1091.82	86.4085	520.57	76.259	157.75	75.7655	1483.31
																				98.946	1136.36	131.751	568.29	58.9175	174.36	75.7655	1433.97
																				53.6785	1058.56	126.08	442.81	58.9175	135.61	119.366	1332.72
																				53.6785	1017.35	84.8125	431.35	68.828	188.93	119.366	1345.75
																				89.2935	941.64	84.8125	390.23	70.9895	122.84	69.555	1922.8
																				71.9545	873.02	123.384	358.56	68.828	182.11	69.555	1867.42
																				113.808	991.53	47.5427	301.66	67.4495	265.06	84.2855	1880.18
																				71.9545	876.35	47.5427	279.52	67.4495	273.99	99.858	1945.09
																				89.2935	891.8	64.704	226.94	90.8265	254.62	99.858	1968.17
																				118.867	1035.45	60.726	124.54	88.78	365.32	140.545	2105.5
																				125.913	1646.45	60.726	146.68	88.78	360.1	101.254	2086.81
																				100.166	1550.41	62.6605	88.56	68.6495	310.68	88.1235	2229.84
																				100.166	1462.25	51.738	97.85	68.6495	284.61	88.1235	2308.94
																				107.308	1338.39	51.738	100.63	95.1735	274.55	135.181	2257.8
																				108.874	1370.7	36.3765	153.52	84.3935	352.57	162.266	2428.45
																				118.109	1182.91	68.229	193.12	47.1342	427.55	90.2595	2320.26
																				119.828	1198.1	90.4325	260.52	80.226	476.02	97.7525	2392.62
																				119.828	1295.97	90.4325	316	47.1342	462.08	97.7525	2452.05
																				110.001	1470	68.229	253.3	89.741	439.35	110.783	2510.17
																				92.493	1493.21	36.3765	183.01	87.0615	565.79	102.117	2514.44
																				92.493	1453.62	78.4075	124.54	87.0615	569.13	108.079	2607.32
																				107.308	1346.07	68.767	229.71	71.6765	512	117.312	2589.09
																				91.095	1655.06	78.4075	146.68	71.6765	452.97	143.475	2476.3
																				74.57	1564.82	84.351	287.83	93.31	359.23	99.3805	2672.28
																				74.57	1544.51	84.351	338.83	84.9715	464	99.3805	2719.29
																				123.401	1451.75	100.022	1595.68	100.068	559.74	134.344	2737.84
																				114.063	1480.5	100.022	1523.88	100.068	624.3	106.82	2777.07
																				114.063	1500.01	85.627	1361.33	120.576	695.07	106.82	2672.45
																				126.577	1603.55	57.1945	1292.66	84.1025	810.33	111.234	2815.45
																				66.1055	1649.6	57.1945	1261.82	84.1025	763.09	101.55	2654.12
																				66.1055	1692.15	140.035	1454.41	105.085	671.96	65.087	2624.84
																				85.274	1792.32	75.8185	1571.49	70.7005	683.99	65.087	2567.29
																				102.412	1874.06	75.8185	1628.88	109.947	788.67	95.128	2528.53
																				108.907	1873.63	108.331	1561.96	123.652	888.66	95.128	2457.6
																				85.274	1768.47	69.614	1434.52	101.003	968.29	131.362	2413.84
																				128.296	1652.23	66.1625	1389.49	99.413	848.6	140.899	2268.88
																				118.304	1480.64	66.1625	1347.14	99.413	761.46	106.821	2160.17
																				109.814	1323.31	79.7235	1718.78	70.7005	653.16	106.821	2080.29
																				112.856	1377.56	79.7235	1766.39	83.0765	573.95	94.492	1959.88
																				112.856	1279.31	102.592	1671.61	83.0765	491.51	94.492	2009.85
																				117.258	1183.42	143.826	1746.14	95.517	411.06	103.725	2198.06
																				116.556	1283.81	94.3145	1874.58	84.3935	317.22	106.656	2387.61
																				105.847	1177.43	73.8765	1784.1	58.9175	331.09	106.656	2333.05
																				113.868	1058.32	73.8765	1712.47	58.9175	377.82	103.725	2210.46
																				113.868	950.64	89.5885	1597.14	59.4695	265.8	101.846	2202.97
																				122.831	1009.39	89.5885	1561.98	59.4695	248.54	101.846	2259.25
																				94.831	1149.98	95.5865	1364.07	53.391	167.34	121.818	2184.1
																				94.831	1186.85	95.5865	1381.41	56.7285	113.5	87.3515	2031.38
																				126.658	1057.34	102.571	1482.61	49.1693	131.28	87.3515	2034.15
																				126.658	963.43	90.9825	1550.77	49.1693	84.17	130.424	1946.75
																				132.288	786.69	90.9825	1488.94	49.3355	153.22	70.806	1998.92
																				125.19	834.7	96.49	1513.36	56.367	151.71	70.806	1928.9
																				127.694	1031.77	96.49	1608.81	58.9185	90.78	121.365	1919.6
																				73.994	934.55	105.995	1952.78	55.491	92.79	84.7595	2053.64
																				73.994	880.66	112.619	1973.17	55.491	149.78	84.7595	2121.38
																				95.997	894.44	109.149	1931.31	67.752	231.82	90.2595	2230.29
																				52.322	795.35	66.8475	2007.99	67.752	206.23	160.105	2081.95
																				52.322	810.19	89.734	1931.2	91.3195	308.63	101.254	1985.63
																				103.41	785.6	89.734	1878.2	87.1085	434.51	102.753	1820.31
																				102.596	653.92	106.044	1788.42	76.952	520.42	102.753	1727.94
																				121.656	672.46	64.604	1802.18	88.2265	613.05	86.022	1793.81
																				86.49	693.28	64.604	1798.04	112.77	725.18	85.0845	1880.15
																				85.6485	608.32	89.5885	1711.62	88.2265	591.1	85.0845	1937.45
																				37.4911	84.67	80.401	1735.03	104.304	651.22	86.1385	1685.84
																				68.744	65.78	101.358	1669.35	84.1025	611.48	86.1385	1614.43
																				66.6975	74.72	80.401	1654.44	84.1025	531.21	64.039	1754.69
																				67.3355	146.68	93.985	1614.72	111.496	523.37	64.039	1751.14
																				53.678	110.7	93.985	1580.05	102.448	447.3	67.507	1617.56
																				36.4381	132.44	65.3705	1532.17	76.952	481.43	67.507	1569.1
																				36.4381	111.97	82.057	1548.65	95.858	392.35	84.2855	1445.78
																				65.559	207.57	65.3705	1487.9	84.972	287.2	84.2855	1366.82
																				65.559	213.1	93.08	1432.34	85.2605	272.87	107.848	1403.3
																				68.744	134.79	127.669	1488.01	72.863	200.51	94.0405	1491.62
																				81.583	296.13	87.6055	1410.62	63.4565	129.01	94.0405	1537.36
																				97.3245	396	95.904	1273.62	60.5585	97.49	100.134	1623.8
																				89.656	327.51	87.6055	1341.21	60.5585	77.49	169.283	1688.28
																				85.0335	229.17	112.11	1226.85	58.918	112.69	126.74	2543.52
																				35.5827	167.18	113.493	1139.87	69.771	32.27	131.725	2477.12
																				29.2491	143.83	97.162	1256.76	58.918	99.79	138.839	2267.33
																				28.777	145.03	76.587	1353.31	77.217	174.79	138.839	2148.09
																				28.777	146.13	76.587	1349.45	34.5322	132.84	155.4	1891.19
																				71.2545	45.64	95.949	1239.23	34.5322	119	125.567	1826.51
																				58.087	167.27	95.949	1178.3	90.8265	105.39	106.821	1951.76
																				40.7388	216.68	100.843	1349.08	51.522	124.54	106.821	1997.86
																				40.7388	239.49	103.435	1416.87	91.855	147.82	88.2085	2133.47
																				51.1645	143.62	121.095	1298.22	83.077	201.75	121.818	1890.57
																				62.046	220.73	100.843	1255.68	77.217	210.63	87.122	1738.19
																				88.937	221.99	108.091	1197.07	77.375	287.84	87.122	1649.14
																				80.3145	317.22	108.091	1087.01	84.972	322.11	103.022	1695.19
																				80.3145	322.46	127.67	1057.63	114.781	419.18	120.015	1818.15
																				83.7555	317.74	121.095	1193.14	83.3225	284.57	136.014	1959.25
																				83.7555	395.79	93.01	1193.02	83.0765	202.03	112.311	1989.57
																				116.115	509.3	106.412	1116.3	51.522	130.07	93.533	1880.03
																				90.813	542.87	93.01	1116.53	80.936	66.65	93.533	1787.71
																				90.813	491.25	113.876	1010.35	80.936	61.14	67.5065	1675.2
																				98.946	419.96	127.67	957.27	83.0765	157.53	67.5065	1611.87
																				92.899	389.86	136.171	917.57	85.7375	138.18	122.23	1892.41
																				69.217	376.97	125.044	857.03	65.7945	226.69	122.23	2012.24
																				84.892	486.1	111.645	847.36	65.7945	257.28	101.847	2156.41
																				84.892	555.83	79.3145	758.96	103.518	344.35	101.847	2178.21
																				109.392	623.1	121.31	924.57	95.8575	436.01	79.163	2125.24
																				109.204	523.53	91.5765	909.43	99.9865	396.25	79.163	2144.22
																				109.204	575.4	111.645	946.04	81.7385	277.93	69.1215	2226.82
																				67.336	658.95	109.466	1050.36	81.7385	277.87	69.1215	2279.24
																				67.336	674.33	60.5475	1190.77	114.388	420.7	88.2085	2188.24
																				88.9855	761.08	60.5475	1140.1	99.823	545.99	101.551	2357.87
																				95.568	764.22	120.969	1149.85	99.823	602.77	101.551	2437.27
																				87.434	690.41	98.954	1184.39	104.812	518.89	99.153	2385.78
																				87.434	763.22	91.5765	1002.16	88.0395	714.74	99.153	2454.42
																				85.274	932.34	108.07	728.01	101.285	668.3	109.805	2332.58
																				85.274	894.33	108.07	624.76	120.609	709.21	80.263	2314.56
																				118.65	1008.26	114.578	616.08	55.4905	833.59	80.263	2236.42
																				90.8125	862.71	111.974	498.68	55.4905	859.09	117.397	2249.26
																				90.8125	886.76	110.923	401.3	66.7195	819.02	110.624	2046.17
																				101.6	797.3	90.744	317	112.59	961.26	146.363	1891.99
																				68.0685	686.05	90.744	403.73	107.428	1072.36	126.759	2030.22
																				68.0685	687.52	119.381	440.04	110.428	1172.62	98.976	1922.14
																				98.1665	820.08	120.16	559.74	110.428	1234.97	98.976	1823.6
																				116.841	748.37	129.911	658.96	93.31	1374.17	115.567	1833.07
																				94.4155	665.38	141.652	792.99	66.7195	1487.62	100.783	1953.3
																				94.4155	595.59	120.16	670.87	66.7195	1543.69	104.183	2019.07
																				81.268	433.02	103.77	528.95	83.0765	86.46	100.981	1920.11
																				69.217	390.31	79.1775	436.97	102.008	121.77	100.783	1872.78
																				95.9965	346.52	79.1775	382.14	63.905	176.52	128.585	1729.46
																				67.8425	268.28	70.4805	328.77	81.839	168.82	123.331	1763.22
																				67.8425	216.51	70.4805	303.98	81.839	94.1	95.7515	1803.96
																				81.099	202.69	118.869	462.74	74.361	0	118.67	1659.9
																				85.535	277.89	120.178	581.12	74.361	49.82	118.67	1557.03
																				82.666	197.45	92.4485	663.58	90.24	130.1	118.67	1632.04
																				57.9315	125.49	107.061	782.28	94.2685	208.96	77.6275	1536.03
																				42.5462	77.49	92.4485	730.47	63.905	230.37	112.956	1522.9
																				42.5462	35.98	120.34	653.14	89.7405	221.4	86.4005	1413.67
																				48.8725	22.31	109.999	857.72	104.812	180.91	89.17	1413.58
																				47.2714	60.89	110.059	808.13	120.61	314.78	77.6275	1492.15
																				47.2714	102.4	110.059	711.46	89.7405	297.56	116.967	1332.29
																				51.531	65.14	87.4315	563.34	117.314	448.56	96.902	1318.14
																				42.5464	16.14	87.4315	545.21	104.812	557.95	88.5775	1406.58
																				42.5464	58.71	102.126	954.81	124.837	569.94	88.5775	1470.43
																				53.9325	106.83	102.126	975.91	101.487	499.76	109.256	1285.32
																				60.397	122.56	87.034	992.38	90.8265	408.67	88.3505	1148.58
																				45.9496	67.85	87.034	1039.07	84.828	311.21	114.192	1220.09
																				45.9496	53.74	98.8	1094.23	89.33	343.01	71.685	1060.86
																				71.8355	122.28	109.98	1025.31	100.068	384.13	71.685	996.54
																				73.9245	60.7	122.254	921.98	102.008	264.91	88.3505	1066
																				71.8355	159.97	90.1195	899.46	90.3755	170.96	111.976	1121.48
																				62.8135	129.22	90.1195	832.72	73.254	174.38	97.6235	1193.36
																				55	94.14	97.63	672.49	100.068	244.88	94.782	1287.36
																				55	114.68	97.63	680.26	98.547	271.73	86.168	1205.8
																				62.8135	168.34	109.348	778.1	95.0015	394.6	86.168	1123.3
																				68.8435	196.03	133.841	827.5	95.0015	348.36	122.742	1047.11
																				64.2145	231.17	85.0355	702.96	105.085	375.84	88.8885	973.99
																				106.924	257.14	119.381	653.43	116.616	505.64	88.8885	888.73
																				108.576	346.43	119.381	580.48	84.054	486.12	97.316	904.46
																				107.769	455.38	111.993	516.29	109.537	573.95	126.046	757.04
																				108.906	556.27	95.6485	2073.22	84.054	440.35	101.969	807.92
																				64.3475	589.2	123.805	2060.18	95.3885	575.29	97.316	932.04
																				64.3475	561.34	86.6345	1932.97	101.487	733.59	99.1785	1029.84
																				126.252	633.26	86.6345	1846.03	95.3885	640.57	114.389	983.89
																				129.225	746.01	112.109	1779.54	82.4845	771.61	118.417	913.59
																				117.492	498.35	98.7785	1646.69	113.348	1039.31	128.253	785.28
																				87.081	510.11	107.868	1663.83	105.395	899.88	58.772	661.5
																				87.081	499.06	90.24	1650.33	82.4845	807.41	58.772	692.27
																				97.6755	403.61	88.37	1647.87	124.081	754.77	75.2675	657.63
																				80.803	358.31	90.24	1741.13	97.6725	865.69	75.2675	658.45
																				82.4175	358.76	104.103	1885.42	102.327	966.93	100.259	798.35
																				111.806	464.57	99.8275	1893.56	105.395	954.1	104.062	841.64
																				98.1825	455.38	99.8275	1991.69	85.9755	1085.79	100.259	729.82
																				78.3955	250.61	103.098	1923.03	85.9755	1123.46	60.4965	532.52
																				71.4775	296.24	95.018	1993.15	81.338	1272.24	60.4965	494.93
																				43.854	141.25	67.2365	1898.18	81.338	1345.8	88.268	450.26
																				43.854	141.82	73.0205	1759.97	123.123	1403.14	83.117	538.39
																				57.7915	137.41	73.0205	1692.77	81.3385	1519.92	83.117	608.48
																				42.9073	91.66	112.649	1617.02	81.3385	1450.72	96.5925	635.47
																				42.9073	85.84	67.2365	1893.91	99.413	1336.6	99.8585	724.66
																				65.1665	182.01	75.245	1926.49	94.268	1243.12	99.8585	802.94
																				70.513	239.49	75.245	1852.8	94.268	1190.61	127.647	926.34
																				84.366	259.63	104.332	1782.98	125.261	1378.79	101.846	1078.43
																				106.234	374.31	104.332	1876.04	103.519	1472.38	101.846	1177.34
																				101.742	369.24	84.3515	1771.07	144.601	1592.16	109.805	1255.15
																				93.4865	298.34	120.395	1620.66	117.488	1637.54	75.1	1170.22
																				46.3572	227.98	108.73	1591.54	117.488	1724.3	75.1	1217.28
																				81.225	207.77	60.5475	1648.56	89.0095	1810.1	86.4005	1330.73
																				76.047	229.36	60.5475	1707.69	89.0095	1876.9	90.2595	1449.5
																				76.047	154.19	103.77	1489.03	73.1985	2377.4	119.491	1630.72
																				66.698	166.05	103.77	1405.69	73.1985	2393.09	119.491	1706.63
																				66.698	102.4	109.625	1355.32	107.581	2211.24	109.92	1745.34
																				41.0736	58.71	122.679	1493.2	71.4485	2235.38	111.166	1706.17
																				41.0736	72.43	80.374	1482.38	71.4485	2213.78	93.8905	1510.03
																				69.265	88.56	80.374	1427.81	96.706	2123.21	106.185	1633.6
																				34.4091	148.78	81.473	1503.23	108.035	2147.34	106.185	1549.63
																				34.4091	131.48	81.473	1421.77	92.165	2076.32	109.92	1640.86
																				46.3572	188.13	98.515	1429.57	92.165	2008.46	82.845	1446.19
																				68.5445	130.1	116.363	1387.33	111.312	1896.85	82.845	1498.51
																				85.6485	523.85	101.701	1491.71	120.066	1720.49	98.3655	1360
																				112.173	403.44	98.7785	1572.06	108.451	1860.56	79.5105	1407.65
																				69.6585	319.47	90.528	1309.05	81.838	1885.48	129.885	1549.99
																				69.6585	267.9	90.528	1226.03	85.738	1885.87	79.5105	1421.48
																				76.047	214.12	123.525	1159.6	81.838	1942.91	91.144	1332.6
																				61.762	154.91	115.689	1281.38	118.424	2055.51	118.247	1220.03
																				99.4465	249.46	98.162	1183.61	132.977	2001.17	126.397	1219.31
																				99.4465	347.05	80.4005	1120.53	123.289	2114.17	116.626	1088.18
																				71.4615	365.32	80.4005	1148.44	121.252	2130.46	123.88	1021.38
																				96.7115	382.6	70.7575	1287.39	146.982	2266.54	111.908	943.91
																				89.4075	449.2	70.7575	1317.61	131.124	2299.84	106.937	985.51
																				105.576	534.5	121.452	1127.45	115.029	2311.06	111.908	837.77
																				91.8435	625.47	121.452	1243.08	99.823	2323.14	91.3375	886.99
																				91.8435	702.16	99.827	1363.51	99.823	2234.84	72.276	747.72
																				105.396	646.09	105.408	1374.72	111.166	2116.92	72.276	810.42
																				117.258	611.18	90.816	1195.6	132.579	2133.78	114.74	646.98
[truncated: 677 more rows]

## Sheet: S3
	L					M
		Branching rate	Fitted exponent (Av)	Fitted exponent (SD)		Simulation time (with side-branching)	Fitted exponent (Av)	Fitted exponent (SD)
		0.15	0.565966	0.00212111		0	0.622831	0.002792
		0.25	0.602693	0.00379972		0.1	0.617582	0.00283561
		0.5	0.602308	0.00309871		0.2	0.610394	0.00270647
		1	0.651471	0.0025707		0.3	0.592724	0.00270675
		1.5	0.707818	0.00213811		0.4	0.578723	0.00260681
						0.5	0.569219	0.00263926
						0.6	0.558745	0.00252037
						0.7	0.552725	0.0023867
						0.8	0.548669	0.00233945
						0.9	0.537042	0.00226222
						1	0.532644	0.00217956

## Sheet: S4
A	Experiment					B	Simulation					C	Before pruning		After pruning
Box size L [um]	P8 nematic alignment	P13 nematic alignment	P16 nematic alignment	P21 nematic alignment		Rescaled box size L [um]	fs=0	fs=0.05	fs=0.2	fs=0.5			Average density	SD Density	Average density	SD Density
27.7	0.717035	0.708297	0.747714	0.776989		27.7	0.763894	0.760271	0.768607	0.758274			10.1895	4.43426	10.1849	5.56543
55.4	0.635766	0.585545	0.643855	0.701617		55.4	0.643985	0.652047	0.655265	0.664315			13.2848	5.14286	11.8737	6.04818
83.1	0.536714	0.422889	0.529281	0.579874		83.1	0.494616	0.504765	0.520307	0.576309			16.8318	5.8684	13.8118	6.68213
110.8	0.421995	0.317182	0.418097	0.4837		110.8	0.373404	0.388077	0.417266	0.503083			20.6919	6.64478	15.8407	7.07879
138.5	0.354233	0.238815	0.33915	0.398331		138.5	0.29691	0.305454	0.34938	0.440178			25.1257	7.38416	17.9917	7.61323
166.2	0.275795	0.199666	0.267987	0.336998		166.2	0.234746	0.233169	0.286974	0.396536			29.8909	8.27593	20.229	8.21619
193.9	0.245045	0.162008	0.245962	0.28192		193.9	0.1943	0.203654	0.244908	0.344758			35.0781	9.11906	22.9203	8.75425
221.6	0.214381	0.151551	0.202325	0.252684		221.6	0.165307	0.169747	0.215427	0.326765			40.5964	9.97278	25.3911	9.25458
249.3	0.192415	0.12261	0.173909	0.223152		249.3	0.166703	0.146228	0.193796	0.315295			46.3511	10.7659	27.9107	9.79457
277	0.166761	0.110811	0.163078	0.222013		277	0.131589	0.127331	0.179403	0.291801			53.1394	12.0533	31.0688	10.2925
304.7	0.131813	0.104068	0.153937	0.185897		304.7	0.104153	0.121051	0.153114	0.271255			59.5093	12.9457	33.6586	10.6342
332.4	0.101446	0.101142	0.142769	0.187489		332.4	0.104361	0.0959445	0.1437	0.257236			67.3272	14.2132	37.1682	11.3046
360.1	0.108402	0.0992618	0.128682	0.171859		360.1	0.0905455	0.0860534	0.151113	0.259552			74.1226	14.9808	40.7472	12.0374
387.8	0.102347	0.0860548	0.131035	0.157919		387.8	0.076654	0.112293	0.133458	0.243024			82.683	16.3112	43.5915	12.493
415.5	0.0808106	0.0794557	0.119565	0.160399		415.5	0.086619	0.094045	0.142084	0.248901			91.5714	17.7977	47.4946	13.1356
443.2	0.0332809	0.076843	0.119582	0.151675		443.2	0.0781388	0.0656733	0.115893	0.240758			99.441	18.2811	51.5806	13.6648
470.9	0.0702516	0.0746548	0.112668	0.145246		470.9	0.0633751	0.0690883	0.132959	0.240139			109.101	19.9191	54.5048	14.2115
498.6	0.0477193	0.066451	0.103485	0.13832		498.6	0.0985508	0.0703303	0.149615	0.275661			119.564	21.6002	58.8075	14.9929
526.3	0.0386405	0.0575065	0.102299	0.134289		526.3	0.0470477	0.0654956	0.0971456	0.217902			126.733	21.8711	63.403	15.6077
						554	0.0615962	0.091401	0.122108	0.240684			138.077	23.727	66.2706	15.7783
						581.7	0.0744083	0.0735097	0.114618	0.218425			149.98	25.3198	70.9444	16.2525
						609.4	0.0627308	0.0983246	0.121316	0.222385			162.386	27.1563	75.8449	17.0169
						637.1	0.0589976	0.0599406	0.115041	0.224617			174.318	28.8651	80.9942	18.0179
						664.8	0.05739	0.0530992	0.120218	0.221114			181.078	27.7323	86.3235	18.8638
													194.731	30.1054	91.6811	19.2567
													208.948	32.1505	94.2492	19.2305
													223.742	34.3732	99.9056	20.0142
													237.707	36.8851	105.612	20.6705
													253.124	38.7605	111.643	21.7934
													268.664	40.5315	117.783	22.8082
													284.162	41.8314	124.187	23.4525
													288.146	38.2158	130.645	23.7599
													305.293	40.6961	132.123	22.7344
													321.154	42.739	138.708	23.6684
													339.645	45.3891	145.632	24.749
													358.16	48.5409	152.477	25.7433
													376.961	51.5326	159.625	27.2111
													396.55	54.2512	166.397	28.0671
													416.355	57.5987	174.146	29.2517
													436.404	60.1591	182.064	30.3754
													457.068	63.4719	190.092	31.5033
													478.254	65.912	198.168	32.0245
													499.285	67.7729	206.322	32.8564
													485.316	55.1572	204.063	29.3734
													507.316	57.473	212.272	30.1705
													529.654	60.7902	220.269	31.3124
													551.088	63.6973	228.62	32.6054
													574.842	65.6032	236.669	32.6444
													598.754	68.9458	245.91	34.0314
													622.443	72.123	255.137	35.5253
													646.684	74.563	264.273	36.3502
													672.101	77.3653	274.076	37.6792
													698.035	80.5759	283.701	38.7059
													724.311	83.3226	293.345	40.2485
													750.974	87.6812	303.38	41.6273
													778.925	90.2886	313.502	43.1635
													807.932	96.0093	323.977	44.8869
													836.464	99.2321	334.514	46.7354
													865.631	102.537	345.294	48.2115
													895.653	105.587	355.623	49.748
													918.899	111.236	366.725	51.493
													948.784	114.724	349.13	41.6239
													978.98	117.958	359.778	42.5637
															371.046	43.858
															382.009	45.4862
															392.519	46.3675
															403.935	47.5302
															416.454	47.9147
															428.593	49.4672
															439.769	50.5798
															451.644	51.9203
															463.944	53.0108
															477.106	54.5286
															489.523	56.1851
															502.264	57.5687
															515.384	59.39
															528.491	60.5162
															541.528	62.4546
															554.833	63.6909
															568.62	66.2625
															582.528	68.0538
															596.435	69.1905
															609.907	70.9366
															623.88	72.9162
															638.5	74.4934
															652.222	75.6391
															660.514	77.5243
															675.118	79.3948
															690.278	81.2065
															705.382	82.9944
															720.903	85.5938
															736.604	88.1188
															752.562	90.0259
															768.819	91.2678
															784.514	92.0422
															801.361	92.6456
															818.146	94.528

## Sheet: S6
A	P4	P6	P9	P12		B and D	P4	P6	P9	P12		G	Clone area (P9)	Distance to edge (P9)	Clone area (P12)	Distance to edge (P12)
	24915.6	68810.3	23814.4	4902.54			24915.6	68810.3	23814.4	4902.54			3937.79	919.515	10242.9	160.58
	2203.31	5045.91	7335.08	3441.34			2203.31	5045.91	7335.08	3441.34			557.72	351.207	3597.12	306.89
	3348.27	2153.32	5945.74	7746.27			3348.27	2153.32	5945.74	7746.27			618.66	1230.1	3213.65	292.14
	26432.8	2493.23	789.42	2033.82			26432.8	2493.23	789.42	2033.82			1225.47	1019.12	5180.46	219.59
	2350.1	3457.69	3416.54	23973.2			2350.1	3457.69	3416.54	23973.2			489.52	1327.95	1370.52	53.6
	2161.32	2460.36	2628.26	3066.19			2161.32	2460.36	2628.26	3066.19			410.38	1376.42	2469.42	194.26
	1280.86	3216.29	9280.83	12304.9			1280.86	3216.29	9280.83	12304.9			11917.8	1133.53	4365.5	436.07
	9401.12	8217.55	9473.76	3944.84			9401.12	8217.55	9473.76	3944.84			1450.72	1478.94	1949.99	339.69
	1376.71	59209	1079.17	2233.68			1376.71	59209	1079.17	2233.68			788.3	848.94	2956.42	498.05
	8277.3	41389.4	4020.52	2186.54			8277.3	41389.4	4020.52	2186.54			1056.28	629.18	5329.23	429.76
	8409.45	5895.68	5850.9	745.6			8409.45	5895.68	5850.9	745.6			567.79	741.595	3172.93	471.11
	1589.27	29013.2	5774.46	1447.44			1589.27	29013.2	5774.46	1447.44			1739.33	255.6	8622.64	207.42
	9075.92	6952.08	2789.85	386.61			9075.92	6952.08	2789.85	386.61			4508.18	877.17	4516.66	416.29
	8014.62	17142	16755.2	863.89			8014.62	17142	16755.2	863.89			906.28	812.805	1339.33	693.83
	1141.13	4178.62	6226.31	1421.66			1141.13	4178.62	6226.31	1421.66			2303.47	857.73	4224.14	583.72
	5086.32	3866.57	2535.57	3709.37			5086.32	3866.57	2535.57	3709.37			2116.63	575.155	5544.74	813.22
	2733.52	1207.9	1907.07	603.46			2733.52	1207.9	1907.07	603.46			1476.94	918.845	5139.76	774.32
	7592.6	1019.37	1044.38	748.22			7592.6	1019.37	1044.38	748.22			836.63	883.74	2547.67	717.83
	16634	4777.43	30142.8	2872.88			16634	4777.43	30142.8	2872.88			7571.84	363.693	1939.73	136.42
	2849.94	2845.85	1074.83	1214.35			2849.94	2845.85	1074.83	1214.35			14179.1	256.316	2034.65	636.84
	51345.8	6930.33	14359.4	3390.82			51345.8	6930.33	14359.4	3390.82			638.71	467.052	1222.24	756.94
	4091.39	13980.5	2410.36	722.4			4091.39	13980.5	2410.36	722.4			7091.04	353.703	983.33	82.15
	4075.37	1805.03	18632.5	434.77			4075.37	1805.03	18632.5	434.77			13151.8	551.545	6097.35	854.18
	1829.72	3985.99	1406.75	10942.4			1829.72	3985.99	1406.75	10942.4			7741.75	337.618	4222.06	128.47
	5114.25	5148.54	3962.78	7620.73			5114.25	5148.54	3962.78	7620.73			611.13	445.638	2732.35	148.03
	4030.47	4019.6	470.05	1729.32			4030.47	4019.6	470.05	1729.32			572.06	578.315	1616.35	265.65
	6062.1	7373.35	7871.86	2103.39			6062.1	7373.35	7871.86	2103.39			425.02	1168.66	15578.8	150.08
	3684.59	4179.73	1457.77	3985.81			3684.59	4179.73	1457.77	3985.81			2329.98	328.116	1236.7	432.95
	1683.11	6202.12	531.24	5995.57			1683.11	6202.12	531.24	5995.57			7194.63	234.523	5240.5	558.36
	36350.4	2280.21	8296.49	842.06			36350.4	2280.21	8296.49	842.06			3326.2	416.151	4097.82	848.44
	3949.64	64367.8	4027.97	532.08			3949.64	64367.8	4027.97	532.08			5404.68	340.94	3351.74	1410.97
	3515.91	1530.41	1943.37	587.13			3515.91	1530.41	1943.37	587.13			18666.2	361.932	2125.29	1470.98
	5272.63	8783.29	5320.34	6790.05			5272.63	8783.29	5320.34	6790.05			3588.98	455.586	9207.53	1233.42
	10772.7	4529.09	10388.3	2376.82			10772.7	4529.09	10388.3	2376.82			688.84	413.495	7750.79	570.19
	17393.1	22929.5	624.84	1713.89			17393.1	22929.5	624.84	1713.89			993.01	258.217	13773.9	942.93
	1199.83	2023.38	626.97	3225.7			1199.83	2023.38	626.97	3225.7			1480.96	192.339	5354.61	1184.38
	11554.1	7396.65	2121.05	1011.62			11554.1	7396.65	2121.05	1011.62			642.65	172.71	12465.4	1122.29
	7201.11	1939.11	803.27	687.04			7201.11	1939.11	803.27	687.04			13280	370.567	1202.55	144.42
	44404.9	28655.5	547.1	1275.88			44404.9	28655.5	547.1	1275.88			25975.5	350.982	1387.71	114
	14693.5	11699.1	1612.15	2045.35			14693.5	11699.1	1612.15	2045.35			4762.63	391.996	7414.16	396
	3392.74	8799.91	11585.3	1211.65			3392.74	8799.91	11585.3	1211.65			5383.58	508.98	1948.59	1173.05
	3311.36	5324.66	3819.18	4716.88			3311.36	5324.66	3819.18	4716.88			1972.9	460.632	5447.13	572.5
	11223.6	3520.64	3298.53	1599.94			11223.6	3520.64	3298.53	1599.94			6477.29	550.905	942.3	818
	27209.1	4091.34	16004.8	678.45			27209.1	4091.34	16004.8	678.45			4454.04	385.36	5236.13	1146.46
	3521.14	31215.3	898.73	469.45			3521.14	31215.3	898.73	469.45			9979.47	345.324	1783.84	1010.46
	1669.3	14759.6	3454.23	2860.58			1669.3	14759.6	3454.23	2860.58			5306.49	512.91	2265.45	979.09
	4027.99	9811.73	3895.16	874.54			4027.99	9811.73	3895.16	874.54			4327.26	459.315	4588.33	980.22
	2189.04	17285.1	689.91	2329.96			2189.04	17285.1	689.91	2329.96			806.27	533.24	3993.01	51.87
	31548.7	2260.82	18733.7	3820.64			31548.7	2260.82	18733.7	3820.64			58368.6	89.5055	3936.63	660.62
	5214.77	22741.9	8682.07	4753.35			5214.77	22741.9	8682.07	4753.35			28494.6	442.081	4369.63	544.69
	34858.2	1318.5	574.16	3664.87			34858.2	1318.5	574.16	3664.87			2428.07	527.755	1694.45	781.8
	2148.35	16163.8	11008.5	2526.95			2148.35	16163.8	11008.5	2526.95			429.12	543.99	7165.9	585.51
	11839.7	18264.1	1153.59	2062.09			11839.7	18264.1	1153.59	2062.09			6629.85	180.314	33084.4	575.41
	3555.52	132651	5127.08	848.49			3555.52	132651	5127.08	848.49			3708.58	103.077	2299.18	679.49
	989.32	8192.81	1023.45	3431.91			989.32	8192.81	1023.45	3431.91			6681.17	209.665	4746.97	880.55
	28754.3	6799	7080.64	1245.23			28754.3	6799	7080.64	1245.23			2494.82	217.141	7837.43	29.15
	1197.36	81489.1	1778.86	4991.68			1197.36	81489.1	1778.86	4991.68			578.32	237.002	2928.44	21.09
	3047.94	2976.74	8973.35	1030.19			3047.94	2976.74	8973.35	1030.19			888.08	275.451	1116.81	185.56
	3110.83	6864.36	9957.68	2940.22			3110.83	6864.36	9957.68	2940.22			6108.16	658.6	2586.19	624.57
	927.57	14309.1	6160.88	543.53			927.57	14309.1	6160.88	543.53			522.46	705.415	4785.01	616
	25150.6	31772.1	5363.78	964.34			25150.6	31772.1	5363.78	964.34			14543.5	693.48	877.88	362.66
	1969.73	21095.4	10242.5	493.47			1969.73	21095.4	10242.5	493.47			722.66	671.215	2749.86	400.56
	1831.78	13305.2	7999.24	5387.8			1831.78	13305.2	7999.24	5387.8			11629.3	273.193	2612.01	328.34
	17583.7	19854.4	15632	1899.57			17583.7	19854.4	15632	1899.57			1141.57	358.915	6969.24	128.75
	4070.06	11430.9	6151.98	4568.73			4070.06	11430.9	6151.98	4568.73			11127.6	383.949	3381.66	173.35
	5552.07	89383.4	791.53	871.05			5552.07	89383.4	791.53	871.05			1857.65	456.658	1197.08	109.12
	55016.8	12304.4	432.35	1372.33			55016.8	12304.4	432.35	1372.33			429.43	617.605	2501.51	308.21
	22949.4	69417.6	8797.17	617.8			22949.4	69417.6	8797.17	617.8			4156.71	811.5	8737.78	413.63
	12492.3	29419.6	27344.4	1184.95			12492.3	29419.6	27344.4	1184.95			3171.94	893.175	1317.81	199.21
	3005.6	39789	20528.7	4011.21			3005.6	39789	20528.7	4011.21			892.67	968.345	1435.65	150.72
	25381.9	26212.7	14908.6	1203.99			25381.9	26212.7	14908.6	1203.99			7988.31	1007.11	3745.57	780.6
	2967.42	13784.6	29022.1	782.35			2967.42	13784.6	29022.1	782.35			5275.43	1137.26	1391.71	548.18
	16896.1	15760.1	3422.29	12717.2			16896.1	15760.1	3422.29	12717.2			414.88	1089.67	12270.6	362.18
	35474.3	17561.5	4506.34	4103.15			35474.3	17561.5	4506.34	4103.15			2319.14	67.309	1116.51	244.72
	4617.91	33773.3	13493.5	2057.02			4617.91	33773.3	13493.5	2057.02			917.28	317.112	1351.38	204.48
	4163.31	11110.7	571.15	1026.07			4163.31	11110.7	571.15	1026.07			678.18	659.46	14976.3	653.15
	2654.9	47781.3	1760.04	2288.89			2654.9	47781.3	1760.04	2288.89			501.31	582.305	5667.14	835.62
	3386.23	32864.1	5107.8	1510.53			3386.23	32864.1	5107.8	1510.53			9861.73	939.11	4264.22	1096.36
	24245.3	11710	1968.93	1302.45			24245.3	11710	1968.93	1302.45			764.96	935.76	7638.76	298.03
	1449.91	27539.1	2588.18	3603.92			1449.91	27539.1	2588.18	3603.92			21350.2	955.53	1127.32	540.24
	5579.58	100422	6709.94	679.24			5579.58	100422	6709.94	679.24			8655.7	146.701	2311.68	733.06
	13018.3	31587.7	8722.52	5375.64			13018.3	31587.7	8722.52	5375.64			8736.17	343.036	6963.5	1165.22
	4749.36	64917	3953.86	435.73			4749.36	64917	3953.86	435.73			620.15	397.19	2546.18	1440.48
	7600.16	35146.7	621.17	9331.48			7600.16	35146.7	621.17	9331.48			2591.28	763.64	1077.26	1257.18
	8395.28	10129.9	3663.6	655.23			8395.28	10129.9	3663.6	655.23			7956.42	909.28	1479.31	803.27
	1324.98	20646.5	7113.52	4759.84			1324.98	20646.5	7113.52	4759.84			2031.02	733.315	4953.85	1039.29
	100610	53293	3742.25	2294.26			100610	53293	3742.25	2294.26			18823.3	841.94	5438.17	1241.99
	3972.65	13554.2	8595.81	385.23			3972.65	13554.2	8595.81	385.23			12996.7	839.47	1469.69	534.21
	49116.1	43379.1	6149.28	3672.36			49116.1	43379.1	6149.28	3672.36			592.98	982.475	2194.57	449.02
	2974.54	1788.75	1761.81	1265.61			2974.54	1788.75	1761.81	1265.61			2383.62	1064.32	2202.21	431.48
	2724.15	8168.14	2745.49	1890.12			2724.15	8168.14	2745.49	1890.12			4640	934.69	7221.78	545.37
	1143.64	28303.8	412.65	1563.8			1143.64	28303.8	412.65	1563.8			703.01	1284.72	9170.38	748.22
	1361.34	4657.46	887.78	1893.32			1361.34	4657.46	887.78	1893.32			36649	110.581	2180.47	422.47
	13868.7	2754.38	2348.84	1055.2			13868.7	2754.38	2348.84	1055.2			3191.74	617.14	1709.75	392.33
	2018.18	1660.09	23580.2	2127.41			2018.18	1660.09	23580.2	2127.41			1339	623.935	11238	374.33
	869.25	6551.17	18188.9	1436.94			869.25	6551.17	18188.9	1436.94			3174.03	765.415	3907.75	783.97
	4143.56	3617.1	20834	2274.48			4143.56	3617.1	20834	2274.48			59854.7	629.285	5866.87	1304.58
	468.6	60320.4	463.58	4604.92			468.6	60320.4	463.58	4604.92			12145.2	861.57	1175.93	372.45
	1169.29	3512.24	1323.44	5916.82			1169.29	3512.24	1323.44	5916.82			710.22	1282.93	1062.28	423.51
	4059.95	89207.2	24166.2	4087.57			4059.95	89207.2	24166.2	4087.57			1558.16	27.5182	15162.5	500.44
	1223.39	2090.94	13457.2	554.7			1223.39	2090.94	13457.2	554.7			6638.1	234.219	10619.4	570.38
	1405.85	46546.5	2160.6	13463.4			1405.85	46546.5	2160.6	13463.4			729.34	265.647	1417.54	519.21
	104554	439.37	392.98	2505.67			104554	439.37	392.98	2505.67			23112.7	385.389	13438.9	968.31
	19486.6	13052.7	5567.43	6949.48			19486.6	13052.7	5567.43	6949.48			3174.6	512.205	2205.82	791.16
	392.64	1595.24	1481.57	2980.51			392.64	1595.24	1481.57	2980.51			7619.04	743.355	5408.84	1086.73
	5336.77	1588.37	6010.62	1422.57			5336.77	1588.37	6010.62	1422.57			506.31	866.265	2132.95	44.6
	172220	13349.8	2952.84	10242.5			172220	13349.8	2952.84	10242.5			3853.27	856.105	14133.5	243.25
	49800.9	20153.9	724.62	1685.58			49800.9	20153.9	724.62	1685.58			8340.73	1010.67	4238.25	520.77
	17069.2	7355.85	11042.6	2431.49			17069.2	7355.85	11042.6	2431.49			9368.58	1106.79	3096.6	425.04
	2855.32	587.15	1163.45	11498.9			2855.32	587.15	1163.45	11498.9			6462.62	1368.43	3902.31	446.79
	3394.54	2252.24	997.42	708.7			3394.54	2252.24	997.42	708.7			3535.99	1316.42	7344.51	833.16
	1600.76	23740.6	2453.74	1544.79			1600.76	23740.6	2453.74	1544.79			5968.39	1413.71	3004.96	1116.65
	75820.8	5512.1	18992.1	5922.15			75820.8	5512.1	18992.1	5922.15			30117	1450.13	8796.39	1098.35
	1457.06	24429.3	14750.9	1756.01			1457.06	24429.3	14750.9	1756.01			7961.93	1040.97	7397.28	457.37
	49701.6	29830	8801.02	1453.24			49701.6	29830	8801.02	1453.24			1370.98	1152.69	8850.62	453.56
	1859.75	3258.12	13232.9	1087.69			1859.75	3258.12	13232.9	1087.69			2251.46	1203.03	3591.64	670.38
	12561.2	19035.7	2090.11	6263.22			12561.2	19035.7	2090.11	6263.22			1733.25	348.6	10293.2	829.4
	19048.1	27517.3	7201.75	2459.07			19048.1	27517.3	7201.75	2459.07			10924.8	507.555	9202.17	490.2
	7184.08	38570.1	10256.7	1029.25			7184.08	38570.1	10256.7	1029.25			5231.53	676.685	1244.01	541.04
	35021.9	204757	2878.67	4147.8			35021.9	204757	2878.67	4147.8			2228.21	775.12	4436.39	633.66
	11981.3	22178.3	8829.65	844.66			11981.3	22178.3	8829.65	844.66			530.12	840.385	5124.93	509.01
	49994.6	9945.86	2922.07	930.3			49994.6	9945.86	2922.07	930.3			3114.04	929.17	6604.94	17.8
	51503.1	5144.38	529.98	1031.37			51503.1	5144.38	529.98	1031.37			3802.35	1176.69	1268.19	169.53
	18596.8	12773.1	827.51	3874.93			18596.8	12773.1	827.51	3874.93			7306.11	1210.56	12259.8	241.83
	79847.4	18710.5	10424.1	2877.41			79847.4	18710.5	10424.1	2877.41			459.65	352.003	4080.32	439.82
	4222.64	3513.38	7221.29	1825.09			4222.64	3513.38	7221.29	1825.09			2147.37	862.755	3109.79	421.93
	78493.8	17812.5	4142.79	1871.62			78493.8	17812.5	4142.79	1871.62			7879.52	1026.19	3062.04	249.07
	2454	57175.8	1226.01	1163.28			2454	57175.8	1226.01	1163.28			11017.4	1370.5	5791.26	306.49
	10902.8	2290.04	1975.89	2078.04			10902.8	2290.04	1975.89	2078.04			1432.49	203.072	2049.81	47.01
	83796.5	1239.54	975.39	8771.87			83796.5	1239.54	975.39	8771.87			4259.73	432.76	924.61	91.3
	14329.8	1157.19	25813.4	4563.23			14329.8	1157.19	25813.4	4563.23			2234.85	522.18	3430.4	370.54
	124578	42755.2	19101	1915.14			124578	42755.2	19101	1915.14			1424.94	647.69	16000.7	283.54
	48709.8	1025.73	4996.45	4096.78			48709.8	1025.73	4996.45	4096.78			914.63	895.865	1158.41	235.65
	8870.39	20966.6	7598.97	4773.22			8870.39	20966.6	7598.97	4773.22			1300.21	1074.64	517.44	301.56
	10436.7	11377.3	22293.4	871.12			10436.7	11377.3	22293.4	871.12			1222.5	1243.81	1075.96	381.78
	18979.7	41516.8	25689.3	2251.3			18979.7	41516.8	25689.3	2251.3			388.22	1339.76	3649.82	148.66
	18500.5	3898.93	2754.68	2083.94			18500.5	3898.93	2754.68	2083.94			15876.6	1288	2919.93	411.02
	14360.5	3268.34	1578.81	3807.8			14360.5	3268.34	1578.81	3807.8			1891.3	1378.62	1998.76	530.95
	6514.25	1500.44	1378.79	2470.8			6514.25	1500.44	1378.79	2470.8			19561.8	118.962	412.87	110.11
	5119.82	1983.71	8859.45	1724.87			5119.82	1983.71	8859.45	1724.87			8773.21	465.473	3164.42	569.75
	9956.97	3682.94	3458.37	682.49			9956.97	3682.94	3458.37	682.49			7617.61	613.17	1226.39	211.65
	4183.9	2104.03	2079.13	5437.75			4183.9	2104.03	2079.13	5437.75			764.94	756.005	5280.21	592.14
	16071.8	3886.98	1577.66	3959.82			16071.8	3886.98	1577.66	3959.82			18371.4	892	734.62	734.77
	12156.2	3047.76	3337.7	760.75			12156.2	3047.76	3337.7	760.75			1978.68	971.245	452.86	266.26
	400.07	4994.34	6770.84	5166.68			400.07	4994.34	6770.84	5166.68			646.11	1271.4	1782.34	94.81
	9654.61	801.56	2709.79	536.84			9654.61	801.56	2709.79	536.84			15985.6	47.5	1693.05	375.94
	1681.45	599.25	11504.1	2843.81			1681.45	599.25	11504.1	2843.81			2238.95	429.518	1154.84	795.5
	80818	5071.75	612.62	5614.21			80818	5071.75	612.62	5614.21			4975.75	664.74	5785.69	841.54
	61732.4	6442.35	4067.18	1858.51			61732.4	6442.35	4067.18	1858.51			541.89	608.185	1182.88	223.55
	5171.9	2061.2	1902.1	756.1			5171.9	2061.2	1902.1	756.1			1124.43	797.33	9352.24	628.62
	8437.41	3298.11	1265.25	7293.63			8437.41	3298.11	1265.25	7293.63			8248.67	955.94	4279.39	935.4
	136992	5286.21	1963.61	4995.45			136992	5286.21	1963.61	4995.45			5470.18	672.115	632.2	696.35
	244491	969.51	712.9	1553.95			244491	969.51	712.9	1553.95			1728.3	885.265	530.28	183.83
	142850	34921.3	622.2	894.54			142850	34921.3	622.2	894.54			3549.43	1038.69	576.04	260.77
	417707	5047.52	4644.98	683.86			417707	5047.52	4644.98	683.86			537.11	1074.79	1034.95	221.35
	9011.42	11261.6	13592	1036.79			9011.42	11261.6	13592	1036.79			449.51	1100.59	906.03	178.68
	7494.42	10416.4	5290.9	6079.65			7494.42	10416.4	5290.9	6079.65			734.59	1112.16	1205.33	215.14
	2806.68	6101.9	2095.81	409.03			2806.68	6101.9	2095.81	409.03			14550.5	1195.71	3142.01	930.05
	8425.38	2843.03	1072.4	2671.93			8425.38	2843.03	1072.4	2671.93			962.6	1198.04	3823.85	778.53
	46800.2	6052.51	2223.51	4123.39			46800.2	6052.51	2223.51	4123.39			25447.6	330.945	528.12	245.73
	952.38	9340.9	4414.49	2413.4			952.38	9340.9	4414.49	2413.4			22541.4	465.77	2368.29	355.54
	30549	2509.15	2174.58	2005.55			30549	2509.15	2174.58	2005.55			7849.46	529.895	9664.49	833.67
	52031.6	2522.26	9956.17	2737.34			52031.6	2522.26	9956.17	2737.34			398.29	585.05	1283.02	1228.86
	37576.2	60208.5	16584	3083.85			37576.2	60208.5	16584	3083.85			14099.5	724.785	3071.36	643.1
	52367.5	23041.5	26819.8	1105.4			52367.5	23041.5	26819.8	1105.4			2000.99	726.63	9447.08	340.28
	5544.54	3352.27	3933.46	634.75			5544.54	3352.27	3933.46	634.75			933.18	1017.17	876.61	231.01
	15260.3	108529	2161.83	664.34			15260.3	108529	2161.83	664.34			6106.07	1070.83	1635.26	181.3
	303267	2201.4	9293.52	516.11			303267	2201.4	9293.52	516.11			4239.79	1047.89	772.96	782.62
	29114.3	2110.48	8212.93	1990.93			29114.3	2110.48	8212.93	1990.93			15053.5	1119.16	648.74	604
	121232	1473.38	16799.3	3049.2			121232	1473.38	16799.3	3049.2			2440.43	1059.8	2497.9	1021.24
	28728.7	77145.5	1585.53	1747.22			28728.7	77145.5	1585.53	1747.22			982.97	1088.84	506.04	728.84
	27496.8	5199.71	13085.5	2478.94			27496.8	5199.71	13085.5	2478.94			1385.54	1177.3	971.7	671.72
	20070.8	560.51	24293.4	1602.3			20070.8	560.51	24293.4	1602.3			1030.18	127.883	5254.02	1106.62
	6203.76	100006	4152.59	4161.87			6203.76	100006	4152.59	4161.87			819.34	498.711	3315.25	1436.72
	6270.34	12149.7	6207.98	5861.33			6270.34	12149.7	6207.98	5861.33			426.53	602.94	1045.18	249.13
	74034.6	40613	1944.8	4829.47			74034.6	40613	1944.8	4829.47			2963.11	598.85	519.96	486
	12946.5	2591.27	4964.91	532.41			12946.5	2591.27	4964.91	532.41			17243	625.085	6768.34	395
	6567.68	2146.1	30956.6	856.48			6567.68	2146.1	30956.6	856.48			504.52	855.56	6443.74	913.6
	1003.3	3718.17	51088.3	693.77			1003.3	3718.17	51088.3	693.77			917.09	826.11	545.08	688.19
	2766.38	80539.2	4076.47	1191.99			2766.38	80539.2	4076.47	1191.99			1547.49	850.105	1741.56	1163.14
	135924	55549.9	2921.72	10182.8			135924	55549.9	2921.72	10182.8			3067.43	856.95	999.89	941.3
	6649.56	3159.01	4183.87	880.26			6649.56	3159.01	4183.87	880.26			2935.86	889.48	1730.65	148.76
	1362.69	12714.5	35574.8	2056.95			1362.69	12714.5	35574.8	2056.95			5183.48	431.147	1464.03	388.21
	6148.89	4516.14	20672.6	1271.66			6148.89	4516.14	20672.6	1271.66			2745.26	616.82	599.33	219.32
	4960.71	1572.87	15682.6	1547.61			4960.71	1572.87	15682.6	1547.61			3074.04	820.4	797.01	239.24
	409.92	774.26	15427.1	1966.15			409.92	774.26	15427.1	1966.15			4431.79	662.975	1307.12	310.85
	95911.8	26751.3	3285.55	4777.18			95911.8	26751.3	3285.55	4777.18			18068.2	688.74	11735.9	411.7
	15501.8	5024.23	582.36	669.12			15501.8	5024.23	582.36	669.12			1094.45	775.345	10733.1	196.47
	3454.37	7475.24	7668.28	424.63			3454.37	7475.24	7668.28	424.63			4335.18	533.605	2476.35	216.46
	31952.7	8725.6	8492.59	848.54			31952.7	8725.6	8492.59	848.54			11836.8	553.74	825.88	205.57
	41671.5	45485.1	6758.22	6861.44			41671.5	45485.1	6758.22	6861.44			22190.9	252.813	9441.41	340.84
	32685.7	17154	2290.56	1908.41			32685.7	17154	2290.56	1908.41			13372.4	370.548	448.07	475.44
	11907.8	2506.91	1080.85	1411.58			11907.8	2506.91	1080.85	1411.58			1357.67	412.032	559.18	537.3
	1903.5	2948	2758.63	2639			1903.5	2948	2758.63	2639			2982.51	421.185	6499.2	780.63
	7405.09	2560.92	32974.8	682.82			7405.09	2560.92	32974.8	682.82			13531.3	583.585	4538.43	939.73
	10238.2	2848.83	2739.42	834.33			10238.2	2848.83	2739.42	834.33			1245.23	625.115	4443.94	498.3
	1502	12458.8	1440.83	13467.7			1502	12458.8	1440.83	13467.7			649.45	301.729	3447.49	759.27
	8775.93	3390.5	2506.58	454.16			8775.93	3390.5	2506.58	454.16			24396	220.844	1604.14	168.51
	10469.3	22658.3	9945.42	1320.36			10469.3	22658.3	9945.42	1320.36			11080.8	317.605	8151.67	230.85
	1456.12	76408.3	26688.8	1378.72			1456.12	76408.3	26688.8	1378.72			12939.3	205.5	2107.17	100.42
	416.12	6260.65	4294.01	1357.33			416.12	6260.65	4294.01	1357.33			78154.1	146.455	10907.3	620.08
	12153.2	4472.84	1047.57	415.54			12153.2	4472.84	1047.57	415.54			1470	264.715	1355.65	407.19
	53323.9	7349.2	631.6	916.23			53323.9	7349.2	631.6	916.23			29811.5	452.091	875.66	394.85
	9149.16	8983.31	590.38	9597.15			9149.16	8983.31	590.38	9597.15			391.75	172.154	7603.23	316.79
	2648.03	2965.3	13954.1	1180.9			2648.03	2965.3	13954.1	1180.9			1928.08	586.03	661.63	290.99
	895.21	24756.5	11543.3	1044.76			895.21	24756.5	11543.3	1044.76			1069.55	606.135	739.81	246.6
	2274.35	19094.6	3687.1	7311.18			2274.35	19094.6	3687.1	7311.18			3938	187.607	1786.86	156.49
	7879.18	3745.75	1045.58	7984.74			7879.18	3745.75	1045.58	7984.74			4570.02	114.325	881.7	104.66
	6445.07	1859.88	1477.67	1394.21			6445.07	1859.88	1477.67	1394.21			977.64	573.85	877.95	250.45
	2471.72	26041.4	17594.4	2939.06			2471.72	26041.4	17594.4	2939.06			1121.65	448.224	1398.75	179.94
	3442.28	57016.2	3207.71	3168.25			3442.28	57016.2	3207.71	3168.25			16499.7	561.03	2120.86	506.01
	22947.8	1410.22	4344.32	5152.42			22947.8	1410.22	4344.32	5152.42			8308.08	418.953	731.19	329.53
	31882.1	4153.38	10873	1484.5			31882.1	4153.38	10873	1484.5			1378.48	266.412	2115.76	336.67
	2647.63	15390.5	5094.31	414.81			2647.63	15390.5	5094.31	414.81			859.6	529.445	5637.04	256.26
	3367.13	11402.6	37982.3	1307.27			3367.13	11402.6	37982.3	1307.27			14210.7	325.996	853.39	341.25
	31195.1	3397.4	896.97	3179.13			31195.1	3397.4	896.97	3179.13			1879.64	298.429	2207.92	709.33
	3717.62	18171.6	7664.93	493.74			3717.62	18171.6	7664.93	493.74			3358.09	267.013	978.14	618.59
	1595.97	2259.81	1418.08	3771.72			1595.97	2259.81	1418.08	3771.72			17392.6	288.858	2037.3	643.96
	383228	1907.65	16280.6	1614.81			383228	1907.65	16280.6	1614.81			11689.5	208.986	1508.72	587.41
	3117.73	2513.52	1767.45	9454.59			3117.73	2513.52	1767.45	9454.59			6374.48	133.93	807.58	256.11
	1866.07	1572.33	2395.55	3653.5			1866.07	1572.33	2395.55	3653.5			385.11	850.27	757.17	111.76
	4236.94	77520.1	26397.5	7344.27			4236.94	77520.1	26397.5	7344.27			1676.78	733.505	2469.61	588.82
	56030.6	3360.91	4734.23	9683.03			56030.6	3360.91	4734.23	9683.03			3166	723.655	12172.8	431.03
	153821	5579.56	22207.4	5717.68			153821	5579.56	22207.4	5717.68			2414.67	763.685	3204.87	830.85
	21416.2	829.76	3688.61	3945.74			21416.2	829.76	3688.61	3945.74			12489.5	622.01	1296.71	207.85
	35974.2	3992.72	3096.08	7221.52			35974.2	3992.72	3096.08	7221.52			10503.7	562.095	2148.12	176.65
	13747.6	1099.1	4573.01	969.28			13747.6	1099.1	4573.01	969.28			3486.58	715.925	940.09	90.55
	67265.7	5767.28	3661.84	4552.69			67265.7	5767.28	3661.84	4552.69			10595.6	796.73	1502.49	62.65
	22849.9	571.88	9155.94	1124.06			22849.9	571.88	9155.94	1124.06			2236.37	702.005	765.7	493.21
	57199	3788.07	103045	11682.9			57199	3788.07	103045	11682.9			449.79	610.945	7161	337.44
	4023.93	2154.5	2928.46	2508.7			4023.93	2154.5	2928.46	2508.7			1556.71	526.57	2196.51	400.52
	19787.7	53321.2	692.47	1891.52			19787.7	53321.2	692.47	1891.52			1696.95	534.575	1944.59	500.63
	88286.4	1032.24	2079.71	2515.64			88286.4	1032.24	2079.71	2515.64			27933.3	503.84	1329.43	726.33
	95844.4	7121.97	19297.3	2621.53			95844.4	7121.97	19297.3	2621.53			1594.34	390.487	8844.04	718.48
	179772	20600.1	6885.69	7021.96			179772	20600.1	6885.69	7021.96			588.07	361.627	1065.66	1039.98
	24167.9	2443.63	15195.6	3452.41			24167.9	2443.63	15195.6	3452.41			3054.27	298.353	1696.81	948.94
	7817.9	35491.2	4616.77	5041.2			7817.9	35491.2	4616.77	5041.2			5402.31	255.622	738.65	969.26
	7060.89	10824	2918.1	3623.46			7060.89	10824	2918.1	3623.46			2149.61	195.628	1170.48	884.86
	11582.9	2058.26	3882.84	6040.35			11582.9	2058.26	3882.84	6040.35			13446.3	227.913	1200.52	161.94
	40969	3578.3	20571.1	4828.59			40969	3578.3	20571.1	4828.59			630.63	222.533	1367.04	267.86
	21537.7	7396.61	955.16	1136.64			21537.7	7396.61	955.16	1136.64			2704.16	58.406	1161.93	215.68
	10249.8	25757.6	2807.96	1968.07			10249.8	25757.6	2807.96	1968.07			1035.83	868.665	7041.45	552.11
	69570.9	2981.32	10718.1	13587.6			69570.9	2981.32	10718.1	13587.6			13077	847.19	2171.41	1071.2
	629.4	2267.12	11968.9	1524.98			629.4	2267.12	11968.9	1524.98			636.76	890.25	12544	887.14
	1040.86	8931.06	15915.8	6252.05			1040.86	8931.06	15915.8	6252.05			725.55	860.445	712.39	1232.07
	4232.78	4333.69	29849.6	2307.07			4232.78	4333.69	29849.6	2307.07			7454.76	749.145	17447.4	673.71
	6842.74	4349.01	10374.3	7244.72			6842.74	4349.01	10374.3	7244.72			1909.91	755.59	2126.36	1012.53
	151251	2415.13	2791.99	8562.28			151251	2415.13	2791.99	8562.28			4624.34	823.985	770.49	922.76
	25564.9	1311.79	3092.13	1958.38			25564.9	1311.79	3092.13	1958.38			960.2	807.555	1541.78	500.28
	4145.12	37954.9	14502.1	9489.44			4145.12	37954.9	14502.1	9489.44			1010.09	843.4	8527.5	388.01
	74057.5	8317.98	3199.61	2184.99			74057.5	8317.98	3199.61	2184.99			1460.81	808.51	2060.82	347.85
	2861.88	2043.64	5413.72	9120.05			2861.88	2043.64	5413.72	9120.05			1745.46	662.68	5678.02	753.24
	8593	2483.68	26316.2	3690.91			8593	2483.68	26316.2	3690.91			2863.52	661.15	1049.67	247.82
	1474.52	10011.7	4694.26	1387.6			1474.52	10011.7	4694.26	1387.6			7829.65	593.995	900.74	351.51
	22732.4	10582.7	5088.42	3736.81			22732.4	10582.7	5088.42	3736.81			921.6	410.707	680.94	1477.92
	19614.8	733.74	4991.6	3291.26			19614.8	733.74	4991.6	3291.26			952.21	330.736	714.55	1373.17
	56134.8	2644.7	1913.59	9007.13			56134.8	2644.7	1913.59	9007.13			46133.6	645.58	7963.6	545.81
	1522.86	736.82	5355.64	3502.11			1522.86	736.82	5355.64	3502.11			677.45	161.202	707.17	530.09
	30828.7	1336.46	7957.38	11522.7			30828.7	1336.46	7957.38	11522.7			3215.6	1129.83	698.13	826.1
	28975.3	1146.87	397.23	8921.26			28975.3	1146.87	397.23	8921.26			2841.21	1077.96	753.67	1065.52
	16715.7	28769.2	47220.5	7629.14			16715.7	28769.2	47220.5	7629.14			2042.97	1073.34	7179.21	350.41
	188673	15425.7	21770.9	6641.39			188673	15425.7	21770.9	6641.39			4597.62	802.985	1645.23	363
	4809.06	7143.23	5485.81	3136.96			4809.06	7143.23	5485.81	3136.96			2029.7	485.363	763.16	520.77
	4026.27	3351.28	12427.4	5595.27			4026.27	3351.28	12427.4	5595.27			895.37	446.924	6239.74	445.11
	47682.2	22263.6	1406.01	2403.68			47682.2	22263.6	1406.01	2403.68			555.12	304.842	856.3	1424.44
	43906.7	637.5	1423.91	6957.35			43906.7	637.5	1423.91	6957.35			10881.4	1215.69	2980.46	614
	44400.4	4408.96	758.31	12110.6			44400.4	4408.96	758.31	12110.6			2833.82	711.15	1752.51	733.12
	6838.78	1079.02	13501.2	3479.55			6838.78	1079.02	13501.2	3479.55			4979.69	678.01	1996.01	831.06
	15444.7	74375	5809.01	1415.44			15444.7	74375	5809.01	1415.44			670.32	1141.69	1877.53	854.3
	61803.4	21756.4	7188.25	1604.78			61803.4	21756.4	7188.25	1604.78			1911.65	1084.52	1359.21	798.88
	23164.3	436.34	10851.5	3536.49			23164.3	436.34	10851.5	3536.49			13624.8	1020.38	17077.6	925.74
	6939.37	771.68	1187.24	2805.7			6939.37	771.68	1187.24	2805.7			5480.29	681.825	2491.25	362.86
	9516.79	5043.11	9109.21	1566.54			9516.79	5043.11	9109.21	1566.54			8742.03	602.555	843.76	244.76
	3273.38	1391.65	5589.67	1249.84			3273.38	1391.65	5589.67	1249.84			24368.4	147.025	5833.54	466.89
	17160.5	10563.1	587.58	25396.8			17160.5	10563.1	587.58	25396.8			10389.9	1296.48	884.5	662.51
	6020.57	23491.7	20232.3	6996.06			6020.57	23491.7	20232.3	6996.06			125501	331.596	4346.23	161.6
	6394.83	2659.37	2894.59	992.23			6394.83	2659.37	2894.59	992.23			9611.9	1332.38	1754.24	353.86
	15909.1	713.62	2943.44	2455.24			15909.1	713.62	2943.44	2455.24			1605.11	1313.88	942.26	296.29
	30200.8	1706.74	4495.9	1349.38			30200.8	1706.74	4495.9	1349.38			9964.98	1103.88	10325.8	806.77
	16477.5	1585.64	839.55	2402.84			16477.5	1585.64	839.55	2402.84			931.18	1085.05	686.05	912.45
	3739.05	2261.1	16277.5	1023.19			3739.05	2261.1	16277.5	1023.19			864.6	763.53	770.44	1066.68
	5059.99	42607.8	3989.67	977.77			5059.99		3989.67	977.77			9664.26	662.105	5723.49	1175.12
	18275	16727.8	18257.6	1736.08			18275		18257.6	1736.08			875.96	1330.84	2279.23	381.9
	5621.61	7088.75	537	8568.18			5621.61		537	8568.18			14201.9	1332.99	1820.03	338.76
	22985	4208.91	4509.64	2517.63			22985		4509.64	2517.63			4256.26	1110.69	1025.48	397.83
	1983.17	9870.18	12233.3	3222.57			1983.17		12233.3	3222.57			865.43	1124.96	1362.28	807.79
	16615.4	8493.49	864.25	2501.71			16615.4		864.25	2501.71			843.17	1133.81	761.59	927.47
	2411.87	712.29	7802.54	1712.03			2411.87		7802.54	1712.03			1236.34	1128.39	760.56	660.62
	2604.99	5277.21	972.85	2513.47			2604.99		972.85	2513.47			3499.56	962.02	3394.66	559.5
	11473.9	46259.7	2903.15	3604.81			11473.9		2903.15	3604.81			11913.3	986.17	6923.91	628.91
	4461.13	18685.3	2503.55	1051.6			4461.13		2503.55	1051.6			2582.93	747.42	4052.29	713.73
	9084.58	14752.8	13269.3	812.17			9084.58		13269.3	812.17			18920.6	317.68	17023.8	738.05
	1402.68	2427.48	1863.7	9234.11			1402.68		1863.7	9234.11			5264.36	229.417	4152.11	357.6
	500123	1677.04	1113.18	4091.35			500123		1113.18	4091.35			3386.53	1445.28	23173.5	176.01
	1684.11	8775.55	2944.53	10698.4			1684.11		2944.53	10698.4			552.37	1340.25	738.95	271.54
	9917.14	1166.12	21161.5	3775.16			9917.14		21161.5	3775.16			3368.87	266.5	2813.78	109.55
	32276.5	33981.6	20117.9	5034.87			32276.5		20117.9	5034.87			5510.36	327.615	421.9	203.77
	43275.8	4580.05	12405.1	4445.09			43275.8		12405.1	4445.09			1253.43	1422.56	560.57	182.08
	11376	2048.36	516.86	4943.12			11376		516.86	4943.12			2210.63	1302.82	679.07	62.63
	55772.6	2114.45	17006.1	18295.5			55772.6		17006.1	18295.5			1461.3	1351.57	8342.65	299.34
	17482.7	11612	4733.19	1732.44			17482.7		4733.19	1732.44			20251	1255.05	9650.39	506.42
	9567.51	3663.31	7103.54	2140.96			9567.51		7103.54	2140.96			998.8	1115.45	1113.95	177.61
	1416.58	4304.66	3425.58	1364			1416.58		3425.58	1364			1774.27	910.465	21662.9	37
	2535.82	5934.71	3632.72	1492.45			2535.82		3632.72	1492.45			963.37	748.505	1050.82	247.13
	35063.3	552.57	5450.57	3273.7			35063.3		5450.57	3273.7			2118.09	750.18	3204.25	377.81
	7498.19	1863.61	4092.61	914.3			7498.19		4092.61	914.3			13494.8	584.525	414.14	309.04
	68662.5	15372.6	505.66	5180.53			68662.5		505.66	5180.53			8395.68	377.381	15321.8	636.32
	122786	19433.4	6559.25	2786.28			122786		6559.25	2786.28			21025.9	404.823	15040.5	536.05
	2417.23	4662.18	3439.45	1266.03			2417.23		3439.45	1266.03			9854.28	243.107	456.06	552.55
	65855.6	505.62	12846.3	2219.5			65855.6		12846.3	2219.5			11967.3	323.203	1349.59	627.39
	6006.56	380726	2133.94	2561.67			6006.56		2133.94	2561.67			10295.1	414.109	1482.74	223.43
	5720.37	4591.29	23317.6	4531.73			5720.37		23317.6	4531.73			5946.9	1244.1	1005.17	486.46
	3161.74	1408.42	631.98	20857.8			3161.74		631.98	20857.8			5226.04	1180.96	527.43	325.21
	116229	27989.8	4149.87	2643.9			116229		4149.87	2643.9			13831.8	1040.58	9205.16	719.33
	7274.14	34648.2	9478.14	4776.18			7274.14		9478.14	4776.18			1740.93	1032.86	459.5	862.59
	37569.2	41618.6	1050.55	800.44			37569.2		1050.55	800.44			7997.48	672.15	8075.6	821.77
	6118.19	2465.81	10053.4	5335.36			6118.19		10053.4	5335.36			624.61	1245.94	823.47	784.66
	6674.68	4849.79	662.48	1985.77			6674.68		662.48	1985.77			3880.09	767.715	4344.06	651.38
	2718.58	5881.91	5981.64	946.88			2718.58		5981.64	946.88			465.94	646.34	778.79	578.63
	41382.1	5417.22	1811.27	5489.29			41382.1		1811.27	5489.29			3645.63	697.43	1358.73	363.45
	8023.51	10359.4	2231.54	5064.94			8023.51		2231.54	5064.94			6648.46	981.69	18745.4	792.11
	10611.5	914.11	6126.51	1282.08			10611.5		6126.51	1282.08			2419.21	1317.38	17224	740.55
	10773.4	11551.8	1930.75	7838.2			10773.4		1930.75	7838.2			1380.47	1173.59	15993.2	670.02
	17389.8	8156.57	1265.61	2431.03			17389.8		1265.61	2431.03			1064.89	1212.88	1510.48	60.83
	6646.26	7597.51	917.39	20656.1			6646.26		917.39	20656.1			23006	502.97	613.79	203.63
	608.72	5930.15	8037.41	1736.34			608.72		8037.41	1736.34			3131.45	1053.67	2595.23	760.68
	605.86	1744.22	1123.22	1147.55			605.86		1123.22	1147.55			3049.33	964.305	4251.48	936.05
	15227.9	10284.7	4197.16	6974.56			15227.9		4197.16	6974.56			6045.11	1186.01	2217.8	1021.14
	6547.31	578.44	7037.39	4917.75			6547.31		7037.39	4917.75			7133.74	1237.84	592.56	1067.22
	67327	2256.76	2836.5	8009.87			67327		2836.5	8009.87			679.25	809.49	1126.62	308.21
	1522.36	7770.02	908.08	2872.56			1522.36		908.08	2872.56			4244.87	989.775	594.52	290.99
	1821.4	479.74	5205.78	2944.55			1821.4		5205.78	2944.55			3136.22	1033.99	869.63	122.8
	1883.25	768.89	693.18	3067.1			1883.25		693.18	3067.1			893.39	942.145	5471.59	441.85
	7665.6	418.34	1045.77	10946.6			7665.6		1045.77	10946.6			3047.66	807.6	5745.98	500.93
	10455.7	2696.06	6521.14	6540.42			10455.7		6521.14	6540.42			10083.7	776.705	523.78	343.86
	574.17	6207.98	4104.91	5195.87			574.17		4104.91	5195.87			2502.27	958.075	4020.86	466.81
	83167.6	6383.31	5559.31	3213.03			83167.6		5559.31	3213.03			4837.17	987.365	8351.15	584.76
	542.22	12636.9	2233.95	1618.47			542.22		2233.95	1618.47			1265.61	1024.19	12548.1	637.91
	72614.3	7404.51	3541.54	10513.7			72614.3		3541.54	10513.7			26157.4	682.135	3099.58	1075.29
	2245.33	10000.9	2565.62	5372.8			2245.33		2565.62	5372.8			511.22	438.734	11889	324.8
	773.51	7834.29	4512.85	1594.67			773.51		4512.85	1594.67			7901.68	335.241	4568.86	637.14
	2036.7	2727.63	4271.3	4443.13			2036.7		4271.3	4443.13			10014.6	261.094	6670.91	970.51
	7749.87	1956.25	1055.76	2125.25			7749.87		1055.76	2125.25			18004.4	170.922	7249.67	1111.11
	867.34	4070.07	2014	6647.89			867.34		2014	6647.89			5697.8	203.618	3659.43	1149.49
	1343.05	3823.75	14567.1	2218.91			1343.05		14567.1	2218.91			8978.02	76.585	5802.29	1034.81
	40329.2	14642.8	1207.77	3950.3			40329.2		1207.77	3950.3			18950.6	236.206	9895.23	374.93
	28340.5	1023.17	1595.2	10512.8			28340.5		1595.2	10512.8			1483.36	173.984	661.17	335.34
	3449.03	14337.9	8762.18	12753.8			3449.03		8762.18	12753.8			682.48	67.4035	798.5	654.44
	3482.16	408.58	5399.78	36334			3482.16		5399.78	36334			6640	295.949	605.87	862.04
	22584.3	773.65	5506.34	4965.86			22584.3		5506.34	4965.86			1126.69	242.018	15893	806.97
	10239.5	1072.23	812.86	3126.96			10239.5		812.86	3126.96			786.59	223.106	1375.82	368.39
	1164.29	2273.8	2895.83	2507.75			1164.29		2895.83	2507.75			834.25	142.008	699.89	256.78
	8253.02	3398.37	7183.25	2277.44			8253.02		7183.25	2277.44			1064.7	127.974	410.46	275.31
	34590.7	415.22	850	8281.06			34590.7		850	8281.06			1128.68	117.487	923.11	272.9
	14538.3	71265	4842.74	3005.19			14538.3		4842.74	3005.19			1334.02	135.515	705.83	192
	8271.63	10934.2	14780.7	1717.39			8271.63		14780.7	1717.39			1571.9	72	2286.26	505
	1276.65	2143.56	5889.18	7573.72			1276.65		5889.18	7573.72			2378.78	211.51	3332.95	934.25
	10732.9	1949.8	694.6	1517.72			10732.9		694.6	1517.72			4206.64	451.908	3937.49	840.72
	778.63	5442.33	6870.81	2143.54			778.63		6870.81	2143.54			2845.58	456.625	3009.49	1071.55
	4375.12	6221.18	1328.87	4721.71			4375.12		1328.87	4721.71			1824.17	389.552	3263.18	1114.08
	1249.55	3391.51	5853	7319.6			1249.55		5853	7319.6			4391.72	276.555	2499.06	956.67
	19539.6	186283	470.89	6258.95			19539.6		470.89	6258.95			1421.14	224.158	9822.91	1012.85
	43883.8	8714.27	27103.1	1639.01			43883.8		27103.1	1639.01			708.31	185.618	7443.46	1221.65
	167833	4678.76	1884.76	2095.33			167833		1884.76	2095.33			14130.8	206.197	3093.19	1254.4
	4178.9	4631.72	2833.2	6365.26			4178.9		2833.2	6365.26			15952	375.5	3511.87	1174.39
	2045.35	42969	6774.75	1722.24			2045.35		6774.75	1722.24			9341.98	346.539	20455.5	240.69
	25587	1837.5	3880.49	7049.57			25587		3880.49	7049.57			25474.6	374.146	775.29	338.18
	3807.61	8391.06	14494.7	1871.75			3807.61		14494.7	1871.75			1100.67	283.302	605.38	460.75
	819.04	716.95	8719.38	6715.06			819.04		8719.38	6715.06			394.51	254.042	3222.4	824.56
	18344	12763.8	14369.6	6486.78			18344		14369.6	6486.78			7274.22	138.861	554.87	970.66
	265480	5451.15	2532.14	10999.8			265480		2532.14	10999.8			755.42	85.2245	2453.22	1025.8
	495.34	7563.85	2742.98	5312.43			495.34		2742.98	5312.43			12671.5	334.108	7746.8	1058.84
	15058.8	5276.25	22779.8	21405.2			15058.8		22779.8	21405.2			639.48	267.651	1009.62	1099.16
	45044.4	6789.87	2851.3	3029.09			45044.4		2851.3	3029.09			6426.23	350.32	1848.19	276.15
	22191.1	12023.9	5648.41	5815.01			22191.1		5648.41	5815.01			4604.65	319.676	1821.21	274.1
	780326	6613.42	1044.68	2951.25			780326		1044.68	2951.25			1224.55	475.065	5436.29	345.97
	954.15	415.32	2944.28	6520.09			954.15		2944.28	6520.09			3745.8	469.283	790.66	290.83
	3570.43	2911.6	2424.95	7570.37			3570.43		2424.95	7570.37			9841.77	430.25	1486.61	204.22
	88975.8	567.72	4123.23	3752.53			88975.8		4123.23	3752.53			1685.94	465.527	904.38	238.5
	7909.44	482.62	5497.47	3557.85			7909.44		5497.47	3557.85			30176.9	513.16	5603.6	428.49
	13958.2	1877.5	727.96	2233.4			13958.2		727.96	2233.4			4274.63	707.405	1241.45	492.9
	11996.3	517.47	1737.04	2145.08			11996.3		1737.04	2145.08			7520.26	673.5	26168.9	532.39
	3538.4	107080	1258.16	4756.13			3538.4		1258.16	4756.13			3655.96	698.795	6164.13	585.29
	418400	30643.4	6583.37	2554.19			418400		6583.37	2554.19			1012.84	463.237	8816.76	460.91
	6607.82	395.94	6077.65	2081.9			6607.82		6077.65	2081.9			1564.19	477.471	20053.9	816.54
	17651.1	456.3	796.1	3458.63			17651.1		796.1	3458.63			491.92	671.3	2731.6	686.9
	6505.75	5624.24	6025.27	4271.67			6505.75		6025.27	4271.67			1320.77	613.02	5479.6	831.05
	4943.15	21962.2	418.38	1513.09			4943.15		418.38	1513.09			860.78	675.92	2699.78	737.53
	2203.33	130637	1932.97	8200.54			2203.33		1932.97	8200.54			1434.62	627.615	11295.2	785.23
	2273.8	3066.9	3487.73	3743.34			2273.8		3487.73	3743.34			2605.88	569.235	3610.47	970.12
	32846.2	1135.53	8304.13	7176.33			32846.2		8304.13	7176.33			4232.03	427.857	11540.2	803.86
	14849.4	12012.2	901.89	1714.82			14849.4		901.89	1714.82			1922.68	469.385	5930.98	838.03
	23846.8	3120.58	6717.39	1743.49			23846.8		6717.39	1743.49			762.59	447.356	11285.8	259.86
	39031.6	26946.5	20556.5	2523.73			39031.6		20556.5	2523.73			1486.82	476.032	500.35	166.03
	43660.4	1257.82	2198.87	1572.79			43660.4		2198.87	1572.79			914.57	403.261	2897.16	122.1
[truncated: 1,258 more rows]

[truncated: 4 more sheets: S7, S8, S9, S10]
